# Supplementary material for: Variable Gene Copy Number in Cancer-Related Pathways Is Associated With Cancer Prevalence Across Mammals
Source: Mol Biol Evol. 2025 Mar 20;42(3):msaf056. doi: 10.1093/molbev/msaf056 (PMC11954591; doi:10.1093/molbev/msaf056)
Supplement: msaf056_Supplementary_Data [file msaf056_supplementary_data.zip]

Archive with 6 entries (6 files):
- supplementary_figures-and_tables_revised.pdf
- Supp_data1.xlsx
- Supp_data2.xlsx
- Supp_data3.xlsx
- Supp_data4.xlsx
- Supp_data5.xlsx
