# Supplementary material for: Variable Gene Copy Number in Cancer-Related Pathways Is Associated With Cancer Prevalence Across Mammals
Source: Mol Biol Evol. 2025 Mar 20;42(3):msaf056. doi: 10.1093/molbev/msaf056 (PMC11954591; doi:10.1093/molbev/msaf056)
Supplement: msaf056_Supplementary_Data [file msaf056_supplementary_data.zip › Supp_data1.xlsx]

## Sheet: Sheet1
Species	Assembly Accession	Annotation (Source)	Reference for Annotation (Liftoff)	Genome length	Contig N50	Scaffold N50	Sequencing Method	Assembly Level
Acinonyx_jubatus	GCA_027475565.2	RefSeq	NA	2377417351	96827784	144444042	PacBio	Chromosome
Addax_nasomaculatus	GCA_019593525.1	NA	Ovis_aries	2795170309	17026	20757513	Illumina NextSeq	Scaffold
Aepyceros_melampus	GCA_006408695.1	NA	Ovis_aries	2631303056	82459	344542	Illumina HiSeq	Scaffold
Antilocapra_americana	GCA_007570785.1	NA	Ovis_aries	2509058137	220431	18739554	Illumina HiSeq	Scaffold
Artibeus_jamaicensis	GCF_021234435.1	RefSeq	NA	2108389339	22092642	22092642	Oxford Nanopore PromethION	Scaffold
Callithrix_jacchus	GCA_011100555.2	RefSeq	NA	2874864526	13222669	136971485	PacBio Sequel I CLR; Illumina NovaSeq; Arima Genomics Hi-C; Bionano Genomics DLS	Chromosome
Canis_lupus	GCF_011100685.1	RefSeq	NA	2312785471	27487084	63738581	PacBio Sequel	Chromosome
Capra_hircus	GCA_001704415.2	RefSeq	NA	2922600443	26244591	87277232	PacBio	Chromosome
Carollia_perspicillata	GCA_004027735.1	NA	Artibeus_jamaicensis	2689411905	10341	10739	Illumina HiSeq	Scaffold
Cercopithecus_mitis	GCA_028627265.1	NA	Pan_troglodytes	3104799808	28335	51119100	Illumina NovaSeq 6000	Chromosome
Choloepus_didactylus	GCA_015220235.1	RefSeq	NA	3214686105	20994632	146178362	PacBio Sequel I CLR; Illumina NovaSeq; Arima Genomics Hi-C; Bionano Genomics DLS	Chromosome
Colobus_guereza	GCA_021498455.1	NA	Pan_troglodytes	2963339203	15612012	145964134	Oxford Nanopore PromethION	Chromosome
Dasyprocta_punctata	GCA_004363535.1	NA	Mus_musculus	3012098298	38650	43703	Illumina HiSeq	Scaffold
Dasypus_novemcinctus	GCA_000208655.4	RefSeq	NA	3631306433	26278	1687935	Sanger	Scaffold
Eidolon_helvum	GCA_000465285.1	NA	Rousettus_aegyptiacus	1837754460	12668	27684	Illumina HiSeq	Scaffold
Elephas_maximus	GCF_024166365.1	RefSeq	NA	3401247148	87987108	127432672	PacBio Sequel II HiFi; Bionano optical mapping; Arima HiC	Chromosome
Eudorcas_thomsonii	GCA_006408755.1	NA	Ovis_aries	2904272043	137476	1581717	Illumina HiSeq	Scaffold
Giraffa_camelopardalis	GCA_017591445.1	NA	Ovis_aries	2441480433	11323477	158234173	Oxford Nanopore; Illumina HiSeq	Chromosome
Gorilla_gorilla	GCF_008122165.1	RefSeq	NA	3044855802	9522971	26116462	PacBio RSII; Illumina	Chromosome
Heterocephalus_glaber	GCF_000247695.1	RefSeq	NA	2618188253	47778	20532749	Illumina HiSeq	Scaffold
Hydrochoerus_hydrochaeris	GCA_004027455.1	NA	Mus_musculus	2734590088	148451	202224	Illumina HiSeq	Scaffold
Lama_glama	GCA_013239585.1	NA	Ovis_aries	2035800238	111519	3269186	Illumina HiSeq	Scaffold
Lemur_catta	GCA_020740605.1	RefSeq	NA	2245584463	32529614	102162704	Pacbio Sequel II CCS; 10X Genomics linked reads; Bionano Genomics DLS; Arima Genomics v1 Hi-C	Chromosome
Litocranius_walleri	GCA_006410535.1	NA	Ovis_aries	2979336167	62351	3126223	Illumina HiSeq	Scaffold
Lontra_canadensis	GCA_010015895.1	RefSeq	NA	2405748306	691969	18460785	Illumina HiSeq	Scaffold
Lycaon_pictus	GCA_004216515.1	NA	Canis_lupus	2137698293	61225	7494581	10x Genomics Chromium	Scaffold
Macaca_nigra	GCA_928851695.1	NA	Pan_troglodytes	2821714050	60712129	60712129		Scaffold
Macrotus_californicus	GCA_007922815.1	NA	Artibeus_jamaicensis	2160653756	16404	16948	Illumina HiSeq	Scaffold
Mandrillus_sphinx	GCA_023783085.1	NA	Pan_troglodytes	2836346068	20999372	NA	Oxford Nanopore PromethION	Contig
Microtus_agrestis	GCA_902806775.1	NA	Mus_musculus	2258814014	2938971	NA		Contig
Mus_musculus	GCF_000001635.27	RefSeq	NA	2728206152	59462871	106145001		Chromosome
Muscardinus_avellanarius	GCA_004027005.1	NA	Mus_musculus	2527147110	44294	59013	Illumina HiSeq	Scaffold
Mustela_nigripes	GCA_022355385.1	NA	Mustela_putorius	2498532951	148763	145433501	10X Genomics linked reads; Bionano optical maps; HiC sequencing	Chromosome
Mustela_putorius	GCA_011764305.2	RefSeq	NA	2577090966	23598655	NA	Illumina NovoSeq 6000; PacBio RS	Contig
Nanger_dama	GCA_917880005.1	NA	Ovis_aries	2695171530	37125998	37125998		Scaffold
Notamacropus_eugenii	GCA_028372415.1	Ensembl	NA	3448891385	15255043	489668034	PacBio Sequel II HiFi; Bionano Genomics DLS; Arima Hi-C v2	Chromosome
Octodon_degus	GCF_000260255.1	RefSeq	NA	2995872505	19847	12091372	Illumina Hi-Seq	Scaffold
Oryctolagus_cuniculus	GCA_009806435.2	RefSeq	NA	2841489785	337730	111644748	PacBio	Chromosome
Ovis_aries	GCA_016772045.1	RefSeq	NA	2628130289	43178051	101274418	Oxford Nanopore PromethION; PacBio RSII; Illumina HiSeq	Chromosome
Ovis_canadensis	GCA_004026945.1	NA	Ovis_aries	2863658823	55973	69397	Illumina HiSeq	Scaffold
Pan_troglodytes	GCA_028858775.1	RefSeq	NA	3225356997	94528342	144388002	PacBio Sequel; Oxford Nanopore PromethION	Chromosome
Panthera_leo	GCF_018350215.1	RefSeq	NA	2297552363	77781637	147402474	PacBio Sequel 2	Chromosome
Panthera_onca	GCA_028533385.1	NA	Panthera_pardus	2498323642	51083	132627732	HiSeq X Ten; NextSeq 500; Illumina NovaSeq 6000	Chromosome
Panthera_pardus	GCA_024362965.1	RefSeq	NA	2441326314	22236240	126810544	PacBio Sequel	Scaffold
Panthera_tigris	GCF_018350195.1	RefSeq	NA	2408678698	74391967	146942463	PacBio Sequel 2	Chromosome
Panthera_uncia	GCF_023721935.1	RefSeq	NA	2433972596	179517	112063229	Illumina HiSeq	Chromosome
Papio_hamadryas	GCA_023781915.1	NA	Pan_troglodytes	3054335410	24989958	NA	Oxford Nanopore PromethION	Contig
Petaurus_breviceps	GCA_028583685.1	NA	Phascolarctos_cinereus	3464704272	69635	28187009	Illumina HiSeq; 10X Genomics Chromium Linked Reads	Scaffold
Phacochoerus_africanus	GCF_016906955.1	RefSeq	NA	2435083091	10602503	141887063	PacBio Sequel	Chromosome
Phascolarctos_cinereus	GCF_002099425.1	RefSeq	NA	3192565135	11587828	NA	PacBio	Contig
Phoca_vitulina	GCF_004348235.1	RefSeq	NA	2363579318	283887	41024070	Illumina HiSeq	Scaffold
Phocoena_phocoena	GCA_004363495.1	NA	RefSeq (Phocoena sinus)	2701010810	89111	115969	Illumina HiSeq	Scaffold
Phyllostomus_discolor	GCA_004126475.3	RefSeq	NA	2108832841	6892556	171742863	PacBio Sequel; 10X Genomics linked reads; Bioanano Genomics 2 enzyme; Arima Genomics HiC	Chromosome
Pithecia_pithecia	GCA_023779675.1	NA	Pan_troglodytes	2721439713	10867430	NA	Oxford Nanopore PromethION	Contig
Procavia_capensis	GCA_000152225.2	UCSC	NA	3602182911	35792	905827	Illumina; Sanger dideoxy sequencing	Scaffold
Procyon_lotor	GCA_028646535.1	NA	Panthera_pardus	2525713215	34230	114539748	HiSeq X Ten	Chromosome
Puma_concolor	GCA_003327715.1	RefSeq	NA	2432949531	27187	100532876	Illumina; Oxford Nanopore	Scaffold
Pusa_hispida	GCA_947044825.1	NA	Halichoerus_grypus	2350022681	3664905	NA	Pacific Biosciences RSII, Illumina NextSeq 500	Contig
Rangifer_tarandus	GCA_019903745.2	NA	Cervus_canadensis	2584912043	167694	29228715	Illumina HiSeq; PacBio SMRT sequencing	Scaffold
Rattus_norvegicus	GCA_015227675.2	RefSeq	NA	2647899415	29198295	135012528	PacBio Sequel; 10X Genomics Chromium; BioNano; Arima Hi-C	Chromosome
Rousettus_aegyptiacus	GCF_014176215.1	RefSeq	NA	1893602072	21999313	113811795	PacBio Sequel CLR; 10X Genomics chromium linked reads; Bionano Genomics; Arima Genomics Hi-C kit; PacBio Sequel IsoSeq	Scaffold
Saguinus_imperator	GCA_004024885.1	NA	Pan_troglodytes	3493717886	53787	65636	Illumina HiSeq	Scaffold
Saimiri_boliviensis	GCA_016699345.2	RefSeq	NA	2650925067	4857773	87238321	PacBio	Scaffold
Sciurus_carolinensis	GCF_902686445.1	RefSeq	NA	2815397268	13975867	148229995		Chromosome
Suricata_suricatta	GCA_006229205.1	RefSeq	NA	2353578744	75409	141453419	Illumina HiSeq; Illumina X10	Chromosome
Sus_scrofa	GCA_000003025.6	RefSeq	NA	2501895775	48231277	88231837	PacBio	Chromosome
Tragelaphus_strepsiceros	GCA_006410795.1	NA	Ovis_aries	2867754166	33649	511483	Illumina HiSeq	Scaffold
Ursus_maritimus	GCF_017311325.1	RefSeq	NA	2330468424	206653	72237886	Illumina HiSeq; Oxford Nanopore	Scaffold
Varecia_variegata	GCA_028533085.1	NA	Pan_troglodytes	2424021081	40155	128811464	HiSeq X Ten; Illumina NovaSeq 6000	Chromosome
Zalophus_californianus	GCA_009762305.2	RefSeq	NA	2409668595	32626160	147124152	PacBio Sequel I CLR; Illumina NovaSeq; Arima Genomics Hi-C; Bionano Genomics DLS	Chromosome
Acomys_cahirinus	GCA_004027535.1	Our gff3/BED file	NA	2310000000	42476	65411	Illumina HiSeq	Scaffold
Alces_alces	GCA_007570765.1	NA	Cervus_canadensis	2740000000	45091	4131188	Illumina HiSeq	Scaffold
Ateles_geoffroyi	GCA_023783555.1	NA	Pan_troglodytes	2680000000	29212752	NA	PacBio RSII	Contig
Bos_taurus	GCF_002263795.2	RefSeq	NA	2710000000	25896116	103000000	PacBio; Illumina NextSeq 500; Illumina HiSeq; Illumina GAII	Chromosome
Caracal_caracal	GCA_016801355.1	NA	Panthera_pardus	2420000000	32916	2085423	Illumina HiSeq	Scaffold
Cavia_porcellus	GCF_000151735.1	RefSeq	NA	2720000000	80583	27942054	Sanger	Scaffold
Cervus_canadensis	GCA_019320065.1	RefSeq	NA	2530000000	914577	77654944	PacBio RSII; Illumina HiSeq	Chromosome
Chrysocyon_brachyurus	GCA_028533335.1	NA	Canis_lupus	2340000000	91425	60785871	HiSeq X Ten; Illumina MiSeq; Illumina NovaSeq 6000	Chromosome
Connochaetes_taurinus	GCA_006408615.1	NA	Ovis_aries	2640000000	70608	366224	Illumina HiSeq	Scaffold
Echinops_telfairi	GCF_000313985.2	RefSeq	NA	2950000000	20425	54422506	Illumina HiSeq	Scaffold
Equus_asinus	GCF_016077325.2	RefSeq	NA	2430000000	25073460	98589534	Illumina HiSeq; PacBio Sequel; Hi-C	Chromosome
Erethizon_dorsatum	GCA_028451465.1	NA	Mus_musculus	2430000000	19239546	128000000	PacBio Sequel II CLR; 10X Gemonics linked reads; Arima Hi-C v1; Illumina DNASeq	Chromosome
Halichoerus_grypus	GCF_012393455.1	RefSeq	NA	2340000000	1011981	1033864	Illumina NextSeq; Oxford Nanopore MinION	Scaffold
Kobus_ellipsiprymnus	GCA_006410655.1	NA	Ovis_aries	2900000000	26169	779552	Illumina HiSeq	Scaffold
Loxodonta_africana	GCF_000001905.1	RefSeq	NA	3200000000	69023	46401353		Scaffold
Lynx_rufus	GCF_022079265.1	RefSeq	NA	2440000000	66217191	142000000	PacBio Sequel II; Dovetail OmniC; Illumina NovaSeq	Scaffold
Muntiacus_muntjak	GCA_008782695.1	Genbank	NA	2570000000	215534	682000000	Illumina HiSeq	Chromosome
Muntiacus_reevesi	GCA_008787405.2	Genbank	NA	2490000000	18600000	113000000	Oxford Nanopore GridION	Chromosome
Myrmecophaga_tridactyla	GCA_004026745.1	NA	Choloepus_didactylus	3550000000	36434	41255	Illumina HiSeq	Scaffold
Nanger_granti	GCA_006408635.1	NA	Ovis_aries	3030000000	7454	528456	Illumina HiSeq	Scaffold
Nasua_narica	GCA_028533885.1	NA	Panthera_pardus	2610000000	64559	120000000	HiSeq X Ten; NextSeq 500; Illumina NovaSeq 6000	Chromosome
Neofelis_nebulosa	GCA_028018385.1	RefSeq	NA	2470000000	51579577	150000000	PacBio Sequel II HiFi; Bionano Genomics DLS; Arima Hi-C v2	Chromosome
Okapia_johnstoni	GCA_024291935.2	NA	Ovis_aries	2390000000	61700678	102000000	PacBio Sequel	Chromosome
Oryx_dammah	GCF_014754425.2	RefSeq	NA	2710000000	374342	100000000	Illumina NovaSeq; Illumina HiSeq; Hi-C; 10X Genomics	Scaffold
Papio_papio	GCA_028645565.1	NA	Pan_troglodytes	2910000000	44968	117000000	Illumina NovaSeq 6000	Chromosome
Peromyscus_eremicus	GCA_902702925.1	RefSeq	NA	2710000000	64291	120000000		Scaffold
Peromyscus_leucopus	GCA_004664715.2	RefSeq	NA	2480000000	3487364	114000000	Illumina; PacBio; HiC-Illumina	Chromosome
Pongo_abelii	GCA_028885655.1	RefSeq	NA	3370000000	71635981	137000000	PacBio Sequel; Oxford Nanopore PromethION	Chromosome
Pteronura_brasiliensis	GCA_004024605.1	NA	Mustela_putorius	2600000000	90879	119023	Illumina HiSeq	Scaffold
Sarcophilus_harrisii	GCF_902635505.1	RefSeq	NA	3090000000	62339597	611000000		Chromosome
Tragelaphus_eurycerus	GCA_935064755.1	NA	Ovis_aries	2850000000	21206903	NA		Contig
Tragelaphus_imberbis	GCA_006410775.1	NA	Ovis_aries	4040000000	12858	1775046	Illumina HiSeq	Scaffold
Tupaia_tana	GCA_026018925.1	NA	RefSeq (Tupaia_chinesis)	2950000000	7301848	113000000	PacBio; 10X Genomics; Dovetail Hi-C	Scaffold
Ursus_arctos	GCF_023065955.1	RefSeq	NA	2470000000	43943000	70076652	PacBio; Illumina	Scaffold
Vulpes_lagopus	GCA_018345385.1	RefSeq	Canis_lupus	2350000000	33460300	132000000	PacBio Sequel; Illumina NovaSeq	Chromosome
