# Supplementary material for: Variable Gene Copy Number in Cancer-Related Pathways Is Associated With Cancer Prevalence Across Mammals
Source: Mol Biol Evol. 2025 Mar 20;42(3):msaf056. doi: 10.1093/molbev/msaf056 (PMC11954591; doi:10.1093/molbev/msaf056)
Supplement: msaf056_Supplementary_Data [file msaf056_supplementary_data.zip › Supp_data2.xlsx]

## Sheet: Max_longevity
OG	coeff	r_squared	lambda	p_value	std_error	outliers
OG0000000	-0.123771	0.155158	0.998621	0.772935	0.427577	Gorilla_gorilla,Pan_troglodytes,Pongo_abelii
OG0000001	0.0141219	0.154041	0.997597	0.985565	0.778238	Gorilla_gorilla,Pan_troglodytes,Pongo_abelii
OG0000002	0.166076	0.154696	0.997856	0.799489	0.651751	Gorilla_gorilla,Pan_troglodytes,Pongo_abelii
OG0000003	-1.08812	0.168749	0.998149	0.227074	0.894216	Gorilla_gorilla,Pan_troglodytes,Pongo_abelii
OG0000004	-0.00254375	0.154039	0.997592	0.994497	0.36773	Gorilla_gorilla,Pan_troglodytes,Pongo_abelii
OG0000005	-0.221685	0.154683	0.997292	0.807005	0.904601	Gorilla_gorilla,Pan_troglodytes,Pongo_abelii
OG0000006	-0.210132	0.15815	0.997966	0.524496	0.328793	Gorilla_gorilla,Pan_troglodytes,Pongo_abelii
OG0000007	-0.487333	0.164677	0.998617	0.310223	0.477346	Gorilla_gorilla,Pan_troglodytes,Pongo_abelii
OG0000008	-0.0723315	0.155243	0.998066	0.734236	0.212349	Gorilla_gorilla,Pan_troglodytes,Pongo_abelii
OG0000009	2.36102	0.197046	0.998175	0.0369998	1.11395	Gorilla_gorilla,Pan_troglodytes,Pongo_abelii
OG0000010	2.51656	0.199806	1	0.0355744	1.17806	Gorilla_gorilla,Pan_troglodytes,Pongo_abelii
OG0000011	0.308752	0.155694	0.997844	0.686116	0.761347	Gorilla_gorilla,Pan_troglodytes,Pongo_abelii
OG0000012	1.33365	0.182938	0.998499	0.0895525	0.776458	Gorilla_gorilla,Pan_troglodytes,Pongo_abelii
OG0000013	-0.105781	0.154169	0.997421	0.915937	0.999147	Gorilla_gorilla,Pan_troglodytes,Pongo_abelii
OG0000014	-0.098718	0.155611	0.997744	0.693184	0.249352	Gorilla_gorilla,Pan_troglodytes,Pongo_abelii
OG0000015	-0.0380849	0.154265	0.997687	0.880373	0.252293	Gorilla_gorilla,Pan_troglodytes,Pongo_abelii
OG0000016	2.05721	0.180779	0.999248	0.107231	1.2635	Gorilla_gorilla,Pan_troglodytes,Pongo_abelii
OG0000017	0.212513	0.154239	0.99771	0.88716	1.4931	Gorilla_gorilla,Pan_troglodytes,Pongo_abelii
OG0000019	-0.0621115	0.15428	0.997649	0.876782	0.399372	Gorilla_gorilla,Pan_troglodytes,Pongo_abelii
OG0000020	0.0219124	0.15409	0.997534	0.945718	0.320877	Gorilla_gorilla,Pan_troglodytes,Pongo_abelii
OG0000021	-0.76785	0.160976	0.997304	0.408273	0.923896	Gorilla_gorilla,Pan_troglodytes,Pongo_abelii
OG0000022	-0.202447	0.159304	0.998099	0.472164	0.280312	Gorilla_gorilla,Pan_troglodytes,Pongo_abelii
OG0000023	-0.0559584	0.154256	0.997619	0.883137	0.37953	Gorilla_gorilla,Pan_troglodytes,Pongo_abelii
OG0000024	0.114746	0.155043	0.997665	0.75244	0.362595	Gorilla_gorilla,Pan_troglodytes,Pongo_abelii
OG0000025	0.367066	0.160246	0.997275	0.434546	0.467481	Gorilla_gorilla,Pan_troglodytes,Pongo_abelii
OG0000026	0.226881	0.157571	0.996654	0.569263	0.397071	Gorilla_gorilla,Pan_troglodytes,Pongo_abelii
OG0000027	0.231987	0.162779	0.998334	0.355121	0.249493	Gorilla_gorilla,Pan_troglodytes,Pongo_abelii
OG0000028	-0.0733617	0.154919	0.997768	0.767916	0.247795	Gorilla_gorilla,Pan_troglodytes,Pongo_abelii
OG0000029	-0.0507656	0.154411	0.997633	0.847544	0.263242	Gorilla_gorilla,Pan_troglodytes,Pongo_abelii
OG0000030	0.187307	0.157148	0.99763	0.579114	0.336372	Gorilla_gorilla,Pan_troglodytes,Pongo_abelii
OG0000031	-0.102266	0.156138	0.997193	0.653664	0.227114	Gorilla_gorilla,Pan_troglodytes,Pongo_abelii
OG0000032	-0.0751823	0.154836	0.998096	0.785015	0.274725	Gorilla_gorilla,Pan_troglodytes,Pongo_abelii
OG0000033	-1.00157	0.163499	0.995995	0.349154	1.06381	Gorilla_gorilla,Pan_troglodytes,Pongo_abelii
OG0000034	-0.516873	0.159355	0.998823	0.486548	0.739556	Gorilla_gorilla,Pan_troglodytes,Pongo_abelii
OG0000035	1.29357	0.159651	0.997785	0.455911	1.72692	Gorilla_gorilla,Pan_troglodytes,Pongo_abelii
OG0000036	0.222878	0.156156	0.997442	0.648462	0.48712	Gorilla_gorilla,Pan_troglodytes,Pongo_abelii
OG0000037	-0.333873	0.155939	0.99751	0.665313	0.769076	Gorilla_gorilla,Pan_troglodytes,Pongo_abelii
OG0000038	0.219665	0.154177	0.99794	0.91182	1.97759	Gorilla_gorilla,Pan_troglodytes,Pongo_abelii
OG0000039	0.100953	0.154725	0.998227	0.807063	0.412072	Gorilla_gorilla,Pan_troglodytes,Pongo_abelii
OG0000040	-0.507442	0.17464	1	0.17593	0.37178	Gorilla_gorilla,Pan_troglodytes,Pongo_abelii
OG0000041	-0.214868	0.160778	0.998202	0.416358	0.263063	Gorilla_gorilla,Pan_troglodytes,Pongo_abelii
OG0000042	0.244397	0.159047	0.99634	0.500275	0.361007	Gorilla_gorilla,Pan_troglodytes,Pongo_abelii
OG0000043	0.0669166	0.154302	0.997487	0.874161	0.42123	Gorilla_gorilla,Pan_troglodytes,Pongo_abelii
OG0000044	-0.180202	0.155046	0.997768	0.752222	0.568916	Gorilla_gorilla,Pan_troglodytes,Pongo_abelii
OG0000045	-0.32381	0.164993	1	0.353388	0.346987	Gorilla_gorilla,Pan_troglodytes,Pongo_abelii
OG0000046	1.81364	0.18896	0.991214	0.0846396	1.03933	Gorilla_gorilla,Pan_troglodytes,Pongo_abelii
OG0000047	-0.0592026	0.154225	0.997807	0.892109	0.435158	Gorilla_gorilla,Pan_troglodytes,Pongo_abelii
OG0000048	0.110714	0.154435	0.997099	0.861675	0.633457	Gorilla_gorilla,Pan_troglodytes,Pongo_abelii
OG0000049	-0.356897	0.169354	0.999957	0.252534	0.30977	Gorilla_gorilla,Pan_troglodytes,Pongo_abelii
OG0000050	1.9274	0.170955	1	0.22699	1.58365	Gorilla_gorilla,Pan_troglodytes,Pongo_abelii
OG0000051	-0.120722	0.154652	0.998286	0.822495	0.536448	Gorilla_gorilla,Pan_troglodytes,Pongo_abelii
OG0000052	-0.181808	0.154258	0.997648	0.882364	1.22492	Gorilla_gorilla,Pan_troglodytes,Pongo_abelii
OG0000053	-0.34173	0.155126	0.997109	0.753098	1.08283	Gorilla_gorilla,Pan_troglodytes,Pongo_abelii
OG0000054	-0.0665836	0.154249	0.997729	0.884506	0.456985	Gorilla_gorilla,Pan_troglodytes,Pongo_abelii
OG0000055	-0.289528	0.156242	0.99755	0.640949	0.618561	Gorilla_gorilla,Pan_troglodytes,Pongo_abelii
OG0000056	1.26744	0.170643	0.996091	0.206063	0.994599	Gorilla_gorilla,Pan_troglodytes,Pongo_abelii
OG0000057	-0.0305011	0.154084	0.997665	0.94483	0.439446	Gorilla_gorilla,Pan_troglodytes,Pongo_abelii
OG0000058	3.32731	0.197346	0.992492	0.0457186	1.6406	Gorilla_gorilla,Pan_troglodytes,Pongo_abelii
OG0000059	-0.436768	0.155563	0.99824	0.70633	1.15525	Gorilla_gorilla,Pan_troglodytes,Pongo_abelii
OG0000060	-0.373462	0.154696	0.99696	0.820099	1.63705	Gorilla_gorilla,Pan_troglodytes,Pongo_abelii
OG0000061	-0.187442	0.157187	0.997515	0.577229	0.334947	Gorilla_gorilla,Pan_troglodytes,Pongo_abelii
OG0000062	0.00610564	0.154041	0.997595	0.987361	0.384294	Gorilla_gorilla,Pan_troglodytes,Pongo_abelii
OG0000063	-0.827446	0.15745	0.998127	0.564344	1.42985	Gorilla_gorilla,Pan_troglodytes,Pongo_abelii
OG0000064	-0.29857	0.157862	0.9994	0.603742	0.573078	Gorilla_gorilla,Pan_troglodytes,Pongo_abelii
OG0000065	-0.138246	0.154999	0.997833	0.758276	0.44776	Gorilla_gorilla,Pan_troglodytes,Pongo_abelii
OG0000066	-0.342068	0.166148	0.996518	0.279026	0.313953	Gorilla_gorilla,Pan_troglodytes,Pongo_abelii
OG0000067	-0.126216	0.154806	0.997533	0.783661	0.458249	Gorilla_gorilla,Pan_troglodytes,Pongo_abelii
OG0000068	0.250548	0.15794	0.997066	0.539637	0.40681	Gorilla_gorilla,Pan_troglodytes,Pongo_abelii
OG0000069	-0.0595777	0.154171	0.997635	0.908118	0.514658	Gorilla_gorilla,Pan_troglodytes,Pongo_abelii
OG0000070	-0.243756	0.155864	0.997808	0.671058	0.571939	Gorilla_gorilla,Pan_troglodytes,Pongo_abelii
OG0000071	-1.19715	0.170065	0.996258	0.213007	0.954008	Gorilla_gorilla,Pan_troglodytes,Pongo_abelii
OG0000072	0.319226	0.155197	0.997516	0.735795	0.942927	Gorilla_gorilla,Pan_troglodytes,Pongo_abelii
OG0000073	0.170222	0.155252	0.996796	0.751215	0.535158	Gorilla_gorilla,Pan_troglodytes,Pongo_abelii
OG0000074	0.138025	0.154245	0.997477	0.889328	0.988875	Gorilla_gorilla,Pan_troglodytes,Pongo_abelii
OG0000075	-0.322954	0.157581	0.998666	0.571576	0.56862	Gorilla_gorilla,Pan_troglodytes,Pongo_abelii
OG0000076	-2.01424	0.164828	0.994586	0.343949	2.11633	Gorilla_gorilla,Pan_troglodytes,Pongo_abelii
OG0000077	-0.239736	0.155881	0.997659	0.669352	0.559419	Gorilla_gorilla,Pan_troglodytes,Pongo_abelii
OG0000078	0.314781	0.157506	0.997082	0.563514	0.542791	Gorilla_gorilla,Pan_troglodytes,Pongo_abelii
OG0000079	-0.324722	0.157394	0.997672	0.564402	0.561212	Gorilla_gorilla,Pan_troglodytes,Pongo_abelii
OG0000080	-0.061948	0.154184	0.997706	0.903733	0.510649	Gorilla_gorilla,Pan_troglodytes,Pongo_abelii
OG0000081	0.64239	0.16365	0.997764	0.328621	0.653759	Gorilla_gorilla,Pan_troglodytes,Pongo_abelii
OG0000082	0.637301	0.157802	0.996427	0.562398	1.09578	Gorilla_gorilla,Pan_troglodytes,Pongo_abelii
OG0000083	-0.327167	0.15993	0.998171	0.447413	0.428612	Gorilla_gorilla,Pan_troglodytes,Pongo_abelii
OG0000084	0.437431	0.164258	0.997375	0.314309	0.432123	Gorilla_gorilla,Pan_troglodytes,Pongo_abelii
OG0000085	-0.258264	0.15846	0.997664	0.508142	0.388614	Gorilla_gorilla,Pan_troglodytes,Pongo_abelii
OG0000086	0.560999	0.154941	0.997656	0.765005	1.87071	Gorilla_gorilla,Pan_troglodytes,Pongo_abelii
OG0000087	-0.692636	0.18344	0.999915	0.0974248	0.413227	Gorilla_gorilla,Pan_troglodytes,Pongo_abelii
OG0000088	0.584042	0.157682	0.997617	0.548206	0.968738	Gorilla_gorilla,Pan_troglodytes,Pongo_abelii
OG0000089	0.617471	0.159419	0.996896	0.471978	0.8546	Gorilla_gorilla,Pan_troglodytes,Pongo_abelii
OG0000090	0.830753	0.158957	0.99677	0.494604	1.21101	Gorilla_gorilla,Pan_troglodytes,Pongo_abelii
OG0000091	0.0974341	0.154275	0.99751	0.880219	0.644612	Gorilla_gorilla,Pan_troglodytes,Pongo_abelii
OG0000092	1.78248	0.166655	0.998496	0.266457	1.59335	Gorilla_gorilla,Pan_troglodytes,Pongo_abelii
OG0000093	-0.234553	0.154435	0.997627	0.84287	1.17961	Gorilla_gorilla,Pan_troglodytes,Pongo_abelii
OG0000094	-0.223517	0.156031	0.99825	0.664631	0.513755	Gorilla_gorilla,Pan_troglodytes,Pongo_abelii
OG0000095	0.153209	0.154573	0.997489	0.819681	0.669999	Gorilla_gorilla,Pan_troglodytes,Pongo_abelii
OG0000096	0.322659	0.160162	0.997169	0.438643	0.414627	Gorilla_gorilla,Pan_troglodytes,Pongo_abelii
OG0000097	-0.263674	0.157578	0.998067	0.556156	0.446203	Gorilla_gorilla,Pan_troglodytes,Pongo_abelii
OG0000098	-0.00843101	0.154039	0.997601	0.993752	1.07351	Gorilla_gorilla,Pan_troglodytes,Pongo_abelii
OG0000099	-0.772168	0.158054	0.996768	0.539327	1.2528	Gorilla_gorilla,Pan_troglodytes,Pongo_abelii
OG0000100	-0.252313	0.155557	0.997914	0.699529	0.651503	Gorilla_gorilla,Pan_troglodytes,Pongo_abelii
OG0000101	-0.130351	0.155655	0.997589	0.689443	0.325068	Gorilla_gorilla,Pan_troglodytes,Pongo_abelii
OG0000102	0.508356	0.157233	0.998976	0.610371	0.993931	Gorilla_gorilla,Pan_troglodytes,Pongo_abelii
OG0000103	-0.478328	0.164051	0.99843	0.322752	0.48089	Gorilla_gorilla,Pan_troglodytes,Pongo_abelii
OG0000104	0.113674	0.154414	0.997434	0.850533	0.601388	Gorilla_gorilla,Pan_troglodytes,Pongo_abelii
OG0000105	-0.458778	0.158524	0.996859	0.513453	0.699084	Gorilla_gorilla,Pan_troglodytes,Pongo_abelii
OG0000106	-0.000273824	0.154038	0.997598	0.999339	0.329399	Gorilla_gorilla,Pan_troglodytes,Pongo_abelii
OG0000107	-0.25052	0.154791	0.997469	0.786725	0.922959	Gorilla_gorilla,Pan_troglodytes,Pongo_abelii
OG0000108	0.018851	0.154052	0.997582	0.971402	0.524265	Gorilla_gorilla,Pan_troglodytes,Pongo_abelii
OG0000109	-0.906607	0.15556	0.997828	0.698393	2.33169	Gorilla_gorilla,Pan_troglodytes,Pongo_abelii
OG0000110	0.240335	0.155016	0.997306	0.760546	0.786033	Gorilla_gorilla,Pan_troglodytes,Pongo_abelii
OG0000111	-0.0756797	0.15421	0.99766	0.89579	0.576044	Gorilla_gorilla,Pan_troglodytes,Pongo_abelii
OG0000112	0.252911	0.15792	0.998719	0.554189	0.425863	Gorilla_gorilla,Pan_troglodytes,Pongo_abelii
OG0000113	-0.448057	0.165609	0.997164	0.285013	0.416414	Gorilla_gorilla,Pan_troglodytes,Pongo_abelii
OG0000114	-0.618643	0.160216	0.999324	0.473332	0.858853	Gorilla_gorilla,Pan_troglodytes,Pongo_abelii
OG0000115	-0.737056	0.16054	0.995229	0.468881	1.013	Gorilla_gorilla,Pan_troglodytes,Pongo_abelii
OG0000116	-1.23588	0.156705	0.996692	0.624358	2.51453	Gorilla_gorilla,Pan_troglodytes,Pongo_abelii
OG0000117	-0.314666	0.162318	0.997499	0.365018	0.345491	Gorilla_gorilla,Pan_troglodytes,Pongo_abelii
OG0000118	-0.200348	0.155125	0.997562	0.743452	0.610136	Gorilla_gorilla,Pan_troglodytes,Pongo_abelii
OG0000119	1.62024	0.171173	0.998642	0.194925	1.24007	Pan_troglodytes,Pongo_abelii,Gorilla_gorilla
OG0000120	-0.548829	0.16542	0.999008	0.300616	0.526942	Gorilla_gorilla,Pan_troglodytes,Pongo_abelii
OG0000121	-0.468068	0.162233	0.998685	0.376804	0.526802	Gorilla_gorilla,Pan_troglodytes,Pongo_abelii
OG0000122	-0.333598	0.157385	0.998388	0.573736	0.59068	Gorilla_gorilla,Pan_troglodytes,Pongo_abelii
OG0000123	5.35886	0.208435	1	0.0210489	2.27909	Gorilla_gorilla,Pan_troglodytes,Pongo_abelii
OG0000124	-2.13378	0.207454	1	0.0223374	0.91672	Pongo_abelii,Gorilla_gorilla,Pan_troglodytes
OG0000125	0.117987	0.15482	0.99735	0.785171	0.431461	Gorilla_gorilla,Pan_troglodytes,Pongo_abelii
OG0000126	-0.0785416	0.154109	0.997633	0.932664	0.926775	Gorilla_gorilla,Pan_troglodytes,Pongo_abelii
OG0000127	-0.211293	0.154349	0.997193	0.875866	1.34849	Gorilla_gorilla,Pan_troglodytes,Pongo_abelii
OG0000128	6.14425	0.188633	1	0.0710109	3.36011	Gorilla_gorilla,Pan_troglodytes,Pongo_abelii
OG0000129	4.34725	0.164537	0.998182	0.308742	4.24507	Gorilla_gorilla,Pan_troglodytes,Pongo_abelii
OG0000130	0.0418096	0.154137	0.997605	0.921318	0.422016	Gorilla_gorilla,Pan_troglodytes,Pongo_abelii
OG0000131	2.94363	0.196744	1	0.0429237	1.43198	Gorilla_gorilla,Pan_troglodytes,Pongo_abelii
OG0000132	0.00825305	0.15404	0.99759	0.989272	0.611997	Gorilla_gorilla,Pan_troglodytes,Pongo_abelii
OG0000133	-0.225132	0.155245	0.998119	0.735416	0.664002	Gorilla_gorilla,Pan_troglodytes,Pongo_abelii
OG0000134	-0.93788	0.156941	0.996063	0.632343	1.95316	Gorilla_gorilla,Pan_troglodytes,Pongo_abelii
OG0000135	-0.417164	0.164212	0.996932	0.318257	0.415498	Gorilla_gorilla,Pan_troglodytes,Pongo_abelii
OG0000136	3.91445	0.178868	0.994777	0.126995	2.53966	Gorilla_gorilla,Pan_troglodytes,Pongo_abelii
OG0000137	0.13881	0.15536	0.997475	0.718971	0.384467	Gorilla_gorilla,Pan_troglodytes,Pongo_abelii
OG0000138	0.299603	0.154211	0.997628	0.895576	2.27577	Gorilla_gorilla,Pan_troglodytes,Pongo_abelii
OG0000139	0.169367	0.155022	0.997728	0.754902	0.540757	Gorilla_gorilla,Pan_troglodytes,Pongo_abelii
OG0000140	2.6459	0.199447	0.998086	0.0319195	1.21273	Gorilla_gorilla,Pan_troglodytes,Pongo_abelii
OG0000141	-0.141545	0.154273	0.997754	0.878559	0.923549	Gorilla_gorilla,Pan_troglodytes,Pongo_abelii
OG0000142	0.885557	0.155676	0.997751	0.687322	2.19259	Gorilla_gorilla,Pan_troglodytes,Pongo_abelii
OG0000143	0.165657	0.155169	0.997725	0.737931	0.493462	Gorilla_gorilla,Pan_troglodytes,Pongo_abelii
OG0000144	0.0607876	0.154264	0.997495	0.883432	0.413336	Gorilla_gorilla,Pan_troglodytes,Pongo_abelii
OG0000145	-0.41901	0.160311	0.997291	0.432014	0.530694	Gorilla_gorilla,Pan_troglodytes,Pongo_abelii
OG0000146	0.289041	0.155485	0.997465	0.706522	0.765035	Gorilla_gorilla,Pan_troglodytes,Pongo_abelii
OG0000147	0.212178	0.156213	0.997325	0.645517	0.459596	Gorilla_gorilla,Pan_troglodytes,Pongo_abelii
OG0000148	-0.0654791	0.154184	0.997635	0.90406	0.541604	Gorilla_gorilla,Pan_troglodytes,Pongo_abelii
OG0000149	2.83543	0.22814	1	0.00642202	1.01432	Gorilla_gorilla,Pan_troglodytes,Pongo_abelii
OG0000150	0.112017	0.154706	0.997276	0.80399	0.449917	Gorilla_gorilla,Pan_troglodytes,Pongo_abelii
OG0000151	0.101579	0.154258	0.99748	0.885606	0.703922	Gorilla_gorilla,Pan_troglodytes,Pongo_abelii
OG0000152	0.332338	0.15787	0.997405	0.53914	0.53895	Gorilla_gorilla,Pan_troglodytes,Pongo_abelii
OG0000153	-0.501842	0.171964	1	0.211468	0.39856	Gorilla_gorilla,Pan_troglodytes,Pongo_abelii
OG0000154	1.35166	0.158747	0.997418	0.495641	1.97512	Gorilla_gorilla,Pan_troglodytes,Pongo_abelii
OG0000155	-1.07297	0.166339	0.997343	0.269349	0.964976	Gorilla_gorilla,Pan_troglodytes,Pongo_abelii
OG0000156	0.508844	0.159283	0.997427	0.471835	0.704029	Gorilla_gorilla,Pan_troglodytes,Pongo_abelii
OG0000157	-0.528578	0.164044	0.998307	0.321591	0.530127	Gorilla_gorilla,Pan_troglodytes,Pongo_abelii
OG0000158	-1.33508	0.158856	0.996786	0.49899	1.96618	Gorilla_gorilla,Pan_troglodytes,Pongo_abelii
OG0000159	0.299624	0.154284	0.997677	0.875635	1.90865	Gorilla_gorilla,Pan_troglodytes,Pongo_abelii
OG0000160	-1.15277	0.181054	1	0.115078	0.723976	Gorilla_gorilla,Pan_troglodytes,Pongo_abelii
OG0000161	-0.618237	0.156159	0.997706	0.646836	1.34453	Gorilla_gorilla,Pan_troglodytes,Pongo_abelii
OG0000162	-0.639677	0.155938	0.998349	0.675824	1.52437	Gorilla_gorilla,Pan_troglodytes,Pongo_abelii
OG0000163	-0.121371	0.154555	0.998055	0.827397	0.554909	Gorilla_gorilla,Pan_troglodytes,Pongo_abelii
OG0000164	0.102914	0.154188	0.997344	0.91376	0.947434	Gorilla_gorilla,Pan_troglodytes,Pongo_abelii
OG0000165	0.188899	0.155044	0.99728	0.757762	0.610477	Gorilla_gorilla,Pan_troglodytes,Pongo_abelii
OG0000166	-0.580938	0.155793	0.997007	0.68755	1.43948	Gorilla_gorilla,Pan_troglodytes,Pongo_abelii
OG0000167	-0.330215	0.160388	0.998696	0.439844	0.425456	Gorilla_gorilla,Pan_troglodytes,Pongo_abelii
OG0000168	1.48325	0.169031	0.99312	0.279995	1.36411	Gorilla_gorilla,Pan_troglodytes,Pongo_abelii
OG0000169	0.385553	0.155459	0.997488	0.708842	1.02902	Gorilla_gorilla,Pan_troglodytes,Pongo_abelii
OG0000170	0.334437	0.155052	0.997591	0.751738	1.05372	Gorilla_gorilla,Pan_troglodytes,Pongo_abelii
OG0000171	1.63142	0.155162	0.999791	0.189424	1.23347
OG0000172	-0.113244	0.154375	0.99785	0.856158	0.62282	Gorilla_gorilla,Pan_troglodytes,Pongo_abelii
OG0000173	-0.142839	0.155427	0.998004	0.713564	0.387816	Gorilla_gorilla,Pan_troglodytes,Pongo_abelii
OG0000174	-0.0872726	0.154285	0.997845	0.876746	0.560988	Gorilla_gorilla,Pan_troglodytes,Pongo_abelii
OG0000175	2.6535	0.178845	1	0.132909	1.74867	Gorilla_gorilla,Pan_troglodytes,Pongo_abelii
OG0000176	-0.854324	0.154831	0.997013	0.796017	3.29439	Gorilla_gorilla,Pan_troglodytes,Pongo_abelii
OG0000177	0.916361	0.156742	0.997877	0.605593	1.76792	Gorilla_gorilla,Pan_troglodytes,Pongo_abelii
OG0000178	0.535061	0.159767	0.997916	0.451721	0.707685	Gorilla_gorilla,Pan_troglodytes,Pongo_abelii
OG0000179	-0.474621	0.154572	0.99731	0.824798	2.13726	Gorilla_gorilla,Pan_troglodytes,Pongo_abelii
OG0000180	-1.76473	0.156694	0.997204	0.61247	3.4708	Gorilla_gorilla,Pan_troglodytes,Pongo_abelii
OG0000181	-0.0834683	0.154186	0.997661	0.903002	0.682833	Gorilla_gorilla,Pan_troglodytes,Pongo_abelii
OG0000182	-0.160576	0.154884	0.997756	0.772314	0.553166	Gorilla_gorilla,Pan_troglodytes,Pongo_abelii
OG0000183	-0.368805	0.158869	0.997406	0.490124	0.532068	Gorilla_gorilla,Pan_troglodytes,Pongo_abelii
OG0000184	-0.307203	0.159147	0.997748	0.476872	0.429929	Gorilla_gorilla,Pan_troglodytes,Pongo_abelii
OG0000185	-1.38033	0.166672	0.996687	0.266948	1.23515	Gorilla_gorilla,Pan_troglodytes,Pongo_abelii
OG0000186	0.406089	0.156549	0.997068	0.625277	0.828433	Gorilla_gorilla,Pan_troglodytes,Pongo_abelii
OG0000187	0.105313	0.154316	0.99752	0.869888	0.64097	Gorilla_gorilla,Pan_troglodytes,Pongo_abelii
OG0000188	-0.167775	0.154599	0.997574	0.814114	0.711328	Gorilla_gorilla,Pan_troglodytes,Pongo_abelii
OG0000189	-0.356267	0.160048	0.997224	0.442482	0.46169	Gorilla_gorilla,Pan_troglodytes,Pongo_abelii
OG0000190	-0.503766	0.160329	0.998193	0.43248	0.638691	Gorilla_gorilla,Pan_troglodytes,Pongo_abelii
OG0000191	0.225914	0.154391	0.997516	0.853197	1.21713	Gorilla_gorilla,Pan_troglodytes,Pongo_abelii
OG0000192	0.0437646	0.154072	0.997528	0.957201	0.813055	Gorilla_gorilla,Pan_troglodytes,Pongo_abelii
OG0000193	-1.3838	0.170823	0.999552	0.214614	1.10666	Gorilla_gorilla,Pan_troglodytes,Pongo_abelii
OG0000194	-0.70659	0.160864	0.997376	0.41166	0.856383	Gorilla_gorilla,Pan_troglodytes,Pongo_abelii
OG0000195	-0.138503	0.154172	0.997962	0.914873	1.29181	Gorilla_gorilla,Pan_troglodytes,Pongo_abelii
OG0000196	0.286331	0.155611	0.997097	0.701846	0.745383	Gorilla_gorilla,Pan_troglodytes,Pongo_abelii
OG0000197	-0.206214	0.155045	0.997659	0.752247	0.651105	Gorilla_gorilla,Pan_troglodytes,Pongo_abelii
OG0000198	0.30484	0.156648	0.997522	0.611903	0.598591	Gorilla_gorilla,Pan_troglodytes,Pongo_abelii
OG0000199	-2.66704	0.167596	0.99731	0.246073	2.28324	Gorilla_gorilla,Pan_troglodytes,Pongo_abelii
OG0000200	0.22085	0.154936	0.99738	0.768951	0.749409	Gorilla_gorilla,Pan_troglodytes,Pongo_abelii
OG0000201	0.273142	0.15456	0.997159	0.833042	1.29171	Gorilla_gorilla,Pan_troglodytes,Pongo_abelii
OG0000202	0.654848	0.158932	0.999473	0.546134	1.08057	Gorilla_gorilla,Pan_troglodytes,Pongo_abelii
OG0000203	-1.48845	0.159642	0.996199	0.477233	2.08479	Gorilla_gorilla,Pan_troglodytes,Pongo_abelii
OG0000204	1.30892	0.159884	0.997138	0.449743	1.72364	Gorilla_gorilla,Pan_troglodytes,Pongo_abelii
OG0000205	0.615589	0.157419	0.997835	0.563219	1.06069	Gorilla_gorilla,Pan_troglodytes,Pongo_abelii
OG0000206	-0.335893	0.154394	0.997284	0.860421	1.90438	Gorilla_gorilla,Pan_troglodytes,Pongo_abelii
OG0000207	-1.41036	0.156285	0.998334	0.64684	3.06727	Gorilla_gorilla,Pan_troglodytes,Pongo_abelii
OG0000208	-0.226674	0.154927	0.997942	0.768884	0.768942	Gorilla_gorilla,Pan_troglodytes,Pongo_abelii
OG0000209	-0.371256	0.158986	0.997746	0.483925	0.528012	Gorilla_gorilla,Pan_troglodytes,Pongo_abelii
OG0000210	-0.702928	0.161434	1	0.476803	0.983589	Gorilla_gorilla,Pan_troglodytes,Pongo_abelii
OG0000211	-2.71224	0.181662	0.993003	0.118783	1.72096	Gorilla_gorilla,Pan_troglodytes,Pongo_abelii
OG0000212	0.469792	0.159327	0.997632	0.469213	0.646158	Gorilla_gorilla,Pan_troglodytes,Pongo_abelii
OG0000213	1.00422	0.159	0.99752	0.483653	1.42735	Gorilla_gorilla,Pan_troglodytes,Pongo_abelii
OG0000214	-0.815813	0.160637	1	0.513576	1.2435	Gorilla_gorilla,Pan_troglodytes,Pongo_abelii
OG0000215	0.302839	0.157325	0.997292	0.570995	0.532397	Gorilla_gorilla,Pan_troglodytes,Pongo_abelii
OG0000216	0.867931	0.164588	0.996305	0.316268	0.860898	Gorilla_gorilla,Pan_troglodytes,Pongo_abelii
OG0000217	-0.232434	0.154773	0.998028	0.791768	0.87758	Gorilla_gorilla,Pan_troglodytes,Pongo_abelii
OG0000218	0.561219	0.154503	0.998194	0.84388	2.841	Gorilla_gorilla,Pan_troglodytes,Pongo_abelii
OG0000219	-0.273754	0.155388	0.99772	0.71469	0.74633	Gorilla_gorilla,Pan_troglodytes,Pongo_abelii
OG0000220	2.93189	0.212726	0.997269	0.00590482	1.03815	Gorilla_gorilla,Pan_troglodytes
OG0000221	-0.29232	0.158441	0.998632	0.523178	0.455939	Gorilla_gorilla,Pan_troglodytes,Pongo_abelii
OG0000222	0.860266	0.157933	0.998381	0.542411	1.40643	Gorilla_gorilla,Pan_troglodytes,Pongo_abelii
OG0000223	-0.178498	0.154828	0.997692	0.779684	0.63606	Gorilla_gorilla,Pan_troglodytes,Pongo_abelii
OG0000224	0.156472	0.155074	0.997847	0.749473	0.488388	Gorilla_gorilla,Pan_troglodytes,Pongo_abelii
OG0000225	-0.600472	0.159725	0.997776	0.452936	0.796344	Gorilla_gorilla,Pan_troglodytes,Pongo_abelii
OG0000226	-1.26757	0.1589	0.997436	0.488542	1.82203	Gorilla_gorilla,Pan_troglodytes,Pongo_abelii
OG0000227	0.530692	0.15531	0.997376	0.725656	1.50728	Gorilla_gorilla,Pan_troglodytes,Pongo_abelii
OG0000228	-0.263826	0.155754	0.997876	0.681087	0.639712	Gorilla_gorilla,Pan_troglodytes,Pongo_abelii
OG0000229	-0.426809	0.160753	0.998476	0.421304	0.52815	Gorilla_gorilla,Pan_troglodytes,Pongo_abelii
OG0000230	-0.119312	0.154076	0.997496	0.956811	2.19656	Gorilla_gorilla,Pan_troglodytes,Pongo_abelii
OG0000231	1.88287	0.15996	0.995074	0.50048	2.78259	Gorilla_gorilla,Pan_troglodytes,Pongo_abelii
OG0000232	-0.50703	0.162783	0.997525	0.35176	0.541476	Gorilla_gorilla,Pan_troglodytes,Pongo_abelii
OG0000233	-0.416334	0.163932	0.995419	0.348736	0.441822	Gorilla_gorilla,Pan_troglodytes,Pongo_abelii
OG0000234	-0.639493	0.177506	1	0.145189	0.43491	Gorilla_gorilla,Pan_troglodytes,Pongo_abelii
OG0000235	0.379692	0.157709	0.997124	0.551242	0.634606	Gorilla_gorilla,Pan_troglodytes,Pongo_abelii
OG0000236	-0.220288	0.155083	0.997566	0.748229	0.68406	Gorilla_gorilla,Pan_troglodytes,Pongo_abelii
OG0000237	-0.298766	0.15943	0.999231	0.502976	0.44412	Gorilla_gorilla,Pan_troglodytes,Pongo_abelii
OG0000238	1.06186	0.165494	0.997274	0.286894	0.990753	Gorilla_gorilla,Pan_troglodytes,Pongo_abelii
OG0000239	-0.488893	0.161887	0.997842	0.377736	0.55132	Gorilla_gorilla,Pan_troglodytes,Pongo_abelii
OG0000240	0.29688	0.156811	0.997352	0.602468	0.567831	Gorilla_gorilla,Pan_troglodytes,Pongo_abelii
OG0000242	-1.10837	0.176351	1	0.156795	0.775781	Gorilla_gorilla,Pan_troglodytes,Pongo_abelii
OG0000243	0.139966	0.154097	0.997769	0.93831	1.80309	Gorilla_gorilla,Pan_troglodytes,Pongo_abelii
OG0000244	0.595784	0.158442	0.997069	0.51388	0.908775	Gorilla_gorilla,Pan_troglodytes,Pongo_abelii
OG0000245	1.21006	0.184391	0.995256	0.0867479	0.698209	Gorilla_gorilla,Pan_troglodytes,Pongo_abelii
OG0000246	0.314438	0.155978	0.997308	0.664588	0.72264	Gorilla_gorilla,Pan_troglodytes,Pongo_abelii
OG0000247	-0.0570767	0.154227	0.997545	0.892469	0.420949	Gorilla_gorilla,Pan_troglodytes,Pongo_abelii
OG0000248	-0.647805	0.155777	0.996865	0.693704	1.63922	Gorilla_gorilla,Pan_troglodytes,Pongo_abelii
OG0000249	0.469903	0.157675	0.997364	0.550129	0.783187	Gorilla_gorilla,Pan_troglodytes,Pongo_abelii
OG0000250	0.0808031	0.15416	0.997523	0.914664	0.751788	Gorilla_gorilla,Pan_troglodytes,Pongo_abelii
OG0000251	0.121085	0.154751	0.997476	0.79224	0.458235	Gorilla_gorilla,Pan_troglodytes,Pongo_abelii
OG0000252	-0.359662	0.158367	0.99854	0.523982	0.562063	Gorilla_gorilla,Pan_troglodytes,Pongo_abelii
OG0000253	-0.515674	0.161725	0.997985	0.38329	0.588373	Gorilla_gorilla,Pan_troglodytes,Pongo_abelii
OG0000254	1.01937	0.181886	1	0.109049	0.629367	Gorilla_gorilla,Pan_troglodytes,Pongo_abelii
OG0000255	-0.561966	0.15844	0.99843	0.517386	0.864397	Gorilla_gorilla,Pan_troglodytes,Pongo_abelii
OG0000256	-0.157577	0.154278	0.997759	0.877185	1.01656	Gorilla_gorilla,Pan_troglodytes,Pongo_abelii
OG0000257	2.41491	0.186028	0.999284	0.0770294	1.34898	Gorilla_gorilla,Pan_troglodytes,Pongo_abelii
OG0000258	0.428825	0.1564	0.997419	0.630251	0.887573	Gorilla_gorilla,Pan_troglodytes,Pongo_abelii
OG0000259	-0.226898	0.154616	0.997713	0.810798	0.94481	Gorilla_gorilla,Pan_troglodytes,Pongo_abelii
OG0000260	2.57696	0.166371	0.997793	0.268114	2.31158	Gorilla_gorilla,Pan_troglodytes,Pongo_abelii
OG0000261	1.33319	0.178863	0.996056	0.119153	0.846791	Gorilla_gorilla,Pan_troglodytes,Pongo_abelii
OG0000262	0.520615	0.159193	0.997855	0.475182	0.725804	Gorilla_gorilla,Pan_troglodytes,Pongo_abelii
OG0000263	-0.137097	0.154551	0.998134	0.831485	0.642259	Gorilla_gorilla,Pan_troglodytes,Pongo_abelii
OG0000264	-0.170749	0.154834	0.998558	0.81424	0.724436	Gorilla_gorilla,Pan_troglodytes,Pongo_abelii
OG0000265	0.77463	0.158543	0.996987	0.510265	1.17147	Gorilla_gorilla,Pan_troglodytes,Pongo_abelii
OG0000266	0.0398558	0.154086	0.997618	0.944526	0.571075	Gorilla_gorilla,Pan_troglodytes,Pongo_abelii
OG0000267	-0.116096	0.154265	0.997712	0.880293	0.768555	Gorilla_gorilla,Pan_troglodytes,Pongo_abelii
OG0000268	-0.0406582	0.154046	0.997595	0.977771	1.45488	Gorilla_gorilla,Pan_troglodytes,Pongo_abelii
OG0000269	0.391329	0.156566	0.996908	0.627974	0.804597	Gorilla_gorilla,Pan_troglodytes,Pongo_abelii
OG0000270	-0.573039	0.16033	0.998006	0.430721	0.723738	Gorilla_gorilla,Pan_troglodytes,Pongo_abelii
OG0000271	-2.11294	0.165838	0.995666	0.297026	2.01357	Gorilla_gorilla,Pan_troglodytes,Pongo_abelii
OG0000272	-0.673827	0.159539	0.998733	0.475344	0.939747	Gorilla_gorilla,Pan_troglodytes,Pongo_abelii
OG0000273	-0.292981	0.154462	0.997615	0.837787	1.42667	Gorilla_gorilla,Pan_troglodytes,Pongo_abelii
OG0000274	0.672342	0.159472	0.997397	0.464099	0.914159	Gorilla_gorilla,Pan_troglodytes,Pongo_abelii
OG0000275	0.68869	0.154991	0.997271	0.764677	2.29321	Gorilla_gorilla,Pan_troglodytes,Pongo_abelii
OG0000276	-0.256268	0.154937	0.997529	0.766395	0.859792	Gorilla_gorilla,Pan_troglodytes,Pongo_abelii
OG0000277	0.952187	0.164415	0.997012	0.312736	0.93756	Gorilla_gorilla,Pan_troglodytes,Pongo_abelii
OG0000278	-0.675126	0.155894	0.998011	0.670715	1.58234	Gorilla_gorilla,Pan_troglodytes,Pongo_abelii
OG0000279	1.37015	0.159763	0.997448	0.451996	1.81329	Gorilla_gorilla,Pan_troglodytes,Pongo_abelii
OG0000280	-0.849928	0.165468	0.997807	0.286536	0.792422	Gorilla_gorilla,Pan_troglodytes,Pongo_abelii
OG0000281	-0.172616	0.154118	0.997688	0.928041	1.90565	Gorilla_gorilla,Pan_troglodytes,Pongo_abelii
OG0000282	0.423307	0.154566	0.997918	0.821329	1.86855	Gorilla_gorilla,Pan_troglodytes,Pongo_abelii
OG0000283	-0.308633	0.156776	0.996973	0.61156	0.605455	Gorilla_gorilla,Pan_troglodytes,Pongo_abelii
OG0000284	1.76904	0.168169	1	0.277449	1.61828	Gorilla_gorilla,Pan_troglodytes,Pongo_abelii
OG0000285	0.334089	0.154441	0.997681	0.841439	1.66484	Gorilla_gorilla,Pan_troglodytes,Pongo_abelii
OG0000286	3.19425	0.166332	0.998336	0.271301	2.88458	Gorilla_gorilla,Pan_troglodytes,Pongo_abelii
OG0000287	-0.265071	0.154386	0.99727	0.862801	1.5292	Gorilla_gorilla,Pan_troglodytes,Pongo_abelii
OG0000288	0.331741	0.155437	0.998359	0.72374	0.935404	Gorilla_gorilla,Pan_troglodytes,Pongo_abelii
OG0000289	-0.151672	0.155487	0.997774	0.705102	0.399419	Gorilla_gorilla,Pan_troglodytes,Pongo_abelii
OG0000290	0.222372	0.154985	0.997603	0.759663	0.724526	Gorilla_gorilla,Pan_troglodytes,Pongo_abelii
OG0000291	-0.345988	0.157377	0.99784	0.565674	0.599928	Gorilla_gorilla,Pan_troglodytes,Pongo_abelii
OG0000292	0.550809	0.155522	0.997446	0.703154	1.44052	Gorilla_gorilla,Pan_troglodytes,Pongo_abelii
OG0000293	0.371674	0.156906	0.997842	0.59459	0.695712	Gorilla_gorilla,Pan_troglodytes,Pongo_abelii
OG0000294	0.271664	0.155144	0.99769	0.740684	0.818158	Gorilla_gorilla,Pan_troglodytes,Pongo_abelii
OG0000295	0.415834	0.156829	0.997757	0.599291	0.788428	Gorilla_gorilla,Pan_troglodytes,Pongo_abelii
OG0000296	0.447681	0.157705	0.99791	0.54757	0.741377	Gorilla_gorilla,Pan_troglodytes,Pongo_abelii
OG0000297	1.16178	0.158952	0.997267	0.487575	1.66624	Gorilla_gorilla,Pan_troglodytes,Pongo_abelii
OG0000298	-0.731026	0.164831	0.998423	0.304124	0.707018	Gorilla_gorilla,Pan_troglodytes,Pongo_abelii
OG0000299	0.557073	0.158788	0.998289	0.497753	0.818038	Gorilla_gorilla,Pan_troglodytes,Pongo_abelii
OG0000300	-0.278166	0.156351	0.998128	0.636461	0.586381	Gorilla_gorilla,Pan_troglodytes,Pongo_abelii
OG0000301	-0.404339	0.158393	0.998825	0.533074	0.646007	Gorilla_gorilla,Pan_troglodytes,Pongo_abelii
OG0000302	-0.0605483	0.154103	0.997695	0.93472	0.737011	Gorilla_gorilla,Pan_troglodytes,Pongo_abelii
OG0000303	0.135049	0.154439	0.997424	0.845647	0.691575	Gorilla_gorilla,Pan_troglodytes,Pongo_abelii
OG0000304	0.596932	0.16175	0.998728	0.392916	0.695109	Gorilla_gorilla,Pan_troglodytes,Pongo_abelii
OG0000305	1.62677	0.16241	0.999665	0.41076	1.96784	Gorilla_gorilla,Pan_troglodytes,Pongo_abelii
OG0000306	-0.0793729	0.154235	0.997864	0.890649	0.57558	Gorilla_gorilla,Pan_troglodytes,Pongo_abelii
OG0000307	-0.34393	0.157973	0.997481	0.5332	0.549662	Gorilla_gorilla,Pan_troglodytes,Pongo_abelii
OG0000308	0.322232	0.155035	0.997639	0.753524	1.02288	Gorilla_gorilla,Pan_troglodytes,Pongo_abelii
OG0000309	-0.478735	0.160344	0.998563	0.438168	0.61455	Gorilla_gorilla,Pan_troglodytes,Pongo_abelii
OG0000310	-0.689284	0.157497	0.998137	0.561787	1.18331	Gorilla_gorilla,Pan_troglodytes,Pongo_abelii
OG0000311	0.884005	0.172231	0.999431	0.192053	0.672193	Gorilla_gorilla,Pan_troglodytes,Pongo_abelii
OG0000312	-0.103589	0.15407	0.997779	0.954527	1.8112	Gorilla_gorilla,Pan_troglodytes,Pongo_abelii
OG0000313	-0.279851	0.156063	0.998033	0.6571	0.628164	Gorilla_gorilla,Pan_troglodytes,Pongo_abelii
OG0000314	-3.73018	0.175858	1	0.162052	2.64437	Gorilla_gorilla,Pan_troglodytes,Pongo_abelii
OG0000315	0.127283	0.154301	0.997487	0.874289	0.802048	Gorilla_gorilla,Pan_troglodytes,Pongo_abelii
OG0000316	3.0359	0.180425	1	0.119877	1.93212	Gorilla_gorilla,Pan_troglodytes,Pongo_abelii
OG0000317	-0.0130702	0.154039	0.997613	0.989429	0.983599	Gorilla_gorilla,Pan_troglodytes,Pongo_abelii
OG0000318	-0.0849315	0.154158	0.997775	0.913001	0.775043	Gorilla_gorilla,Pan_troglodytes,Pongo_abelii
OG0000319	1.86104	0.160349	0.996435	0.442882	2.41387	Gorilla_gorilla,Pan_troglodytes,Pongo_abelii
OG0000320	-0.00815867	0.154039	0.997599	0.993614	1.01632	Gorilla_gorilla,Pan_troglodytes,Pongo_abelii
OG0000321	0.450288	0.166011	0.99804	0.275909	0.410586	Gorilla_gorilla,Pan_troglodytes,Pongo_abelii
OG0000322	-0.398434	0.159605	0.9976	0.457795	0.534148	Gorilla_gorilla,Pan_troglodytes,Pongo_abelii
OG0000323	3.45228	0.175303	1	0.168222	2.48378	Gorilla_gorilla,Pan_troglodytes,Pongo_abelii
OG0000324	-0.367133	0.162093	0.99988	0.438439	0.471566	Gorilla_gorilla,Pan_troglodytes,Pongo_abelii
OG0000325	-3.36252	0.184297	0.997628	0.081154	1.90483	Gorilla_gorilla,Pan_troglodytes,Pongo_abelii
OG0000326	-1.0982	0.163988	0.99765	0.320193	1.09823	Gorilla_gorilla,Pan_troglodytes,Pongo_abelii
OG0000327	1.82017	0.165678	0.995918	0.296631	1.73314	Gorilla_gorilla,Pan_troglodytes,Pongo_abelii
OG0000328	-0.0148778	0.154045	0.997606	0.978708	0.555809	Gorilla_gorilla,Pan_troglodytes,Pongo_abelii
OG0000329	0.814023	0.155177	0.998253	0.747723	2.52253	Gorilla_gorilla,Pan_troglodytes,Pongo_abelii
OG0000330	1.5777	0.187258	0.996945	0.0679665	0.853241	Gorilla_gorilla,Pan_troglodytes,Pongo_abelii
OG0000331	-0.31259	0.15731	0.998979	0.605363	0.60269	Gorilla_gorilla,Pan_troglodytes,Pongo_abelii
OG0000332	2.66703	0.167521	0.996406	0.253545	2.31984	Gorilla_gorilla,Pan_troglodytes,Pongo_abelii
OG0000333	1.24034	0.165843	0.996802	0.282667	1.1471	Gorilla_gorilla,Pan_troglodytes,Pongo_abelii
OG0000334	-0.703146	0.160157	0.997687	0.436123	0.898592	Gorilla_gorilla,Pan_troglodytes,Pongo_abelii
OG0000335	1.0367	0.165875	0.998531	0.282545	0.958524	Gorilla_gorilla,Pan_troglodytes,Pongo_abelii
OG0000336	0.0360177	0.154044	0.997555	0.985337	1.95399	Gorilla_gorilla,Pan_troglodytes,Pongo_abelii
OG0000337	-0.355507	0.157318	0.997779	0.568949	0.621677	Gorilla_gorilla,Pan_troglodytes,Pongo_abelii
OG0000338	-0.340235	0.156355	0.998406	0.643931	0.733449	Gorilla_gorilla,Pan_troglodytes,Pongo_abelii
OG0000339	-1.29529	0.156915	0.996632	0.611593	2.54125	Gorilla_gorilla,Pan_troglodytes,Pongo_abelii
OG0000340	1.04718	0.160631	0.998052	0.420146	1.29259	Gorilla_gorilla,Pan_troglodytes,Pongo_abelii
OG0000341	0.172221	0.154523	0.997492	0.828345	0.791819	Gorilla_gorilla,Pan_troglodytes,Pongo_abelii
OG0000342	0.0273067	0.154073	0.997616	0.952469	0.456754	Gorilla_gorilla,Pan_troglodytes,Pongo_abelii
OG0000343	-1.07747	0.184907	0.99832	0.0786602	0.605254	Gorilla_gorilla,Pan_troglodytes,Pongo_abelii
OG0000344	-0.130976	0.154145	0.99765	0.91737	1.25865	Gorilla_gorilla,Pan_troglodytes,Pongo_abelii
OG0000345	1.13432	0.166438	0.996108	0.277843	1.03851	Gorilla_gorilla,Pan_troglodytes,Pongo_abelii
OG0000346	0.594063	0.156106	0.997478	0.652061	1.31279	Gorilla_gorilla,Pan_troglodytes,Pongo_abelii
OG0000347	1.11046	0.176808	0.996875	0.132579	0.731163	Gorilla_gorilla,Pan_troglodytes,Pongo_abelii
OG0000348	1.63982	0.163187	0.998741	0.350332	1.74601	Gorilla_gorilla,Pan_troglodytes,Pongo_abelii
OG0000349	0.779591	0.156784	0.996775	0.616241	1.54971	Gorilla_gorilla,Pan_troglodytes,Pongo_abelii
OG0000350	0.784311	0.156041	0.997065	0.6645	1.802	Gorilla_gorilla,Pan_troglodytes,Pongo_abelii
OG0000351	0.973137	0.161941	0.997256	0.377471	1.09679	Gorilla_gorilla,Pan_troglodytes,Pongo_abelii
OG0000352	-0.103749	0.154175	0.997429	0.913158	0.948479	Gorilla_gorilla,Pan_troglodytes,Pongo_abelii
OG0000353	0.734555	0.156394	0.996929	0.640116	1.56542	Gorilla_gorilla,Pan_troglodytes,Pongo_abelii
OG0000354	-0.432554	0.154946	0.997667	0.76426	1.43769	Gorilla_gorilla,Pan_troglodytes,Pongo_abelii
OG0000355	0.721257	0.159272	0.995855	0.50412	1.07505	Gorilla_gorilla,Pan_troglodytes,Pongo_abelii
OG0000356	0.901723	0.17014	0.996334	0.211263	0.715819	Gorilla_gorilla,Pan_troglodytes,Pongo_abelii
OG0000357	-0.68717	0.157573	0.99869	0.573002	1.21439	Gorilla_gorilla,Pan_troglodytes,Pongo_abelii
OG0000358	-0.645926	0.173966	1	0.184187	0.482399	Gorilla_gorilla,Pan_troglodytes,Pongo_abelii
OG0000359	-0.240974	0.155859	0.997629	0.671314	0.56588	Gorilla_gorilla,Pan_troglodytes,Pongo_abelii
OG0000360	-0.297325	0.154187	0.997811	0.903853	2.45398	Gorilla_gorilla,Pan_troglodytes,Pongo_abelii
OG0000361	1.47583	0.160841	0.995406	0.450717	1.94763	Gorilla_gorilla,Pan_troglodytes,Pongo_abelii
OG0000362	2.04446	0.161566	0.998192	0.389865	2.36535	Gorilla_gorilla,Pan_troglodytes,Pongo_abelii
OG0000363	-0.495681	0.158693	0.998718	0.513598	0.755577	Gorilla_gorilla,Pan_troglodytes,Pongo_abelii
OG0000364	0.563678	0.155418	0.997203	0.718083	1.55609	Gorilla_gorilla,Pan_troglodytes,Pongo_abelii
OG0000365	-0.130135	0.154118	0.997809	0.92951	1.46669	Gorilla_gorilla,Pan_troglodytes,Pongo_abelii
OG0000366	-0.240944	0.155481	0.998156	0.711724	0.649804	Gorilla_gorilla,Pan_troglodytes,Pongo_abelii
OG0000367	-0.136744	0.154394	0.997802	0.851319	0.727309	Gorilla_gorilla,Pan_troglodytes,Pongo_abelii
OG0000368	-0.862245	0.176178	0.998657	0.139385	0.577823	Gorilla_gorilla,Pan_troglodytes,Pongo_abelii
OG0000369	-0.402193	0.154915	0.997603	0.768483	1.36192	Gorilla_gorilla,Pan_troglodytes,Pongo_abelii
OG0000370	0.955644	0.158483	0.998122	0.509645	1.4431	Gorilla_gorilla,Pan_troglodytes,Pongo_abelii
OG0000371	-0.614883	0.157771	0.998327	0.549979	1.02444	Gorilla_gorilla,Pan_troglodytes,Pongo_abelii
OG0000372	-0.741542	0.163577	0.997817	0.330535	0.757675	Gorilla_gorilla,Pan_troglodytes,Pongo_abelii
OG0000373	-0.566551	0.158036	0.999189	0.574265	1.00454	Gorilla_gorilla,Pan_troglodytes,Pongo_abelii
OG0000374	-0.220255	0.155527	0.998167	0.707485	0.584985	Gorilla_gorilla,Pan_troglodytes,Pongo_abelii
OG0000375	1.18131	0.159959	0.998956	0.465718	1.61204	Gorilla_gorilla,Pan_troglodytes,Pongo_abelii
OG0000376	-0.300627	0.155283	0.997852	0.726208	0.85564	Gorilla_gorilla,Pan_troglodytes,Pongo_abelii
OG0000377	-1.1931	0.157745	0.998083	0.547051	1.97326	Gorilla_gorilla,Pan_troglodytes,Pongo_abelii
OG0000378	-0.502907	0.160098	0.998898	0.457742	0.674125	Gorilla_gorilla,Pan_troglodytes,Pongo_abelii
OG0000379	2.80648	0.175588	0.997995	0.142343	1.89496	Gorilla_gorilla,Pan_troglodytes,Pongo_abelii
OG0000380	-0.279979	0.15753	0.99838	0.564969	0.484591	Gorilla_gorilla,Pan_troglodytes,Pongo_abelii
OG0000381	-0.467799	0.15478	0.997631	0.786435	1.72105	Gorilla_gorilla,Pan_troglodytes,Pongo_abelii
OG0000382	0.712734	0.154727	0.997755	0.793987	2.72068	Gorilla_gorilla,Pan_troglodytes,Pongo_abelii
OG0000383	0.351729	0.154861	0.997506	0.776543	1.23525	Gorilla_gorilla,Pan_troglodytes,Pongo_abelii
OG0000384	-0.196824	0.155048	0.997781	0.752005	0.620831	Gorilla_gorilla,Pan_troglodytes,Pongo_abelii
OG0000385	-0.286377	0.155788	0.998029	0.680125	0.69218	Gorilla_gorilla,Pan_troglodytes,Pongo_abelii
OG0000386	-0.338999	0.156202	0.997687	0.64356	0.729967	Gorilla_gorilla,Pan_troglodytes,Pongo_abelii
OG0000387	-0.458919	0.156895	0.997596	0.595093	0.860198	Gorilla_gorilla,Pan_troglodytes,Pongo_abelii
OG0000388	-0.602005	0.155846	0.997816	0.672622	1.41969	Gorilla_gorilla,Pan_troglodytes,Pongo_abelii
OG0000389	-0.667603	0.156741	0.998801	0.633999	1.3971	Gorilla_gorilla,Pan_troglodytes,Pongo_abelii
OG0000390	-1.35011	0.157609	0.998987	0.586541	2.47292	Gorilla_gorilla,Pan_troglodytes,Pongo_abelii
OG0000391	0.329265	0.159013	0.998918	0.506274	0.493271	Gorilla_gorilla,Pan_troglodytes,Pongo_abelii
OG0000392	2.147	0.161692	0.997332	0.38467	2.45683	Gorilla_gorilla,Pan_troglodytes,Pongo_abelii
OG0000393	-0.709901	0.159285	0.998818	0.48953	1.02275	Gorilla_gorilla,Pan_troglodytes,Pongo_abelii
OG0000394	0.151803	0.154641	0.997394	0.810668	0.631672	Gorilla_gorilla,Pan_troglodytes,Pongo_abelii
OG0000395	-0.669254	0.159104	0.998008	0.479913	0.943134	Gorilla_gorilla,Pan_troglodytes,Pongo_abelii
OG0000396	-0.0343079	0.154052	0.997613	0.969389	0.891363	Gorilla_gorilla,Pan_troglodytes,Pongo_abelii
OG0000397	0.114985	0.154112	0.997449	0.938594	1.48812	Gorilla_gorilla,Pan_troglodytes,Pongo_abelii
OG0000398	-1.78958	0.1576	0.998076	0.555053	3.01997	Gorilla_gorilla,Pan_troglodytes,Pongo_abelii
OG0000399	0.210736	0.154179	0.997572	0.906589	1.79051	Gorilla_gorilla,Pan_troglodytes,Pongo_abelii
OG0000400	-0.332647	0.154995	0.997704	0.758208	1.07708	Gorilla_gorilla,Pan_troglodytes,Pongo_abelii
OG0000401	-0.406602	0.15712	0.997161	0.585361	0.742402	Gorilla_gorilla,Pan_troglodytes,Pongo_abelii
OG0000402	0.066051	0.154092	0.997574	0.942757	0.917124	Gorilla_gorilla,Pan_troglodytes,Pongo_abelii
OG0000403	1.97244	0.157088	0.998661	0.602303	3.7709	Gorilla_gorilla,Pan_troglodytes,Pongo_abelii
OG0000404	-1.81782	0.173065	0.998671	0.17161	1.31839	Gorilla_gorilla,Pan_troglodytes,Pongo_abelii
OG0000405	-0.594194	0.159079	0.997585	0.47997	0.837465	Gorilla_gorilla,Pan_troglodytes,Pongo_abelii
OG0000406	0.895377	0.158831	0.997044	0.49579	1.30882	Gorilla_gorilla,Pan_troglodytes,Pongo_abelii
OG0000407	-0.0762036	0.154181	0.997645	0.904687	0.634477	Gorilla_gorilla,Pan_troglodytes,Pongo_abelii
OG0000408	1.34613	0.15953	0.998781	0.47735	1.88596	Gorilla_gorilla,Pan_troglodytes,Pongo_abelii
OG0000409	-2.39986	0.159656	0.998948	0.478261	3.36923	Gorilla_gorilla,Pan_troglodytes,Pongo_abelii
OG0000410	-1.1035	0.155785	0.997194	0.683336	2.69583	Gorilla_gorilla,Pan_troglodytes,Pongo_abelii
OG0000411	-0.0766076	0.154381	0.997515	0.855317	0.418848	Gorilla_gorilla,Pan_troglodytes,Pongo_abelii
OG0000412	0.0181524	0.154049	0.997542	0.979349	0.69918	Gorilla_gorilla,Pan_troglodytes,Pongo_abelii
OG0000413	3.42148	0.177769	0.995345	0.132264	2.25096	Gorilla_gorilla,Pan_troglodytes,Pongo_abelii
OG0000414	-0.0613071	0.154122	0.99768	0.926382	0.661526	Gorilla_gorilla,Pan_troglodytes,Pongo_abelii
OG0000415	-0.0354291	0.15404	0.997581	0.99129	3.23561	Gorilla_gorilla,Pan_troglodytes,Pongo_abelii
OG0000416	0.322375	0.154737	0.997408	0.795698	1.24113	Gorilla_gorilla,Pan_troglodytes,Pongo_abelii
OG0000417	-0.368496	0.155268	0.998166	0.734317	1.08216	Gorilla_gorilla,Pan_troglodytes,Pongo_abelii
OG0000418	-0.997358	0.164644	1	0.363312	1.09115	Gorilla_gorilla,Pan_troglodytes,Pongo_abelii
OG0000419	0.292529	0.155285	0.998066	0.729624	0.843557	Gorilla_gorilla,Pan_troglodytes,Pongo_abelii
OG0000420	-0.818679	0.163387	0.999783	0.38632	0.940096	Gorilla_gorilla,Pan_troglodytes,Pongo_abelii
OG0000422	-0.333579	0.158055	0.997502	0.528791	0.527414	Gorilla_gorilla,Pan_troglodytes,Pongo_abelii
OG0000423	-0.299698	0.154957	0.997712	0.762824	0.989897	Gorilla_gorilla,Pan_troglodytes,Pongo_abelii
OG0000424	-0.541916	0.157898	0.998106	0.539085	0.878701	Gorilla_gorilla,Pan_troglodytes,Pongo_abelii
OG0000425	2.7047	0.182759	1	0.103086	1.64119	Gorilla_gorilla,Pan_troglodytes,Pongo_abelii
OG0000426	-0.651705	0.161094	0.998834	0.41791	0.800558	Gorilla_gorilla,Pan_troglodytes,Pongo_abelii
OG0000427	-0.244612	0.155833	0.998223	0.680728	0.592416	Gorilla_gorilla,Pan_troglodytes,Pongo_abelii
OG0000428	-1.13009	0.172618	1	0.202082	0.878968	Gorilla_gorilla,Pan_troglodytes,Pongo_abelii
OG0000429	-1.89222	0.192074	0.998236	0.050253	0.952604	Gorilla_gorilla,Pan_troglodytes,Pongo_abelii
OG0000430	4.67088	0.166397	1	0.0911197	2.734
OG0000431	-0.80606	0.158251	0.997381	0.519685	1.24671	Gorilla_gorilla,Pan_troglodytes,Pongo_abelii
OG0000432	1.55642	0.161364	0.996602	0.403359	1.85314	Gorilla_gorilla,Pan_troglodytes,Pongo_abelii
OG0000433	-0.797626	0.159501	0.998252	0.465796	1.08865	Gorilla_gorilla,Pan_troglodytes,Pongo_abelii
OG0000434	-0.337439	0.154141	0.997473	0.924308	3.54104	Gorilla_gorilla,Pan_troglodytes,Pongo_abelii
OG0000435	-1.34582	0.158591	0.997701	0.501927	1.99567	Gorilla_gorilla,Pan_troglodytes,Pongo_abelii
OG0000436	1.51765	0.165863	0.995443	0.300255	1.45604	Gorilla_gorilla,Pan_troglodytes,Pongo_abelii
OG0000437	-0.414328	0.156039	0.998299	0.665468	0.954877	Gorilla_gorilla,Pan_troglodytes,Pongo_abelii
OG0000438	-1.93056	0.162886	0.99781	0.348793	2.049	Gorilla_gorilla,Pan_troglodytes,Pongo_abelii
OG0000439	0.288187	0.154738	0.997397	0.795697	1.1095	Gorilla_gorilla,Pan_troglodytes,Pongo_abelii
OG0000440	0.338453	0.156502	0.997249	0.625208	0.690314	Gorilla_gorilla,Pan_troglodytes,Pongo_abelii
OG0000441	-0.308511	0.154127	0.99775	0.924654	3.25238	Gorilla_gorilla,Pan_troglodytes,Pongo_abelii
OG0000442	-0.652377	0.159474	0.997967	0.46388	0.886578	Gorilla_gorilla,Pan_troglodytes,Pongo_abelii
OG0000443	4.59356	0.159287	1	0.145406	3.12673
OG0000444	1.68259	0.17088	0.998753	0.199991	1.30258	Gorilla_gorilla,Pan_troglodytes,Pongo_abelii
OG0000445	-0.876287	0.157943	0.9988	0.556419	1.48389	Gorilla_gorilla,Pan_troglodytes,Pongo_abelii
OG0000446	-0.10391	0.154155	0.997613	0.914109	0.960509	Gorilla_gorilla,Pan_troglodytes,Pongo_abelii
OG0000447	0.132703	0.154046	0.997587	0.978882	4.99836	Gorilla_gorilla,Pan_troglodytes,Pongo_abelii
OG0000448	0.174747	0.154219	0.997614	0.893547	1.30192	Gorilla_gorilla,Pan_troglodytes,Pongo_abelii
OG0000449	0.311332	0.155235	0.997761	0.730835	0.901986	Gorilla_gorilla,Pan_troglodytes,Pongo_abelii
OG0000450	-0.104563	0.154112	0.997548	0.933389	1.2473	Gorilla_gorilla,Pan_troglodytes,Pongo_abelii
OG0000451	-0.826238	0.167864	1	0.283783	0.765915	Gorilla_gorilla,Pan_troglodytes,Pongo_abelii
OG0000452	1.23112	0.164405	0.997671	0.310199	1.20583	Gorilla_gorilla,Pan_troglodytes,Pongo_abelii
OG0000453	-0.012811	0.154037	0.997631	0.994224	1.7645	Gorilla_gorilla,Pan_troglodytes,Pongo_abelii
OG0000454	-0.27223	0.154829	0.997218	0.787732	1.00782	Gorilla_gorilla,Pan_troglodytes,Pongo_abelii
OG0000455	0.877187	0.163319	0.99744	0.337575	0.909494	Gorilla_gorilla,Pan_troglodytes,Pongo_abelii
OG0000456	-0.338188	0.155804	0.997911	0.677057	0.809178	Gorilla_gorilla,Pan_troglodytes,Pongo_abelii
OG0000457	-0.32198	0.154875	0.9979	0.774902	1.12231	Gorilla_gorilla,Pan_troglodytes,Pongo_abelii
OG0000458	2.6706	0.179559	0.999536	0.119244	1.69669	Gorilla_gorilla,Pan_troglodytes,Pongo_abelii
OG0000459	-3.09492	0.168631	0.999423	0.246928	2.65438	Gorilla_gorilla,Pan_troglodytes,Pongo_abelii
OG0000460	0.386362	0.154856	0.996583	0.819791	1.69065	Gorilla_gorilla,Pan_troglodytes,Pongo_abelii
OG0000461	-4.11273	0.181084	0.997809	0.0995242	2.46926	Gorilla_gorilla,Pan_troglodytes,Pongo_abelii
OG0000462	-0.214679	0.155296	0.997852	0.724933	0.608065	Gorilla_gorilla,Pan_troglodytes,Pongo_abelii
OG0000463	-0.129751	0.155266	0.998341	0.741457	0.391977	Gorilla_gorilla,Pan_troglodytes,Pongo_abelii
OG0000464	-1.20832	0.168489	1	0.271002	1.09049	Gorilla_gorilla,Pan_troglodytes,Pongo_abelii
OG0000465	0.871657	0.158832	0.997913	0.491408	1.26126	Gorilla_gorilla,Pongo_abelii,Pan_troglodytes
OG0000466	0.660937	0.156797	0.997696	0.601295	1.26007	Gorilla_gorilla,Pan_troglodytes,Pongo_abelii
OG0000467	-0.895664	0.16203	0.997445	0.373751	1.0016	Gorilla_gorilla,Pan_troglodytes,Pongo_abelii
OG0000468	-1.93177	0.17222	0.999757	0.200012	1.49555	Gorilla_gorilla,Pan_troglodytes,Pongo_abelii
OG0000469	-0.155316	0.154584	0.997365	0.820927	0.684022	Gorilla_gorilla,Pan_troglodytes,Pongo_abelii
OG0000470	2.63823	0.172672	0.9998	0.195081	2.01992	Gorilla_gorilla,Pan_troglodytes,Pongo_abelii
OG0000471	-0.074997	0.154142	0.997677	0.918172	0.727802	Gorilla_gorilla,Pan_troglodytes,Pongo_abelii
OG0000472	0.199578	0.154267	0.997563	0.881096	1.3302	Gorilla_gorilla,Pan_troglodytes,Pongo_abelii
OG0000473	0.193415	0.154589	0.997497	0.816928	0.832878	Gorilla_gorilla,Pan_troglodytes,Pongo_abelii
OG0000474	1.80034	0.157674	0.998678	0.566552	3.12879	Gorilla_gorilla,Pan_troglodytes,Pongo_abelii
OG0000475	0.943294	0.162231	0.998501	0.373377	1.05403	Gorilla_gorilla,Pan_troglodytes,Pongo_abelii
OG0000476	1.78841	0.162973	0.998391	0.35042	1.90457	Gorilla_gorilla,Pan_troglodytes,Pongo_abelii
OG0000477	-0.600228	0.156728	0.998742	0.631511	1.24694	Gorilla_gorilla,Pan_troglodytes,Pongo_abelii
OG0000478	-0.467524	0.161249	0.997544	0.397971	0.550298	Gorilla_gorilla,Pan_troglodytes,Pongo_abelii
OG0000479	-1.20925	0.158832	0.996688	0.502103	1.7939	Gorilla_gorilla,Pan_troglodytes,Pongo_abelii
OG0000480	-6.39589	0.189074	1	0.0690755	3.47317	Gorilla_gorilla,Pan_troglodytes,Pongo_abelii
OG0000481	0.443633	0.154433	0.99775	0.843124	2.23479	Gorilla_gorilla,Pan_troglodytes,Pongo_abelii
OG0000482	-0.737135	0.164478	0.998124	0.309751	0.721321	Gorilla_gorilla,Pan_troglodytes,Pongo_abelii
OG0000483	-0.297164	0.155125	0.997944	0.744831	0.91005	Gorilla_gorilla,Pan_troglodytes,Pongo_abelii
OG0000484	0.130925	0.154144	0.99743	0.925245	1.39117	Gorilla_gorilla,Pan_troglodytes,Pongo_abelii
OG0000485	-0.344933	0.154332	0.997868	0.866047	2.03863	Gorilla_gorilla,Pan_troglodytes,Pongo_abelii
OG0000486	-0.56277	0.154847	0.997241	0.784466	2.05106	Gorilla_gorilla,Pan_troglodytes,Pongo_abelii
OG0000487	-0.186077	0.154899	0.99814	0.778037	0.658017	Gorilla_gorilla,Pan_troglodytes,Pongo_abelii
OG0000488	0.109427	0.154285	0.997655	0.875396	0.695716	Gorilla_gorilla,Pan_troglodytes,Pongo_abelii
OG0000489	0.329147	0.154365	0.997983	0.862009	1.88785	Gorilla_gorilla,Pan_troglodytes,Pongo_abelii
OG0000490	-1.0333	0.15492	0.997372	0.771243	3.54244	Gorilla_gorilla,Pan_troglodytes,Pongo_abelii
OG0000491	0.272696	0.155048	0.997805	0.752223	0.860933	Gorilla_gorilla,Pan_troglodytes,Pongo_abelii
OG0000492	0.249261	0.155869	0.997458	0.671633	0.585946	Gorilla_gorilla,Pan_troglodytes,Pongo_abelii
OG0000493	-0.209019	0.154598	0.997805	0.814206	0.88664	Gorilla_gorilla,Pan_troglodytes,Pongo_abelii
OG0000494	-1.48966	0.174817	1	0.173838	1.08606	Gorilla_gorilla,Pan_troglodytes,Pongo_abelii
OG0000495	0.41184	0.159145	0.997993	0.478037	0.5779	Gorilla_gorilla,Pan_troglodytes,Pongo_abelii
OG0000496	0.664467	0.156252	0.997338	0.642341	1.42555	Gorilla_gorilla,Pan_troglodytes,Pongo_abelii
OG0000497	-0.734923	0.156416	0.997497	0.628432	1.51307	Gorilla_gorilla,Pan_troglodytes,Pongo_abelii
OG0000498	0.86026	0.158137	0.997245	0.526833	1.35368	Gorilla_gorilla,Pan_troglodytes,Pongo_abelii
OG0000499	0.425399	0.157623	0.9973	0.553683	0.71539	Gorilla_gorilla,Pan_troglodytes,Pongo_abelii
OG0000500	-2.272	0.164897	0.999286	0.32067	2.2743	Gorilla_gorilla,Pan_troglodytes,Pongo_abelii
OG0000501	0.586478	0.157594	0.9976	0.553126	0.984889	Gorilla_gorilla,Pan_troglodytes,Pongo_abelii
OG0000502	-0.305059	0.156562	0.997673	0.617267	0.608182	Gorilla_gorilla,Pan_troglodytes,Pongo_abelii
OG0000503	1.64312	0.184884	0.995217	0.0842481	0.940402	Gorilla_gorilla,Pan_troglodytes,Pongo_abelii
OG0000504	-1.32664	0.191976	1	0.0576305	0.689209	Gorilla_gorilla,Pan_troglodytes,Pongo_abelii
OG0000505	-0.254339	0.155095	0.99763	0.746454	0.784067	Gorilla_gorilla,Pan_troglodytes,Pongo_abelii
OG0000506	-0.45128	0.155036	0.998265	0.765375	1.50728	Gorilla_gorilla,Pan_troglodytes,Pongo_abelii
OG0000507	0.191599	0.154178	0.997358	0.916357	1.81887	Gorilla_gorilla,Pan_troglodytes,Pongo_abelii
OG0000508	-2.17158	0.164958	0.995626	0.318159	2.16247	Gorilla_gorilla,Pan_troglodytes,Pongo_abelii
OG0000510	1.03938	0.167049	0.996517	0.261263	0.91897	Gorilla_gorilla,Pan_troglodytes,Pongo_abelii
OG0000511	2.94191	0.171157	0.999153	0.201498	2.28519	Gorilla_gorilla,Pan_troglodytes,Pongo_abelii
OG0000512	-0.471394	0.15515	0.997463	0.741696	1.42545	Gorilla_gorilla,Pan_troglodytes,Pongo_abelii
OG0000513	0.540021	0.157009	0.997924	0.588547	0.994458	Gorilla_gorilla,Pan_troglodytes,Pongo_abelii
OG0000514	-0.375697	0.156572	0.997481	0.617464	0.74943	Gorilla_gorilla,Pan_troglodytes,Pongo_abelii
OG0000515	1.09436	0.176226	0.999937	0.156523	0.765466	Gorilla_gorilla,Pan_troglodytes,Pongo_abelii
OG0000516	-0.449861	0.156102	0.996663	0.672415	1.06018	Gorilla_gorilla,Pan_troglodytes,Pongo_abelii
OG0000517	0.355892	0.155276	0.996996	0.739826	1.06816	Gorilla_gorilla,Pan_troglodytes,Pongo_abelii
OG0000518	-0.216609	0.15422	0.997549	0.894338	1.62595	Gorilla_gorilla,Pan_troglodytes,Pongo_abelii
OG0000519	-0.47823	0.155374	0.997712	0.716102	1.31057	Gorilla_gorilla,Pan_troglodytes,Pongo_abelii
OG0000521	-0.441574	0.156199	0.998324	0.653329	0.979638	Gorilla_gorilla,Pan_troglodytes,Pongo_abelii
OG0000522	-0.835119	0.16817	1	0.277437	0.763932	Gorilla_gorilla,Pan_troglodytes,Pongo_abelii
OG0000523	-0.110751	0.154162	0.997747	0.911113	0.989099	Gorilla_gorilla,Pan_troglodytes,Pongo_abelii
OG0000524	0.327542	0.154561	0.997822	0.820533	1.4393	Gorilla_gorilla,Pan_troglodytes,Pongo_abelii
OG0000525	0.327073	0.155614	0.997461	0.694292	0.829312	Gorilla_gorilla,Pan_troglodytes,Pongo_abelii
OG0000526	-0.588457	0.158276	0.998254	0.521833	0.91486	Gorilla_gorilla,Pan_troglodytes,Pongo_abelii
OG0000527	-0.740809	0.164829	0.998504	0.305136	0.71799	Gorilla_gorilla,Pan_troglodytes,Pongo_abelii
OG0000528	0.28336	0.155181	0.997364	0.739875	0.850627	Gorilla_gorilla,Pan_troglodytes,Pongo_abelii
OG0000529	-0.989853	0.159508	1	0.574881	1.75793	Gorilla_gorilla,Pan_troglodytes,Pongo_abelii
OG0000530	3.32333	0.159921	0.997965	0.445971	4.33996	Gorilla_gorilla,Pan_troglodytes,Pongo_abelii
OG0000531	-4.15795	0.18219	0.996839	0.0937691	2.45299	Gorilla_gorilla,Pan_troglodytes,Pongo_abelii
OG0000532	1.10745	0.158375	0.996861	0.520748	1.71725	Gorilla_gorilla,Pan_troglodytes,Pongo_abelii
OG0000533	0.257767	0.154837	0.99754	0.779318	0.916963	Gorilla_gorilla,Pan_troglodytes,Pongo_abelii
OG0000534	0.571895	0.156058	0.997207	0.659825	1.29469	Gorilla_gorilla,Pan_troglodytes,Pongo_abelii
OG0000535	-1.2263	0.157396	0.996434	0.586647	2.24677	Gorilla_gorilla,Pan_troglodytes,Pongo_abelii
OG0000536	0.0590138	0.154094	0.997593	0.941117	0.796542	Gorilla_gorilla,Pan_troglodytes,Pongo_abelii
OG0000537	-1.18124	0.169653	0.998031	0.21274	0.940771	Gorilla_gorilla,Pan_troglodytes,Pongo_abelii
OG0000538	0.185995	0.154697	0.997686	0.798274	0.725428	Gorilla_gorilla,Pan_troglodytes,Pongo_abelii
OG0000539	0.143988	0.154186	0.997382	0.911898	1.29744	Gorilla_gorilla,Pan_troglodytes,Pongo_abelii
OG0000540	1.05066	0.160112	0.997998	0.438824	1.35067	Gorilla_gorilla,Pan_troglodytes,Pongo_abelii
OG0000541	-1.99724	0.157211	0.997742	0.575255	3.55048	Gorilla_gorilla,Pan_troglodytes,Pongo_abelii
OG0000542	-0.904876	0.163347	0.998965	0.351314	0.965452	Gorilla_gorilla,Pan_troglodytes,Pongo_abelii
OG0000543	-0.75379	0.157058	0.997825	0.584874	1.37454	Gorilla_gorilla,Pan_troglodytes,Pongo_abelii
OG0000544	-1.53048	0.171397	0.998797	0.19346	1.16749	Gorilla_gorilla,Pan_troglodytes,Pongo_abelii
OG0000545	-1.27382	0.174106	0.998995	0.162968	0.905021	Gorilla_gorilla,Pan_troglodytes,Pongo_abelii
OG0000546	-0.245858	0.155846	0.998286	0.681627	0.597217	Gorilla_gorilla,Pan_troglodytes,Pongo_abelii
OG0000547	0.364309	0.154467	0.997518	0.838042	1.77683	Gorilla_gorilla,Pan_troglodytes,Pongo_abelii
OG0000548	-0.613544	0.160319	0.998054	0.431481	0.776178	Gorilla_gorilla,Pan_troglodytes,Pongo_abelii
OG0000549	-0.469968	0.154683	0.997476	0.802404	1.87216	Gorilla_gorilla,Pan_troglodytes,Pongo_abelii
OG0000550	0.367384	0.15494	0.997578	0.765493	1.22771	Gorilla_gorilla,Pan_troglodytes,Pongo_abelii
OG0000551	-0.00259927	0.154038	0.9976	0.998825	1.76046	Gorilla_gorilla,Pan_troglodytes,Pongo_abelii
OG0000552	-1.65026	0.163897	1	0.385907	1.89336	Gorilla_gorilla,Pan_troglodytes,Pongo_abelii
OG0000553	0.47841	0.155929	0.997084	0.673481	1.13138	Gorilla_gorilla,Pan_troglodytes,Pongo_abelii
OG0000554	-1.32333	0.165225	0.997899	0.291918	1.24773	Gorilla_gorilla,Pan_troglodytes,Pongo_abelii
OG0000555	-0.110975	0.15421	0.99774	0.895646	0.843523	Gorilla_gorilla,Pan_troglodytes,Pongo_abelii
OG0000556	-0.023078	0.154045	0.997593	0.979613	0.900415	Gorilla_gorilla,Pan_troglodytes,Pongo_abelii
OG0000557	1.15295	0.16287	0.998205	0.351268	1.23002	Gorilla_gorilla,Pan_troglodytes,Pongo_abelii
OG0000558	3.47509	0.177046	0.992763	0.16401	2.47516	Gorilla_gorilla,Pan_troglodytes,Pongo_abelii
OG0000559	-0.353932	0.157488	0.99692	0.567673	0.61688	Gorilla_gorilla,Pan_troglodytes,Pongo_abelii
OG0000560	0.859781	0.157356	0.99817	0.570542	1.50973	Gorilla_gorilla,Pan_troglodytes,Pongo_abelii
OG0000561	0.511761	0.155088	0.998074	0.751994	1.61414	Gorilla_gorilla,Pan_troglodytes,Pongo_abelii
OG0000562	1.58533	0.160115	0.997788	0.437807	2.03347	Gorilla_gorilla,Pan_troglodytes,Pongo_abelii
OG0000563	0.313903	0.154599	0.997631	0.813751	1.32823	Gorilla_gorilla,Pan_troglodytes,Pongo_abelii
OG0000564	2.55283	0.179043	0.99826	0.114132	1.59901	Gorilla_gorilla,Pan_troglodytes,Pongo_abelii
OG0000565	4.06852	0.160828	0.996986	0.416365	4.98118	Gorilla_gorilla,Pan_troglodytes,Pongo_abelii
OG0000566	-0.575604	0.159779	0.998981	0.474364	0.800975	Gorilla_gorilla,Pan_troglodytes,Pongo_abelii
OG0000567	-0.466263	0.156755	0.997929	0.605148	0.898442	Gorilla_gorilla,Pan_troglodytes,Pongo_abelii
OG0000568	-0.269001	0.154478	0.997535	0.835806	1.29387	Gorilla_gorilla,Pan_troglodytes,Pongo_abelii
OG0000569	1.94002	0.16627	0.997239	0.271135	1.75133	Gorilla_gorilla,Pan_troglodytes,Pongo_abelii
OG0000570	0.770422	0.156497	0.997538	0.622279	1.55814	Gorilla_gorilla,Pan_troglodytes,Pongo_abelii
OG0000571	7.23252	0.182518	1	0.104697	4.40945	Gorilla_gorilla,Pan_troglodytes,Pongo_abelii
OG0000572	-0.274409	0.154499	0.997873	0.832221	1.29125	Gorilla_gorilla,Pan_troglodytes,Pongo_abelii
OG0000573	-0.449366	0.163023	0.998998	0.361394	0.489656	Gorilla_gorilla,Pan_troglodytes,Pongo_abelii
OG0000574	-0.0786537	0.15411	0.997627	0.932439	0.925002	Gorilla_gorilla,Pan_troglodytes,Pongo_abelii
OG0000575	4.65728	0.16977	1	0.24696	3.99463	Gorilla_gorilla,Pan_troglodytes,Pongo_abelii
OG0000576	-0.903098	0.157806	0.99654	0.558812	1.53863	Gorilla_gorilla,Pan_troglodytes,Pongo_abelii
OG0000577	-0.609242	0.158311	0.998112	0.517938	0.938356	Gorilla_gorilla,Pan_troglodytes,Pongo_abelii
OG0000578	-0.0104675	0.154039	0.997602	0.991783	1.01342	Gorilla_gorilla,Pan_troglodytes,Pongo_abelii
OG0000579	-3.59342	0.18134	1	0.112961	2.24341	Gorilla_gorilla,Pan_troglodytes,Pongo_abelii
OG0000580	7.77978	0.212963	1	0.016009	3.16454	Gorilla_gorilla,Pan_troglodytes,Pongo_abelii
OG0000581	-0.351836	0.155583	0.997776	0.695916	0.897119	Gorilla_gorilla,Pan_troglodytes,Pongo_abelii
OG0000582	0.945775	0.160504	0.99711	0.426544	1.1837	Gorilla_gorilla,Pan_troglodytes,Pongo_abelii
OG0000583	-2.46555	0.180021	0.998529	0.108009	1.5177	Gorilla_gorilla,Pan_troglodytes,Pongo_abelii
OG0000584	5.61463	0.164582	0.998923	0.0976356	3.35314
OG0000585	-0.741117	0.158977	0.998443	0.492166	1.07426	Gorilla_gorilla,Pan_troglodytes,Pongo_abelii
OG0000586	-4.00958	0.186271	0.99432	0.0811223	2.27114	Gorilla_gorilla,Pan_troglodytes,Pongo_abelii
OG0000587	-0.647975	0.154714	0.997303	0.801826	2.57357	Gorilla_gorilla,Pan_troglodytes,Pongo_abelii
OG0000588	-2.345	0.180368	1	0.120322	1.49423	Gorilla_gorilla,Pan_troglodytes,Pongo_abelii
OG0000589	0.42817	0.15598	0.997315	0.664351	0.983277	Gorilla_gorilla,Pan_troglodytes,Pongo_abelii
OG0000590	-1.73929	0.165046	0.995487	0.318586	1.73353	Gorilla_gorilla,Pan_troglodytes,Pongo_abelii
OG0000591	1.67654	0.15774	0.997914	0.545641	2.76307	Gorilla_gorilla,Pan_troglodytes,Pongo_abelii
OG0000592	-3.69311	0.170392	0.996523	0.206163	2.89874	Gorilla_gorilla,Pan_troglodytes,Pongo_abelii
OG0000593	-0.276946	0.156136	0.998164	0.653825	0.615349	Gorilla_gorilla,Pan_troglodytes,Pongo_abelii
OG0000594	-2.08348	0.175923	1	0.161353	1.47452	Gorilla_gorilla,Pan_troglodytes,Pongo_abelii
OG0000595	-0.601431	0.157808	0.997346	0.543035	0.984793	Gorilla_gorilla,Pan_troglodytes,Pongo_abelii
OG0000596	0.276789	0.154137	0.997587	0.921455	2.79873	Gorilla_gorilla,Pan_troglodytes,Pongo_abelii
OG0000597	-0.0729151	0.154144	0.997571	0.919178	0.716436	Gorilla_gorilla,Pan_troglodytes,Pongo_abelii
OG0000598	-1.22291	0.171878	1	0.212749	0.973976	Gorilla_gorilla,Pan_troglodytes,Pongo_abelii
OG0000599	-0.342003	0.154678	0.997902	0.802947	1.36623	Pongo_abelii,Gorilla_gorilla,Pan_troglodytes
OG0000600	-1.47738	0.168775	0.997142	0.22696	1.21381	Gorilla_gorilla,Pan_troglodytes,Pongo_abelii
OG0000601	1.04667	0.159125	0.996806	0.486361	1.49696	Gorilla_gorilla,Pan_troglodytes,Pongo_abelii
OG0000602	-0.938399	0.179152	0.999398	0.120724	0.598606	Gorilla_gorilla,Pan_troglodytes,Pongo_abelii
OG0000603	0.100854	0.15413	0.997552	0.925579	1.07647	Gorilla_gorilla,Pan_troglodytes,Pongo_abelii
OG0000604	2.05642	0.167178	1	0.29867	1.96643	Gorilla_gorilla,Pan_troglodytes,Pongo_abelii
OG0000605	0.392764	0.156216	0.997961	0.644004	0.846871	Gorilla_gorilla,Pan_troglodytes,Pongo_abelii
OG0000606	0.799142	0.177178	0.998326	0.129034	0.521292	Gorilla_gorilla,Pan_troglodytes,Pongo_abelii
OG0000607	-0.279938	0.154645	0.997598	0.806538	1.1395	Gorilla_gorilla,Pan_troglodytes,Pongo_abelii
OG0000608	-2.48848	0.161549	0.996913	0.392944	2.89792	Gorilla_gorilla,Pan_troglodytes,Pongo_abelii
OG0000609	0.55656	0.154401	0.997404	0.854046	3.01616	Gorilla_gorilla,Pan_troglodytes,Pongo_abelii
OG0000610	-1.59085	0.176452	0.996684	0.136406	1.05795	Gorilla_gorilla,Pan_troglodytes,Pongo_abelii
OG0000611	-1.29928	0.162718	0.998519	0.359389	1.40985	Gorilla_gorilla,Pan_troglodytes,Pongo_abelii
OG0000612	-0.879548	0.165112	0.997663	0.294158	0.833186	Gorilla_gorilla,Pan_troglodytes,Pongo_abelii
OG0000613	0.959404	0.154685	0.997889	0.801716	3.80832	Gorilla_gorilla,Pan_troglodytes,Pongo_abelii
OG0000614	1.48296	0.184164	0.993146	0.100047	0.891757	Gorilla_gorilla,Pan_troglodytes,Pongo_abelii
OG0000615	-2.77892	0.164116	0.998263	0.319434	2.7746	Gorilla_gorilla,Pan_troglodytes,Pongo_abelii
OG0000616	-0.831566	0.155383	0.998196	0.722996	2.33818	Gorilla_gorilla,Pan_troglodytes,Pongo_abelii
OG0000617	-0.0675727	0.154064	0.997644	0.95829	1.28819	Gorilla_gorilla,Pan_troglodytes,Pongo_abelii
OG0000618	1.60522	0.163683	0.998957	0.341977	1.67967	Gorilla_gorilla,Pan_troglodytes,Pongo_abelii
OG0000619	0.617431	0.158189	0.998216	0.525589	0.96865	Gorilla_gorilla,Pan_troglodytes,Pongo_abelii
OG0000620	-2.20751	0.180098	0.994026	0.122728	1.41587	Gorilla_gorilla,Pan_troglodytes,Pongo_abelii
OG0000621	-0.0131378	0.154042	0.997597	0.984009	0.653525	Gorilla_gorilla,Pan_troglodytes,Pongo_abelii
OG0000622	1.16299	0.158337	0.998208	0.517994	1.79147	Gorilla_gorilla,Pan_troglodytes,Pongo_abelii
OG0000623	0.914478	0.157001	0.996698	0.60373	1.7552	Gorilla_gorilla,Pan_troglodytes,Pongo_abelii
OG0000624	4.7335	0.185389	0.997736	0.0757589	2.63255	Gorilla_gorilla,Pan_troglodytes,Pongo_abelii
OG0000625	-0.149293	0.154363	0.998075	0.866732	0.886931	Gorilla_gorilla,Pan_troglodytes,Pongo_abelii
OG0000626	-0.879913	0.158291	0.996957	0.523213	1.37254	Gorilla_gorilla,Pan_troglodytes,Pongo_abelii
OG0000627	-0.853671	0.16129	0.997632	0.39646	1.00158	Gorilla_gorilla,Pan_troglodytes,Pongo_abelii
OG0000628	-0.73093	0.175087	0.999367	0.157302	0.512234	Gorilla_gorilla,Pan_troglodytes,Pongo_abelii
OG0000629	-1.4147	0.170613	0.998566	0.201922	1.09994	Gorilla_gorilla,Pan_troglodytes,Pongo_abelii
OG0000630	-1.00643	0.170142	0.998736	0.210285	0.797214	Gorilla_gorilla,Pan_troglodytes,Pongo_abelii
OG0000631	0.00288287	0.154038	0.9976	0.998297	1.3469	Gorilla_gorilla,Pan_troglodytes,Pongo_abelii
OG0000632	-1.10945	0.163288	0.997831	0.338039	1.15142	Gorilla_gorilla,Pan_troglodytes,Pongo_abelii
OG0000633	0.756606	0.156072	0.998123	0.658031	1.70325	Gorilla_gorilla,Pan_troglodytes,Pongo_abelii
OG0000634	0.951033	0.161299	0.997485	0.39653	1.11598	Gorilla_gorilla,Pan_troglodytes,Pongo_abelii
OG0000635	-2.68607	0.163623	0.998399	0.333203	2.75978	Gorilla_gorilla,Pan_troglodytes,Pongo_abelii
OG0000636	-2.2882	0.172146	0.995453	0.191619	1.73822	Gorilla_gorilla,Pan_troglodytes,Pongo_abelii
OG0000637	-1.44054	0.174386	1	0.178996	1.063	Gorilla_gorilla,Pan_troglodytes,Pongo_abelii
OG0000638	-0.031031	0.154059	0.997631	0.962737	0.662224	Gorilla_gorilla,Pan_troglodytes,Pongo_abelii
OG0000639	-1.93989	0.161538	0.996799	0.394736	2.26768	Gorilla_gorilla,Pan_troglodytes,Pongo_abelii
OG0000640	-1.15293	0.161832	0.998256	0.382188	1.31241	Gorilla_gorilla,Pan_troglodytes,Pongo_abelii
OG0000641	3.71659	0.192999	1	0.0540879	1.90252	Gorilla_gorilla,Pan_troglodytes,Pongo_abelii
OG0000642	-4.0826	0.202902	1	0.0294499	1.84296	Gorilla_gorilla,Pan_troglodytes,Pongo_abelii
OG0000643	-0.693206	0.156226	0.99754	0.642246	1.48678	Gorilla_gorilla,Pan_troglodytes,Pongo_abelii
OG0000644	-0.261609	0.15543	0.997707	0.710504	0.702421	Gorilla_gorilla,Pan_troglodytes,Pongo_abelii
OG0000645	-0.742354	0.165426	0.997565	0.287469	0.693477	Gorilla_gorilla,Pan_troglodytes,Pongo_abelii
OG0000646	-0.25846	0.155585	0.996944	0.709207	0.69072	Gorilla_gorilla,Pan_troglodytes,Pongo_abelii
OG0000647	0.0216223	0.154049	0.997681	0.971312	0.599459	Gorilla_gorilla,Pan_troglodytes,Pongo_abelii
OG0000648	0.302565	0.154725	0.997782	0.794424	1.15748	Gorilla_gorilla,Pan_troglodytes,Pongo_abelii
OG0000649	-0.949856	0.155882	0.997322	0.672402	2.23843	Gorilla_gorilla,Pan_troglodytes,Pongo_abelii
OG0000650	-2.06535	0.157599	0.997072	0.558302	3.51421	Gorilla_gorilla,Pan_troglodytes,Pongo_abelii
OG0000651	1.66485	0.160292	0.997867	0.431409	2.10583	Gorilla_gorilla,Pan_troglodytes,Pongo_abelii
OG0000652	-0.570712	0.158453	0.998176	0.511814	0.866264	Gorilla_gorilla,Pan_troglodytes,Pongo_abelii
OG0000653	0.982462	0.159099	0.998038	0.480418	1.38611	Gorilla_gorilla,Pan_troglodytes,Pongo_abelii
OG0000654	0.163559	0.154349	0.997585	0.861045	0.931523	Gorilla_gorilla,Pan_troglodytes,Pongo_abelii
OG0000655	-2.73542	0.162468	0.99848	0.366016	3.00968	Gorilla_gorilla,Pan_troglodytes,Pongo_abelii
OG0000656	-0.0711747	0.154098	0.99773	0.937253	0.901416	Gorilla_gorilla,Pan_troglodytes,Pongo_abelii
OG0000657	-0.856688	0.159515	0.996955	0.467039	1.17254	Gorilla_gorilla,Pan_troglodytes,Pongo_abelii
OG0000658	-1.66338	0.171495	1	0.218526	1.34173	Gorilla_gorilla,Pan_troglodytes,Pongo_abelii
OG0000659	-0.732872	0.157432	0.998433	0.572187	1.29241	Gorilla_gorilla,Pan_troglodytes,Pongo_abelii
OG0000660	-3.4003	0.198023	0.998946	0.0358278	1.59401	Gorilla_gorilla,Pan_troglodytes,Pongo_abelii
OG0000661	-0.552758	0.159178	0.997484	0.476031	0.772103	Gorilla_gorilla,Pan_troglodytes,Pongo_abelii
OG0000662	0.333504	0.154784	0.997133	0.797567	1.29611	Gorilla_gorilla,Pan_troglodytes,Pongo_abelii
OG0000663	0.177189	0.154371	0.997674	0.855652	0.971046	Gorilla_gorilla,Pan_troglodytes,Pongo_abelii
OG0000664	-0.0729994	0.15406	0.997616	0.962087	1.53112	Gorilla_gorilla,Pan_troglodytes,Pongo_abelii
OG0000665	-0.82577	0.160839	0.997799	0.411675	1.00086	Gorilla_gorilla,Pan_troglodytes,Pongo_abelii
OG0000666	-0.819852	0.157489	0.997831	0.559222	1.39826	Gorilla_gorilla,Pan_troglodytes,Pongo_abelii
OG0000667	-0.386025	0.155092	0.997494	0.747949	1.19734	Gorilla_gorilla,Pan_troglodytes,Pongo_abelii
OG0000668	0.0529126	0.154071	0.997607	0.953994	0.914415	Gorilla_gorilla,Pan_troglodytes,Pongo_abelii
OG0000669	-3.49716	0.172835	0.997019	0.172041	2.53892	Gorilla_gorilla,Pan_troglodytes,Pongo_abelii
OG0000670	0.738845	0.157023	0.997851	0.587163	1.35555	Gorilla_gorilla,Pan_troglodytes,Pongo_abelii
OG0000671	-0.325281	0.154969	0.997709	0.761396	1.06776	Gorilla_gorilla,Pan_troglodytes,Pongo_abelii
OG0000672	0.572891	0.156803	0.997571	0.601185	1.09188	Gorilla_gorilla,Pan_troglodytes,Pongo_abelii
OG0000673	2.63428	0.157084	0.996569	0.602273	5.03577	Gorilla_gorilla,Pan_troglodytes,Pongo_abelii
OG0000674	-2.09724	0.15882	0.996676	0.502929	3.11725	Gorilla_gorilla,Pan_troglodytes,Pongo_abelii
OG0000675	-0.17237	0.154537	0.997417	0.827598	0.789008	Gorilla_gorilla,Pan_troglodytes,Pongo_abelii
OG0000676	-0.604273	0.155514	0.997529	0.703017	1.57958	Gorilla_gorilla,Pan_troglodytes,Pongo_abelii
OG0000677	-0.0118939	0.154038	0.997611	0.992549	1.2698	Gorilla_gorilla,Pan_troglodytes,Pongo_abelii
OG0000678	-0.275389	0.155459	0.998435	0.725159	0.780691	Gorilla_gorilla,Pan_troglodytes,Pongo_abelii
OG0000679	-0.00545058	0.154038	0.997598	0.998334	2.60229	Gorilla_gorilla,Pan_troglodytes,Pongo_abelii
OG0000680	-7.42607	0.232024	1	0.00508446	2.58095	Gorilla_gorilla,Pan_troglodytes,Pongo_abelii
OG0000681	1.05952	0.157546	0.998933	0.587082	1.94347	Gorilla_gorilla,Pan_troglodytes,Pongo_abelii
OG0000682	-0.898786	0.162777	0.996646	0.359089	0.974658	Gorilla_gorilla,Pan_troglodytes,Pongo_abelii
OG0000683	-6.0799	0.184543	0.993895	0.0929314	3.57753	Gorilla_gorilla,Pan_troglodytes,Pongo_abelii
OG0000684	1.12533	0.157424	0.996987	0.570058	1.97353	Gorilla_gorilla,Pan_troglodytes,Pongo_abelii
OG0000685	-5.45463	0.173264	1	0.193269	4.15914	Gorilla_gorilla,Pan_troglodytes,Pongo_abelii
OG0000686	-0.404463	0.15626	0.997513	0.639873	0.861333	Gorilla_gorilla,Pan_troglodytes,Pongo_abelii
OG0000687	0.443373	0.160814	0.999098	0.437738	0.568619	Gorilla_gorilla,Pan_troglodytes,Pongo_abelii
OG0000688	-0.087214	0.154121	0.997619	0.92765	0.957605	Gorilla_gorilla,Pan_troglodytes,Pongo_abelii
OG0000689	0.18828	0.154888	0.997773	0.771911	0.647424	Gorilla_gorilla,Pan_troglodytes,Pongo_abelii
OG0000690	-0.341748	0.157706	0.998223	0.551414	0.571434	Gorilla_gorilla,Pan_troglodytes,Pongo_abelii
OG0000691	5.27763e-05	0.154038	0.997597	0.999961	1.06584	Gorilla_gorilla,Pan_troglodytes,Pongo_abelii
OG0000692	0.331945	0.154813	0.997461	0.783803	1.20599	Gorilla_gorilla,Pan_troglodytes,Pongo_abelii
OG0000693	-3.32954	0.169758	0.995848	0.221635	2.70402	Gorilla_gorilla,Pan_troglodytes,Pongo_abelii
OG0000694	-1.49809	0.173145	0.998953	0.173363	1.09099	Gorilla_gorilla,Pan_troglodytes,Pongo_abelii
OG0000695	-0.0625833	0.154124	0.997582	0.927172	0.682645	Gorilla_gorilla,Pan_troglodytes,Pongo_abelii
OG0000696	0.596025	0.156698	0.997217	0.611978	1.17061	Gorilla_gorilla,Pan_troglodytes,Pongo_abelii
OG0000697	0.665484	0.156524	0.998984	0.664099	1.52703	Gorilla_gorilla,Pan_troglodytes,Pongo_abelii
OG0000698	-0.149703	0.154106	0.997439	0.942711	2.07695	Gorilla_gorilla,Pan_troglodytes,Pongo_abelii
OG0000699	1.41477	0.15952	0.997282	0.462997	1.91886	Gorilla_gorilla,Pan_troglodytes,Pongo_abelii
OG0000700	0.0280374	0.154048	0.997593	0.974994	0.891813	Gorilla_gorilla,Pan_troglodytes,Pongo_abelii
OG0000701	0.834345	0.162954	0.997871	0.347065	0.882344	Gorilla_gorilla,Pan_troglodytes,Pongo_abelii
OG0000702	0.259054	0.154697	0.997503	0.799788	1.01819	Gorilla_gorilla,Pan_troglodytes,Pongo_abelii
OG0000703	0.499204	0.154982	0.996986	0.776054	1.74925	Gorilla_gorilla,Pan_troglodytes,Pongo_abelii
OG0000704	-0.591056	0.157673	0.997745	0.548624	0.981398	Gorilla_gorilla,Pan_troglodytes,Pongo_abelii
OG0000705	-0.588649	0.158178	0.997562	0.522278	0.916141	Gorilla_gorilla,Pan_troglodytes,Pongo_abelii
OG0000706	0.659708	0.156594	0.997594	0.615234	1.30766	Gorilla_gorilla,Pan_troglodytes,Pongo_abelii
OG0000707	0.320504	0.154981	0.997728	0.759992	1.04573	Gorilla_gorilla,Pan_troglodytes,Pongo_abelii
OG0000708	0.696009	0.156437	0.997815	0.6264	1.4245	Gorilla_gorilla,Pan_troglodytes,Pongo_abelii
OG0000709	2.87614	0.157089	0.997803	0.582848	5.21641	Gorilla_gorilla,Pan_troglodytes,Pongo_abelii
OG0000710	0.242327	0.154764	0.997703	0.788448	0.900228	Gorilla_gorilla,Pan_troglodytes,Pongo_abelii
OG0000711	0.41163	0.156115	0.997581	0.650626	0.905632	Gorilla_gorilla,Pan_troglodytes,Pongo_abelii
OG0000712	-0.675795	0.158878	0.996513	0.50389	1.00674	Gorilla_gorilla,Pan_troglodytes,Pongo_abelii
OG0000713	-0.563181	0.164113	0.997804	0.317215	0.559718	Gorilla_gorilla,Pan_troglodytes,Pongo_abelii
OG0000714	-0.595257	0.155272	0.997718	0.726707	1.69744	Gorilla_gorilla,Pan_troglodytes,Pongo_abelii
OG0000715	-0.457504	0.159556	0.999008	0.485316	0.652758	Gorilla_gorilla,Pan_troglodytes,Pongo_abelii
OG0000716	-0.755402	0.156081	0.998669	0.678906	1.81848	Gorilla_gorilla,Pan_troglodytes,Pongo_abelii
OG0000717	-0.440699	0.157704	0.998823	0.571413	0.7756	Gorilla_gorilla,Pan_troglodytes,Pongo_abelii
OG0000718	-0.112948	0.154183	0.9978	0.904899	0.942518	Gorilla_gorilla,Pan_troglodytes,Pongo_abelii
OG0000719	4.42402	0.167579	0.996117	0.255561	3.86459	Gorilla_gorilla,Pan_troglodytes,Pongo_abelii
OG0000720	-0.845789	0.180714	0.999806	0.114338	0.530082	Gorilla_gorilla,Pan_troglodytes,Pongo_abelii
OG0000721	0.388787	0.154337	0.997642	0.863243	2.25024	Gorilla_gorilla,Pan_troglodytes,Pongo_abelii
OG0000722	-0.389874	0.155483	0.997839	0.705863	1.0295	Gorilla_gorilla,Pan_troglodytes,Pongo_abelii
OG0000723	3.02766	0.236539	0.99861	0.00347043	1.00657	Gorilla_gorilla,Pan_troglodytes,Pongo_abelii
OG0000724	0.450358	0.155509	0.997342	0.706081	1.19013	Gorilla_gorilla,Pan_troglodytes,Pongo_abelii
OG0000725	2.64702	0.168007	0.999515	0.261051	2.33932	Gorilla_gorilla,Pan_troglodytes,Pongo_abelii
OG0000726	2.7663	0.161064	0.997043	0.407564	3.32343	Gorilla_gorilla,Pan_troglodytes,Pongo_abelii
OG0000727	-0.18059	0.154153	0.997842	0.91646	1.71647	Gorilla_gorilla,Pan_troglodytes,Pongo_abelii
OG0000728	0.207392	0.154598	0.997868	0.814988	0.883525	Gorilla_gorilla,Pan_troglodytes,Pongo_abelii
OG0000729	0.994576	0.163145	0.996378	0.352541	1.06388	Gorilla_gorilla,Pan_troglodytes,Pongo_abelii
OG0000730	-0.216509	0.154289	0.997751	0.874556	1.36723	Gorilla_gorilla,Pan_troglodytes,Pongo_abelii
OG0000731	-2.5163	0.156471	0.997876	0.624342	5.11945	Gorilla_gorilla,Pan_troglodytes,Pongo_abelii
OG0000732	-1.26105	0.170858	1	0.228552	1.03967	Gorilla_gorilla,Pan_troglodytes,Pongo_abelii
OG0000733	-3.94119	0.199539	0.997196	0.0317783	1.80488	Gorilla_gorilla,Pan_troglodytes,Pongo_abelii
OG0000734	0.7681	0.154857	0.997342	0.780221	2.74392	Gorilla_gorilla,Pan_troglodytes,Pongo_abelii
OG0000735	-0.358989	0.156826	0.997893	0.600089	0.682141	Gorilla_gorilla,Pan_troglodytes,Pongo_abelii
OG0000736	-1.75225	0.159424	0.996663	0.475933	2.44704	Gorilla_gorilla,Pan_troglodytes,Pongo_abelii
OG0000737	-0.472633	0.156969	0.99746	0.591145	0.876473	Gorilla_gorilla,Pan_troglodytes,Pongo_abelii
OG0000738	0.323461	0.155051	0.997886	0.752698	1.02323	Gorilla_gorilla,Pan_troglodytes,Pongo_abelii
OG0000739	-5.31073	0.187795	1	0.0748537	2.94425	Gorilla_gorilla,Pan_troglodytes,Pongo_abelii
OG0000740	-1.5718	0.166613	1	0.311714	1.54437	Gorilla_gorilla,Pan_troglodytes,Pongo_abelii
OG0000741	0.946732	0.159048	0.996494	0.496395	1.38584	Gorilla_gorilla,Pan_troglodytes,Pongo_abelii
OG0000742	-1.08994	0.157373	0.99718	0.569656	1.90948	Gorilla_gorilla,Pan_troglodytes,Pongo_abelii
OG0000743	1.52981	0.160881	0.998249	0.41331	1.86071	Gorilla_gorilla,Pan_troglodytes,Pongo_abelii
OG0000744	-9.04519	0.177398	0.995144	0.136983	6.02421	Gorilla_gorilla,Pan_troglodytes,Pongo_abelii
OG0000745	0.281032	0.154545	0.997311	0.829371	1.29998	Gorilla_gorilla,Pan_troglodytes,Pongo_abelii
OG0000746	0.304987	0.15436	0.997419	0.862598	1.75685	Gorilla_gorilla,Pan_troglodytes,Pongo_abelii
OG0000747	-0.0674198	0.154079	0.997735	0.947731	1.02536	Gorilla_gorilla,Pan_troglodytes,Pongo_abelii
OG0000748	-0.388531	0.154129	0.99769	0.923578	4.03808	Gorilla_gorilla,Pan_troglodytes,Pongo_abelii
OG0000749	0.690645	0.155116	0.99725	0.75002	2.16056	Gorilla_gorilla,Pan_troglodytes,Pongo_abelii
OG0000750	-0.906801	0.168967	0.999557	0.244857	0.774294	Gorilla_gorilla,Pan_troglodytes,Pongo_abelii
OG0000751	0.996731	0.167085	0.999148	0.268796	0.89537	Gorilla_gorilla,Pan_troglodytes,Pongo_abelii
OG0000752	2.37612	0.156714	0.997909	0.607696	4.61113	Gorilla_gorilla,Pan_troglodytes,Pongo_abelii
OG0000753	-0.1622	0.154555	0.997752	0.820877	0.714135	Gorilla_gorilla,Pan_troglodytes,Pongo_abelii
OG0000754	0.476176	0.156066	0.997416	0.655901	1.06486	Gorilla_gorilla,Pan_troglodytes,Pongo_abelii
OG0000755	1.20422	0.158221	0.998498	0.530291	1.91093	Gorilla_gorilla,Pan_troglodytes,Pongo_abelii
OG0000756	-1.57022	0.166559	0.99555	0.283326	1.45419	Gorilla_gorilla,Pan_troglodytes,Pongo_abelii
OG0000757	1.27412	0.158796	0.997183	0.495559	1.86146	Gorilla_gorilla,Pan_troglodytes,Pongo_abelii
OG0000758	-0.518605	0.158407	0.997405	0.511802	0.787153	Gorilla_gorilla,Pan_troglodytes,Pongo_abelii
OG0000759	-0.994701	0.164696	0.998978	0.316795	0.987721	Gorilla_gorilla,Pan_troglodytes,Pongo_abelii
OG0000760	1.06133	0.158527	0.998403	0.512476	1.61349	Gorilla_gorilla,Pan_troglodytes,Pongo_abelii
OG0000761	-0.631971	0.155054	0.99848	0.77557	2.20956	Gorilla_gorilla,Pan_troglodytes,Pongo_abelii
OG0000762	4.08768	0.208879	0.989606	0.0124296	1.60044	Gorilla_gorilla,Pongo_abelii
OG0000763	2.0638	0.185416	0.998361	0.0762591	1.14978	Gorilla_gorilla,Pan_troglodytes,Pongo_abelii
OG0000764	-0.863948	0.15725	0.997876	0.573424	1.52849	Gorilla_gorilla,Pan_troglodytes,Pongo_abelii
OG0000765	-0.200488	0.154472	0.997773	0.835896	0.964863	Gorilla_gorilla,Pan_troglodytes,Pongo_abelii
OG0000766	0.975706	0.156317	0.997235	0.639035	2.07263	Gorilla_gorilla,Pan_troglodytes,Pongo_abelii
OG0000767	2.12636	0.164431	1	0.369563	2.35702	Gorilla_gorilla,Pan_troglodytes,Pongo_abelii
OG0000768	0.458428	0.154827	0.99793	0.781848	1.6502	Gorilla_gorilla,Pan_troglodytes,Pongo_abelii
OG0000769	-0.252155	0.155362	0.997683	0.717327	0.694154	Gorilla_gorilla,Pan_troglodytes,Pongo_abelii
OG0000770	-0.66785	0.156207	0.998669	0.668146	1.55239	Gorilla_gorilla,Pan_troglodytes,Pongo_abelii
OG0000771	-1.26025	0.163266	0.999182	0.360353	1.37026	Gorilla_gorilla,Pan_troglodytes,Pongo_abelii
OG0000772	-0.825868	0.155064	0.997608	0.75021	2.58562	Gorilla_gorilla,Pan_troglodytes,Pongo_abelii
OG0000773	-3.33456	0.182808	1	0.102763	2.02146	Gorilla_gorilla,Pan_troglodytes,Pongo_abelii
OG0000774	-1.23652	0.181031	1	0.11525	0.776947	Gorilla_gorilla,Pan_troglodytes,Pongo_abelii
OG0000775	-0.151968	0.15425	0.997937	0.888929	1.08483	Gorilla_gorilla,Pan_troglodytes,Pongo_abelii
OG0000776	0.953324	0.160253	0.998438	0.439039	1.22612	Gorilla_gorilla,Pan_troglodytes,Pongo_abelii
OG0000777	-0.00734959	0.154039	0.997601	0.991707	0.704995	Gorilla_gorilla,Pan_troglodytes,Pongo_abelii
OG0000778	0.603358	0.155678	0.997781	0.687227	1.4934	Gorilla_gorilla,Pan_troglodytes,Pongo_abelii
OG0000779	-0.165108	0.154633	0.998101	0.81591	0.706976	Gorilla_gorilla,Pan_troglodytes,Pongo_abelii
OG0000780	0.527831	0.155318	0.997466	0.723371	1.48624	Gorilla_gorilla,Pan_troglodytes,Pongo_abelii
OG0000781	-0.836057	0.169613	0.998417	0.215249	0.669549	Gorilla_gorilla,Pan_troglodytes,Pongo_abelii
OG0000782	0.739819	0.161571	1	0.470928	1.02151	Gorilla_gorilla,Pan_troglodytes,Pongo_abelii
OG0000783	0.187004	0.154355	0.997599	0.859611	1.05406	Gorilla_gorilla,Pan_troglodytes,Pongo_abelii
OG0000784	0.114818	0.154062	0.997612	0.960825	2.33059	Gorilla_gorilla,Pan_troglodytes,Pongo_abelii
OG0000785	7.85667	0.169892	0.999902	0.240767	6.65015	Gorilla_gorilla,Pan_troglodytes,Pongo_abelii
OG0000786	0.274047	0.155086	0.997189	0.755323	0.876536	Gorilla_gorilla,Pan_troglodytes,Pongo_abelii
OG0000787	0.339085	0.15504	0.997523	0.753708	1.07721	Gorilla_gorilla,Pan_troglodytes,Pongo_abelii
OG0000788	-0.0564354	0.15407	0.99761	0.955083	0.998984	Gorilla_gorilla,Pan_troglodytes,Pongo_abelii
OG0000789	-1.47201	0.184728	1	0.0908887	0.860638	Gorilla_gorilla,Pan_troglodytes,Pongo_abelii
OG0000790	-0.557743	0.156948	0.998139	0.595245	1.04586	Gorilla_gorilla,Pan_troglodytes,Pongo_abelii
OG0000791	-0.373252	0.156129	0.997845	0.649653	0.818752	Gorilla_gorilla,Pan_troglodytes,Pongo_abelii
OG0000792	2.73367	0.162778	0.99862	0.359423	2.96651	Gorilla_gorilla,Pan_troglodytes,Pongo_abelii
OG0000793	0.049252	0.154065	0.997582	0.959792	0.974022	Gorilla_gorilla,Pan_troglodytes,Pongo_abelii
OG0000794	-0.591213	0.155811	0.997692	0.675332	1.40661	Gorilla_gorilla,Pan_troglodytes,Pongo_abelii
OG0000795	-0.618717	0.157367	0.998121	0.569091	1.08235	Gorilla_gorilla,Pan_troglodytes,Pongo_abelii
OG0000796	0.291575	0.154259	0.997454	0.886084	2.02909	Gorilla_gorilla,Pan_troglodytes,Pongo_abelii
OG0000797	2.3736	0.179457	0.990619	0.164935	1.69437	Gorilla_gorilla,Pan_troglodytes,Pongo_abelii
OG0000798	-0.367892	0.154952	0.997681	0.763541	1.21894	Gorilla_gorilla,Pan_troglodytes,Pongo_abelii
OG0000799	1.37195	0.165339	0.995458	0.312105	1.34911	Gorilla_gorilla,Pan_troglodytes,Pongo_abelii
OG0000800	-0.799525	0.158045	0.997727	0.528824	1.26421	Gorilla_gorilla,Pan_troglodytes,Pongo_abelii
OG0000801	-0.518882	0.154791	0.997784	0.785035	1.89624	Gorilla_gorilla,Pan_troglodytes,Pongo_abelii
OG0000802	-1.01475	0.165286	0.999268	0.310723	0.994986	Gorilla_gorilla,Pan_troglodytes,Pongo_abelii
OG0000803	-0.503963	0.155892	0.997932	0.669723	1.17739	Gorilla_gorilla,Pan_troglodytes,Pongo_abelii
OG0000804	0.228563	0.154102	0.997639	0.935688	2.8241	Gorilla_gorilla,Pan_troglodytes,Pongo_abelii
OG0000805	-1.28571	0.171807	0.998613	0.186412	0.965132	Gorilla_gorilla,Pan_troglodytes,Pongo_abelii
OG0000806	1.99741	0.170965	0.998181	0.194797	1.5283	Gorilla_gorilla,Pan_troglodytes,Pongo_abelii
OG0000807	0.207614	0.154514	0.997278	0.836341	1.00191	Gorilla_gorilla,Pan_troglodytes,Pongo_abelii
OG0000808	2.27991	0.179728	0.997262	0.108879	1.40694	Gorilla_gorilla,Pan_troglodytes,Pongo_abelii
OG0000809	-0.117537	0.154088	0.99745	0.952424	1.96414	Gorilla_gorilla,Pan_troglodytes,Pongo_abelii
OG0000810	-0.797893	0.156323	0.998269	0.641935	1.70971	Gorilla_gorilla,Pan_troglodytes,Pongo_abelii
OG0000811	-0.831287	0.157432	0.998699	0.582056	1.50452	Gorilla_gorilla,Pan_troglodytes,Pongo_abelii
OG0000812	0.561121	0.154386	0.997763	0.852591	3.01052	Gorilla_gorilla,Pan_troglodytes,Pongo_abelii
OG0000813	-2.65359	0.162514	0.997794	0.359141	2.87791	Gorilla_gorilla,Pan_troglodytes,Pongo_abelii
OG0000814	-1.10162	0.169459	0.998365	0.217215	0.886042	Gorilla_gorilla,Pan_troglodytes,Pongo_abelii
OG0000815	-0.888788	0.157774	0.997463	0.543897	1.45844	Gorilla_gorilla,Pan_troglodytes,Pongo_abelii
OG0000816	-0.897419	0.163271	0.998908	0.351903	0.958674	Gorilla_gorilla,Pan_troglodytes,Pongo_abelii
OG0000817	-0.113143	0.154096	0.997594	0.939767	1.49287	Gorilla_gorilla,Pan_troglodytes,Pongo_abelii
OG0000818	0.305763	0.154144	0.997726	0.917688	2.94975	Gorilla_gorilla,Pan_troglodytes,Pongo_abelii
OG0000819	0.930493	0.164339	0.998005	0.312389	0.915539	Gorilla_gorilla,Pan_troglodytes,Pongo_abelii
OG0000820	-1.28535	0.160183	0.99825	0.43865	1.65174	Gorilla_gorilla,Pan_troglodytes,Pongo_abelii
OG0000821	1.87043	0.157719	0.996476	0.565713	3.24357	Gorilla_gorilla,Pan_troglodytes,Pongo_abelii
OG0000822	-1.49593	0.162698	0.997261	0.355272	1.60932	Gorilla_gorilla,Pan_troglodytes,Pongo_abelii
OG0000823	1.53487	0.160371	0.997498	0.428596	1.92957	Gorilla_gorilla,Pan_troglodytes,Pongo_abelii
OG0000824	-1.54345	0.176129	1	0.159134	1.08648	Gorilla_gorilla,Pan_troglodytes,Pongo_abelii
OG0000825	-5.52406	0.187357	0.997284	0.0671567	2.97851	Gorilla_gorilla,Pan_troglodytes,Pongo_abelii
OG0000826	-0.328741	0.156072	0.99744	0.655135	0.733407	Gorilla_gorilla,Pan_troglodytes,Pongo_abelii
OG0000827	-3.30508	0.179452	0.996465	0.112975	2.06348	Gorilla_gorilla,Pan_troglodytes,Pongo_abelii
OG0000828	-0.603966	0.155708	0.996887	0.699328	1.55842	Gorilla_gorilla,Pan_troglodytes,Pongo_abelii
OG0000829	-0.177133	0.154121	0.997587	0.928299	1.96256	Gorilla_gorilla,Pan_troglodytes,Pongo_abelii
OG0000830	-0.250573	0.154385	0.997784	0.85301	1.34825	Gorilla_gorilla,Pan_troglodytes,Pongo_abelii
OG0000831	-1.30176	0.164044	0.999865	0.371604	1.44917	Gorilla_gorilla,Pan_troglodytes,Pongo_abelii
OG0000832	-1.76349	0.177593	0.999443	0.134263	1.16625	Gorilla_gorilla,Pan_troglodytes,Pongo_abelii
OG0000833	-0.24584	0.154813	0.998025	0.786018	0.902648	Gorilla_gorilla,Pan_troglodytes,Pongo_abelii
OG0000834	-1.21324	0.155492	0.997015	0.716134	3.32524	Gorilla_gorilla,Pan_troglodytes,Pongo_abelii
OG0000835	-0.364829	0.154474	0.997376	0.840443	1.80652	Gorilla_gorilla,Pan_troglodytes,Pongo_abelii
OG0000836	-0.596363	0.154848	0.997848	0.777869	2.10725	Gorilla_gorilla,Pan_troglodytes,Pongo_abelii
OG0000837	0.304679	0.154175	0.997724	0.90652	2.58676	Gorilla_gorilla,Pan_troglodytes,Pongo_abelii
OG0000838	-0.35001	0.155032	0.998124	0.760377	1.1439	Gorilla_gorilla,Pan_troglodytes,Pongo_abelii
OG0000839	-0.719434	0.15697	0.999028	0.632795	1.50023	Gorilla_gorilla,Pan_troglodytes,Pongo_abelii
OG0000840	0.917942	0.155663	0.997788	0.688578	2.28245	Gorilla_gorilla,Pan_troglodytes,Pongo_abelii
OG0000841	0.319113	0.154611	0.997457	0.814147	1.35321	Gorilla_gorilla,Pan_troglodytes,Pongo_abelii
OG0000842	0.241552	0.154416	0.997574	0.847059	1.24853	Gorilla_gorilla,Pan_troglodytes,Pongo_abelii
OG0000843	2.40027	0.170144	1	0.240436	2.03023	Gorilla_gorilla,Pan_troglodytes,Pongo_abelii
OG0000844	-2.26272	0.161473	0.997724	0.390515	2.62148	Gorilla_gorilla,Pan_troglodytes,Pongo_abelii
OG0000845	-0.275538	0.154581	0.997382	0.821008	1.21404	Gorilla_gorilla,Pan_troglodytes,Pongo_abelii
OG0000846	1.81136	0.161781	0.99862	0.389509	2.09409	Pan_troglodytes,Pongo_abelii,Gorilla_gorilla
OG0000847	0.147097	0.154276	0.997527	0.879526	0.967535	Gorilla_gorilla,Pan_troglodytes,Pongo_abelii
OG0000848	1.93643	0.188728	1	0.0705912	1.05737	Gorilla_gorilla,Pan_troglodytes,Pongo_abelii
OG0000849	-2.39779	0.161364	1	0.479854	3.37858	Gorilla_gorilla,Pan_troglodytes,Pongo_abelii
OG0000850	-1.51739	0.16744	1	0.29287	1.43355	Gorilla_gorilla,Pan_troglodytes,Pongo_abelii
OG0000851	-0.609516	0.158577	0.997684	0.502557	0.905165	Gorilla_gorilla,Pan_troglodytes,Pongo_abelii
OG0000852	-1.73767	0.16496	0.996057	0.310976	1.70472	Gorilla_gorilla,Pan_troglodytes,Pongo_abelii
OG0000853	1.02553	0.161896	0.996282	0.391451	1.19049	Gorilla_gorilla,Pan_troglodytes,Pongo_abelii
OG0000854	-2.44777	0.160982	0.996709	0.414769	2.98658	Gorilla_gorilla,Pan_troglodytes,Pongo_abelii
OG0000855	0.183367	0.154532	0.997607	0.825185	0.827574	Gorilla_gorilla,Pan_troglodytes,Pongo_abelii
OG0000856	7.2197	0.187182	1	0.0777999	4.04366	Gorilla_gorilla,Pan_troglodytes,Pongo_abelii
OG0000857	-0.456532	0.156442	0.998343	0.635261	0.95896	Gorilla_gorilla,Pan_troglodytes,Pongo_abelii
OG0000858	0.160354	0.154378	0.997245	0.86584	0.946252	Gorilla_gorilla,Pan_troglodytes,Pongo_abelii
OG0000859	2.95341	0.166786	0.99684	0.263509	2.62368	Gorilla_gorilla,Pan_troglodytes,Pongo_abelii
OG0000860	-1.43235	0.167176	0.998722	0.259271	1.2611	Gorilla_gorilla,Pan_troglodytes,Pongo_abelii
OG0000861	-1.41027	0.17792	0.997706	0.121995	0.902729	Gorilla_gorilla,Pan_troglodytes,Pongo_abelii
OG0000862	2.12946	0.167453	1	0.2926	2.01068	Gorilla_gorilla,Pan_troglodytes,Pongo_abelii
OG0000863	-0.596226	0.155917	0.998174	0.672061	1.40351	Gorilla_gorilla,Pan_troglodytes,Pongo_abelii
OG0000864	-1.45993	0.189914	1	0.065538	0.782403	Gorilla_gorilla,Pan_troglodytes,Pongo_abelii
OG0000865	1.73818	0.160999	0.996839	0.412267	2.10942	Gorilla_gorilla,Pan_troglodytes,Pongo_abelii
OG0000866	0.80119	0.161083	0.997891	0.403618	0.95446	Gorilla_gorilla,Pan_troglodytes,Pongo_abelii
OG0000867	-3.54017	0.169639	0.99525	0.230711	2.93234	Gorilla_gorilla,Pan_troglodytes,Pongo_abelii
OG0000868	-1.11554	0.172435	1	0.204648	0.872641	Gorilla_gorilla,Pan_troglodytes,Pongo_abelii
OG0000869	-0.490479	0.154457	0.998197	0.853381	2.64586	Gorilla_gorilla,Pan_troglodytes,Pongo_abelii
OG0000870	1.0114	0.157477	0.998155	0.563212	1.74264	Gorilla_gorilla,Pan_troglodytes,Pongo_abelii
OG0000871	5.90951	0.199044	0.994772	0.0162838	2.41137	Pongo_abelii
OG0000872	1.73565	0.158601	0.995949	0.534409	2.78211	Gorilla_gorilla,Pan_troglodytes,Pongo_abelii
OG0000873	3.53981	0.167291	0.998807	0.258366	3.11062	Gorilla_gorilla,Pan_troglodytes,Pongo_abelii
OG0000874	0.229388	0.154217	0.997473	0.897419	1.7739	Gorilla_gorilla,Pan_troglodytes,Pongo_abelii
OG0000875	1.27775	0.155659	0.998483	0.707347	3.39195	Gorilla_gorilla,Pan_troglodytes,Pongo_abelii
OG0000876	-0.224343	0.15436	0.997663	0.857975	1.2498	Gorilla_gorilla,Pan_troglodytes,Pongo_abelii
OG0000877	2.52498	0.171557	0.999101	0.19521	1.93377	Pan_troglodytes,Pongo_abelii,Gorilla_gorilla
OG0000878	-0.585381	0.15527	0.998055	0.73096	1.69678	Gorilla_gorilla,Pan_troglodytes,Pongo_abelii
OG0000879	-0.27304	0.154636	0.997538	0.808704	1.12426	Gorilla_gorilla,Pan_troglodytes,Pongo_abelii
OG0000880	-2.84605	0.171852	0.997535	0.182554	2.11753	Gorilla_gorilla,Pan_troglodytes,Pongo_abelii
OG0000881	-0.437843	0.154248	0.997739	0.884834	3.01369	Gorilla_gorilla,Pan_troglodytes,Pongo_abelii
OG0000882	-0.859288	0.161131	0.998309	0.405524	1.02785	Gorilla_gorilla,Pan_troglodytes,Pongo_abelii
OG0000883	-3.89578	0.167295	0.998181	0.251992	3.37746	Gorilla_gorilla,Pan_troglodytes,Pongo_abelii
OG0000884	0.149546	0.154154	0.997515	0.917324	1.43631	Gorilla_gorilla,Pan_troglodytes,Pongo_abelii
OG0000885	2.12635	0.168788	0.998793	0.231949	1.76599	Gorilla_gorilla,Pan_troglodytes,Pongo_abelii
OG0000886	1.33666	0.1625	0.998575	0.366644	1.47261	Gorilla_gorilla,Pan_troglodytes,Pongo_abelii
OG0000887	-0.252737	0.155181	0.99789	0.737703	0.752176	Gorilla_gorilla,Pan_troglodytes,Pongo_abelii
OG0000888	-0.13838	0.15407	0.997601	0.955296	2.46118	Gorilla_gorilla,Pan_troglodytes,Pongo_abelii
OG0000889	0.222111	0.154525	0.997647	0.826047	1.00748	Gorilla_gorilla,Pan_troglodytes,Pongo_abelii
OG0000890	3.4299	0.173505	0.994001	0.190877	2.60111	Gorilla_gorilla,Pan_troglodytes,Pongo_abelii
OG0000891	4.17197	0.188492	1	0.0716427	2.28672	Gorilla_gorilla,Pan_troglodytes,Pongo_abelii
OG0000892	-0.436111	0.154557	0.997012	0.84203	2.18148	Gorilla_gorilla,Pan_troglodytes,Pongo_abelii
OG0000893	-1.30504	0.155184	0.9971	0.746643	4.02625	Gorilla_gorilla,Pan_troglodytes,Pongo_abelii
OG0000894	0.514554	0.156429	0.997147	0.632363	1.07163	Gorilla_gorilla,Pan_troglodytes,Pongo_abelii
OG0000895	0.490195	0.1559	0.997676	0.667709	1.13784	Gorilla_gorilla,Pan_troglodytes,Pongo_abelii
OG0000896	-0.570888	0.157761	0.998157	0.547243	0.944638	Gorilla_gorilla,Pan_troglodytes,Pongo_abelii
OG0000897	-0.754469	0.157966	0.99813	0.535837	1.2136	Gorilla_gorilla,Pan_troglodytes,Pongo_abelii
OG0000898	0.225992	0.154566	0.99741	0.822774	1.00584	Gorilla_gorilla,Pan_troglodytes,Pongo_abelii
OG0000899	0.572637	0.158311	0.996961	0.522153	0.89095	Gorilla_gorilla,Pan_troglodytes,Pongo_abelii
OG0000900	0.809126	0.156626	0.996104	0.654504	1.80159	Gorilla_gorilla,Pan_troglodytes,Pongo_abelii
OG0000901	-9.64243	0.184058	0.998495	0.0834108	5.50344	Gorilla_gorilla,Pan_troglodytes,Pongo_abelii
OG0000902	0.234923	0.154373	0.997389	0.860577	1.33343	Gorilla_gorilla,Pan_troglodytes,Pongo_abelii
OG0000903	1.59192	0.162729	0.99655	0.361744	1.73592	Gorilla_gorilla,Pan_troglodytes,Pongo_abelii
OG0000904	0.287016	0.154347	0.99739	0.866418	1.70108	Gorilla_gorilla,Pan_troglodytes,Pongo_abelii
OG0000905	1.21375	0.156139	0.997821	0.64878	2.65535	Gorilla_gorilla,Pan_troglodytes,Pongo_abelii
OG0000906	0.166544	0.154318	0.997446	0.871318	1.02501	Gorilla_gorilla,Pan_troglodytes,Pongo_abelii
OG0000907	-0.626031	0.156878	0.997693	0.595996	1.17632	Gorilla_gorilla,Pan_troglodytes,Pongo_abelii
OG0000908	-0.427424	0.15425	0.997655	0.884285	2.92791	Gorilla_gorilla,Pan_troglodytes,Pongo_abelii
OG0000909	2.8443	0.173864	0.997513	0.159428	2.00361	Gorilla_gorilla,Pan_troglodytes,Pongo_abelii
OG0000910	-1.19204	0.165982	0.998853	0.285128	1.10812	Gorilla_gorilla,Pan_troglodytes,Pongo_abelii
OG0000911	0.583147	0.15714	0.997454	0.58051	1.05111	Gorilla_gorilla,Pan_troglodytes,Pongo_abelii
OG0000912	-0.287831	0.154133	0.997632	0.922147	2.93634	Gorilla_gorilla,Pan_troglodytes,Pongo_abelii
OG0000913	2.02989	0.168113	0.997498	0.236698	1.70322	Gorilla_gorilla,Pan_troglodytes,Pongo_abelii
OG0000914	-0.40103	0.155805	0.997469	0.677059	0.959544	Gorilla_gorilla,Pan_troglodytes,Pongo_abelii
OG0000915	-1.01444	0.159301	0.998106	0.47238	1.4053	Gorilla_gorilla,Pan_troglodytes,Pongo_abelii
OG0000916	0.147698	0.154112	0.997623	0.931584	1.71524	Gorilla_gorilla,Pan_troglodytes,Pongo_abelii
OG0000917	-0.324873	0.154843	0.997736	0.777694	1.14701	Gorilla_gorilla,Pan_troglodytes,Pongo_abelii
OG0000918	1.24974	0.163038	0.996444	0.354538	1.34241	Gorilla_gorilla,Pan_troglodytes,Pongo_abelii
OG0000919	-0.966341	0.156414	0.998771	0.657348	2.17076	Gorilla_gorilla,Pan_troglodytes,Pongo_abelii
OG0000920	0.0843334	0.154077	0.997552	0.95288	1.42292	Gorilla_gorilla,Pan_troglodytes,Pongo_abelii
OG0000921	0.359873	0.154717	0.997294	0.801759	1.42882	Gorilla_gorilla,Pan_troglodytes,Pongo_abelii
OG0000922	1.02238	0.157116	0.996755	0.594603	1.9138	Gorilla_gorilla,Pan_troglodytes,Pongo_abelii
OG0000923	-0.937287	0.160885	0.997957	0.410664	1.13356	Gorilla_gorilla,Pan_troglodytes,Pongo_abelii
OG0000924	0.837001	0.155837	0.997437	0.674625	1.9868	Gorilla_gorilla,Pan_troglodytes,Pongo_abelii
OG0000925	-2.24199	0.155828	0.997358	0.67654	5.35528	Gorilla_gorilla,Pan_troglodytes,Pongo_abelii
OG0000926	-0.547523	0.155538	0.99701	0.711613	1.47603	Gorilla_gorilla,Pan_troglodytes,Pongo_abelii
OG0000927	0.553633	0.15432	0.997428	0.871593	3.41474	Gorilla_gorilla,Pan_troglodytes,Pongo_abelii
OG0000928	3.52825	0.171282	0.997332	0.190155	2.6713	Gorilla_gorilla,Pan_troglodytes,Pongo_abelii
OG0000929	-1.36786	0.159826	0.99842	0.455397	1.824	Gorilla_gorilla,Pan_troglodytes,Pongo_abelii
OG0000930	-2.10614	0.161074	0.997462	0.404072	2.51148	Gorilla_gorilla,Pan_troglodytes,Pongo_abelii
OG0000931	-0.645762	0.15472	0.998257	0.809435	2.66937	Gorilla_gorilla,Pan_troglodytes,Pongo_abelii
OG0000932	-0.515222	0.155345	0.997555	0.719691	1.43085	Gorilla_gorilla,Pan_troglodytes,Pongo_abelii
OG0000933	-1.01416	0.169917	1	0.24438	0.865085	Pongo_abelii,Gorilla_gorilla,Pan_troglodytes
OG0000934	-2.4815	0.174624	0.998357	0.152814	1.72	Gorilla_gorilla,Pan_troglodytes,Pongo_abelii
OG0000935	-0.674929	0.15842	0.998824	0.531654	1.07459	Gorilla_gorilla,Pan_troglodytes,Pongo_abelii
OG0000936	-0.0818532	0.154053	0.997668	0.967059	1.97617	Gorilla_gorilla,Pan_troglodytes,Pongo_abelii
OG0000937	-1.05064	0.162	0.99765	0.374153	1.1759	Gorilla_gorilla,Pan_troglodytes,Pongo_abelii
OG0000938	0.238202	0.15443	0.997786	0.843866	1.20571	Gorilla_gorilla,Pan_troglodytes,Pongo_abelii
OG0000939	-0.13641	0.154407	0.997872	0.849773	0.717973	Gorilla_gorilla,Pan_troglodytes,Pongo_abelii
OG0000940	-2.19058	0.163414	0.998057	0.335623	2.26205	Gorilla_gorilla,Pan_troglodytes,Pongo_abelii
OG0000941	3.39175	0.161962	0.998207	0.377656	3.82421	Gorilla_gorilla,Pan_troglodytes,Pongo_abelii
OG0000942	0.168358	0.154135	0.997803	0.922235	1.71947	Gorilla_gorilla,Pan_troglodytes,Pongo_abelii
OG0000944	0.415727	0.155681	0.997503	0.687699	1.03063	Gorilla_gorilla,Pan_troglodytes,Pongo_abelii
OG0000945	1.1769	0.167645	0.997198	0.245657	1.00664	Gorilla_gorilla,Pan_troglodytes,Pongo_abelii
OG0000946	1.4856	0.155222	0.997921	0.73369	4.3521	Gorilla_gorilla,Pan_troglodytes,Pongo_abelii
OG0000947	-0.199123	0.154146	0.997336	0.931205	2.29966	Gorilla_gorilla,Pan_troglodytes,Pongo_abelii
OG0000948	-2.90674	0.166333	0.997963	0.269212	2.61343	Gorilla_gorilla,Pan_troglodytes,Pongo_abelii
OG0000949	-1.76052	0.172709	0.99839	0.173898	1.28373	Gorilla_gorilla,Pan_troglodytes,Pongo_abelii
OG0000950	1.77615	0.16778	0.994726	0.272499	1.608	Gorilla_gorilla,Pan_troglodytes,Pongo_abelii
OG0000951	6.37367	0.20659	1	0.0235382	2.7632	Gorilla_gorilla,Pan_troglodytes,Pongo_abelii
OG0000952	0.113449	0.154128	0.997573	0.925722	1.21325	Gorilla_gorilla,Pan_troglodytes,Pongo_abelii
OG0000953	-1.28504	0.156768	0.997962	0.604589	2.47231	Gorilla_gorilla,Pan_troglodytes,Pongo_abelii
OG0000954	0.922255	0.158607	0.997453	0.501915	1.36754	Gorilla_gorilla,Pan_troglodytes,Pongo_abelii
OG0000955	0.524565	0.155812	0.997449	0.676687	1.2536	Gorilla_gorilla,Pan_troglodytes,Pongo_abelii
OG0000956	-0.278173	0.154086	0.997688	0.943733	3.92955	Gorilla_gorilla,Pan_troglodytes,Pongo_abelii
OG0000957	2.18974	0.172172	0.997019	0.179939	1.61939	Gorilla_gorilla,Pan_troglodytes,Pongo_abelii
OG0000958	-1.70153	0.159778	0.997909	0.451256	2.24816	Gorilla_gorilla,Pan_troglodytes,Pongo_abelii
OG0000959	-2.31206	0.17406	0.996165	0.162775	1.64191	Gorilla_gorilla,Pan_troglodytes,Pongo_abelii
OG0000960	-0.598136	0.15583	0.996924	0.68686	1.47864	Gorilla_gorilla,Pan_troglodytes,Pongo_abelii
OG0000961	4.89789	0.188602	1	0.0711481	2.67984	Gorilla_gorilla,Pan_troglodytes,Pongo_abelii
OG0000962	-0.473853	0.154938	0.997515	0.766443	1.59014	Gorilla_gorilla,Pan_troglodytes,Pongo_abelii
OG0000963	0.586692	0.155906	0.997286	0.671012	1.37639	Gorilla_gorilla,Pan_troglodytes,Pongo_abelii
OG0000964	0.1279	0.154165	0.997462	0.91524	1.1981	Gorilla_gorilla,Pan_troglodytes,Pongo_abelii
OG0000965	-0.544927	0.155731	0.998974	0.738777	1.6287	Gorilla_gorilla,Pan_troglodytes,Pongo_abelii
OG0000966	0.79069	0.161812	0.995691	0.407112	0.949016	Gorilla_gorilla,Pan_troglodytes,Pongo_abelii
OG0000967	1.32544	0.155742	0.998017	0.683979	3.245	Gorilla_gorilla,Pan_troglodytes,Pongo_abelii
OG0000968	-0.11967	0.154114	0.997641	0.93027	1.36348	Gorilla_gorilla,Pan_troglodytes,Pongo_abelii
OG0000969	-0.626785	0.155566	0.998425	0.713591	1.70193	Gorilla_gorilla,Pan_troglodytes,Pongo_abelii
OG0000970	0.984808	0.156025	0.998065	0.660687	2.23552	Gorilla_gorilla,Pan_troglodytes,Pongo_abelii
OG0000971	1.55023	0.171413	0.997371	0.188368	1.16892	Gorilla_gorilla,Pan_troglodytes,Pongo_abelii
OG0000972	1.25828	0.163439	0.998108	0.335265	1.29837	Gorilla_gorilla,Pan_troglodytes,Pongo_abelii
OG0000973	-1.85097	0.17113	0.997545	0.191763	1.40654	Gorilla_gorilla,Pan_troglodytes,Pongo_abelii
OG0000974	1.00917	0.161546	0.996433	0.400136	1.19332	Gorilla_gorilla,Pan_troglodytes,Pongo_abelii
OG0000975	0.178814	0.154472	0.997571	0.836384	0.863155	Gorilla_gorilla,Pan_troglodytes,Pongo_abelii
OG0000976	-0.404577	0.154827	0.99804	0.784599	1.47544	Gorilla_gorilla,Pan_troglodytes,Pongo_abelii
OG0000977	0.205344	0.154124	0.997493	0.930504	2.34752	Gorilla_gorilla,Pan_troglodytes,Pongo_abelii
OG0000978	-0.185235	0.154484	0.997678	0.833334	0.877545	Gorilla_gorilla,Pan_troglodytes,Pongo_abelii
OG0000979	-5.52932	0.179431	0.997314	0.110904	3.43196	Gorilla_gorilla,Pan_troglodytes,Pongo_abelii
OG0000980	-0.708029	0.157891	0.99753	0.537217	1.14277	Gorilla_gorilla,Pan_troglodytes,Pongo_abelii
OG0000981	-1.03645	0.160148	0.998903	0.45592	1.38369	Gorilla_gorilla,Pan_troglodytes,Pongo_abelii
OG0000982	0.561067	0.156005	0.996497	0.688088	1.39277	Gorilla_gorilla,Pan_troglodytes,Pongo_abelii
OG0000983	8.42349	0.22217	0.997281	0.00811773	3.1064	Gorilla_gorilla,Pan_troglodytes,Pongo_abelii
OG0000984	0.228873	0.154867	0.997389	0.777889	0.808799	Gorilla_gorilla,Pan_troglodytes,Pongo_abelii
OG0000985	0.180076	0.154404	0.997591	0.849428	0.945605	Gorilla_gorilla,Pan_troglodytes,Pongo_abelii
OG0000986	-0.364457	0.154536	0.997369	0.829052	1.68269	Gorilla_gorilla,Pan_troglodytes,Pongo_abelii
OG0000987	-1.9549	0.169332	1	0.254877	1.70522	Gorilla_gorilla,Pan_troglodytes,Pongo_abelii
OG0000988	-1.12184	0.159839	0.998019	0.449516	1.47655	Gorilla_gorilla,Pan_troglodytes,Pongo_abelii
OG0000989	0.611193	0.156836	0.997189	0.603162	1.17125	Gorilla_gorilla,Pan_troglodytes,Pongo_abelii
OG0000990	1.21629	0.162808	0.998104	0.352202	1.30012	Gorilla_gorilla,Pan_troglodytes,Pongo_abelii
OG0000991	-0.249624	0.154654	0.997718	0.804809	1.00692	Gorilla_gorilla,Pan_troglodytes,Pongo_abelii
OG0000992	7.36401	0.203321	1	0.0287087	3.30853	Gorilla_gorilla,Pan_troglodytes,Pongo_abelii
OG0000993	-3.46687	0.166327	0.997608	0.268984	3.11555	Gorilla_gorilla,Pan_troglodytes,Pongo_abelii
OG0000994	3.43092	0.170767	1	0.23003	2.83766	Gorilla_gorilla,Pan_troglodytes,Pongo_abelii
OG0000995	0.521461	0.155167	0.997663	0.738209	1.55505	Gorilla_gorilla,Pan_troglodytes,Pongo_abelii
OG0000996	1.0569	0.15517	0.997559	0.738356	3.15362	Gorilla_gorilla,Pan_troglodytes,Pongo_abelii
OG0000997	-6.02626	0.173123	0.994993	0.183901	4.49764	Gorilla_gorilla,Pan_troglodytes,Pongo_abelii
OG0000998	-0.862607	0.15524	0.997729	0.730125	2.49229	Gorilla_gorilla,Pan_troglodytes,Pongo_abelii
OG0000999	-0.539927	0.167166	0.998777	0.26025	0.476358	Gorilla_gorilla,Pan_troglodytes,Pongo_abelii
OG0001000	-0.865805	0.162172	0.998397	0.373554	0.967806	Gorilla_gorilla,Pan_troglodytes,Pongo_abelii
OG0001001	-0.469558	0.154896	0.997475	0.772445	1.61854	Gorilla_gorilla,Pan_troglodytes,Pongo_abelii
OG0001002	0.350904	0.155068	0.997167	0.758219	1.13625	Gorilla_gorilla,Pan_troglodytes,Pongo_abelii
OG0001003	-0.341998	0.15545	0.997399	0.710876	0.919502	Gorilla_gorilla,Pan_troglodytes,Pongo_abelii
OG0001004	0.634238	0.155335	0.998129	0.725938	1.80331	Gorilla_gorilla,Pan_troglodytes,Pongo_abelii
OG0001005	0.0816524	0.154065	0.997577	0.960044	1.62497	Gorilla_gorilla,Pan_troglodytes,Pongo_abelii
OG0001006	-0.867143	0.180247	1	0.121272	0.553978	Gorilla_gorilla,Pan_troglodytes,Pongo_abelii
OG0001007	0.152702	0.15407	0.997682	0.953404	2.6055	Gorilla_gorilla,Pan_troglodytes,Pongo_abelii
OG0001008	-0.506143	0.155089	0.997853	0.747807	1.569	Gorilla_gorilla,Pan_troglodytes,Pongo_abelii
OG0001009	-1.36755	0.165967	0.997855	0.276256	1.24789	Gorilla_gorilla,Pan_troglodytes,Pongo_abelii
OG0001010	-0.450067	0.154639	0.99811	0.81522	1.91982	Gorilla_gorilla,Pan_troglodytes,Pongo_abelii
OG0001011	1.55803	0.158706	0.998692	0.512051	2.36622	Gorilla_gorilla,Pan_troglodytes,Pongo_abelii
OG0001012	-0.31623	0.154945	0.997885	0.765663	1.05755	Gorilla_gorilla,Pan_troglodytes,Pongo_abelii
OG0001013	0.531678	0.154564	0.997813	0.819987	2.32911	Gorilla_gorilla,Pan_troglodytes,Pongo_abelii
OG0001014	-0.597007	0.161434	0.998775	0.404521	0.712589	Gorilla_gorilla,Pan_troglodytes,Pongo_abelii
OG0001015	-0.351826	0.154988	0.998325	0.774567	1.22447	Gorilla_gorilla,Pan_troglodytes,Pongo_abelii
OG0001016	3.30949	0.176148	0.999755	0.153232	2.29626	Gorilla_gorilla,Pongo_abelii,Pan_troglodytes
OG0001017	0.423729	0.155861	0.997517	0.671778	0.996539	Gorilla_gorilla,Pan_troglodytes,Pongo_abelii
OG0001018	0.811163	0.157461	0.996469	0.581407	1.46558	Gorilla_gorilla,Pan_troglodytes,Pongo_abelii
OG0001019	-0.161489	0.154259	0.997656	0.882072	1.08531	Gorilla_gorilla,Pan_troglodytes,Pongo_abelii
OG0001020	0.623042	0.156379	0.998291	0.638335	1.32073	Gorilla_gorilla,Pan_troglodytes,Pongo_abelii
OG0001021	-0.0820441	0.154107	0.99761	0.934119	0.989532	Gorilla_gorilla,Pan_troglodytes,Pongo_abelii
OG0001022	-0.160653	0.154103	0.997747	0.935065	1.96593	Gorilla_gorilla,Pan_troglodytes,Pongo_abelii
OG0001023	0.465141	0.155147	0.997885	0.741478	1.40531	Gorilla_gorilla,Pan_troglodytes,Pongo_abelii
OG0001024	0.390028	0.155694	0.996897	0.700366	1.01006	Gorilla_gorilla,Pan_troglodytes,Pongo_abelii
OG0001025	-0.257648	0.154129	0.997737	0.923634	2.67979	Gorilla_gorilla,Pan_troglodytes,Pongo_abelii
OG0001026	0.953455	0.158177	0.99683	0.531518	1.51754	Gorilla_gorilla,Pan_troglodytes,Pongo_abelii
OG0001027	-0.426423	0.154996	0.99762	0.758304	1.3813	Gorilla_gorilla,Pan_troglodytes,Pongo_abelii
OG0001028	0.364735	0.154702	0.997537	0.798601	1.42493	Gorilla_gorilla,Pan_troglodytes,Pongo_abelii
OG0001029	0.889128	0.157378	0.99756	0.56562	1.5415	Gorilla_gorilla,Pan_troglodytes,Pongo_abelii
OG0001030	-0.744564	0.157531	0.998445	0.566677	1.29439	Gorilla_gorilla,Pan_troglodytes,Pongo_abelii
OG0001031	0.573695	0.16386	0.998927	0.33653	0.593532	Gorilla_gorilla,Pan_troglodytes,Pongo_abelii
OG0001032	0.154294	0.154084	0.997493	0.95159	2.53388	Gorilla_gorilla,Pan_troglodytes,Pongo_abelii
OG0001033	-2.29247	0.166059	0.998144	0.275458	2.08837	Gorilla_gorilla,Pan_troglodytes,Pongo_abelii
OG0001034	0.0146527	0.154039	0.997591	0.993712	1.85385	Gorilla_gorilla,Pan_troglodytes,Pongo_abelii
OG0001035	-0.616591	0.15507	0.998753	0.798428	2.40674	Gorilla_gorilla,Pan_troglodytes,Pongo_abelii
OG0001036	0.148597	0.154398	0.997967	0.854401	0.807279	Gorilla_gorilla,Pan_troglodytes,Pongo_abelii
OG0001037	1.42476	0.155699	0.998133	0.690305	3.56352	Gorilla_gorilla,Pan_troglodytes,Pongo_abelii
OG0001038	1.86947	0.18302	0.993418	0.105713	1.14315	Gorilla_gorilla,Pan_troglodytes,Pongo_abelii
OG0001039	-0.755597	0.158344	0.999839	0.626551	1.54714	Gorilla_gorilla,Pan_troglodytes,Pongo_abelii
OG0001040	0.672585	0.155958	0.997677	0.662949	1.53771	Gorilla_gorilla,Pan_troglodytes,Pongo_abelii
OG0001041	1.35989	0.155439	0.998351	0.723124	3.82554	Gorilla_gorilla,Pan_troglodytes,Pongo_abelii
OG0001042	0.0676374	0.154076	0.997559	0.95271	1.13711	Gorilla_gorilla,Pan_troglodytes,Pongo_abelii
OG0001043	-0.747051	0.156938	0.997976	0.593617	1.39467	Gorilla_gorilla,Pan_troglodytes,Pongo_abelii
OG0001044	-0.680381	0.156226	0.998194	0.647495	1.48265	Gorilla_gorilla,Pan_troglodytes,Pongo_abelii
OG0001045	-1.45912	0.167671	0.999518	0.267601	1.30745	Gorilla_gorilla,Pan_troglodytes,Pongo_abelii
OG0001046	-1.20294	0.172212	1	0.207849	0.947736	Gorilla_gorilla,Pan_troglodytes,Pongo_abelii
OG0001047	-1.87476	0.169369	0.999482	0.235828	1.57011	Gorilla_gorilla,Pan_troglodytes,Pongo_abelii
OG0001048	-0.467211	0.156616	0.997677	0.613521	0.921619	Gorilla_gorilla,Pan_troglodytes,Pongo_abelii
OG0001049	0.873051	0.158838	0.99777	0.490585	1.26087	Gorilla_gorilla,Pan_troglodytes,Pongo_abelii
OG0001050	-1.58352	0.16437	0.99841	0.314777	1.56583	Gorilla_gorilla,Pan_troglodytes,Pongo_abelii
OG0001051	0.314593	0.154717	0.997307	0.801323	1.24624	Gorilla_gorilla,Pan_troglodytes,Pongo_abelii
OG0001052	-0.242875	0.15418	0.997791	0.905835	2.04696	Gorilla_gorilla,Pan_troglodytes,Pongo_abelii
OG0001053	-0.945147	0.165334	0.998274	0.291498	0.890374	Gorilla_gorilla,Pan_troglodytes,Pongo_abelii
OG0001054	0.293229	0.154655	0.997543	0.805663	1.18811	Gorilla_gorilla,Pan_troglodytes,Pongo_abelii
OG0001055	-1.20096	0.171293	1	0.221639	0.975344	Gorilla_gorilla,Pan_troglodytes,Pongo_abelii
OG0001056	0.284459	0.154485	0.997859	0.834523	1.35745	Gorilla_gorilla,Pan_troglodytes,Pongo_abelii
OG0001057	-1.86334	0.157894	0.997093	0.541647	3.04057	Pongo_abelii,Gorilla_gorilla,Pan_troglodytes
OG0001058	0.76559	0.15986	0.998506	0.455797	1.0218	Gorilla_gorilla,Pan_troglodytes,Pongo_abelii
OG0001059	1.21584	0.16273	0.997015	0.356266	1.31072	Gorilla_gorilla,Pan_troglodytes,Pongo_abelii
OG0001060	-0.350715	0.155666	0.996699	0.710982	0.943304	Gorilla_gorilla,Pan_troglodytes,Pongo_abelii
OG0001061	2.09564	0.168944	0.998421	0.225611	1.71674	Gorilla_gorilla,Pan_troglodytes,Pongo_abelii
OG0001062	0.0475645	0.154064	0.997607	0.95945	0.932721	Gorilla_gorilla,Pan_troglodytes,Pongo_abelii
OG0001063	0.393516	0.154449	0.997837	0.840806	1.95307	Gorilla_gorilla,Pan_troglodytes,Pongo_abelii
OG0001064	0.203376	0.154369	0.997643	0.856076	1.11788	Gorilla_gorilla,Pan_troglodytes,Pongo_abelii
OG0001065	-0.985689	0.159292	0.998314	0.475624	1.37555	Gorilla_gorilla,Pan_troglodytes,Pongo_abelii
OG0001066	-0.75721	0.156885	0.997881	0.596202	1.42361	Gorilla_gorilla,Pan_troglodytes,Pongo_abelii
OG0001067	0.186698	0.154871	0.996853	0.798497	0.728995	Gorilla_gorilla,Pan_troglodytes,Pongo_abelii
OG0001068	0.5742	0.154803	0.997117	0.795451	2.20792	Gorilla_gorilla,Pan_troglodytes,Pongo_abelii
OG0001069	0.886365	0.158561	0.998198	0.506916	1.32987	Gorilla_gorilla,Pan_troglodytes,Pongo_abelii
OG0001070	-0.0332702	0.154049	0.997614	0.972779	0.972095	Gorilla_gorilla,Pan_troglodytes,Pongo_abelii
OG0001071	-1.09622	0.159162	0.997921	0.476803	1.53391	Gorilla_gorilla,Pan_troglodytes,Pongo_abelii
OG0001072	-0.757869	0.159058	0.998074	0.482568	1.07452	Gorilla_gorilla,Pan_troglodytes,Pongo_abelii
OG0001073	0.81219	0.162628	0.998196	0.357972	0.878698	Gorilla_gorilla,Pan_troglodytes,Pongo_abelii
OG0001074	-0.268484	0.15473	0.997559	0.794207	1.02599	Gorilla_gorilla,Pan_troglodytes,Pongo_abelii
OG0001075	-0.19634	0.154077	0.99784	0.952682	3.29888	Gorilla_gorilla,Pan_troglodytes,Pongo_abelii
OG0001076	-0.340465	0.156176	0.997886	0.646366	0.73938	Gorilla_gorilla,Pan_troglodytes,Pongo_abelii
OG0001077	-0.245848	0.154083	0.997674	0.945608	3.59285	Gorilla_gorilla,Pan_troglodytes,Pongo_abelii
OG0001078	-0.971781	0.160039	0.998408	0.446711	1.27113	Gorilla_gorilla,Pan_troglodytes,Pongo_abelii
OG0001079	0.58653	0.156769	0.997771	0.603279	1.12435	Gorilla_gorilla,Pan_troglodytes,Pongo_abelii
OG0001080	1.38242	0.157372	0.9979	0.566328	2.4011	Gorilla_gorilla,Pan_troglodytes,Pongo_abelii
OG0001081	-3.00438	0.180355	0.998121	0.104601	1.83117	Gorilla_gorilla,Pan_troglodytes,Pongo_abelii
OG0001082	-1.17512	0.159539	0.997888	0.460767	1.58588	Gorilla_gorilla,Pan_troglodytes,Pongo_abelii
OG0001083	0.0459127	0.15405	0.997588	0.973817	1.39469	Gorilla_gorilla,Pan_troglodytes,Pongo_abelii
OG0001084	-1.01925	0.159404	0.997457	0.466602	1.39366	Gorilla_gorilla,Pan_troglodytes,Pongo_abelii
OG0001085	4.04416	0.192349	1	0.0563113	2.08962	Gorilla_gorilla,Pan_troglodytes,Pongo_abelii
OG0001086	-0.8399	0.158448	0.997979	0.509843	1.26891	Gorilla_gorilla,Pan_troglodytes,Pongo_abelii
OG0001087	5.76493	0.181891	1	0.109016	3.55896	Gorilla_gorilla,Pan_troglodytes,Pongo_abelii
OG0001088	0.462124	0.155745	0.997937	0.682526	1.12592	Gorilla_gorilla,Pan_troglodytes,Pongo_abelii
OG0001089	-0.52345	0.158056	0.998323	0.5345	0.839236	Gorilla_gorilla,Pan_troglodytes,Pongo_abelii
OG0001090	-1.82631	0.160653	0.99763	0.418102	2.24438	Gorilla_gorilla,Pan_troglodytes,Pongo_abelii
OG0001091	1.13259	0.165667	0.995167	0.309903	1.10864	Gorilla_gorilla,Pan_troglodytes,Pongo_abelii
OG0001092	-0.503221	0.154959	0.998141	0.770182	1.717	Gorilla_gorilla,Pan_troglodytes,Pongo_abelii
OG0001093	0.35376	0.154701	0.997803	0.798058	1.37825	Gorilla_gorilla,Pan_troglodytes,Pongo_abelii
OG0001094	-1.92063	0.176087	0.998094	0.137933	1.2823	Gorilla_gorilla,Pan_troglodytes,Pongo_abelii
OG0001095	-0.92122	0.159404	0.999531	0.526299	1.44773	Gorilla_gorilla,Pan_troglodytes,Pongo_abelii
OG0001096	-0.583733	0.155488	0.997047	0.715507	1.5962	Gorilla_gorilla,Pan_troglodytes,Pongo_abelii
OG0001097	0.214534	0.154183	0.997623	0.904559	1.78381	Gorilla_gorilla,Pan_troglodytes,Pongo_abelii
OG0001098	-1.91457	0.159581	0.99835	0.464052	2.6029	Gorilla_gorilla,Pan_troglodytes,Pongo_abelii
OG0001099	-0.745648	0.158647	0.997846	0.499596	1.09967	Gorilla_gorilla,Pan_troglodytes,Pongo_abelii
OG0001100	3.43139	0.163296	0.997628	0.337742	3.55901	Gorilla_gorilla,Pan_troglodytes,Pongo_abelii
OG0001101	-1.07315	0.16699	1	0.302941	1.03535	Gorilla_gorilla,Pan_troglodytes,Pongo_abelii
OG0001102	2.43719	0.172166	0.998723	0.182842	1.81453	Gorilla_gorilla,Pan_troglodytes,Pongo_abelii
OG0001103	-0.246242	0.154505	0.998127	0.839638	1.21311	Gorilla_gorilla,Pan_troglodytes,Pongo_abelii
OG0001104	-0.865517	0.160016	0.998858	0.459624	1.16507	Gorilla_gorilla,Pan_troglodytes,Pongo_abelii
OG0001105	0.363076	0.154549	0.997698	0.821833	1.60729	Gorilla_gorilla,Pan_troglodytes,Pongo_abelii
OG0001106	0.518871	0.154531	0.997149	0.839013	2.54614	Gorilla_gorilla,Pan_troglodytes,Pongo_abelii
OG0001107	-3.6092	0.17542	1	0.166902	2.58853	Pan_troglodytes,Pongo_abelii,Gorilla_gorilla
OG0001108	0.560232	0.155843	0.997079	0.681013	1.35809	Gorilla_gorilla,Pan_troglodytes,Pongo_abelii
OG0001109	0.506794	0.156106	0.998145	0.65578	1.1329	Gorilla_gorilla,Pan_troglodytes,Pongo_abelii
OG0001110	-0.387291	0.156762	0.997374	0.605461	0.746922	Gorilla_gorilla,Pan_troglodytes,Pongo_abelii
OG0001111	0.062655	0.154079	0.997631	0.948144	0.960498	Gorilla_gorilla,Pan_troglodytes,Pongo_abelii
OG0001112	-0.568335	0.156331	0.997751	0.63388	1.18895	Gorilla_gorilla,Pan_troglodytes,Pongo_abelii
OG0001113	-0.701856	0.162062	0.999126	0.395059	0.821017	Gorilla_gorilla,Pan_troglodytes,Pongo_abelii
OG0001114	-1.64529	0.169898	0.99607	0.217233	1.32337	Gorilla_gorilla,Pan_troglodytes,Pongo_abelii
OG0001115	-0.708673	0.159199	0.998335	0.480062	0.999022	Gorilla_gorilla,Pan_troglodytes,Pongo_abelii
OG0001116	3.21972	0.159525	0.997914	0.461488	4.3522	Gorilla_gorilla,Pan_troglodytes,Pongo_abelii
OG0001117	-0.262208	0.154724	0.997411	0.797572	1.01905	Gorilla_gorilla,Pan_troglodytes,Pongo_abelii
OG0001118	-0.653832	0.154771	0.997865	0.788723	2.43218	Gorilla_gorilla,Pan_troglodytes,Pongo_abelii
OG0001119	-0.160843	0.15415	0.997546	0.917615	1.55029	Gorilla_gorilla,Pan_troglodytes,Pongo_abelii
OG0001120	-0.736435	0.155923	0.997839	0.666329	1.70188	Gorilla_gorilla,Pan_troglodytes,Pongo_abelii
OG0001121	2.06376	0.159707	0.99846	0.461027	2.78676	Gorilla_gorilla,Pan_troglodytes,Pongo_abelii
OG0001122	-0.113515	0.15405	0.997634	0.970553	3.06588	Gorilla_gorilla,Pan_troglodytes,Pongo_abelii
OG0001123	-0.29097	0.154391	0.997706	0.85128	1.54719	Gorilla_gorilla,Pan_troglodytes,Pongo_abelii
OG0001124	-0.402329	0.154645	0.997583	0.806687	1.63898	Gorilla_gorilla,Pan_troglodytes,Pongo_abelii
OG0001125	-0.473266	0.155508	0.997968	0.704903	1.24543	Gorilla_gorilla,Pan_troglodytes,Pongo_abelii
OG0001126	6.84768	0.190034	0.991552	0.0771075	3.82618	Gorilla_gorilla,Pan_troglodytes,Pongo_abelii
OG0001127	-1.46545	0.163771	0.998466	0.33025	1.49644	Gorilla_gorilla,Pan_troglodytes,Pongo_abelii
OG0001128	-0.783326	0.160595	0.998917	0.438912	1.00719	Gorilla_gorilla,Pan_troglodytes,Pongo_abelii
OG0001129	-0.441785	0.15564	0.997952	0.692214	1.1122	Gorilla_gorilla,Pan_troglodytes,Pongo_abelii
OG0001130	5.98621	0.181003	0.995999	0.104027	3.64246	Gorilla_gorilla,Pan_troglodytes,Pongo_abelii
OG0001131	-0.00205241	0.154038	0.997595	0.998557	1.13127	Gorilla_gorilla,Pan_troglodytes,Pongo_abelii
OG0001132	-0.205706	0.154678	0.997876	0.802523	0.819951	Gorilla_gorilla,Pan_troglodytes,Pongo_abelii
OG0001133	-0.796433	0.156082	0.997541	0.653407	1.76732	Gorilla_gorilla,Pan_troglodytes,Pongo_abelii
OG0001134	-0.595754	0.15939	0.998343	0.471959	0.824509	Gorilla_gorilla,Pan_troglodytes,Pongo_abelii
OG0001135	0.211119	0.154409	0.997844	0.848897	1.10467	Gorilla_gorilla,Pan_troglodytes,Pongo_abelii
OG0001136	-0.45508	0.155742	0.997701	0.681374	1.10451	Gorilla_gorilla,Pan_troglodytes,Pongo_abelii
OG0001137	2.61087	0.157703	0.997882	0.5475	4.32294	Gorilla_gorilla,Pan_troglodytes,Pongo_abelii
OG0001138	-0.0679561	0.154069	0.997517	0.960347	1.36277	Gorilla_gorilla,Pan_troglodytes,Pongo_abelii
OG0001139	-0.558551	0.155905	0.998245	0.675069	1.32776	Gorilla_gorilla,Pan_troglodytes,Pongo_abelii
OG0001140	-0.438631	0.165573	1	0.337647	0.454854	Gorilla_gorilla,Pan_troglodytes,Pongo_abelii
OG0001141	-0.0639184	0.154064	0.997541	0.962596	1.35893	Gorilla_gorilla,Pan_troglodytes,Pongo_abelii
OG0001142	0.268128	0.154408	0.9973	0.856617	1.47942	Gorilla_gorilla,Pan_troglodytes,Pongo_abelii
OG0001143	-1.16575	0.157642	0.997501	0.5509	1.94672	Gorilla_gorilla,Pan_troglodytes,Pongo_abelii
OG0001144	1.86804	0.168938	0.998014	0.223584	1.52356	Gorilla_gorilla,Pan_troglodytes,Pongo_abelii
OG0001145	0.734236	0.155042	0.998047	0.756816	2.36334	Gorilla_gorilla,Pan_troglodytes,Pongo_abelii
OG0001146	-0.612724	0.15514	0.997818	0.741641	1.85241	Gorilla_gorilla,Pan_troglodytes,Pongo_abelii
OG0001147	-0.560701	0.156101	0.998318	0.660963	1.2739	Gorilla_gorilla,Pan_troglodytes,Pongo_abelii
OG0001148	-0.763212	0.162326	0.999301	0.393677	0.890171	Gorilla_gorilla,Pan_troglodytes,Pongo_abelii
OG0001149	-0.376622	0.157305	0.996905	0.578986	0.676122	Gorilla_gorilla,Pan_troglodytes,Pongo_abelii
OG0001150	-1.95035	0.164352	0.997798	0.311509	1.9155	Gorilla_gorilla,Pan_troglodytes,Pongo_abelii
OG0001151	-0.634022	0.156277	0.997084	0.645177	1.37193	Gorilla_gorilla,Pan_troglodytes,Pongo_abelii
OG0001152	-0.212681	0.154409	0.9977	0.847662	1.10372	Gorilla_gorilla,Pan_troglodytes,Pongo_abelii
OG0001153	-0.418177	0.154347	0.997407	0.865854	2.46791	Gorilla_gorilla,Pan_troglodytes,Pongo_abelii
OG0001154	0.520021	0.154804	0.997259	0.789968	1.94617	Gorilla_gorilla,Pan_troglodytes,Pongo_abelii
OG0001155	-0.0653611	0.154064	0.997622	0.958456	1.25101	Gorilla_gorilla,Pan_troglodytes,Pongo_abelii
OG0001156	-0.272015	0.154076	0.997667	0.949518	4.28361	Gorilla_gorilla,Pan_troglodytes,Pongo_abelii
OG0001157	1.34052	0.163795	0.997954	0.325414	1.35518	Gorilla_gorilla,Pan_troglodytes,Pongo_abelii
OG0001158	-0.970248	0.170235	0.999447	0.220974	0.78683	Gorilla_gorilla,Pan_troglodytes,Pongo_abelii
OG0001159	-1.11822	0.161863	0.998516	0.384914	1.28026	Gorilla_gorilla,Pan_troglodytes,Pongo_abelii
OG0001160	1.58347	0.166084	0.997486	0.274003	1.4381	Gorilla_gorilla,Pan_troglodytes,Pongo_abelii
OG0001161	-0.181481	0.154769	0.997963	0.790666	0.681511	Gorilla_gorilla,Pan_troglodytes,Pongo_abelii
OG0001162	-0.167815	0.154497	0.998311	0.853544	0.90629	Gorilla_gorilla,Pan_troglodytes,Pongo_abelii
OG0001163	-1.03677	0.169597	0.998352	0.215048	0.829922	Gorilla_gorilla,Pan_troglodytes,Pongo_abelii
OG0001164	-0.0390801	0.154052	0.997548	0.974716	1.22938	Gorilla_gorilla,Pan_troglodytes,Pongo_abelii
OG0001165	0.691448	0.154677	0.99763	0.801482	2.74138	Gorilla_gorilla,Pan_troglodytes,Pongo_abelii
OG0001166	-5.5206	0.18695	1	0.0789488	3.10417	Gorilla_gorilla,Pan_troglodytes,Pongo_abelii
OG0001167	1.1199	0.169816	0.997742	0.209877	0.886295	Gorilla_gorilla,Pan_troglodytes,Pongo_abelii
OG0001168	0.877611	0.155015	0.997661	0.755752	2.81213	Gorilla_gorilla,Pan_troglodytes,Pongo_abelii
OG0001169	-0.852909	0.158937	0.998076	0.487954	1.22433	Gorilla_gorilla,Pan_troglodytes,Pongo_abelii
OG0001170	-0.840697	0.158864	0.998048	0.490957	1.21519	Gorilla_gorilla,Pan_troglodytes,Pongo_abelii
OG0001171	1.43233	0.157767	0.997761	0.543531	2.34821	Gorilla_gorilla,Pan_troglodytes,Pongo_abelii
OG0001172	0.58191	0.154398	0.99735	0.85677	3.21421	Gorilla_gorilla,Pan_troglodytes,Pongo_abelii
OG0001173	-1.16944	0.175729	1	0.163461	0.831845	Gorilla_gorilla,Pan_troglodytes,Pongo_abelii
OG0001174	1.19744	0.161213	0.997465	0.39944	1.41386	Gorilla_gorilla,Pan_troglodytes,Pongo_abelii
OG0001175	-1.08682	0.169662	1	0.248893	0.936031	Gorilla_gorilla,Pan_troglodytes,Pongo_abelii
OG0001176	0.113513	0.154153	0.99759	0.915384	1.06515	Gorilla_gorilla,Pan_troglodytes,Pongo_abelii
OG0001177	8.92183	0.232483	1	0.00494581	3.09051	Gorilla_gorilla,Pan_troglodytes,Pongo_abelii
OG0001178	0.216215	0.154429	0.997412	0.848056	1.12499	Gorilla_gorilla,Pan_troglodytes,Pongo_abelii
OG0001179	0.0644892	0.154072	0.997606	0.95328	1.09744	Gorilla_gorilla,Pan_troglodytes,Pongo_abelii
OG0001180	0.771506	0.154727	0.998291	0.810407	3.20583	Gorilla_gorilla,Pan_troglodytes,Pongo_abelii
OG0001181	-0.100257	0.154056	0.997699	0.9644	2.2396	Gorilla_gorilla,Pan_troglodytes,Pongo_abelii
OG0001182	0.188933	0.154564	0.997785	0.81964	0.826031	Gorilla_gorilla,Pan_troglodytes,Pongo_abelii
OG0001183	2.0528	0.156355	0.996991	0.641416	4.39186	Gorilla_gorilla,Pan_troglodytes,Pongo_abelii
OG0001184	-0.546086	0.155154	0.997894	0.740852	1.64573	Gorilla_gorilla,Pan_troglodytes,Pongo_abelii
OG0001185	-0.79323	0.162476	0.998343	0.363853	0.868813	Gorilla_gorilla,Pan_troglodytes,Pongo_abelii
OG0001186	0.578878	0.157112	0.997726	0.581241	1.04543	Gorilla_gorilla,Pan_troglodytes,Pongo_abelii
OG0001187	3.00522	0.165791	0.998923	0.290553	2.82549	Gorilla_gorilla,Pan_troglodytes,Pongo_abelii
OG0001188	0.908827	0.157669	0.997366	0.550455	1.51598	Gorilla_gorilla,Pan_troglodytes,Pongo_abelii
OG0001189	1.75801	0.157032	0.99892	0.620499	3.53736	Gorilla_gorilla,Pan_troglodytes,Pongo_abelii
OG0001190	-0.338052	0.155501	0.99794	0.705256	0.890724	Gorilla_gorilla,Pan_troglodytes,Pongo_abelii
OG0001191	-0.659291	0.159196	0.998161	0.477506	0.924007	Gorilla_gorilla,Pan_troglodytes,Pongo_abelii
OG0001192	-0.0392358	0.154055	0.997616	0.966449	0.930011	Gorilla_gorilla,Pan_troglodytes,Pongo_abelii
OG0001193	2.31799	0.158714	0.999007	0.525321	3.6342	Gorilla_gorilla,Pan_troglodytes,Pongo_abelii
OG0001194	-3.15432	0.169635	1	0.249383	2.71952	Gorilla_gorilla,Pan_troglodytes,Pongo_abelii
OG0001195	1.80186	0.157494	0.996433	0.580605	3.24862	Gorilla_gorilla,Pan_troglodytes,Pongo_abelii
OG0001196	0.426856	0.154956	0.997864	0.764052	1.41747	Gorilla_gorilla,Pan_troglodytes,Pongo_abelii
OG0001197	-0.656058	0.15819	0.997433	0.522355	1.02124	Gorilla_gorilla,Pan_troglodytes,Pongo_abelii
OG0001198	-2.20436	0.173844	1	0.185733	1.65215	Gorilla_gorilla,Pan_troglodytes,Pongo_abelii
OG0001199	-0.154827	0.154407	0.997404	0.852855	0.832185	Gorilla_gorilla,Pan_troglodytes,Pongo_abelii
OG0001200	1.56544	0.156399	0.99736	0.63106	3.2478	Gorilla_gorilla,Pan_troglodytes,Pongo_abelii
OG0001201	-0.0135474	0.154039	0.997604	0.99162	1.2861	Gorilla_gorilla,Pan_troglodytes,Pongo_abelii
OG0001202	-1.46559	0.166319	0.998154	0.270308	1.32074	Gorilla_gorilla,Pan_troglodytes,Pongo_abelii
OG0001203	-0.732321	0.157869	0.997928	0.538798	1.1866	Gorilla_gorilla,Pan_troglodytes,Pongo_abelii
OG0001204	1.63712	0.175154	0.996096	0.151741	1.13173	Gorilla_gorilla,Pan_troglodytes,Pongo_abelii
OG0001206	-0.0301806	0.15404	0.997608	0.987454	1.9136	Gorilla_gorilla,Pan_troglodytes,Pongo_abelii
OG0001207	3.13261	0.160112	0.998771	0.45281	4.15329	Gorilla_gorilla,Pan_troglodytes,Pongo_abelii
OG0001208	0.924507	0.155869	0.996679	0.692347	2.32852	Gorilla_gorilla,Pan_troglodytes,Pongo_abelii
OG0001209	1.67301	0.167896	0.997422	0.240531	1.41538	Gorilla_gorilla,Pan_troglodytes,Pongo_abelii
OG0001210	-0.27032	0.154511	0.997782	0.828814	1.2463	Gorilla_gorilla,Pan_troglodytes,Pongo_abelii
OG0001211	-4.28336	0.178269	1	0.138046	2.86059	Gorilla_gorilla,Pan_troglodytes,Pongo_abelii
OG0001212	1.31605	0.157642	0.997299	0.552628	2.2073	Gorilla_gorilla,Pan_troglodytes,Pongo_abelii
OG0001213	9.3949	0.213998	1	0.0150403	3.78458	Gorilla_gorilla,Pongo_abelii,Pan_troglodytes
OG0001214	-0.31896	0.154864	0.99794	0.777107	1.12309	Gorilla_gorilla,Pan_troglodytes,Pongo_abelii
OG0001215	0.750261	0.154948	0.997118	0.775189	2.61858	Gorilla_gorilla,Pan_troglodytes,Pongo_abelii
OG0001216	-2.15736	0.166738	0.995674	0.27772	1.97463	Gorilla_gorilla,Pan_troglodytes,Pongo_abelii
OG0001217	-1.5532	0.163225	0.998686	0.348194	1.64643	Gorilla_gorilla,Pan_troglodytes,Pongo_abelii
OG0001218	-0.70765	0.159504	0.998078	0.463542	0.960965	Gorilla_gorilla,Pan_troglodytes,Pongo_abelii
OG0001219	-0.6432	0.155301	0.997738	0.723696	1.81331	Gorilla_gorilla,Pan_troglodytes,Pongo_abelii
OG0001220	-1.94703	0.171778	0.999611	0.202275	1.51503	Gorilla_gorilla,Pan_troglodytes,Pongo_abelii
OG0001221	2.07101	0.168082	0.998561	0.241092	1.75419	Gorilla_gorilla,Pan_troglodytes,Pongo_abelii
OG0001222	1.09658	0.155602	0.998151	0.699785	2.83402	Gorilla_gorilla,Pan_troglodytes,Pongo_abelii
OG0001223	-1.07399	0.167879	0.996882	0.243282	0.913968	Gorilla_gorilla,Pan_troglodytes,Pongo_abelii
OG0001224	-0.155208	0.154191	0.997695	0.901294	1.24763	Gorilla_gorilla,Pan_troglodytes,Pongo_abelii
OG0001225	-0.593996	0.157147	0.99709	0.584887	1.08319	Gorilla_gorilla,Pan_troglodytes,Pongo_abelii
OG0001226	-0.20589	0.15443	0.997612	0.843931	1.0426	Gorilla_gorilla,Pan_troglodytes,Pongo_abelii
OG0001227	0.106456	0.1541	0.997602	0.937446	1.3524	Gorilla_gorilla,Pan_troglodytes,Pongo_abelii
OG0001228	-1.68411	0.155178	0.997189	0.744424	5.14899	Gorilla_gorilla,Pan_troglodytes,Pongo_abelii
OG0001229	-1.69741	0.156425	0.997042	0.634914	3.56181	Gorilla_gorilla,Pan_troglodytes,Pongo_abelii
OG0001230	0.982271	0.156997	0.99831	0.595791	1.84467	Gorilla_gorilla,Pan_troglodytes,Pongo_abelii
OG0001231	6.42146	0.165884	1	0.329615	6.54863	Gorilla_gorilla,Pan_troglodytes,Pongo_abelii
OG0001232	-0.904804	0.156676	0.998096	0.612598	1.78018	Gorilla_gorilla,Pan_troglodytes,Pongo_abelii
OG0001233	-1.32859	0.157359	0.997292	0.568982	2.3235	Gorilla_gorilla,Pan_troglodytes,Pongo_abelii
OG0001234	-1.38025	0.159903	0.997866	0.446171	1.80328	Gorilla_gorilla,Pan_troglodytes,Pongo_abelii
OG0001235	-0.486543	0.155768	0.998087	0.683024	1.18738	Gorilla_gorilla,Pan_troglodytes,Pongo_abelii
OG0001236	0.821612	0.157218	0.997811	0.575014	1.45965	Gorilla_gorilla,Pan_troglodytes,Pongo_abelii
OG0001237	-0.0382588	0.154051	0.99758	0.972685	1.114	Gorilla_gorilla,Pan_troglodytes,Pongo_abelii
OG0001238	-0.76162	0.158909	0.998857	0.508616	1.14731	Gorilla_gorilla,Pan_troglodytes,Pongo_abelii
OG0001239	1.35799	0.167097	0.995867	0.267819	1.21739	Gorilla_gorilla,Pan_troglodytes,Pongo_abelii
OG0001240	0.365886	0.154852	0.997282	0.782555	1.32147	Gorilla_gorilla,Pan_troglodytes,Pongo_abelii
OG0001241	-1.31979	0.168517	0.996902	0.232376	1.09713	Gorilla_gorilla,Pan_troglodytes,Pongo_abelii
OG0001242	0.0432421	0.154057	0.997592	0.965522	0.997409	Gorilla_gorilla,Pan_troglodytes,Pongo_abelii
OG0001243	-1.35899	0.16585	0.996816	0.282392	1.25611	Gorilla_gorilla,Pan_troglodytes,Pongo_abelii
OG0001245	-0.494227	0.158915	0.997582	0.487216	0.708242	Gorilla_gorilla,Pan_troglodytes,Pongo_abelii
OG0001246	-1.5961	0.165882	0.998835	0.286935	1.48935	Gorilla_gorilla,Pan_troglodytes,Pongo_abelii
OG0001247	-0.539064	0.155511	0.997766	0.702722	1.40765	Gorilla_gorilla,Pan_troglodytes,Pongo_abelii
OG0001248	-0.944558	0.156208	0.996248	0.682261	2.29928	Gorilla_gorilla,Pan_troglodytes,Pongo_abelii
OG0001249	5.64289	0.184698	1	0.0910657	3.30106	Gorilla_gorilla,Pan_troglodytes,Pongo_abelii
OG0001250	1.10204	0.155842	0.998045	0.675716	2.62526	Gorilla_gorilla,Pan_troglodytes,Pongo_abelii
OG0001251	-1.37259	0.178934	0.999158	0.119945	0.873713	Gorilla_gorilla,Pan_troglodytes,Pongo_abelii
OG0001252	0.706643	0.161734	0.997325	0.383396	0.806445	Gorilla_gorilla,Pan_troglodytes,Pongo_abelii
OG0001253	-2.27359	0.159919	0.997412	0.44608	2.96982	Gorilla_gorilla,Pan_troglodytes,Pongo_abelii
OG0001254	-0.372348	0.154652	0.997693	0.805034	1.50372	Gorilla_gorilla,Pan_troglodytes,Pongo_abelii
OG0001255	-2.02792	0.161455	0.998849	0.405895	2.42765	Gorilla_gorilla,Pan_troglodytes,Pongo_abelii
OG0001256	-0.849353	0.156503	0.998375	0.631767	1.76581	Gorilla_gorilla,Pan_troglodytes,Pongo_abelii
OG0001257	1.0315	0.15496	0.997666	0.762587	3.40351	Gorilla_gorilla,Pan_troglodytes,Pongo_abelii
OG0001258	-2.70992	0.160804	0.998101	0.414455	3.3042	Gorilla_gorilla,Pan_troglodytes,Pongo_abelii
OG0001259	0.940696	0.156896	0.997383	0.59654	1.7702	Gorilla_gorilla,Pan_troglodytes,Pongo_abelii
OG0001260	0.244396	0.154078	0.997654	0.94844	3.76806	Gorilla_gorilla,Pan_troglodytes,Pongo_abelii
OG0001261	1.27523	0.160742	0.998795	0.429431	1.60608	Gorilla_gorilla,Pan_troglodytes,Pongo_abelii
OG0001262	7.77821	0.194004	0.996455	0.045342	3.82837	Gorilla_gorilla,Pan_troglodytes,Pongo_abelii
OG0001263	3.04476	0.161123	0.998721	0.413755	3.70688	Gorilla_gorilla,Pan_troglodytes,Pongo_abelii
OG0001264	-3.42414	0.18317	1	0.100401	2.06125	Gorilla_gorilla,Pan_troglodytes,Pongo_abelii
OG0001265	4.85658	0.171384	0.99907	0.197092	3.73529	Gorilla_gorilla,Pan_troglodytes,Pongo_abelii
OG0001266	0.991331	0.162517	0.998034	0.359943	1.07694	Gorilla_gorilla,Pan_troglodytes,Pongo_abelii
OG0001267	-0.533247	0.156262	0.998401	0.650943	1.17435	Gorilla_gorilla,Pan_troglodytes,Pongo_abelii
OG0001268	-0.54886	0.155401	0.997873	0.714274	1.49406	Gorilla_gorilla,Pan_troglodytes,Pongo_abelii
OG0001269	-1.58496	0.158055	0.997431	0.529238	2.50867	Gorilla_gorilla,Pan_troglodytes,Pongo_abelii
OG0001270	-2.12921	0.191972	1	0.0576472	1.10623	Gorilla_gorilla,Pan_troglodytes,Pongo_abelii
OG0001271	-0.828267	0.158046	0.998449	0.538099	1.33975	Gorilla_gorilla,Pan_troglodytes,Pongo_abelii
OG0001272	0.844072	0.15545	0.997313	0.712374	2.28178	Gorilla_gorilla,Pan_troglodytes,Pongo_abelii
OG0001273	0.979434	0.159011	0.996835	0.490951	1.41571	Gorilla_gorilla,Pan_troglodytes,Pongo_abelii
OG0001274	0.0364719	0.154047	0.997574	0.978832	1.37046	Gorilla_gorilla,Pan_troglodytes,Pongo_abelii
OG0001275	2.35812	0.157618	0.998268	0.55727	4.00185	Pan_troglodytes,Pongo_abelii,Gorilla_gorilla
OG0001276	-0.346627	0.15475	0.997668	0.790527	1.30079	Gorilla_gorilla,Pan_troglodytes,Pongo_abelii
OG0001277	-0.772016	0.163154	0.99903	0.358596	0.836324	Gorilla_gorilla,Pan_troglodytes,Pongo_abelii
OG0001278	-0.57267	0.156357	0.998048	0.634569	1.20046	Gorilla_gorilla,Pan_troglodytes,Pongo_abelii
OG0001279	0.883448	0.154481	0.997411	0.838041	4.30876	Gorilla_gorilla,Pan_troglodytes,Pongo_abelii
OG0001280	-1.98112	0.158656	0.997202	0.501863	2.93729	Gorilla_gorilla,Pan_troglodytes,Pongo_abelii
OG0001281	-0.812045	0.158368	0.997559	0.51285	1.23562	Gorilla_gorilla,Pan_troglodytes,Pongo_abelii
OG0001282	0.571672	0.156167	0.997577	0.646553	1.24219	Gorilla_gorilla,Pan_troglodytes,Pongo_abelii
OG0001283	-3.01188	0.17199	0.997652	0.180775	2.23171	Gorilla_gorilla,Pan_troglodytes,Pongo_abelii
OG0001284	0.35654	0.154398	0.997492	0.852245	1.90838	Gorilla_gorilla,Pan_troglodytes,Pongo_abelii
OG0001285	-2.26014	0.166907	0.997034	0.259913	1.99261	Gorilla_gorilla,Pan_troglodytes,Pongo_abelii
OG0001286	0.308373	0.155065	0.998277	0.762279	1.01614	Gorilla_gorilla,Pan_troglodytes,Pongo_abelii
OG0001287	-0.160994	0.154135	0.997663	0.921156	1.62168	Gorilla_gorilla,Pan_troglodytes,Pongo_abelii
OG0001288	-0.0873256	0.154041	0.997597	0.986767	5.2496	Gorilla_gorilla,Pan_troglodytes,Pongo_abelii
OG0001289	-5.61	0.177478	0.999618	0.137901	3.74518	Gorilla_gorilla,Pan_troglodytes,Pongo_abelii
OG0001290	-0.156614	0.15414	0.997641	0.919267	1.54054	Gorilla_gorilla,Pan_troglodytes,Pongo_abelii
OG0001291	-0.74079	0.157148	0.998249	0.584755	1.3504	Gorilla_gorilla,Pan_troglodytes,Pongo_abelii
OG0001292	2.90519	0.175721	0.994235	0.161696	2.05776	Gorilla_gorilla,Pongo_abelii,Pan_troglodytes
OG0001293	0.661777	0.155592	0.998328	0.706735	1.75293	Gorilla_gorilla,Pan_troglodytes,Pongo_abelii
OG0001294	0.598071	0.155799	0.997673	0.676354	1.4277	Gorilla_gorilla,Pan_troglodytes,Pongo_abelii
OG0001295	-0.362562	0.155006	0.997761	0.757004	1.16794	Gorilla_gorilla,Pan_troglodytes,Pongo_abelii
OG0001296	-2.75073	0.161308	0.997465	0.396297	3.22623	Gorilla_gorilla,Pan_troglodytes,Pongo_abelii
OG0001297	-1.05588	0.167488	0.997655	0.247304	0.906311	Gorilla_gorilla,Pan_troglodytes,Pongo_abelii
OG0001298	-3.03787	0.176233	1	0.158032	2.13272	Gorilla_gorilla,Pan_troglodytes,Pongo_abelii
OG0001299	-1.06321	0.169428	0.998389	0.217845	0.856329	Gorilla_gorilla,Pan_troglodytes,Pongo_abelii
OG0001300	-0.495837	0.160221	0.998847	0.450985	0.654737	Gorilla_gorilla,Pan_troglodytes,Pongo_abelii
OG0001301	-0.65219	0.157389	0.99828	0.570805	1.146	Gorilla_gorilla,Pan_troglodytes,Pongo_abelii
OG0001302	-0.952937	0.160941	0.999328	0.444063	1.23922	Gorilla_gorilla,Pan_troglodytes,Pongo_abelii
OG0001303	-1.0993	0.156653	0.997958	0.612279	2.16089	Gorilla_gorilla,Pan_troglodytes,Pongo_abelii
OG0001304	-11.0103	0.186952	0.997517	0.0687275	5.97129	Pan_troglodytes,Gorilla_gorilla,Pongo_abelii
OG0001305	0.743278	0.155694	0.997627	0.685719	1.83039	Gorilla_gorilla,Pan_troglodytes,Pongo_abelii
OG0001306	0.181447	0.154675	0.997289	0.808343	0.745683	Gorilla_gorilla,Pan_troglodytes,Pongo_abelii
OG0001307	-1.08053	0.159699	0.99693	0.459823	1.45515	Gorilla_gorilla,Pan_troglodytes,Pongo_abelii
OG0001308	0.574523	0.154877	0.997558	0.773828	1.9928	Gorilla_gorilla,Pan_troglodytes,Pongo_abelii
OG0001309	-0.355535	0.154477	0.998144	0.846086	1.82592	Gorilla_gorilla,Pan_troglodytes,Pongo_abelii
OG0001310	0.33432	0.154554	0.997431	0.824249	1.50069	Gorilla_gorilla,Pan_troglodytes,Pongo_abelii
OG0001311	0.14921	0.15413	0.997526	0.926231	1.60673	Gorilla_gorilla,Pan_troglodytes,Pongo_abelii
OG0001312	1.33345	0.155224	0.997637	0.732006	3.88081	Gorilla_gorilla,Pan_troglodytes,Pongo_abelii
OG0001313	1.09361	0.158773	0.998191	0.496833	1.60249	Gorilla_gorilla,Pan_troglodytes,Pongo_abelii
OG0001314	1.07523	0.156561	0.997416	0.618793	2.15299	Gorilla_gorilla,Pan_troglodytes,Pongo_abelii
OG0001315	2.02795	0.189736	1	0.0662685	1.08982	Gorilla_gorilla,Pan_troglodytes,Pongo_abelii
OG0001316	-2.07726	0.158199	0.999079	0.557188	3.52448	Gorilla_gorilla,Pan_troglodytes,Pongo_abelii
OG0001317	-1.57268	0.161746	0.998245	0.38474	1.7999	Gorilla_gorilla,Pan_troglodytes,Pongo_abelii
OG0001318	-1.17628	0.157035	0.999357	0.659773	2.6625	Gorilla_gorilla,Pan_troglodytes,Pongo_abelii
OG0001319	-0.495349	0.157268	0.997777	0.571904	0.872897	Gorilla_gorilla,Pan_troglodytes,Pongo_abelii
OG0001320	-0.883635	0.154789	0.997734	0.785003	3.22872	Gorilla_gorilla,Pan_troglodytes,Pongo_abelii
OG0001321	-0.888089	0.156558	0.997811	0.617762	1.77304	Gorilla_gorilla,Pan_troglodytes,Pongo_abelii
OG0001322	-0.849921	0.156622	0.996717	0.629548	1.75554	Gorilla_gorilla,Pan_troglodytes,Pongo_abelii
OG0001323	3.49838	0.162408	0.998251	0.364804	3.83936	Gorilla_gorilla,Pan_troglodytes,Pongo_abelii
OG0001324	0.793558	0.155042	0.997649	0.752592	2.50922	Gorilla_gorilla,Pan_troglodytes,Pongo_abelii
OG0001325	-1.84696	0.176715	0.996436	0.135133	1.22422	Gorilla_gorilla,Pan_troglodytes,Pongo_abelii
OG0001326	1.35839	0.161681	0.996056	0.403031	1.61623	Gorilla_gorilla,Pan_troglodytes,Pongo_abelii
OG0001327	2.18539	0.187275	1	0.0773451	1.2221	Gorilla_gorilla,Pan_troglodytes,Pongo_abelii
OG0001328	2.11975	0.168805	1	0.26482	1.8883	Gorilla_gorilla,Pan_troglodytes,Pongo_abelii
OG0001329	0.749484	0.15995	0.998073	0.445633	0.978027	Gorilla_gorilla,Pan_troglodytes,Pongo_abelii
OG0001330	-0.995822	0.163972	0.998803	0.330831	1.01811	Gorilla_gorilla,Pan_troglodytes,Pongo_abelii
OG0001331	-0.470825	0.154817	0.997687	0.781157	1.68934	Gorilla_gorilla,Pan_troglodytes,Pongo_abelii
OG0001332	-0.50933	0.156038	0.999195	0.732541	1.48542	Gorilla_gorilla,Pan_troglodytes,Pongo_abelii
OG0001333	-2.3248	0.180294	1	0.1209	1.4837	Gorilla_gorilla,Pan_troglodytes,Pongo_abelii
OG0001334	-5.17164	0.204853	0.998764	0.0234431	2.2405	Gorilla_gorilla,Pan_troglodytes,Pongo_abelii
OG0001335	-0.0524614	0.154056	0.997575	0.968039	1.30543	Gorilla_gorilla,Pan_troglodytes,Pongo_abelii
OG0001336	2.58761	0.161528	0.996442	0.400587	3.06276	Gorilla_gorilla,Pan_troglodytes,Pongo_abelii
OG0001337	0.0922753	0.154098	0.997505	0.942742	1.28091	Gorilla_gorilla,Pan_troglodytes,Pongo_abelii
OG0001338	0.944601	0.156133	0.997455	0.65016	2.07526	Gorilla_gorilla,Pan_troglodytes,Pongo_abelii
OG0001339	0.00142987	0.154038	0.997597	0.999562	2.59966	Gorilla_gorilla,Pan_troglodytes,Pongo_abelii
OG0001340	-2.97228	0.16027	0.998703	0.444586	3.86969	Gorilla_gorilla,Pan_troglodytes,Pongo_abelii
OG0001341	0.901647	0.156054	0.997513	0.655903	2.01634	Gorilla_gorilla,Pan_troglodytes,Pongo_abelii
OG0001342	-0.150774	0.154077	0.997561	0.952239	2.50976	Gorilla_gorilla,Pan_troglodytes,Pongo_abelii
OG0001343	-3.411	0.16467	1	0.362559	3.72591	Gorilla_gorilla,Pan_troglodytes,Pongo_abelii
OG0001344	4.00416	0.165309	0.99857	0.295167	3.80109	Gorilla_gorilla,Pan_troglodytes,Pongo_abelii
OG0001345	-1.01427	0.156753	0.998251	0.610548	1.98407	Gorilla_gorilla,Pan_troglodytes,Pongo_abelii
OG0001346	1.62551	0.159983	0.99958	0.502058	2.41115	Gorilla_gorilla,Pan_troglodytes,Pongo_abelii
OG0001347	2.37481	0.171132	0.997734	0.191662	1.80418	Gorilla_gorilla,Pan_troglodytes,Pongo_abelii
OG0001348	1.18427	0.156539	0.998334	0.627833	2.43394	Gorilla_gorilla,Pan_troglodytes,Pongo_abelii
OG0001349	-1.08074	0.156397	0.998605	0.649269	2.36789	Gorilla_gorilla,Pan_troglodytes,Pongo_abelii
OG0001350	1.19825	0.16038	0.9976	0.427944	1.50425	Gorilla_gorilla,Pan_troglodytes,Pongo_abelii
OG0001351	0.490011	0.155127	0.997216	0.749596	1.53023	Gorilla_gorilla,Pan_troglodytes,Pongo_abelii
OG0001352	0.328222	0.154549	0.997539	0.823089	1.46349	Gorilla_gorilla,Pan_troglodytes,Pongo_abelii
OG0001353	0.129635	0.154219	0.997336	0.903434	1.06528	Gorilla_gorilla,Pan_troglodytes,Pongo_abelii
OG0001354	-1.07044	0.156804	0.997351	0.602986	2.05031	Gorilla_gorilla,Pan_troglodytes,Pongo_abelii
OG0001355	1.33201	0.155031	0.99725	0.760178	4.34953	Gorilla_gorilla,Pan_troglodytes,Pongo_abelii
OG0001356	0.0641677	0.154069	0.997589	0.956285	1.16711	Gorilla_gorilla,Pan_troglodytes,Pongo_abelii
OG0001357	2.93904	0.166943	0.996656	0.262003	2.60263	Gorilla_gorilla,Pan_troglodytes,Pongo_abelii
OG0001358	-2.12391	0.157901	0.997447	0.537198	3.42786	Gorilla_gorilla,Pan_troglodytes,Pongo_abelii
OG0001359	-0.934696	0.15486	0.997633	0.775559	3.26782	Gorilla_gorilla,Pan_troglodytes,Pongo_abelii
OG0001360	-0.673299	0.154681	0.997535	0.801748	2.67309	Gorilla_gorilla,Pan_troglodytes,Pongo_abelii
OG0001361	-1.39219	0.157085	0.999155	0.634969	2.92182	Gorilla_gorilla,Pan_troglodytes,Pongo_abelii
OG0001362	-0.19027	0.154402	0.997596	0.849672	1.00078	Gorilla_gorilla,Pan_troglodytes,Pongo_abelii
OG0001363	0.18378	0.154359	0.997682	0.858116	1.02486	Gorilla_gorilla,Pan_troglodytes,Pongo_abelii
OG0001364	-0.690979	0.154993	0.99778	0.758689	2.24195	Gorilla_gorilla,Pan_troglodytes,Pongo_abelii
OG0001365	0.100427	0.154086	0.997525	0.948126	1.539	Gorilla_gorilla,Pan_troglodytes,Pongo_abelii
OG0001366	5.11934	0.184906	0.997385	0.0782171	2.87138	Gorilla_gorilla,Pan_troglodytes,Pongo_abelii
OG0001367	0.611052	0.156088	0.997227	0.657061	1.37142	Gorilla_gorilla,Pan_troglodytes,Pongo_abelii
OG0001368	0.136079	0.154097	0.997506	0.942881	1.89355	Gorilla_gorilla,Pan_troglodytes,Pongo_abelii
OG0001369	4.2932	0.165813	0.998215	0.280923	3.95602	Gorilla_gorilla,Pan_troglodytes,Pongo_abelii
OG0001370	0.276986	0.154437	0.997259	0.852384	1.48397	Gorilla_gorilla,Pan_troglodytes,Pongo_abelii
OG0001371	-4.2207	0.173352	0.998266	0.165972	3.02038	Gorilla_gorilla,Pan_troglodytes,Pongo_abelii
OG0001372	0.221583	0.154235	0.997546	0.890019	1.59757	Gorilla_gorilla,Pan_troglodytes,Pongo_abelii
OG0001373	-0.25506	0.15411	0.997545	0.934694	3.10342	Gorilla_gorilla,Pan_troglodytes,Pongo_abelii
OG0001374	0.536341	0.155216	0.997775	0.732866	1.56618	Gorilla_gorilla,Pan_troglodytes,Pongo_abelii
OG0001375	1.91836	0.166891	0.996335	0.266126	1.71362	Gorilla_gorilla,Pan_troglodytes,Pongo_abelii
OG0001376	-0.278653	0.154718	0.998451	0.823733	1.24709	Gorilla_gorilla,Pan_troglodytes,Pongo_abelii
OG0001377	1.80739	0.167406	0.997748	0.248763	1.5562	Gorilla_gorilla,Pan_troglodytes,Pongo_abelii
OG0001378	3.20705	0.176577	0.999298	0.141583	2.16126	Gorilla_gorilla,Pan_troglodytes,Pongo_abelii
OG0001379	-0.589733	0.155556	0.99742	0.700279	1.52677	Gorilla_gorilla,Pan_troglodytes,Pongo_abelii
OG0001380	1.01345	0.161522	0.997167	0.39124	1.17594	Gorilla_gorilla,Pan_troglodytes,Pongo_abelii
OG0001381	1.75813	0.158299	0.99752	0.516407	2.69797	Gorilla_gorilla,Pan_troglodytes,Pongo_abelii
OG0001382	-0.447894	0.156272	0.997784	0.63838	0.949575	Gorilla_gorilla,Pan_troglodytes,Pongo_abelii
OG0001383	2.57122	0.160667	0.998018	0.418618	3.16332	Gorilla_gorilla,Pan_troglodytes,Pongo_abelii
OG0001384	-3.0728	0.178788	1	0.133415	2.02766	Gorilla_gorilla,Pan_troglodytes,Pongo_abelii
OG0001385	0.201727	0.154413	0.997247	0.858045	1.12437	Gorilla_gorilla,Pan_troglodytes,Pongo_abelii
OG0001386	-1.99299	0.170833	1	0.228951	1.64453	Pongo_abelii,Gorilla_gorilla,Pan_troglodytes
OG0001387	-1.43697	0.160604	0.996331	0.435333	1.83322	Gorilla_gorilla,Pan_troglodytes,Pongo_abelii
OG0001388	2.36443	0.165343	1	0.343768	2.48334	Gorilla_gorilla,Pan_troglodytes,Pongo_abelii
OG0001389	0.188481	0.15408	0.997678	0.946892	2.82116	Gorilla_gorilla,Pan_troglodytes,Pongo_abelii
OG0001390	-0.344719	0.154648	0.998114	0.813943	1.46016	Gorilla_gorilla,Pan_troglodytes,Pongo_abelii
OG0001391	-1.16753	0.164447	0.998128	0.310501	1.14427	Gorilla_gorilla,Pan_troglodytes,Pongo_abelii
OG0001392	2.74862	0.163971	0.998335	0.323686	2.76871	Gorilla_gorilla,Pan_troglodytes,Pongo_abelii
OG0001393	-1.11909	0.157421	0.995629	0.619595	2.24594	Gorilla_gorilla,Pan_troglodytes,Pongo_abelii
OG0001394	1.43899	0.158633	0.997166	0.50337	2.14106	Gorilla_gorilla,Pan_troglodytes,Pongo_abelii
OG0001395	-0.306816	0.154338	0.997674	0.862769	1.7696	Gorilla_gorilla,Pan_troglodytes,Pongo_abelii
OG0001396	0.12466	0.154059	0.997613	0.962741	2.66059	Gorilla_gorilla,Pan_troglodytes,Pongo_abelii
OG0001397	0.550212	0.15415	0.997356	0.927506	6.02925	Gorilla_gorilla,Pan_troglodytes,Pongo_abelii
OG0001398	-0.827042	0.154577	0.997763	0.817263	3.56803	Gorilla_gorilla,Pan_troglodytes,Pongo_abelii
OG0001399	6.07031	0.178576	0.995027	0.127612	3.94484	Gorilla_gorilla,Pan_troglodytes,Pongo_abelii
OG0001400	0.751808	0.158046	0.997002	0.535086	1.20709	Gorilla_gorilla,Pan_troglodytes,Pongo_abelii
OG0001401	2.10852	0.160279	0.997882	0.431945	2.67014	Gorilla_gorilla,Pan_troglodytes,Pongo_abelii
OG0001402	-3.09069	0.162207	1	0.445087	4.0283	Gorilla_gorilla,Pan_troglodytes,Pongo_abelii
OG0001403	-0.0158791	0.154039	0.997641	0.987715	1.02819	Gorilla_gorilla,Pan_troglodytes,Pongo_abelii
OG0001404	-2.49819	0.159353	0.996546	0.481462	3.53301	Gorilla_gorilla,Pan_troglodytes,Pongo_abelii
OG0001405	-0.177791	0.154198	0.997655	0.899402	1.40215	Gorilla_gorilla,Pan_troglodytes,Pongo_abelii
OG0001406	-0.878624	0.155042	0.997844	0.753297	2.78641	Gorilla_gorilla,Pan_troglodytes,Pongo_abelii
OG0001407	-0.724845	0.156527	0.997871	0.620289	1.45761	Gorilla_gorilla,Pan_troglodytes,Pongo_abelii
OG0001408	-0.159131	0.15421	0.997599	0.896224	1.21634	Gorilla_gorilla,Pan_troglodytes,Pongo_abelii
OG0001409	-0.369723	0.154975	0.997786	0.760889	1.21099	Gorilla_gorilla,Pan_troglodytes,Pongo_abelii
OG0001410	-3.19714	0.158813	0.998394	0.498622	4.7044	Gorilla_gorilla,Pan_troglodytes,Pongo_abelii
OG0001411	2.47299	0.161368	0.99572	0.421873	3.06394	Gorilla_gorilla,Pan_troglodytes,Pongo_abelii
OG0001412	-0.973022	0.157942	0.997606	0.53424	1.55903	Gorilla_gorilla,Pan_troglodytes,Pongo_abelii
OG0001413	-0.643709	0.155158	0.997724	0.73911	1.92649	Gorilla_gorilla,Pan_troglodytes,Pongo_abelii
OG0001414	-1.44509	0.165349	0.998914	0.300121	1.38603	Gorilla_gorilla,Pan_troglodytes,Pongo_abelii
OG0001415	0.296627	0.154831	0.997785	0.779579	1.05649	Gorilla_gorilla,Pan_troglodytes,Pongo_abelii
OG0001416	0.140452	0.154088	0.997465	0.951186	2.28748	Gorilla_gorilla,Pan_troglodytes,Pongo_abelii
OG0001417	0.657171	0.154834	0.997875	0.780101	2.34633	Gorilla_gorilla,Pan_troglodytes,Pongo_abelii
OG0001418	2.7839	0.169044	0.995767	0.234005	2.32238	Gorilla_gorilla,Pan_troglodytes,Pongo_abelii
OG0001419	-1.0447	0.15814	0.997358	0.525505	1.63863	Gorilla_gorilla,Pan_troglodytes,Pongo_abelii
OG0001420	0.968986	0.158147	0.997635	0.523648	1.51307	Gorilla_gorilla,Pan_troglodytes,Pongo_abelii
OG0001421	-0.883933	0.154396	0.997778	0.850718	4.68226	Gorilla_gorilla,Pan_troglodytes,Pongo_abelii
OG0001422	-3.18541	0.159881	0.998013	0.447856	4.1772	Gorilla_gorilla,Pan_troglodytes,Pongo_abelii
OG0001423	0.61889	0.154467	0.997222	0.847871	3.21621	Gorilla_gorilla,Pan_troglodytes,Pongo_abelii
OG0001424	0.197349	0.15422	0.997682	0.892602	1.45729	Gorilla_gorilla,Pan_troglodytes,Pongo_abelii
OG0001425	-1.73997	0.18052	1	0.119139	1.10512	Gorilla_gorilla,Pan_troglodytes,Pongo_abelii
OG0001426	3.06948	0.157582	0.997108	0.558682	5.22782	Gorilla_gorilla,Pan_troglodytes,Pongo_abelii
OG0001427	-0.608842	0.1702	1	0.239485	0.51393	Gorilla_gorilla,Pongo_abelii,Pan_troglodytes
OG0001428	-0.98515	0.155703	0.998682	0.715392	2.69273	Gorilla_gorilla,Pan_troglodytes,Pongo_abelii
OG0001429	-1.45845	0.160939	0.997861	0.40839	1.75529	Gorilla_gorilla,Pan_troglodytes,Pongo_abelii
OG0001430	-0.00882656	0.154038	0.997598	0.996188	1.84179	Gorilla_gorilla,Pan_troglodytes,Pongo_abelii
OG0001431	1.19742	0.156366	0.997242	0.635277	2.51534	Gorilla_gorilla,Pan_troglodytes,Pongo_abelii
OG0001432	0.637607	0.156383	0.997674	0.629987	1.31869	Gorilla_gorilla,Pan_troglodytes,Pongo_abelii
OG0001433	-0.00618248	0.154038	0.99761	0.994008	0.820761	Gorilla_gorilla,Pan_troglodytes,Pongo_abelii
OG0001434	0.828202	0.15959	0.998879	0.478312	1.16287	Gorilla_gorilla,Pan_troglodytes,Pongo_abelii
OG0001435	-0.973651	0.15721	0.997686	0.575285	1.73099	Gorilla_gorilla,Pan_troglodytes,Pongo_abelii
OG0001436	0.937306	0.15944	0.996955	0.470179	1.292	Gorilla_gorilla,Pan_troglodytes,Pongo_abelii
OG0001437	0.406485	0.154438	0.99753	0.843467	2.05221	Gorilla_gorilla,Pan_troglodytes,Pongo_abelii
OG0001438	-0.429445	0.155876	0.99763	0.669882	1.00381	Gorilla_gorilla,Pan_troglodytes,Pongo_abelii
OG0001439	2.59058	0.180102	0.997943	0.106075	1.58576	Gorilla_gorilla,Pan_troglodytes,Pongo_abelii
OG0001440	0.735333	0.157141	0.997823	0.579732	1.32269	Gorilla_gorilla,Pan_troglodytes,Pongo_abelii
OG0001441	-4.45489	0.164944	0.9978	0.297913	4.25323	Gorilla_gorilla,Pan_troglodytes,Pongo_abelii
OG0001442	-2.20919	0.169043	0.998559	0.225202	1.80815	Gorilla_gorilla,Pan_troglodytes,Pongo_abelii
OG0001443	-1.1198	0.154774	0.997805	0.787539	4.14173	Gorilla_gorilla,Pan_troglodytes,Pongo_abelii
OG0001444	-0.732318	0.154792	0.997503	0.786052	2.68929	Gorilla_gorilla,Pan_troglodytes,Pongo_abelii
OG0001445	1.16842	0.159897	0.997726	0.446084	1.52623	Gorilla_gorilla,Pan_troglodytes,Pongo_abelii
OG0001446	1.4691	0.15703	0.997542	0.586734	2.69225	Gorilla_gorilla,Pan_troglodytes,Pongo_abelii
OG0001447	2.43066	0.173949	0.99779	0.158458	1.7082	Gorilla_gorilla,Pan_troglodytes,Pongo_abelii
OG0001448	0.483958	0.154418	0.997659	0.845894	2.48232	Gorilla_gorilla,Pan_troglodytes,Pongo_abelii
OG0001449	-1.05793	0.156702	0.998094	0.610821	2.07106	Gorilla_gorilla,Pan_troglodytes,Pongo_abelii
OG0001450	0.668217	0.155959	0.998297	0.672143	1.57339	Gorilla_gorilla,Pan_troglodytes,Pongo_abelii
OG0001451	-1.67796	0.171615	1	0.216686	1.34803	Gorilla_gorilla,Pan_troglodytes,Pongo_abelii
OG0001452	-1.07259	0.155242	0.996845	0.750094	3.35643	Gorilla_gorilla,Pan_troglodytes,Pongo_abelii
OG0001453	-1.38529	0.160168	1	0.537513	2.23752	Gorilla_gorilla,Pan_troglodytes,Pongo_abelii
OG0001454	1.21829	0.161034	0.997685	0.40492	1.4554	Gorilla_gorilla,Pan_troglodytes,Pongo_abelii
OG0001455	-2.37449	0.158673	0.997001	0.503804	3.53659	Gorilla_gorilla,Pan_troglodytes,Pongo_abelii
OG0001456	2.69483	0.159891	0.996024	0.471262	3.7237	Gorilla_gorilla,Pan_troglodytes,Pongo_abelii
OG0001457	2.03058	0.158844	0.997814	0.490397	2.93131	Gorilla_gorilla,Pan_troglodytes,Pongo_abelii
OG0001458	-4.59473	0.166292	0.997041	0.271748	4.15318	Gorilla_gorilla,Pan_troglodytes,Pongo_abelii
OG0001460	1.95889	0.168412	0.997463	0.231797	1.62637	Gorilla_gorilla,Pan_troglodytes,Pongo_abelii
OG0001461	0.255404	0.154248	0.997215	0.902631	2.08139	Gorilla_gorilla,Pan_troglodytes,Pongo_abelii
OG0001462	0.761172	0.156773	0.997394	0.604558	1.46431	Gorilla_gorilla,Pan_troglodytes,Pongo_abelii
OG0001463	-0.0740258	0.154103	0.997604	0.93601	0.919276	Gorilla_gorilla,Pan_troglodytes,Pongo_abelii
OG0001464	-0.431664	0.155289	0.99746	0.726509	1.23001	Gorilla_gorilla,Pan_troglodytes,Pongo_abelii
OG0001465	1.55956	0.158568	0.998126	0.505589	2.3326	Gorilla_gorilla,Pan_troglodytes,Pongo_abelii
OG0001466	-1.4466	0.15503	0.998325	0.769202	4.91423	Gorilla_gorilla,Pan_troglodytes,Pongo_abelii
OG0001467	-0.826296	0.155966	0.998286	0.671201	1.93969	Gorilla_gorilla,Pan_troglodytes,Pongo_abelii
OG0001468	1.02812	0.156938	0.99656	0.612358	2.02143	Gorilla_gorilla,Pan_troglodytes,Pongo_abelii
OG0001469	5.23684	0.180154	0.99777	0.105616	3.20132	Gorilla_gorilla,Pan_troglodytes,Pongo_abelii
OG0001470	0.738999	0.156483	0.996215	0.660506	1.67658	Gorilla_gorilla,Pan_troglodytes,Pongo_abelii
OG0001471	0.618547	0.157394	0.997237	0.567633	1.07798	Gorilla_gorilla,Pan_troglodytes,Pongo_abelii
OG0001472	12.2046	0.194256	0.996889	0.0441306	5.97221	Gorilla_gorilla,Pan_troglodytes,Pongo_abelii
OG0001473	-0.661009	0.155286	0.997215	0.731703	1.92152	Gorilla_gorilla,Pan_troglodytes,Pongo_abelii
OG0001474	-0.848912	0.157467	0.997753	0.560215	1.4515	Gorilla_gorilla,Pan_troglodytes,Pongo_abelii
OG0001475	-0.792498	0.156246	0.997604	0.640393	1.69031	Gorilla_gorilla,Pan_troglodytes,Pongo_abelii
OG0001476	3.08056	0.16243	0.997661	0.361492	3.35745	Gorilla_gorilla,Pan_troglodytes,Pongo_abelii
OG0001477	1.15704	0.159736	0.998312	0.457088	1.5487	Gorilla_gorilla,Pan_troglodytes,Pongo_abelii
OG0001478	5.70355	0.20814	0.997277	0.0188601	2.38177	Gorilla_gorilla,Pan_troglodytes,Pongo_abelii
OG0001479	0.16043	0.15426	0.997461	0.885761	1.11327	Gorilla_gorilla,Pan_troglodytes,Pongo_abelii
OG0001480	-1.53024	0.164913	0.997214	0.299893	1.467	Gorilla_gorilla,Pan_troglodytes,Pongo_abelii
OG0001481	-2.49936	0.16097	0.998327	0.411276	3.02672	Gorilla_gorilla,Pan_troglodytes,Pongo_abelii
OG0001482	0.344464	0.1545	0.997485	0.832567	1.6243	Gorilla_gorilla,Pan_troglodytes,Pongo_abelii
OG0001483	0.595978	0.154199	0.997701	0.898792	4.67165	Gorilla_gorilla,Pan_troglodytes,Pongo_abelii
OG0001484	-0.857244	0.155747	0.997977	0.68287	2.09098	Gorilla_gorilla,Pan_troglodytes,Pongo_abelii
OG0001485	-0.559525	0.155393	0.997711	0.714167	1.5225	Gorilla_gorilla,Pan_troglodytes,Pongo_abelii
OG0001486	-0.471949	0.155752	0.998088	0.684458	1.15731	Gorilla_gorilla,Pan_troglodytes,Pongo_abelii
OG0001487	0.184384	0.154138	0.997612	0.920699	1.84657	Gorilla_gorilla,Pan_troglodytes,Pongo_abelii
OG0001488	-0.505918	0.155897	0.997716	0.667985	1.17538	Gorilla_gorilla,Pan_troglodytes,Pongo_abelii
OG0001489	-1.10814	0.162163	0.997938	0.369751	1.22883	Gorilla_gorilla,Pan_troglodytes,Pongo_abelii
OG0001490	0.0940595	0.154046	0.997592	0.977581	3.33709	Gorilla_gorilla,Pan_troglodytes,Pongo_abelii
OG0001491	-0.623913	0.155766	0.997983	0.681289	1.51385	Gorilla_gorilla,Pan_troglodytes,Pongo_abelii
OG0001492	-0.950634	0.155011	0.997862	0.757136	3.06405	Gorilla_gorilla,Pan_troglodytes,Pongo_abelii
OG0001493	-0.947034	0.160236	0.998603	0.443274	1.22941	Gorilla_gorilla,Pan_troglodytes,Pongo_abelii
OG0001494	-2.06788	0.160726	1	0.509237	3.11965	Gorilla_gorilla,Pan_troglodytes,Pongo_abelii
OG0001495	6.2719	0.188661	0.997314	0.0618939	3.3144	Gorilla_gorilla,Pan_troglodytes,Pongo_abelii
OG0001496	-3.07304	0.178911	1	0.132336	2.02211	Gorilla_gorilla,Pan_troglodytes,Pongo_abelii
OG0001497	-0.928354	0.159183	0.998896	0.497295	1.36179	Gorilla_gorilla,Pan_troglodytes,Pongo_abelii
OG0001498	0.208834	0.154377	0.997621	0.85455	1.1357	Gorilla_gorilla,Pan_troglodytes,Pongo_abelii
OG0001499	2.71921	0.174266	0.995872	0.162586	1.93016	Gorilla_gorilla,Pan_troglodytes,Pongo_abelii
OG0001500	-0.712245	0.158409	0.998327	0.516627	1.09357	Gorilla_gorilla,Pan_troglodytes,Pongo_abelii
OG0001501	1.3468	0.165053	0.996095	0.308215	1.3137	Gorilla_gorilla,Pan_troglodytes,Pongo_abelii
OG0001502	-2.08085	0.193475	1	0.0525133	1.05801	Gorilla_gorilla,Pan_troglodytes,Pongo_abelii
OG0001503	-0.277471	0.154568	0.997782	0.818896	1.20805	Gorilla_gorilla,Pan_troglodytes,Pongo_abelii
OG0001504	0.295305	0.154399	0.997573	0.850517	1.56213	Gorilla_gorilla,Pan_troglodytes,Pongo_abelii
OG0001505	1.68748	0.157356	0.997745	0.566652	2.9334	Pan_troglodytes,Pongo_abelii,Gorilla_gorilla
OG0001506	-0.461455	0.155541	0.998086	0.703998	1.21045	Gorilla_gorilla,Pan_troglodytes,Pongo_abelii
OG0001507	-1.09287	0.164923	0.998683	0.30555	1.06012	Gorilla_gorilla,Pan_troglodytes,Pongo_abelii
OG0001508	-0.355882	0.155043	0.998148	0.759768	1.16005	Gorilla_gorilla,Pan_troglodytes,Pongo_abelii
OG0001509	1.78387	0.160566	0.996703	0.429755	2.24827	Gorilla_gorilla,Pan_troglodytes,Pongo_abelii
OG0001510	-2.03775	0.160474	0.997899	0.424863	2.54109	Gorilla_gorilla,Pan_troglodytes,Pongo_abelii
OG0001511	-0.267011	0.154129	0.997636	0.923972	2.78953	Gorilla_gorilla,Pan_troglodytes,Pongo_abelii
OG0001512	0.732945	0.158071	0.996428	0.547292	1.21294	Gorilla_gorilla,Pan_troglodytes,Pongo_abelii
OG0001513	-0.414968	0.155306	0.997699	0.723131	1.16739	Gorilla_gorilla,Pan_troglodytes,Pongo_abelii
OG0001514	0.460775	0.15607	0.997922	0.655003	1.02755	Gorilla_gorilla,Pan_troglodytes,Pongo_abelii
OG0001515	0.491641	0.155167	0.997719	0.738121	1.46561	Gorilla_gorilla,Pan_troglodytes,Pongo_abelii
OG0001516	-0.687777	0.156816	0.998734	0.624634	1.40047	Gorilla_gorilla,Pan_troglodytes,Pongo_abelii
OG0001517	-0.579552	0.156809	0.9985	0.614403	1.14607	Gorilla_gorilla,Pan_troglodytes,Pongo_abelii
OG0001518	-6.95183	0.177638	0.996938	0.125397	4.49103	Pongo_abelii,Gorilla_gorilla,Pan_troglodytes
OG0001519	-0.799703	0.157837	0.998262	0.54497	1.31577	Gorilla_gorilla,Pan_troglodytes,Pongo_abelii
OG0001520	2.15789	0.159946	0.998564	0.45371	2.86672	Gorilla_gorilla,Pan_troglodytes,Pongo_abelii
OG0001521	-0.226811	0.154191	0.997607	0.902073	1.83779	Gorilla_gorilla,Pan_troglodytes,Pongo_abelii
OG0001522	-0.506294	0.154302	0.997709	0.871213	3.11348	Gorilla_gorilla,Pan_troglodytes,Pongo_abelii
OG0001523	0.0863633	0.154067	0.997546	0.960162	1.72383	Gorilla_gorilla,Pan_troglodytes,Pongo_abelii
OG0001525	-1.1012	0.160544	0.996547	0.433291	1.39861	Gorilla_gorilla,Pan_troglodytes,Pongo_abelii
OG0001526	0.732482	0.155233	0.997657	0.730906	2.12272	Gorilla_gorilla,Pan_troglodytes,Pongo_abelii
OG0001527	0.237939	0.154561	0.998117	0.828899	1.09757	Gorilla_gorilla,Pan_troglodytes,Pongo_abelii
OG0001528	-1.54906	0.159418	0.99773	0.465348	2.11212	Gorilla_gorilla,Pan_troglodytes,Pongo_abelii
OG0001529	1.21225	0.163824	0.99737	0.324933	1.22428	Gorilla_gorilla,Pan_troglodytes,Pongo_abelii
OG0001530	-0.677874	0.154396	0.997676	0.85036	3.58206	Gorilla_gorilla,Pan_troglodytes,Pongo_abelii
OG0001531	-0.181922	0.154536	0.997374	0.828903	0.839193	Gorilla_gorilla,Pan_troglodytes,Pongo_abelii
OG0001532	0.445709	0.155524	0.996813	0.720471	1.24141	Gorilla_gorilla,Pan_troglodytes,Pongo_abelii
OG0001533	0.500536	0.154755	0.997305	0.795755	1.9276	Gorilla_gorilla,Pan_troglodytes,Pongo_abelii
OG0001534	2.34904	0.163901	0.999111	0.340501	2.45044	Gorilla_gorilla,Pan_troglodytes,Pongo_abelii
OG0001535	-1.25846	0.163303	0.999298	0.36364	1.37775	Gorilla_gorilla,Pan_troglodytes,Pongo_abelii
OG0001536	-6.53006	0.17831	0.99771	0.118949	4.14532	Gorilla_gorilla,Pan_troglodytes,Pongo_abelii
OG0001537	0.716332	0.1613	0.998998	0.416089	0.8765	Gorilla_gorilla,Pan_troglodytes,Pongo_abelii
OG0001538	0.295645	0.154491	0.997325	0.838785	1.44867	Gorilla_gorilla,Pan_troglodytes,Pongo_abelii
OG0001539	1.91277	0.173013	0.992374	0.223088	1.55835	Gorilla_gorilla,Pan_troglodytes,Pongo_abelii
OG0001540	-0.31501	0.154528	0.997644	0.825573	1.42492	Gorilla_gorilla,Pan_troglodytes,Pongo_abelii
OG0001541	2.05696	0.171241	0.996293	0.196084	1.57845	Gorilla_gorilla,Pan_troglodytes,Pongo_abelii
OG0001542	-1.31733	0.162491	0.998847	0.372833	1.4703	Gorilla_gorilla,Pan_troglodytes,Pongo_abelii
OG0001543	-0.892735	0.158841	0.997306	0.492219	1.29419	Gorilla_gorilla,Pan_troglodytes,Pongo_abelii
OG0001544	0.765437	0.158828	0.998518	0.500891	1.13229	Gorilla_gorilla,Pan_troglodytes,Pongo_abelii
OG0001545	-0.655857	0.155695	0.997823	0.685959	1.61641	Gorilla_gorilla,Pan_troglodytes,Pongo_abelii
OG0001546	-0.732961	0.157002	0.997667	0.58813	1.34825	Gorilla_gorilla,Pan_troglodytes,Pongo_abelii
OG0001547	1.55477	0.160195	0.997586	0.43483	1.98133	Gorilla_gorilla,Pan_troglodytes,Pongo_abelii
OG0001548	-0.958664	0.165009	0.998857	0.306719	0.932199	Gorilla_gorilla,Pan_troglodytes,Pongo_abelii
OG0001549	0.827864	0.158205	0.997195	0.523957	1.29367	Gorilla_gorilla,Pan_troglodytes,Pongo_abelii
OG0001550	1.31727	0.162392	0.997966	0.363172	1.44072	Gorilla_gorilla,Pan_troglodytes,Pongo_abelii
OG0001551	0.638297	0.156319	0.997591	0.634937	1.33948	Gorilla_gorilla,Pan_troglodytes,Pongo_abelii
OG0001552	4.263	0.165252	0.996955	0.294075	4.0376	Gorilla_gorilla,Pan_troglodytes,Pongo_abelii
OG0001553	-2.20527	0.163055	1	0.413842	2.68534	Gorilla_gorilla,Pongo_abelii,Pan_troglodytes
OG0001554	0.80776	0.154705	0.997926	0.799344	3.16764	Gorilla_gorilla,Pan_troglodytes,Pongo_abelii
OG0001555	0.342035	0.154465	0.997458	0.839687	1.68555	Gorilla_gorilla,Pan_troglodytes,Pongo_abelii
OG0001556	3.53592	0.173706	0.996388	0.165268	2.5261	Gorilla_gorilla,Pan_troglodytes,Pongo_abelii
OG0001557	0.25488	0.154158	0.997348	0.924729	2.68967	Gorilla_gorilla,Pan_troglodytes,Pongo_abelii
OG0001558	-0.435235	0.154552	0.997298	0.828583	2.00388	Gorilla_gorilla,Pan_troglodytes,Pongo_abelii
OG0001559	4.33207	0.1641	0.996751	0.322726	4.35504	Gorilla_gorilla,Pan_troglodytes,Pongo_abelii
OG0001560	0.0104785	0.154039	0.997597	0.994176	1.43134	Gorilla_gorilla,Pan_troglodytes,Pongo_abelii
OG0001561	-0.858276	0.158506	0.99749	0.506523	1.28654	Gorilla_gorilla,Pan_troglodytes,Pongo_abelii
OG0001562	4.12477	0.166657	0.998511	0.266597	3.6882	Gorilla_gorilla,Pan_troglodytes,Pongo_abelii
OG0001563	-1.13343	0.156279	0.9977	0.637683	2.39799	Gorilla_gorilla,Pan_troglodytes,Pongo_abelii
OG0001564	-4.7255	0.176538	0.999161	0.140327	3.17438	Gorilla_gorilla,Pan_troglodytes,Pongo_abelii
OG0001565	3.44164	0.196595	0.992847	0.0467646	1.70532	Gorilla_gorilla,Pan_troglodytes,Pongo_abelii
OG0001566	-0.167349	0.154098	0.997896	0.942999	2.33353	Gorilla_gorilla,Pan_troglodytes,Pongo_abelii
OG0001567	1.83514	0.156718	0.998509	0.621132	3.69927	Gorilla_gorilla,Pan_troglodytes,Pongo_abelii
OG0001568	-0.195567	0.154135	0.997763	0.921313	1.97388	Gorilla_gorilla,Pan_troglodytes,Pongo_abelii
OG0001569	-0.714117	0.155709	0.997994	0.686546	1.76348	Gorilla_gorilla,Pan_troglodytes,Pongo_abelii
OG0001570	-2.16315	0.160412	1	0.524787	3.38706	Gorilla_gorilla,Pan_troglodytes,Pongo_abelii
OG0001571	-2.36888	0.173932	0.998629	0.161598	1.67749	Gorilla_gorilla,Pan_troglodytes,Pongo_abelii
OG0001572	-8.65195	0.207699	0.994425	0.0215619	3.69468	Gorilla_gorilla,Pan_troglodytes,Pongo_abelii
OG0001574	0.560304	0.155234	0.997477	0.732234	1.63214	Gorilla_gorilla,Pan_troglodytes,Pongo_abelii
OG0001575	2.56181	0.172757	0.998659	0.175121	1.87337	Gorilla_gorilla,Pan_troglodytes,Pongo_abelii
OG0001576	1.56109	0.161404	0.996857	0.398362	1.83901	Gorilla_gorilla,Pan_troglodytes,Pongo_abelii
OG0001577	0.233664	0.154725	0.997793	0.794509	0.89427	Gorilla_gorilla,Pan_troglodytes,Pongo_abelii
OG0001578	-1.17991	0.155122	0.997268	0.748816	3.67281	Gorilla_gorilla,Pan_troglodytes,Pongo_abelii
OG0001579	1.23446	0.161384	0.996483	0.404706	1.47404	Gorilla_gorilla,Pan_troglodytes,Pongo_abelii
OG0001580	0.35502	0.155225	0.997423	0.733977	1.04121	Gorilla_gorilla,Pan_troglodytes,Pongo_abelii
OG0001581	4.69021	0.191642	1	0.05884	2.44865	Gorilla_gorilla,Pan_troglodytes,Pongo_abelii
OG0001582	-1.30114	0.155836	0.997061	0.682168	3.1663	Gorilla_gorilla,Pan_troglodytes,Pongo_abelii
OG0001583	0.286496	0.154287	0.997594	0.875494	1.82293	Gorilla_gorilla,Pan_troglodytes,Pongo_abelii
OG0001584	-0.229022	0.154113	0.997702	0.930406	2.61452	Gorilla_gorilla,Pan_troglodytes,Pongo_abelii
OG0001585	-1.0236	0.159046	0.99818	0.484328	1.45714	Gorilla_gorilla,Pan_troglodytes,Pongo_abelii
OG0001586	-1.66232	0.158749	0.997241	0.497066	2.43714	Gorilla_gorilla,Pan_troglodytes,Pongo_abelii
OG0001587	0.987138	0.156716	0.998605	0.625371	2.01433	Gorilla_gorilla,Pan_troglodytes,Pongo_abelii
OG0001588	-0.752032	0.169395	0.998704	0.221184	0.610145	Gorilla_gorilla,Pan_troglodytes,Pongo_abelii
OG0001589	7.89813	0.186651	0.998948	0.0723334	4.33982	Gorilla_gorilla,Pan_troglodytes,Pongo_abelii
OG0001590	-0.36921	0.15445	0.997685	0.839677	1.81936	Gorilla_gorilla,Pan_troglodytes,Pongo_abelii
OG0001591	0.270351	0.154274	0.99767	0.878094	1.7572	Gorilla_gorilla,Pan_troglodytes,Pongo_abelii
OG0001592	-0.142996	0.154133	0.997803	0.92297	1.47444	Gorilla_gorilla,Pan_troglodytes,Pongo_abelii
OG0001593	12.8399	0.24229	1	0.00273989	4.15947	Gorilla_gorilla,Pan_troglodytes,Pongo_abelii
OG0001594	0.285975	0.154967	0.997594	0.761964	0.941053	Gorilla_gorilla,Pan_troglodytes,Pongo_abelii
OG0001595	1.21595	0.159079	0.997433	0.480619	1.71632	Gorilla_gorilla,Pan_troglodytes,Pongo_abelii
OG0001596	-0.4408	0.156037	0.997564	0.656862	0.988703	Gorilla_gorilla,Pan_troglodytes,Pongo_abelii
OG0001597	-3.15987	0.172252	0.996168	0.1839	2.35833	Gorilla_gorilla,Pan_troglodytes,Pongo_abelii
OG0001598	-1.8968	0.158469	0.998514	0.518136	2.92285	Gorilla_gorilla,Pan_troglodytes,Pongo_abelii
OG0001599	-0.00782291	0.154039	0.997589	0.995561	1.40196	Gorilla_gorilla,Pan_troglodytes,Pongo_abelii
OG0001600	2.29447	0.159933	0.997999	0.445709	2.99463	Gorilla_gorilla,Pan_troglodytes,Pongo_abelii
OG0001601	-0.284481	0.154322	0.99767	0.866413	1.68598	Gorilla_gorilla,Pan_troglodytes,Pongo_abelii
OG0001602	-2.49516	0.170301	0.998339	0.2047	1.95209	Gorilla_gorilla,Pan_troglodytes,Pongo_abelii
OG0001603	-1.09189	0.161129	0.997908	0.402161	1.29674	Gorilla_gorilla,Pan_troglodytes,Pongo_abelii
OG0001604	-0.826672	0.157083	0.997711	0.583047	1.50012	Gorilla_gorilla,Pan_troglodytes,Pongo_abelii
OG0001606	-6.63102	0.202431	1	0.0303075	3.00952	Pan_troglodytes,Pongo_abelii,Gorilla_gorilla
OG0001607	0.879492	0.156585	0.997379	0.617515	1.75464	Gorilla_gorilla,Pan_troglodytes,Pongo_abelii
OG0001608	-5.25257	0.185055	1	0.0890181	3.05288	Gorilla_gorilla,Pongo_abelii,Pan_troglodytes
OG0001611	-1.48261	0.159987	1	0.547276	2.45346	Gorilla_gorilla,Pan_troglodytes,Pongo_abelii
OG0001612	-1.62062	0.164712	0.99869	0.310578	1.58859	Gorilla_gorilla,Pan_troglodytes,Pongo_abelii
OG0001613	-0.12399	0.154211	0.997495	0.89855	0.969588	Gorilla_gorilla,Pan_troglodytes,Pongo_abelii
OG0001614	-1.40594	0.157588	0.99836	0.561054	2.40909	Gorilla_gorilla,Pan_troglodytes,Pongo_abelii
OG0001615	5.67694	0.177242	1	0.147757	3.88576	Gorilla_gorilla,Pan_troglodytes,Pongo_abelii
OG0001616	-0.339298	0.154201	0.997403	0.905682	2.85497	Gorilla_gorilla,Pan_troglodytes,Pongo_abelii
OG0001617	-2.8014	0.158739	0.996225	0.518404	4.31954	Gorilla_gorilla,Pan_troglodytes,Pongo_abelii
OG0001618	-0.543833	0.155804	0.997634	0.675976	1.29662	Gorilla_gorilla,Pan_troglodytes,Pongo_abelii
OG0001619	-1.37246	0.156586	0.99776	0.615614	2.7234	Gorilla_gorilla,Pan_troglodytes,Pongo_abelii
OG0001620	0.23337	0.154225	0.997637	0.891594	1.70716	Gorilla_gorilla,Pan_troglodytes,Pongo_abelii
OG0001621	-0.895377	0.159597	0.997308	0.459605	1.20522	Gorilla_gorilla,Pan_troglodytes,Pongo_abelii
OG0001622	0.871808	0.159151	0.997397	0.477722	1.22245	Gorilla_gorilla,Pan_troglodytes,Pongo_abelii
OG0001623	-1.88462	0.156105	0.997744	0.651154	4.15312	Gorilla_gorilla,Pan_troglodytes,Pongo_abelii
OG0001624	-0.426931	0.154346	0.997745	0.861081	2.43216	Gorilla_gorilla,Pan_troglodytes,Pongo_abelii
OG0001625	-1.41492	0.163491	1	0.399033	1.66919	Gorilla_gorilla,Pan_troglodytes,Pongo_abelii
OG0001626	0.198694	0.15449	0.997881	0.833947	0.944838	Gorilla_gorilla,Pan_troglodytes,Pongo_abelii
OG0001627	0.0112545	0.154039	0.99759	0.994179	1.53805	Gorilla_gorilla,Pan_troglodytes,Pongo_abelii
OG0001628	1.38672	0.159607	0.998433	0.464554	1.8874	Gorilla_gorilla,Pan_troglodytes,Pongo_abelii
OG0001629	0.670835	0.156617	0.997722	0.613438	1.32298	Gorilla_gorilla,Pan_troglodytes,Pongo_abelii
OG0001630	-2.23357	0.15898	0.997503	0.484605	3.18161	Gorilla_gorilla,Pan_troglodytes,Pongo_abelii
OG0001631	-0.191976	0.154068	0.997679	0.954624	3.36377	Gorilla_gorilla,Pan_troglodytes,Pongo_abelii
OG0001632	-0.596606	0.155432	0.998408	0.726628	1.70078	Gorilla_gorilla,Pan_troglodytes,Pongo_abelii
OG0001633	0.684118	0.160257	0.99814	0.434588	0.871347	Gorilla_gorilla,Pan_troglodytes,Pongo_abelii
OG0001634	1.07477	0.158498	0.998755	0.524749	1.68271	Gorilla_gorilla,Pan_troglodytes,Pongo_abelii
OG0001635	-1.40671	0.157725	0.997364	0.547353	2.3283	Gorilla_gorilla,Pan_troglodytes,Pongo_abelii
OG0001636	0.642825	0.155724	0.99794	0.684467	1.57637	Gorilla_gorilla,Pan_troglodytes,Pongo_abelii
OG0001637	-0.553428	0.155156	0.997883	0.740449	1.66517	Gorilla_gorilla,Pan_troglodytes,Pongo_abelii
OG0001638	3.44002	0.17027	1	0.238298	2.89636	Gorilla_gorilla,Pan_troglodytes,Pongo_abelii
OG0001639	-1.12503	0.156708	0.998278	0.614257	2.22385	Gorilla_gorilla,Pan_troglodytes,Pongo_abelii
OG0001640	-1.99326	0.162577	0.997747	0.357302	2.15346	Gorilla_gorilla,Pan_troglodytes,Pongo_abelii
OG0001641	0.00165656	0.154038	0.997596	0.998837	1.13341	Gorilla_gorilla,Pan_troglodytes,Pongo_abelii
OG0001642	9.78923	0.212054	1	0.00653443	3.51066	Gorilla_gorilla,Pan_troglodytes
OG0001643	-0.584844	0.155367	0.997554	0.717378	1.61031	Gorilla_gorilla,Pan_troglodytes,Pongo_abelii
OG0001644	-1.78873	0.186418	1	0.0816441	1.01495	Gorilla_gorilla,Pan_troglodytes,Pongo_abelii
OG0001645	-1.12826	0.165044	0.998273	0.297868	1.07708	Gorilla_gorilla,Pan_troglodytes,Pongo_abelii
OG0001646	-2.47228	0.158466	0.995636	0.553814	4.15899	Gorilla_gorilla,Pan_troglodytes,Pongo_abelii
OG0001647	1.71951	0.159175	0.998188	0.478787	2.41697	Gorilla_gorilla,Pan_troglodytes,Pongo_abelii
OG0001648	0.369517	0.154326	0.997588	0.866283	2.18782	Gorilla_gorilla,Pan_troglodytes,Pongo_abelii
OG0001649	0.339207	0.154719	0.997481	0.796893	1.31379	Gorilla_gorilla,Pan_troglodytes,Pongo_abelii
OG0001650	-0.632906	0.158936	0.998494	0.495264	0.924024	Gorilla_gorilla,Pan_troglodytes,Pongo_abelii
OG0001651	-0.192729	0.154228	0.997614	0.890921	1.4011	Gorilla_gorilla,Pan_troglodytes,Pongo_abelii
OG0001652	4.78951	0.189976	1	0.065283	2.56431	Gorilla_gorilla,Pan_troglodytes,Pongo_abelii
OG0001653	0.359445	0.154411	0.997692	0.847206	1.85971	Gorilla_gorilla,Pan_troglodytes,Pongo_abelii
OG0001654	-2.92393	0.164507	0.998181	0.309444	2.85938	Gorilla_gorilla,Pan_troglodytes,Pongo_abelii
OG0001655	0.481826	0.154952	0.997953	0.765891	1.61297	Gorilla_gorilla,Pan_troglodytes,Pongo_abelii
OG0001656	-0.416781	0.155004	0.997597	0.757467	1.34525	Gorilla_gorilla,Pan_troglodytes,Pongo_abelii
OG0001657	-0.677762	0.154577	0.997292	0.82453	3.04727	Gorilla_gorilla,Pan_troglodytes,Pongo_abelii
OG0001658	0.245938	0.1543	0.997484	0.874528	1.55272	Gorilla_gorilla,Pan_troglodytes,Pongo_abelii
OG0001659	-1.10267	0.156072	0.998123	0.658069	2.4826	Gorilla_gorilla,Pan_troglodytes,Pongo_abelii
OG0001660	-0.632468	0.155297	0.997699	0.724033	1.78533	Gorilla_gorilla,Pan_troglodytes,Pongo_abelii
OG0001661	2.04956	0.160834	0.997402	0.412542	2.48877	Gorilla_gorilla,Pan_troglodytes,Pongo_abelii
OG0001662	-1.30065	0.159866	0.998364	0.452742	1.72418	Gorilla_gorilla,Pan_troglodytes,Pongo_abelii
OG0001663	1.45119	0.15792	0.99549	0.593282	2.70675	Gorilla_gorilla,Pan_troglodytes,Pongo_abelii
OG0001664	-0.967367	0.156473	0.997418	0.625033	1.97206	Gorilla_gorilla,Pan_troglodytes,Pongo_abelii
OG0001665	-1.05429	0.157825	0.997936	0.541251	1.71868	Gorilla_gorilla,Pan_troglodytes,Pongo_abelii
OG0001666	1.8278	0.16487	0.997989	0.300075	1.75293	Gorilla_gorilla,Pan_troglodytes,Pongo_abelii
OG0001667	-0.196581	0.154098	0.997785	0.938334	2.53341	Gorilla_gorilla,Pan_troglodytes,Pongo_abelii
OG0001668	-0.745732	0.163143	0.997886	0.342012	0.780373	Gorilla_gorilla,Pan_troglodytes,Pongo_abelii
OG0001669	-0.308915	0.154501	0.997827	0.830996	1.44292	Gorilla_gorilla,Pan_troglodytes,Pongo_abelii
OG0001670	-1.56506	0.158867	0.996855	0.497159	2.29504	Gorilla_gorilla,Pan_troglodytes,Pongo_abelii
OG0001671	-1.26489	0.170795	0.998502	0.19891	0.97684	Gorilla_gorilla,Pan_troglodytes,Pongo_abelii
OG0001672	0.666739	0.155951	0.997589	0.663809	1.52851	Gorilla_gorilla,Pan_troglodytes,Pongo_abelii
OG0001673	-0.0198933	0.154047	0.997554	0.9813	0.846189	Gorilla_gorilla,Pan_troglodytes,Pongo_abelii
OG0001674	-8.059	0.190761	0.998316	0.0545938	4.13426	Gorilla_gorilla,Pan_troglodytes,Pongo_abelii
OG0001675	0.874228	0.156436	0.997522	0.626744	1.79105	Gorilla_gorilla,Pan_troglodytes,Pongo_abelii
OG0001676	-0.687975	0.154946	0.997476	0.76593	2.30347	Gorilla_gorilla,Pan_troglodytes,Pongo_abelii
OG0001677	-0.57439	0.156327	0.997877	0.63478	1.20481	Gorilla_gorilla,Pan_troglodytes,Pongo_abelii
OG0001678	-0.991448	0.156257	0.997517	0.640074	2.11263	Gorilla_gorilla,Pan_troglodytes,Pongo_abelii
OG0001679	-0.0425699	0.15404	0.997601	0.989908	3.3556	Gorilla_gorilla,Pan_troglodytes,Pongo_abelii
OG0001680	6.01771	0.171493	1	0.218557	4.85436	Gorilla_gorilla,Pan_troglodytes,Pongo_abelii
OG0001681	-0.232102	0.15422	0.99755	0.894249	1.74077	Gorilla_gorilla,Pan_troglodytes,Pongo_abelii
OG0001682	0.0625407	0.154044	0.997566	0.985162	3.35281	Gorilla_gorilla,Pan_troglodytes,Pongo_abelii
OG0001683	0.194462	0.154504	0.997789	0.83004	0.903129	Gorilla_gorilla,Pan_troglodytes,Pongo_abelii
OG0001684	3.94256	0.166347	0.997349	0.269171	3.54443	Gorilla_gorilla,Pan_troglodytes,Pongo_abelii
OG0001685	-0.196589	0.154368	0.997756	0.856365	1.08277	Gorilla_gorilla,Pan_troglodytes,Pongo_abelii
OG0001686	0.879003	0.157005	0.997013	0.59542	1.64907	Gorilla_gorilla,Pan_troglodytes,Pongo_abelii
OG0001687	-1.08135	0.161365	0.998628	0.403263	1.28724	Gorilla_gorilla,Pan_troglodytes,Pongo_abelii
OG0001688	-2.72109	0.164328	0.997774	0.312049	2.67547	Gorilla_gorilla,Pan_troglodytes,Pongo_abelii
OG0001689	-1.53001	0.182642	1	0.103867	0.930533	Gorilla_gorilla,Pan_troglodytes,Pongo_abelii
OG0001690	-0.434239	0.155321	0.997866	0.722373	1.21812	Gorilla_gorilla,Pan_troglodytes,Pongo_abelii
OG0001691	0.221091	0.154399	0.997446	0.853288	1.1919	Gorilla_gorilla,Pan_troglodytes,Pongo_abelii
OG0001692	-0.482109	0.155018	0.997753	0.75547	1.54298	Gorilla_gorilla,Pan_troglodytes,Pongo_abelii
OG0001693	3.00279	0.161379	0.997791	0.39361	3.50181	Gorilla_gorilla,Pan_troglodytes,Pongo_abelii
OG0001694	1.31222	0.156362	0.997618	0.631654	2.72721	Gorilla_gorilla,Pan_troglodytes,Pongo_abelii
OG0001695	9.82673	0.230973	1	0.00541603	3.44161	Gorilla_gorilla,Pan_troglodytes,Pongo_abelii
OG0001696	2.40278	0.159399	0.999031	0.493494	3.49358	Gorilla_gorilla,Pan_troglodytes,Pongo_abelii
OG0001697	-0.45191	0.156649	0.997534	0.611765	0.887036	Gorilla_gorilla,Pan_troglodytes,Pongo_abelii
OG0001698	-1.61307	0.16118	1	0.488049	2.31602	Gorilla_gorilla,Pan_troglodytes,Pongo_abelii
OG0001699	-0.638477	0.155868	0.998	0.672722	1.50619	Gorilla_gorilla,Pan_troglodytes,Pongo_abelii
OG0001700	0.212436	0.15439	0.997648	0.851639	1.13236	Gorilla_gorilla,Pan_troglodytes,Pongo_abelii
OG0001701	-0.203564	0.154063	0.997648	0.958659	3.91534	Gorilla_gorilla,Pan_troglodytes,Pongo_abelii
OG0001702	2.34556	0.164361	0.997301	0.312196	2.30694	Gorilla_gorilla,Pan_troglodytes,Pongo_abelii
OG0001703	2.58475	0.174108	0.996315	0.161301	1.82904	Gorilla_gorilla,Pan_troglodytes,Pongo_abelii
OG0001704	-4.68272	0.171452	1	0.0659665	2.51477
OG0001705	-0.0745345	0.154103	0.997668	0.935056	0.911962	Gorilla_gorilla,Pan_troglodytes,Pongo_abelii
OG0001706	-1.48877	0.161245	0.999056	0.420182	1.8378	Gorilla_gorilla,Pan_troglodytes,Pongo_abelii
OG0001707	-2.46208	0.156068	0.997231	0.658576	5.55203	Gorilla_gorilla,Pan_troglodytes,Pongo_abelii
OG0001708	1.93619	0.164015	0.998807	0.3298	1.97529	Gorilla_gorilla,Pan_troglodytes,Pongo_abelii
OG0001710	-1.00676	0.162299	0.996317	0.378196	1.13641	Gorilla_gorilla,Pan_troglodytes,Pongo_abelii
OG0001711	-5.67658	0.178846	0.995258	0.123839	3.65185	Gorilla_gorilla,Pan_troglodytes,Pongo_abelii
OG0001712	-0.0979804	0.15413	0.997499	0.927586	1.07487	Gorilla_gorilla,Pan_troglodytes,Pongo_abelii
OG0001713	0.101816	0.154067	0.997546	0.960315	2.04013	Gorilla_gorilla,Pan_troglodytes,Pongo_abelii
OG0001714	-3.31401	0.184354	1	0.0930798	1.95093	Gorilla_gorilla,Pan_troglodytes,Pongo_abelii
OG0001715	-0.208956	0.154193	0.997715	0.900888	1.67276	Gorilla_gorilla,Pan_troglodytes,Pongo_abelii
OG0001716	2.85091	0.170667	0.996034	0.206222	2.23799	Gorilla_gorilla,Pan_troglodytes,Pongo_abelii
OG0001717	-0.730783	0.156301	0.997718	0.636063	1.53869	Gorilla_gorilla,Pan_troglodytes,Pongo_abelii
OG0001719	0.746969	0.154528	0.997944	0.828646	3.44045	Gorilla_gorilla,Pan_troglodytes,Pongo_abelii
OG0001720	-2.25872	0.163561	0.997778	0.330889	2.30956	Gorilla_gorilla,Pan_troglodytes,Pongo_abelii
OG0001721	-0.550253	0.157625	0.996716	0.564496	0.951225	Gorilla_gorilla,Pan_troglodytes,Pongo_abelii
OG0001722	-1.84014	0.159519	0.998851	0.480356	2.5958	Gorilla_gorilla,Pan_troglodytes,Pongo_abelii
OG0001723	-3.39378	0.16449	0.997756	0.308234	3.31051	Gorilla_gorilla,Pan_troglodytes,Pongo_abelii
OG0001724	-0.270497	0.154381	0.997713	0.853503	1.46042	Gorilla_gorilla,Pan_troglodytes,Pongo_abelii
OG0001725	1.86463	0.160334	0.997307	0.431027	2.35657	Gorilla_gorilla,Pan_troglodytes,Pongo_abelii
OG0001726	3.55644	0.181877	1	0.109109	2.19614	Gorilla_gorilla,Pan_troglodytes,Pongo_abelii
OG0001727	-0.76947	0.16662	0.999795	0.300633	0.738811	Gorilla_gorilla,Pan_troglodytes,Pongo_abelii
OG0001728	0.74822	0.156422	0.997862	0.627737	1.53733	Gorilla_gorilla,Pan_troglodytes,Pongo_abelii
OG0001729	-2.59576	0.163317	0.997564	0.337291	2.68978	Gorilla_gorilla,Pan_troglodytes,Pongo_abelii
OG0001730	-2.15765	0.1729	0.998887	0.175537	1.57936	Gorilla_gorilla,Pan_troglodytes,Pongo_abelii
OG0001731	-0.138201	0.154095	0.997623	0.939396	1.8123	Gorilla_gorilla,Pan_troglodytes,Pongo_abelii
OG0001732	-0.795744	0.157711	0.997643	0.546546	1.31441	Gorilla_gorilla,Pan_troglodytes,Pongo_abelii
OG0001733	-0.98198	0.156178	0.997602	0.645619	2.12771	Gorilla_gorilla,Pan_troglodytes,Pongo_abelii
OG0001734	1.22548	0.156122	0.997986	0.651676	2.70493	Gorilla_gorilla,Pan_troglodytes,Pongo_abelii
OG0001735	-1.42241	0.154624	0.997899	0.811416	5.94277	Gorilla_gorilla,Pan_troglodytes,Pongo_abelii
OG0001736	-1.01486	0.155196	0.997492	0.736229	3.0028	Gorilla_gorilla,Pan_troglodytes,Pongo_abelii
OG0001737	-1.01333	0.164122	0.997912	0.317248	1.00717	Gorilla_gorilla,Pan_troglodytes,Pongo_abelii
OG0001738	2.7727	0.171454	0.995549	0.199939	2.14624	Gorilla_gorilla,Pan_troglodytes,Pongo_abelii
OG0001739	0.455156	0.159366	0.998666	0.480724	0.64261	Gorilla_gorilla,Pan_troglodytes,Pongo_abelii
OG0001740	-2.62676	0.15882	0.998009	0.49262	3.81151	Gorilla_gorilla,Pan_troglodytes,Pongo_abelii
OG0001741	-1.50451	0.156929	0.997662	0.592727	2.802	Gorilla_gorilla,Pan_troglodytes,Pongo_abelii
OG0001742	-0.155122	0.154282	0.997457	0.88	1.02438	Gorilla_gorilla,Pan_troglodytes,Pongo_abelii
OG0001743	0.379484	0.154228	0.99759	0.891112	2.76363	Gorilla_gorilla,Pan_troglodytes,Pongo_abelii
OG0001744	1.98981	0.165648	0.998002	0.283239	1.84244	Gorilla_gorilla,Pan_troglodytes,Pongo_abelii
OG0001745	-2.28434	0.167735	0.997202	0.244061	1.94723	Gorilla_gorilla,Pan_troglodytes,Pongo_abelii
OG0001747	-1.71187	0.16317	1	0.409859	2.06678	Gorilla_gorilla,Pan_troglodytes,Pongo_abelii
OG0001748	-0.188912	0.154438	0.997453	0.845188	0.964494	Gorilla_gorilla,Pan_troglodytes,Pongo_abelii
OG0001749	-1.23776	0.157888	0.996998	0.543578	2.02946	Gorilla_gorilla,Pan_troglodytes,Pongo_abelii
OG0001750	-1.80286	0.158975	0.995809	0.520211	2.79194	Gorilla_gorilla,Pan_troglodytes,Pongo_abelii
OG0001751	-1.11489	0.159673	0.998796	0.471725	1.54216	Gorilla_gorilla,Pan_troglodytes,Pongo_abelii
OG0001752	-1.02881	0.166031	1	0.325883	1.04108	Gorilla_gorilla,Pan_troglodytes,Pongo_abelii
OG0001753	-0.474673	0.155048	0.997507	0.752973	1.5033	Gorilla_gorilla,Pan_troglodytes,Pongo_abelii
OG0001754	-1.32033	0.158126	0.998438	0.533589	2.11214	Gorilla_gorilla,Pan_troglodytes,Pongo_abelii
OG0001755	0.662723	0.155232	0.997461	0.732618	1.93336	Gorilla_gorilla,Pan_troglodytes,Pongo_abelii
OG0001756	3.39442	0.166085	0.995365	0.296679	3.23244	Gorilla_gorilla,Pan_troglodytes,Pongo_abelii
OG0001757	-0.162677	0.154083	0.997557	0.948723	2.52202	Gorilla_gorilla,Pan_troglodytes,Pongo_abelii
OG0001758	5.08673	0.175239	0.99383	0.171605	3.68914	Gorilla_gorilla,Pan_troglodytes,Pongo_abelii
OG0001759	0.537327	0.154461	0.997702	0.837484	2.61156	Gorilla_gorilla,Pan_troglodytes,Pongo_abelii
OG0001760	-1.01288	0.160891	0.999033	0.432145	1.28323	Gorilla_gorilla,Pan_troglodytes,Pongo_abelii
OG0001761	0.732046	0.155882	0.99748	0.670302	1.71345	Gorilla_gorilla,Pan_troglodytes,Pongo_abelii
OG0001762	-0.506625	0.154263	0.997665	0.880992	3.37371	Gorilla_gorilla,Pan_troglodytes,Pongo_abelii
OG0001763	2.25836	0.165702	0.997773	0.281583	2.08387	Gorilla_gorilla,Pan_troglodytes,Pongo_abelii
OG0001764	-2.40372	0.158915	0.996307	0.507444	3.61097	Gorilla_gorilla,Pan_troglodytes,Pongo_abelii
OG0001766	0.209889	0.154171	0.997507	0.911254	1.87748	Gorilla_gorilla,Pan_troglodytes,Pongo_abelii
OG0001767	-1.9234	0.157084	0.998193	0.587589	3.53288	Gorilla_gorilla,Pan_troglodytes,Pongo_abelii
OG0001768	-0.584226	0.15866	0.997587	0.498856	0.860122	Gorilla_gorilla,Pan_troglodytes,Pongo_abelii
OG0001769	6.04707	0.222871	0.997276	0.00778391	2.21765	Gorilla_gorilla,Pan_troglodytes,Pongo_abelii
OG0001770	-0.339683	0.154287	0.997857	0.876507	2.17922	Gorilla_gorilla,Pan_troglodytes,Pongo_abelii
OG0001771	0.271946	0.154224	0.997576	0.892724	2.01043	Gorilla_gorilla,Pan_troglodytes,Pongo_abelii
OG0001772	0.32802	0.154449	0.997307	0.847691	1.7026	Gorilla_gorilla,Pan_troglodytes,Pongo_abelii
OG0001773	-2.4354	0.169409	1	0.253474	2.11804	Gorilla_gorilla,Pan_troglodytes,Pongo_abelii
OG0001774	0.970525	0.158289	0.997862	0.516838	1.49087	Gorilla_gorilla,Pan_troglodytes,Pongo_abelii
OG0001775	-0.356429	0.154868	0.997595	0.774718	1.24134	Gorilla_gorilla,Pan_troglodytes,Pongo_abelii
OG0001776	-1.6099	0.161073	0.998626	0.413184	1.95759	Gorilla_gorilla,Pan_troglodytes,Pongo_abelii
OG0001777	1.2182	0.155296	0.997398	0.726671	3.47334	Gorilla_gorilla,Pan_troglodytes,Pongo_abelii
OG0001778	-0.48555	0.156369	0.998618	0.652091	1.07309	Gorilla_gorilla,Pan_troglodytes,Pongo_abelii
OG0001779	1.30957	0.17273	0.998055	0.172363	0.951462	Gorilla_gorilla,Pan_troglodytes,Pongo_abelii
OG0001780	-0.705916	0.154802	0.998103	0.790083	2.64335	Gorilla_gorilla,Pan_troglodytes,Pongo_abelii
OG0001781	0.983052	0.155547	0.996879	0.715422	2.68728	Gorilla_gorilla,Pan_troglodytes,Pongo_abelii
OG0001782	3.38835	0.175188	0.991548	0.204835	2.65168	Gorilla_gorilla,Pan_troglodytes,Pongo_abelii
OG0001783	-2.15624	0.156946	0.996921	0.601408	4.11212	Gorilla_gorilla,Pan_troglodytes,Pongo_abelii
OG0001784	6.65963	0.180425	1	0.119871	4.23827	Gorilla_gorilla,Pan_troglodytes,Pongo_abelii
OG0001785	0.433478	0.154247	0.997545	0.886883	3.03807	Gorilla_gorilla,Pan_troglodytes,Pongo_abelii
OG0001786	0.766588	0.155776	0.9981	0.682556	1.8679	Gorilla_gorilla,Pan_troglodytes,Pongo_abelii
OG0001787	-0.106188	0.154076	0.997605	0.950998	1.7228	Gorilla_gorilla,Pan_troglodytes,Pongo_abelii
OG0001788	-2.70705	0.175419	1	0.166911	1.94154	Gorilla_gorilla,Pan_troglodytes,Pongo_abelii
OG0001789	0.229047	0.154243	0.997749	0.886308	1.59713	Gorilla_gorilla,Pan_troglodytes,Pongo_abelii
OG0001790	-0.068925	0.154109	0.997607	0.933047	0.817961	Gorilla_gorilla,Pan_troglodytes,Pongo_abelii
OG0001791	-1.52215	0.156308	0.997629	0.635658	3.20109	Gorilla_gorilla,Pan_troglodytes,Pongo_abelii
OG0001792	-7.65793	0.171268	0.998194	0.19084	5.807	Gorilla_gorilla,Pan_troglodytes,Pongo_abelii
OG0001793	0.36744	0.154298	0.997404	0.877767	2.3818	Gorilla_gorilla,Pan_troglodytes,Pongo_abelii
OG0001794	-2.53581	0.159987	0.998297	0.446865	3.31808	Gorilla_gorilla,Pan_troglodytes,Pongo_abelii
OG0001795	-1.03852	0.159778	0.998832	0.468524	1.42618	Gorilla_gorilla,Pan_troglodytes,Pongo_abelii
OG0001796	-2.10782	0.17229	1	0.206728	1.65652	Gorilla_gorilla,Pan_troglodytes,Pongo_abelii
OG0001797	-0.528917	0.154156	0.997717	0.913246	4.8403	Gorilla_gorilla,Pan_troglodytes,Pongo_abelii
OG0001798	-6.25149	0.240267	0.987608	0.00473017	2.15401	Gorilla_gorilla,Pan_troglodytes,Pongo_abelii
OG0001799	0.0683275	0.154057	0.997577	0.96686	1.63969	Gorilla_gorilla,Pan_troglodytes,Pongo_abelii
OG0001800	1.46239	0.165345	0.998084	0.29004	1.37346	Gorilla_gorilla,Pan_troglodytes,Pongo_abelii
OG0001801	-0.794439	0.156509	0.997601	0.621114	1.60134	Gorilla_gorilla,Pan_troglodytes,Pongo_abelii
OG0001802	0.503559	0.156467	0.998277	0.631459	1.04595	Gorilla_gorilla,Pan_troglodytes,Pongo_abelii
OG0001803	-0.148847	0.154224	0.997458	0.896024	1.13552	Gorilla_gorilla,Pan_troglodytes,Pongo_abelii
OG0001804	-0.189349	0.154245	0.997658	0.885844	1.31491	Gorilla_gorilla,Pan_troglodytes,Pongo_abelii
OG0001805	-0.133637	0.154207	0.997602	0.897182	1.03104	Gorilla_gorilla,Pan_troglodytes,Pongo_abelii
OG0001806	0.526715	0.154372	0.997684	0.855455	2.88258	Gorilla_gorilla,Pan_troglodytes,Pongo_abelii
OG0001807	1.12757	0.156345	0.998409	0.644816	2.43723	Gorilla_gorilla,Pan_troglodytes,Pongo_abelii
OG0001808	0.366943	0.154385	0.997537	0.854012	1.98811	Gorilla_gorilla,Pan_troglodytes,Pongo_abelii
OG0001809	-8.29158	0.186226	0.997514	0.0719237	4.54934	Gorilla_gorilla,Pan_troglodytes,Pongo_abelii
OG0001810	-1.66661	0.154623	0.997623	0.809883	6.90576	Gorilla_gorilla,Pan_troglodytes,Pongo_abelii
OG0001811	-0.78535	0.156993	0.997816	0.5889	1.44761	Gorilla_gorilla,Pan_troglodytes,Pongo_abelii
OG0001812	-0.094011	0.154196	0.997437	0.90574	0.791529	Gorilla_gorilla,Pan_troglodytes,Pongo_abelii
OG0001813	6.42845	0.190548	0.99816	0.055141	3.3054	Gorilla_gorilla,Pan_troglodytes,Pongo_abelii
OG0001814	2.05584	0.157893	0.998528	0.548675	3.41398	Gorilla_gorilla,Pan_troglodytes,Pongo_abelii
OG0001815	0.887383	0.157582	0.998281	0.559558	1.51473	Gorilla_gorilla,Pan_troglodytes,Pongo_abelii
OG0001816	1.10122	0.160356	0.998222	0.431833	1.39419	Gorilla_gorilla,Pan_troglodytes,Pongo_abelii
OG0001817	0.319187	0.154532	0.997591	0.82526	1.44119	Gorilla_gorilla,Pan_troglodytes,Pongo_abelii
OG0001818	-1.095	0.155791	0.997778	0.677165	2.62091	Gorilla_gorilla,Pan_troglodytes,Pongo_abelii
OG0001819	7.71821	0.169818	0.998432	0.212297	6.14099	Gorilla_gorilla,Pan_troglodytes,Pongo_abelii
OG0001820	-0.817695	0.154644	0.998098	0.813955	3.46382	Gorilla_gorilla,Pan_troglodytes,Pongo_abelii
OG0001821	-1.00672	0.157117	0.99782	0.581183	1.81782	Gorilla_gorilla,Pan_troglodytes,Pongo_abelii
OG0001822	-0.682486	0.157456	0.997598	0.560941	1.1691	Gorilla_gorilla,Pan_troglodytes,Pongo_abelii
OG0001823	-2.34035	0.162842	0.997285	0.351125	2.49604	Gorilla_gorilla,Pan_troglodytes,Pongo_abelii
OG0001824	-3.85861	0.179448	0.99707	0.11121	2.39707	Gorilla_gorilla,Pan_troglodytes,Pongo_abelii
OG0001825	0.231263	0.154313	0.997393	0.874446	1.4591	Gorilla_gorilla,Pan_troglodytes,Pongo_abelii
OG0001826	-1.75696	0.15906	0.996991	0.486184	2.51181	Gorilla_gorilla,Pan_troglodytes,Pongo_abelii
OG0001827	-2.06566	0.163806	0.998454	0.329188	2.1047	Gorilla_gorilla,Pan_troglodytes,Pongo_abelii
OG0001828	-1.20025	0.155125	0.997336	0.746803	3.70537	Gorilla_gorilla,Pan_troglodytes,Pongo_abelii
OG0001829	-0.895469	0.158048	0.997577	0.528823	1.41592	Gorilla_gorilla,Pan_troglodytes,Pongo_abelii
OG0001830	-2.37196	0.167851	0.998286	0.242778	2.01637	Gorilla_gorilla,Pan_troglodytes,Pongo_abelii
OG0001831	1.2162	0.159943	0.997825	0.444451	1.58293	Gorilla_gorilla,Pan_troglodytes,Pongo_abelii
OG0001832	-6.5543	0.171943	0.997877	0.181456	4.8642	Gorilla_gorilla,Pan_troglodytes,Pongo_abelii
OG0001833	-0.0915593	0.154079	0.997625	0.948382	1.41006	Gorilla_gorilla,Pan_troglodytes,Pongo_abelii
OG0001834	-0.647663	0.154596	0.997738	0.814099	2.74572	Gorilla_gorilla,Pan_troglodytes,Pongo_abelii
OG0001835	-1.23044	0.162311	0.998071	0.366119	1.3541	Gorilla_gorilla,Pan_troglodytes,Pongo_abelii
OG0001836	-0.848686	0.157079	0.998004	0.584964	1.54795	Gorilla_gorilla,Pan_troglodytes,Pongo_abelii
OG0001837	-1.34786	0.159926	0.998616	0.455804	1.79896	Gorilla_gorilla,Pan_troglodytes,Pongo_abelii
OG0001838	2.4881	0.168245	0.995539	0.250718	2.15124	Gorilla_gorilla,Pan_troglodytes,Pongo_abelii
OG0001840	-6.32065	0.174534	0.997025	0.153516	4.3886	Gorilla_gorilla,Pan_troglodytes,Pongo_abelii
OG0001841	-0.312504	0.154725	0.997814	0.794671	1.19697	Gorilla_gorilla,Pan_troglodytes,Pongo_abelii
OG0001842	-1.06441	0.157335	0.997792	0.567963	1.8566	Gorilla_gorilla,Pan_troglodytes,Pongo_abelii
OG0001843	-3.62735	0.202246	1	0.0306506	1.64979	Gorilla_gorilla,Pan_troglodytes,Pongo_abelii
OG0001844	-0.438257	0.15457	0.997701	0.818294	1.90166	Gorilla_gorilla,Pan_troglodytes,Pongo_abelii
OG0001845	-4.02823	0.164868	0.998487	0.304028	3.89517	Gorilla_gorilla,Pan_troglodytes,Pongo_abelii
OG0001846	-3.55327	0.168937	0.99829	0.22483	2.90588	Gorilla_gorilla,Pan_troglodytes,Pongo_abelii
OG0001847	-0.8186	0.154494	0.998086	0.839807	4.03714	Gorilla_gorilla,Pan_troglodytes,Pongo_abelii
OG0001848	3.40371	0.183552	0.993428	0.10209	2.05927	Gorilla_gorilla,Pan_troglodytes,Pongo_abelii
OG0001849	-2.05097	0.157661	0.997155	0.553484	3.44736	Gorilla_gorilla,Pan_troglodytes,Pongo_abelii
OG0001850	-0.0435253	0.154052	0.997606	0.970152	1.15975	Gorilla_gorilla,Pan_troglodytes,Pongo_abelii
OG0001851	0.644008	0.155479	0.997699	0.705668	1.69938	Gorilla_gorilla,Pan_troglodytes,Pongo_abelii
OG0001852	-0.480173	0.155554	0.997741	0.698521	1.2355	Gorilla_gorilla,Pan_troglodytes,Pongo_abelii
OG0001853	-3.37172	0.15958	0.998081	0.460458	4.54715	Gorilla_gorilla,Pan_troglodytes,Pongo_abelii
OG0001854	-9.33452	0.184947	0.996113	0.0805827	5.27777	Gorilla_gorilla,Pan_troglodytes,Pongo_abelii
OG0001855	-0.664588	0.15748	0.998021	0.56116	1.13908	Gorilla_gorilla,Pan_troglodytes,Pongo_abelii
OG0001856	-0.00364856	0.154039	0.997592	0.997233	1.04902	Gorilla_gorilla,Pan_troglodytes,Pongo_abelii
OG0001857	2.95523	0.160172	0.99824	0.43896	3.80021	Gorilla_gorilla,Pan_troglodytes,Pongo_abelii
OG0001858	1.72133	0.157805	0.998484	0.5522	2.88392	Pan_troglodytes,Pongo_abelii,Gorilla_gorilla
OG0001859	2.67681	0.176067	0.998415	0.139142	1.79272	Gorilla_gorilla,Pan_troglodytes,Pongo_abelii
OG0001860	1.09203	0.156033	0.998191	0.662793	2.49545	Gorilla_gorilla,Pan_troglodytes,Pongo_abelii
OG0001861	2.2822	0.172358	1	0.205754	1.78968	Gorilla_gorilla,Pan_troglodytes,Pongo_abelii
OG0001862	0.0819767	0.154045	0.997597	0.979698	3.21176	Gorilla_gorilla,Pan_troglodytes,Pongo_abelii
OG0001863	2.75678	0.176153	1	0.158886	1.9394	Gorilla_gorilla,Pan_troglodytes,Pongo_abelii
OG0001864	-0.928084	0.157342	0.996946	0.575809	1.65225	Gorilla_gorilla,Pan_troglodytes,Pongo_abelii
OG0001865	0.429285	0.154258	0.997484	0.885466	2.97119	Gorilla_gorilla,Pan_troglodytes,Pongo_abelii
OG0001866	1.62104	0.164439	1	0.369339	1.79604	Gorilla_gorilla,Pan_troglodytes,Pongo_abelii
OG0001867	-4.93547	0.188004	0.992335	0.0828752	2.81195	Gorilla_gorilla,Pan_troglodytes,Pongo_abelii
OG0001868	-2.13874	0.155661	0.997927	0.689992	5.34356	Gorilla_gorilla,Pan_troglodytes,Pongo_abelii
OG0001869	1.06145	0.160063	0.998494	0.447486	1.3908	Gorilla_gorilla,Pan_troglodytes,Pongo_abelii
OG0001870	-1.28469	0.162135	0.998287	0.373266	1.43518	Gorilla_gorilla,Pan_troglodytes,Pongo_abelii
OG0001871	2.67476	0.161836	0.994409	0.446219	3.4949	Gorilla_gorilla,Pan_troglodytes,Pongo_abelii
OG0001872	-2.91086	0.167334	1	0.295201	2.76343	Gorilla_gorilla,Pan_troglodytes,Pongo_abelii
OG0001873	0.635388	0.154961	0.997657	0.762462	2.09538	Gorilla_gorilla,Pan_troglodytes,Pongo_abelii
OG0001874	-0.0405709	0.154047	0.997668	0.973418	1.21391	Gorilla_gorilla,Pan_troglodytes,Pongo_abelii
OG0001875	-1.43372	0.161104	0.997887	0.402903	1.7054	Gorilla_gorilla,Pan_troglodytes,Pongo_abelii
OG0001876	1.40334	0.161262	0.997479	0.397768	1.65108	Gorilla_gorilla,Pan_troglodytes,Pongo_abelii
OG0001877	0.0673266	0.15405	0.997609	0.972414	1.94117	Gorilla_gorilla,Pan_troglodytes,Pongo_abelii
OG0001878	1.37341	0.15824	0.997215	0.521946	2.1358	Gorilla_gorilla,Pan_troglodytes,Pongo_abelii
OG0001879	-0.104928	0.154053	0.997763	0.968315	2.63371	Gorilla_gorilla,Pan_troglodytes,Pongo_abelii
OG0001880	2.2226	0.165173	0.998196	0.294447	2.10672	Gorilla_gorilla,Pan_troglodytes,Pongo_abelii
OG0001881	-1.39138	0.16031	0.995446	0.47117	1.9222	Gorilla_gorilla,Pan_troglodytes,Pongo_abelii
OG0001882	-1.07679	0.155633	0.997706	0.691148	2.70096	Gorilla_gorilla,Pan_troglodytes,Pongo_abelii
OG0001883	0.285764	0.1542	0.997504	0.901872	2.31069	Gorilla_gorilla,Pan_troglodytes,Pongo_abelii
OG0001884	-0.515265	0.154627	0.997695	0.809003	2.12502	Gorilla_gorilla,Pan_troglodytes,Pongo_abelii
OG0001885	-1.82488	0.158346	0.998795	0.534286	2.92426	Gorilla_gorilla,Pan_troglodytes,Pongo_abelii
OG0001886	-0.0568626	0.154057	0.997557	0.968132	1.41906	Gorilla_gorilla,Pan_troglodytes,Pongo_abelii
OG0001887	-0.237166	0.15438	0.997877	0.855592	1.29919	Gorilla_gorilla,Pan_troglodytes,Pongo_abelii
OG0001888	2.26619	0.157063	0.998293	0.591118	4.20223	Gorilla_gorilla,Pan_troglodytes,Pongo_abelii
OG0001889	-1.28453	0.176765	1	0.152512	0.889682	Gorilla_gorilla,Pan_troglodytes,Pongo_abelii
OG0001890	-8.20505	0.180504	1	0.119257	5.21301	Gorilla_gorilla,Pan_troglodytes,Pongo_abelii
OG0001891	-2.47004	0.172325	0.997284	0.177236	1.81522	Gorilla_gorilla,Pan_troglodytes,Pongo_abelii
OG0001892	-0.757976	0.158093	0.99899	0.557796	1.28805	Gorilla_gorilla,Pan_troglodytes,Pongo_abelii
OG0001893	-1.35479	0.173905	0.999455	0.171807	0.983025	Gorilla_gorilla,Pan_troglodytes,Pongo_abelii
OG0001894	-1.06542	0.154619	0.997908	0.812313	4.47297	Gorilla_gorilla,Pan_troglodytes,Pongo_abelii
OG0001895	-0.250393	0.154387	0.997775	0.852509	1.34265	Gorilla_gorilla,Pan_troglodytes,Pongo_abelii
OG0001896	8.46246	0.190799	0.999398	0.0577408	4.39836	Gorilla_gorilla,Pan_troglodytes,Pongo_abelii
OG0001897	1.80758	0.14486	0.998494	0.393803	2.10921
OG0001898	9.06678	0.192255	0.999461	0.0530633	4.62098	Gorilla_gorilla,Pan_troglodytes,Pongo_abelii
OG0001899	0.564014	0.155473	0.997921	0.707693	1.49911	Gorilla_gorilla,Pan_troglodytes,Pongo_abelii
OG0001900	0.666043	0.155343	0.996315	0.769442	2.26503	Gorilla_gorilla,Pan_troglodytes,Pongo_abelii
OG0001901	-0.786067	0.155053	0.997404	0.753947	2.49969	Gorilla_gorilla,Pan_troglodytes,Pongo_abelii
OG0001902	-0.184353	0.154087	0.997588	0.94497	2.66286	Gorilla_gorilla,Pan_troglodytes,Pongo_abelii
OG0001903	-1.12526	0.155703	0.997645	0.684829	2.76277	Gorilla_gorilla,Pan_troglodytes,Pongo_abelii
OG0001904	1.92632	0.16389	0.999524	0.356671	2.0784	Gorilla_gorilla,Pan_troglodytes,Pongo_abelii
OG0001905	0.243634	0.154234	0.997552	0.89025	1.76027	Gorilla_gorilla,Pan_troglodytes,Pongo_abelii
OG0001906	-1.46668	0.165283	0.998962	0.302672	1.41424	Gorilla_gorilla,Pan_troglodytes,Pongo_abelii
OG0001907	1.65824	0.159262	0.997556	0.472134	2.29587	Gorilla_gorilla,Pan_troglodytes,Pongo_abelii
OG0001908	-1.17131	0.15554	0.998014	0.7026	3.05731	Gorilla_gorilla,Pan_troglodytes,Pongo_abelii
OG0001909	6.57001	0.171951	0.994098	0.211123	5.21389	Pan_troglodytes,Pongo_abelii,Gorilla_gorilla
OG0001910	2.71463	0.169037	0.995878	0.232858	2.259	Gorilla_gorilla,Pan_troglodytes,Pongo_abelii
OG0001911	0.313041	0.154339	0.997488	0.865263	1.83927	Gorilla_gorilla,Pan_troglodytes,Pongo_abelii
OG0001912	2.63521	0.155459	0.997768	0.707823	7.00749	Gorilla_gorilla,Pan_troglodytes,Pongo_abelii
OG0001913	0.786655	0.158124	0.997722	0.524746	1.23162	Gorilla_gorilla,Pan_troglodytes,Pongo_abelii
OG0001914	0.949508	0.155298	0.997525	0.724779	2.68785	Gorilla_gorilla,Pan_troglodytes,Pongo_abelii
OG0001915	3.06124	0.171341	0.99653	0.193055	2.33305	Gorilla_gorilla,Pan_troglodytes,Pongo_abelii
OG0001916	-0.0751346	0.154076	0.997602	0.951146	1.22267	Gorilla_gorilla,Pan_troglodytes,Pongo_abelii
OG0001917	-0.310987	0.154838	0.998492	0.80767	1.27349	Gorilla_gorilla,Pan_troglodytes,Pongo_abelii
OG0001918	-0.466243	0.15478	0.997917	0.788237	1.73029	Gorilla_gorilla,Pan_troglodytes,Pongo_abelii
OG0001919	2.52715	0.159793	0.997551	0.450388	3.3326	Gorilla_gorilla,Pan_troglodytes,Pongo_abelii
OG0001920	1.055	0.156374	0.998984	0.676766	2.52188	Gorilla_gorilla,Pan_troglodytes,Pongo_abelii
OG0001921	1.31742	0.17568	0.999169	0.148608	0.90367	Gorilla_gorilla,Pan_troglodytes,Pongo_abelii
OG0001922	-0.334063	0.15574	0.998869	0.726952	0.953507	Gorilla_gorilla,Pan_troglodytes,Pongo_abelii
OG0001923	2.25948	0.169946	0.998839	0.214391	1.80607	Gorilla_gorilla,Pan_troglodytes,Pongo_abelii
OG0001924	-0.469152	0.154279	0.997183	0.895598	3.56438	Gorilla_gorilla,Pan_troglodytes,Pongo_abelii
OG0001925	2.60389	0.169159	0.997786	0.219738	2.10594	Gorilla_gorilla,Pan_troglodytes,Pongo_abelii
OG0001926	-0.805652	0.155389	0.997411	0.716823	2.21374	Gorilla_gorilla,Pan_troglodytes,Pongo_abelii
OG0001927	-1.29735	0.159175	0.999059	0.505354	1.93935	Gorilla_gorilla,Pan_troglodytes,Pongo_abelii
OG0001928	-1.56609	0.178914	1	0.13231	1.03044	Gorilla_gorilla,Pan_troglodytes,Pongo_abelii
OG0001929	-1.60139	0.154921	0.997612	0.767628	5.40211	Gorilla_gorilla,Pan_troglodytes,Pongo_abelii
OG0001930	0.131419	0.154091	0.997575	0.943088	1.83538	Gorilla_gorilla,Pan_troglodytes,Pongo_abelii
OG0001931	2.15048	0.169616	0.999763	0.240305	1.81844	Gorilla_gorilla,Pan_troglodytes,Pongo_abelii
OG0001932	2.44622	0.160728	1	0.509118	3.68939	Gorilla_gorilla,Pan_troglodytes,Pongo_abelii
OG0001933	-1.17496	0.155445	0.997991	0.711502	3.16621	Gorilla_gorilla,Pan_troglodytes,Pongo_abelii
OG0001934	-1.24265	0.158785	0.997666	0.492918	1.80437	Gorilla_gorilla,Pan_troglodytes,Pongo_abelii
OG0001935	-1.86599	0.154992	0.997791	0.758899	6.05981	Gorilla_gorilla,Pan_troglodytes,Pongo_abelii
OG0001936	0.19091	0.154101	0.997617	0.936921	2.40509	Gorilla_gorilla,Pan_troglodytes,Pongo_abelii
OG0001937	-0.697998	0.154331	0.997736	0.86439	4.07442	Gorilla_gorilla,Pan_troglodytes,Pongo_abelii
OG0001938	-0.844954	0.15775	0.998069	0.546602	1.39589	Gorilla_gorilla,Pan_troglodytes,Pongo_abelii
OG0001939	3.58187	0.16924	0.995297	0.236696	3.00543	Gorilla_gorilla,Pan_troglodytes,Pongo_abelii
OG0001940	-2.58303	0.177032	0.997599	0.12928	1.68605	Gorilla_gorilla,Pan_troglodytes,Pongo_abelii
OG0001941	-0.968824	0.156209	0.997574	0.643344	2.08481	Gorilla_gorilla,Pan_troglodytes,Pongo_abelii
OG0001942	-0.638059	0.15689	0.998749	0.620213	1.28281	Gorilla_gorilla,Pan_troglodytes,Pongo_abelii
OG0001943	-0.113555	0.15409	0.997527	0.946034	1.67263	Gorilla_gorilla,Pan_troglodytes,Pongo_abelii
OG0001944	0.417026	0.154196	0.997596	0.900778	3.33471	Gorilla_gorilla,Pan_troglodytes,Pongo_abelii
OG0001945	1.73087	0.15667	0.99758	0.610032	3.38095	Gorilla_gorilla,Pan_troglodytes,Pongo_abelii
OG0001946	-0.584575	0.155808	0.997369	0.67807	1.40337	Gorilla_gorilla,Pan_troglodytes,Pongo_abelii
OG0001947	0.446764	0.154178	0.997786	0.906209	3.78044	Gorilla_gorilla,Pan_troglodytes,Pongo_abelii
OG0001948	0.913426	0.155438	0.997853	0.710364	2.45131	Gorilla_gorilla,Pan_troglodytes,Pongo_abelii
OG0001949	-1.5284	0.162783	1	0.423496	1.90029	Gorilla_gorilla,Pan_troglodytes,Pongo_abelii
OG0001950	0.70705	0.154677	0.998055	0.807058	2.88598	Gorilla_gorilla,Pan_troglodytes,Pongo_abelii
OG0001951	0.991319	0.155967	0.997407	0.664072	2.27451	Gorilla_gorilla,Pan_troglodytes,Pongo_abelii
OG0001952	1.177	0.156334	0.997627	0.633736	2.46121	Gorilla_gorilla,Pan_troglodytes,Pongo_abelii
OG0001953	-0.775966	0.155744	0.997837	0.681619	1.88485	Gorilla_gorilla,Pan_troglodytes,Pongo_abelii
OG0001955	0.744722	0.155651	0.997093	0.698208	1.9141	Gorilla_gorilla,Pan_troglodytes,Pongo_abelii
OG0001956	5.13373	0.170387	1	0.236313	4.30399	Gorilla_gorilla,Pan_troglodytes,Pongo_abelii
OG0001957	0.542949	0.155269	0.998416	0.745034	1.66413	Gorilla_gorilla,Pan_troglodytes,Pongo_abelii
OG0001958	-0.505412	0.154242	0.99781	0.887409	3.55888	Gorilla_gorilla,Pan_troglodytes,Pongo_abelii
OG0001959	-0.114489	0.154084	0.99758	0.946781	1.71008	Gorilla_gorilla,Pan_troglodytes,Pongo_abelii
OG0001960	0.331275	0.154584	0.997692	0.815979	1.41903	Gorilla_gorilla,Pan_troglodytes,Pongo_abelii
OG0001961	-6.6243	0.190813	0.99625	0.055582	3.4124	Gorilla_gorilla,Pan_troglodytes,Pongo_abelii
OG0001962	-1.06962	0.16479	0.997287	0.302304	1.03058	Gorilla_gorilla,Pan_troglodytes,Pongo_abelii
OG0001963	0.768211	0.156382	0.99765	0.630146	1.58954	Gorilla_gorilla,Pan_troglodytes,Pongo_abelii
OG0001964	1.21424	0.155359	0.997879	0.718607	3.35856	Gorilla_gorilla,Pan_troglodytes,Pongo_abelii
OG0001965	-0.324164	0.154746	0.997513	0.792386	1.22765	Gorilla_gorilla,Pan_troglodytes,Pongo_abelii
OG0001966	0.308773	0.154382	0.997549	0.854413	1.6776	Gorilla_gorilla,Pan_troglodytes,Pongo_abelii
OG0001967	-0.397263	0.154589	0.997662	0.815232	1.69469	Gorilla_gorilla,Pan_troglodytes,Pongo_abelii
OG0001968	0.497159	0.155635	0.997365	0.693669	1.25787	Gorilla_gorilla,Pan_troglodytes,Pongo_abelii
OG0001969	5.21334	0.165564	0.999626	0.317584	5.18525	Gorilla_gorilla,Pan_troglodytes,Pongo_abelii
OG0001970	1.32926	0.156826	0.998984	0.640193	2.83345	Gorilla_gorilla,Pan_troglodytes,Pongo_abelii
OG0001971	-0.804193	0.155461	0.998654	0.739029	2.40601	Gorilla_gorilla,Pan_troglodytes,Pongo_abelii
OG0001972	-0.394966	0.15459	0.997724	0.815029	1.683	Gorilla_gorilla,Pan_troglodytes,Pongo_abelii
OG0001973	0.05035	0.154044	0.997657	0.97683	1.72842	Gorilla_gorilla,Pan_troglodytes,Pongo_abelii
OG0001974	2.31459	0.160759	0.999024	0.436746	2.96199	Gorilla_gorilla,Pan_troglodytes,Pongo_abelii
OG0001975	-1.3229	0.157747	0.997221	0.547766	2.19185	Gorilla_gorilla,Pan_troglodytes,Pongo_abelii
OG0001976	-0.576992	0.154938	0.997823	0.765809	1.93085	Gorilla_gorilla,Pan_troglodytes,Pongo_abelii
OG0001977	3.5889	0.169435	0.998264	0.216974	2.88506	Gorilla_gorilla,Pan_troglodytes,Pongo_abelii
OG0001978	-0.46697	0.154798	0.99784	0.784588	1.70289	Gorilla_gorilla,Pan_troglodytes,Pongo_abelii
OG0001979	-1.30077	0.160317	0.999772	0.503827	1.93749	Gorilla_gorilla,Pan_troglodytes,Pongo_abelii
OG0001980	2.27036	0.155767	0.997053	0.688568	5.64504	Gorilla_gorilla,Pan_troglodytes,Pongo_abelii
OG0001981	-0.597958	0.156176	0.997277	0.649177	1.30975	Gorilla_gorilla,Pan_troglodytes,Pongo_abelii
OG0001982	0.118979	0.154055	0.997595	0.967271	2.8911	Gorilla_gorilla,Pan_troglodytes,Pongo_abelii
OG0001983	-0.0801366	0.154056	0.997619	0.965838	1.86553	Gorilla_gorilla,Pan_troglodytes,Pongo_abelii
OG0001984	-0.711104	0.154546	0.99769	0.822376	3.15776	Gorilla_gorilla,Pan_troglodytes,Pongo_abelii
OG0001985	-0.217638	0.154183	0.997695	0.903885	1.79688	Gorilla_gorilla,Pan_troglodytes,Pongo_abelii
OG0001986	-0.232506	0.154387	0.997506	0.854189	1.26127	Gorilla_gorilla,Pan_troglodytes,Pongo_abelii
OG0001987	2.87048	0.164327	0.997103	0.314163	2.83478	Gorilla_gorilla,Pan_troglodytes,Pongo_abelii
OG0001988	-0.840045	0.157761	0.997386	0.545213	1.38298	Gorilla_gorilla,Pan_troglodytes,Pongo_abelii
OG0001989	1.7953	0.160573	0.99689	0.426687	2.24764	Gorilla_gorilla,Pan_troglodytes,Pongo_abelii
OG0001990	-1.4656	0.162621	0.998621	0.363972	1.60564	Gorilla_gorilla,Pan_troglodytes,Pongo_abelii
OG0001991	-1.22192	0.16226	0.998208	0.368727	1.35209	Gorilla_gorilla,Pan_troglodytes,Pongo_abelii
OG0001992	0.271846	0.154121	0.99756	0.929105	3.04632	Gorilla_gorilla,Pan_troglodytes,Pongo_abelii
OG0001993	-1.02479	0.158586	0.997588	0.502317	1.52101	Gorilla_gorilla,Pan_troglodytes,Pongo_abelii
OG0001994	-1.59667	0.16946	0.998773	0.220976	1.29483	Gorilla_gorilla,Pan_troglodytes,Pongo_abelii
OG0001995	1.44774	0.1585	0.99741	0.50727	2.17396	Gorilla_gorilla,Pan_troglodytes,Pongo_abelii
OG0001996	2.4082	0.154156	0.99869	0.195808	1.84734
OG0001997	-0.548222	0.155301	0.998078	0.728147	1.57195	Gorilla_gorilla,Pan_troglodytes,Pongo_abelii
OG0001998	5.48788	0.186828	0.996419	0.0708283	2.99918	Gorilla_gorilla,Pan_troglodytes,Pongo_abelii
OG0001999	7.43936	0.18235	0.998802	0.0472502	3.69516	Pan_troglodytes,Pongo_abelii
OG0002000	-1.01059	0.155156	0.997575	0.739864	3.0336	Gorilla_gorilla,Pan_troglodytes,Pongo_abelii
OG0002001	-0.133254	0.154166	0.997543	0.91203	1.20253	Gorilla_gorilla,Pan_troglodytes,Pongo_abelii
OG0002002	0.25361	0.154267	0.997505	0.882395	1.70914	Gorilla_gorilla,Pan_troglodytes,Pongo_abelii
OG0002003	-0.974019	0.160106	0.998553	0.447118	1.2752	Gorilla_gorilla,Pan_troglodytes,Pongo_abelii
OG0002004	-0.840704	0.157084	0.997839	0.583318	1.52668	Gorilla_gorilla,Pan_troglodytes,Pongo_abelii
OG0002005	3.88969	0.172686	0.995536	0.18387	2.90283	Gorilla_gorilla,Pan_troglodytes,Pongo_abelii
OG0002006	0.723074	0.154196	0.9975	0.903089	5.92058	Gorilla_gorilla,Pan_troglodytes,Pongo_abelii
OG0002007	2.25734	0.169237	0.998376	0.220683	1.82944	Gorilla_gorilla,Pan_troglodytes,Pongo_abelii
OG0002008	8.91679	0.208334	1	0.0211775	3.79617	Gorilla_gorilla,Pan_troglodytes,Pongo_abelii
OG0002009	-14.2168	0.19558	0.998008	0.0403745	6.82804	Gorilla_gorilla,Pan_troglodytes,Pongo_abelii
OG0002010	-0.737764	0.155833	0.997934	0.674765	1.75204	Gorilla_gorilla,Pan_troglodytes,Pongo_abelii
OG0002011	0.491222	0.154235	0.997827	0.88969	3.53098	Gorilla_gorilla,Pan_troglodytes,Pongo_abelii
OG0002012	-0.10814	0.15409	0.99766	0.941421	1.46722	Gorilla_gorilla,Pan_troglodytes,Pongo_abelii
OG0002013	1.52956	0.169584	0.999568	0.234631	1.27771	Gorilla_gorilla,Pan_troglodytes,Pongo_abelii
OG0002014	0.816618	0.158313	0.996041	0.546585	1.34902	Gorilla_gorilla,Pan_troglodytes,Pongo_abelii
OG0002015	-3.70159	0.157084	0.997586	0.583177	6.71938	Gorilla_gorilla,Pan_troglodytes,Pongo_abelii
OG0002016	-1.60585	0.170215	1	0.239236	1.35479	Gorilla_gorilla,Pan_troglodytes,Pongo_abelii
OG0002017	3.19272	0.176496	1	0.155281	2.22643	Gorilla_gorilla,Pan_troglodytes,Pongo_abelii
OG0002018	-0.236206	0.154109	0.997658	0.932223	2.76902	Gorilla_gorilla,Pan_troglodytes,Pongo_abelii
[truncated: 5,167 more rows]

## Sheet: Body_size
OG	coeff	r_squared	lambda	p_value	std_error	outliers	adjusted_p_value
OG0000000	0.00141293	0.319188	0.988218	0.851058	0.00750275	NA	0.999883
OG0000001	0.00913664	0.322907	0.988512	0.442779	0.0118506	NA	0.999883
OG0000002	0.00236676	0.319015	0.988363	0.823726	0.0105933	NA	0.999883
OG0000003	0.0227745	0.340594	0.987988	0.0958444	0.013529	NA	0.999883
OG0000004	-0.00341811	0.314645	0.99137	0.581354	0.00617593	NA	0.999883
OG0000005	0.0149742	0.331089	0.986306	0.290704	0.0140871	NA	0.999883
OG0000006	0.00271287	0.321104	0.988029	0.628048	0.00557998	NA	0.999883
OG0000007	-0.0138321	0.338142	0.988434	0.109557	0.00855662	NA	0.999883
OG0000008	-0.00069627	0.318123	0.988754	0.851617	0.00371133	NA	0.999883
OG0000009	0.0167442	0.328486	0.986712	0.350522	0.0178402	NA	0.999883
OG0000010	0.0455269	0.358951	0.982172	0.0468591	0.0225837	NA	0.999883
OG0000011	0.00102494	0.318078	0.988667	0.934009	0.0123429	NA	0.999883
OG0000012	0.000659388	0.318082	0.98865	0.956374	0.0120195	NA	0.999883
OG0000013	0.0171024	0.326144	0.989427	0.264326	0.0152239	NA	0.999883
OG0000014	-0.000847698	0.317421	0.989117	0.843241	0.00427409	NA	0.999883
OG0000015	0.00015731	0.31823	0.988569	0.970598	0.0042558	NA	0.999883
OG0000016	0.0070987	0.319983	0.988053	0.756464	0.0228184	NA	0.999883
OG0000017	0.000821565	0.317977	0.988696	0.970177	0.0219125	NA	0.999883
OG0000019	0.000103082	0.318172	0.988594	0.98772	0.00667856	NA	0.999883
OG0000020	-0.00166007	0.317682	0.989191	0.761915	0.00546239	NA	0.999883
OG0000021	0.0137192	0.327652	0.987338	0.339416	0.0142828	NA	0.999883
OG0000022	-0.00119663	0.318215	0.988804	0.807008	0.00488374	NA	0.999883
OG0000023	-0.00227169	0.317202	0.989566	0.718931	0.00629198	NA	0.999883
OG0000024	-0.00374519	0.317036	0.990638	0.526401	0.0058883	NA	0.999883
OG0000025	-0.00345791	0.316748	0.990043	0.654639	0.00770383	NA	0.999883
OG0000026	-0.00180426	0.317491	0.989223	0.783258	0.00653912	NA	0.999883
OG0000027	-0.00234535	0.315495	0.990993	0.581082	0.00423459	NA	0.999883
OG0000028	0.000395738	0.318644	0.988388	0.927135	0.004315	NA	0.999883
OG0000029	-0.00120939	0.317381	0.989258	0.789883	0.00452489	NA	0.999883
OG0000030	-0.00555043	0.320202	0.991382	0.312551	0.00546457	NA	0.999883
OG0000031	-0.000964768	0.317668	0.989072	0.808109	0.00396049	NA	0.999883
OG0000032	0.00249855	0.32062	0.988475	0.593666	0.00466596	NA	0.999883
OG0000033	0.0251882	0.339457	0.9862	0.138612	0.0168535	NA	0.999883
OG0000034	0.0275422	0.358903	0.986782	0.0261759	0.0121773	NA	0.999883
OG0000035	0.0341728	0.331162	0.988876	0.185141	0.0255871	NA	0.999883
OG0000036	-0.000609344	0.317789	0.988808	0.937999	0.00781132	NA	0.999883
OG0000037	0.00786626	0.319975	0.989421	0.503746	0.0117168	NA	0.999883
OG0000038	-0.000285768	0.318095	0.988632	0.992593	0.0306945	NA	0.999883
OG0000039	-0.0109174	0.336005	0.989721	0.105882	0.00668236	NA	0.999883
OG0000040	0.00477757	0.322527	0.988606	0.452677	0.00633369	NA	0.999883
OG0000041	-2.63905e-05	0.318118	0.98862	0.995485	0.00465088	NA	0.999883
OG0000042	0.00139491	0.319756	0.987995	0.818615	0.00606447	NA	0.999883
OG0000043	0.00143829	0.319264	0.988206	0.837492	0.0069918	NA	0.999883
OG0000044	0.00299619	0.320367	0.987862	0.753997	0.00953127	NA	0.999883
OG0000045	0.00569764	0.323914	0.989137	0.348027	0.00603907	NA	0.999883
OG0000046	-0.000288715	0.318148	0.988607	0.985477	0.0158157	NA	0.999883
OG0000047	0.00257451	0.320492	0.987908	0.722987	0.00723978	NA	0.999883
OG0000048	0.00532906	0.32014	0.988621	0.610201	0.0104161	NA	0.999883
OG0000049	0.00273608	0.320425	0.988369	0.629643	0.00565397	NA	0.999883
OG0000050	-0.0110358	0.318481	0.98909	0.682068	0.0268507	NA	0.999883
OG0000051	0.00636256	0.322579	0.988289	0.483908	0.00905051	NA	0.999883
OG0000052	-0.0023888	0.31792	0.988769	0.910027	0.0210783	NA	0.999883
OG0000053	0.0186121	0.32908	0.987785	0.271712	0.0168273	NA	0.999883
OG0000054	0.00534817	0.326645	0.986063	0.488078	0.00768088	NA	0.999883
OG0000055	-0.00249895	0.317082	0.989362	0.806449	0.0101687	NA	0.999883
OG0000056	0.01347	0.326488	0.987174	0.395552	0.0157771	NA	0.999883
OG0000057	-0.00149773	0.317892	0.98889	0.84055	0.00742242	NA	0.999883
OG0000058	0.00337562	0.318495	0.988496	0.897478	0.026123	NA	0.999883
OG0000059	0.00778759	0.318668	0.989037	0.672835	0.0183809	NA	0.999883
OG0000060	-0.010043	0.321873	0.987469	0.658188	0.0226233	NA	0.999883
OG0000061	-0.0011934	0.317305	0.989193	0.833861	0.0056727	NA	0.999883
OG0000062	-7.32043e-05	0.318043	0.988658	0.990698	0.00626128	NA	0.999883
OG0000063	0.014318	0.324249	0.986788	0.560337	0.0244934	NA	0.999883
OG0000064	-0.00236287	0.318497	0.988603	0.83369	0.0112199	NA	0.999883
OG0000065	0.00399205	0.322745	0.98719	0.623767	0.00810976	NA	0.999883
OG0000066	-0.00113603	0.317828	0.988939	0.832401	0.00535228	NA	0.999883
OG0000067	-0.00430205	0.318176	0.989755	0.580719	0.00775999	NA	0.999883
OG0000068	0.00119377	0.319014	0.988292	0.859074	0.00670378	NA	0.999883
OG0000069	-0.00156198	0.317915	0.988843	0.859882	0.00882261	NA	0.999883
OG0000070	0.00486479	0.321735	0.987719	0.624821	0.00991286	NA	0.999883
OG0000071	0.00098512	0.318515	0.988434	0.952965	0.0166541	NA	0.999883
OG0000072	-0.0207319	0.324172	0.991972	0.191509	0.0157508	NA	0.999883
OG0000073	0.00266953	0.319024	0.988512	0.765894	0.00893799	NA	0.999883
OG0000074	-0.0042585	0.318218	0.988827	0.797456	0.016543	NA	0.999883
OG0000075	0.00131697	0.318022	0.988745	0.888703	0.00938337	NA	0.999883
OG0000076	-0.00238098	0.317806	0.988794	0.945945	0.0350179	NA	0.999883
OG0000077	-0.00574328	0.31922	0.989541	0.536575	0.00925687	NA	0.999883
OG0000078	0.00355067	0.321245	0.987681	0.68317	0.0086708	NA	0.999883
OG0000079	-0.00479634	0.319488	0.988979	0.604347	0.00922315	NA	0.999883
OG0000080	-0.000577467	0.317867	0.988764	0.946071	0.00851279	NA	0.999883
OG0000081	-0.012911	0.320037	0.992714	0.237119	0.0108466	NA	0.999883
OG0000082	0.00429911	0.318035	0.98891	0.800287	0.0169428	NA	0.999883
OG0000083	0.00303284	0.319601	0.988506	0.687965	0.00752667	NA	0.999883
OG0000084	-0.00348786	0.317255	0.989969	0.620689	0.00702305	NA	0.999883
OG0000085	0.000479993	0.318568	0.988414	0.942222	0.00660374	NA	0.999883
OG0000086	0.0402762	0.334461	0.98985	0.117821	0.0255002	NA	0.999883
OG0000087	0.000322797	0.318092	0.988641	0.964761	0.00728555	NA	0.999883
OG0000088	-0.0150483	0.317197	0.992211	0.348389	0.0159621	NA	0.999883
OG0000089	-0.00806706	0.317556	0.990136	0.566238	0.0140108	NA	0.999883
OG0000090	-0.00565565	0.316882	0.989576	0.762736	0.0186762	NA	0.999883
OG0000091	-0.00765818	0.318374	0.990466	0.468765	0.0105247	NA	0.999883
OG0000092	-0.00185319	0.317476	0.988957	0.947116	0.02786	NA	0.999883
OG0000093	0.0188458	0.324086	0.989502	0.317483	0.0187455	NA	0.999883
OG0000094	0.00491459	0.321327	0.988303	0.564492	0.00849733	NA	0.999883
OG0000095	0.000356975	0.318229	0.988569	0.973672	0.0107858	NA	0.999883
OG0000096	-0.000802487	0.317556	0.988956	0.904521	0.00667083	NA	0.999883
OG0000097	0.00106137	0.318765	0.988373	0.887328	0.00746935	NA	0.999883
OG0000098	0.0135781	0.320854	0.989541	0.441605	0.0175659	NA	0.999883
OG0000099	-0.0105969	0.317313	0.990005	0.608731	0.0206276	NA	0.999883
OG0000100	0.005861	0.322117	0.987668	0.599424	0.0111185	NA	0.999883
OG0000101	-0.00137192	0.316927	0.989435	0.807347	0.00560916	NA	0.999883
OG0000102	-0.0250009	0.32854	0.99117	0.15334	0.0173585	NA	0.999883
OG0000103	0.00527667	0.323685	0.987312	0.531417	0.00839796	NA	0.999883
OG0000104	6.00282e-05	0.318126	0.988617	0.995326	0.0102174	NA	0.999883
OG0000105	-0.00837033	0.318586	0.990297	0.477092	0.0117225	NA	0.999883
OG0000106	-0.00419297	0.316875	0.991393	0.440066	0.00540612	NA	0.999883
OG0000107	-0.00853337	0.316406	0.99066	0.567552	0.0148711	NA	0.999883
OG0000108	-0.00210141	0.317193	0.989292	0.813452	0.00887852	NA	0.999883
OG0000109	-0.014955	0.321232	0.987779	0.663628	0.0342705	NA	0.999883
OG0000110	0.00284372	0.319675	0.988008	0.831288	0.0133081	NA	0.999883
OG0000111	0.000676496	0.318328	0.988535	0.942362	0.00932988	NA	0.999883
OG0000112	-0.00987248	0.322521	0.993494	0.161136	0.0069861	NA	0.999883
OG0000113	0.000793458	0.318723	0.988361	0.914204	0.00734359	NA	0.999883
OG0000114	-0.00560304	0.316421	0.989963	0.711968	0.0151266	NA	0.999883
OG0000115	-0.0182329	0.32521	0.989799	0.268543	0.016375	NA	0.999883
OG0000116	0.0564384	0.332389	0.989024	0.16204	0.0400249	NA	0.999883
OG0000117	0.00196419	0.320295	0.987932	0.744483	0.00600763	NA	0.999883
OG0000118	0.00776363	0.325527	0.986887	0.467244	0.0106331	NA	0.999883
OG0000119	-0.00257775	0.317131	0.989181	0.891497	0.0188424	NA	0.999883
OG0000120	-6.8292e-05	0.318094	0.988633	0.993922	0.00893882	NA	0.999883
OG0000121	-1.34948e-05	0.318087	0.988636	0.998837	0.00922928	NA	0.999883
OG0000122	0.00119017	0.31847	0.988502	0.902392	0.00967667	NA	0.999883
OG0000123	-0.0654491	0.336506	0.988797	0.118479	0.0415132	NA	0.999883
OG0000124	0.0105832	0.322338	0.988032	0.529897	0.0167811	NA	0.999883
OG0000125	-0.00678751	0.322349	0.989998	0.340646	0.00708448	NA	0.999883
OG0000126	0.00367589	0.31968	0.988051	0.81189	0.0153994	NA	0.999883
OG0000127	-0.0392466	0.345198	0.988103	0.0646057	0.0209713	NA	0.999883
OG0000128	0.0102247	0.319063	0.988252	0.867726	0.0612129	NA	0.999883
OG0000129	0.0411957	0.322515	0.987693	0.563638	0.0710712	NA	0.999883
OG0000130	-0.00356218	0.318971	0.98923	0.604867	0.00685981	NA	0.999883
OG0000131	0.0277187	0.335465	0.984455	0.258714	0.0243834	NA	0.999883
OG0000132	0.00193476	0.319074	0.988292	0.842892	0.00973313	NA	0.999883
OG0000133	0.00937198	0.325934	0.98724	0.414528	0.0114316	NA	0.999883
OG0000134	0.0153481	0.320381	0.988416	0.625056	0.0312957	NA	0.999883
OG0000135	-0.00129562	0.317364	0.989125	0.854147	0.00702724	NA	0.999883
OG0000136	0.0552262	0.335798	0.988392	0.134427	0.0365548	NA	0.999883
OG0000137	-0.001623	0.317393	0.989233	0.79743	0.00630404	NA	0.999883
OG0000138	0.0142428	0.319126	0.988746	0.687592	0.0353021	NA	0.999883
OG0000139	-0.00499797	0.318792	0.989393	0.591792	0.00928632	NA	0.999883
OG0000140	0.0128893	0.31936	0.989677	0.5089	0.0194334	NA	0.999883
OG0000141	-0.00219737	0.317875	0.988821	0.886154	0.0153034	NA	0.999883
OG0000142	0.000317254	0.318107	0.988626	0.992332	0.032919	NA	0.999883
OG0000143	-0.00411188	0.316337	0.990386	0.622973	0.00833409	NA	0.999883
OG0000144	-0.00178651	0.317492	0.989189	0.795654	0.0068775	NA	0.999883
OG0000145	-0.00613642	0.318647	0.990156	0.490966	0.0088719	NA	0.999883
OG0000146	-0.00258049	0.317603	0.989053	0.830657	0.0120306	NA	0.999883
OG0000147	-0.00464032	0.318621	0.989804	0.540021	0.00754298	NA	0.999883
OG0000148	-0.00341467	0.317678	0.98936	0.712343	0.00923124	NA	0.999883
OG0000149	-0.00632094	0.318584	0.988944	0.705139	0.0166505	NA	0.999883
OG0000150	0.00175627	0.318825	0.988478	0.815674	0.00751148	NA	0.999883
OG0000151	-0.00276293	0.31721	0.989285	0.812708	0.0116263	NA	0.999883
OG0000152	-0.000354407	0.317816	0.988777	0.968251	0.00887891	NA	0.999883
OG0000153	0.00191966	0.317861	0.989034	0.785918	0.00704604	NA	0.999883
OG0000154	-0.0250002	0.322772	0.988987	0.40486	0.0298688	NA	0.999883
OG0000155	-0.000695084	0.317829	0.988773	0.964272	0.0154736	NA	0.999883
OG0000156	-0.00113557	0.317627	0.9889	0.92423	0.0119057	NA	0.999883
OG0000157	-0.00471415	0.318765	0.98933	0.605042	0.00908261	NA	0.999883
OG0000158	0.00663799	0.318421	0.988659	0.825311	0.0299848	NA	0.999883
OG0000159	0.0473363	0.332929	0.991947	0.0919616	0.027784	NA	0.999883
OG0000160	0.0129396	0.326918	0.988101	0.316022	0.0128316	NA	0.999883
OG0000161	-0.00670791	0.3157	0.990135	0.76295	0.0221716	NA	0.999883
OG0000162	0.042099	0.334573	0.991043	0.0947428	0.0249241	NA	0.999883
OG0000163	0.00613432	0.321801	0.988384	0.520051	0.00949792	NA	0.999883
OG0000164	0.0117108	0.321176	0.989326	0.447645	0.0153531	NA	0.999883
OG0000165	-0.00387971	0.319269	0.988649	0.693602	0.00981543	NA	0.999883
OG0000166	-0.0728777	0.374139	1	0.00078562	0.0209497	NA	0.625528
OG0000167	0.00636736	0.32384	0.988251	0.422405	0.00789977	NA	0.999883
OG0000168	-0.00397679	0.317448	0.989109	0.840556	0.0197087	NA	0.999883
OG0000169	-0.00016169	0.318021	0.988669	0.992312	0.0167337	NA	0.999883
OG0000170	-0.00435914	0.317275	0.989281	0.80151	0.0172876	NA	0.999883
OG0000171	-0.0154421	0.321603	0.989177	0.441435	0.0199698	NA	0.999883
OG0000172	0.0021275	0.319176	0.988252	0.836774	0.0102961	NA	0.999883
OG0000173	0.00357294	0.321722	0.98793	0.590519	0.00661582	NA	0.999883
OG0000174	-0.00144873	0.318582	0.988483	0.87572	0.0092362	NA	0.999883
OG0000175	-0.00453923	0.317743	0.988905	0.874104	0.0285648	NA	0.999883
OG0000176	-0.0116618	0.316809	0.989457	0.82285	0.0519339	NA	0.999883
OG0000177	-0.0409845	0.317709	0.996229	0.13079	0.0268712	NA	0.999883
OG0000178	-0.0138909	0.323281	0.991127	0.246366	0.0119032	NA	0.999883
OG0000179	-0.0211293	0.316741	0.990683	0.539739	0.0343224	NA	0.999883
OG0000180	0.0093646	0.318665	0.988473	0.856824	0.051753	NA	0.999883
OG0000181	-0.00441865	0.318309	0.989092	0.702041	0.0115124	NA	0.999883
OG0000182	0.00166736	0.318716	0.988459	0.850404	0.00881462	NA	0.999883
OG0000183	-0.00487718	0.318446	0.989668	0.573738	0.00863729	NA	0.999883
OG0000184	-0.00255119	0.318093	0.989105	0.726712	0.00727623	NA	0.999883
OG0000185	-0.00381748	0.318153	0.988733	0.855123	0.0208465	NA	0.999883
OG0000186	-0.0009318	0.317757	0.98882	0.94413	0.0132584	NA	0.999883
OG0000187	-0.00429405	0.317454	0.989566	0.687592	0.0106432	NA	0.999883
OG0000188	-0.00302135	0.317292	0.989254	0.808764	0.0124463	NA	0.999883
OG0000189	-0.00886094	0.323334	0.990972	0.25309	0.0077024	NA	0.999883
OG0000190	0.00682067	0.32384	0.987067	0.552614	0.0114415	NA	0.999883
OG0000191	-0.0190208	0.314308	0.993598	0.331543	0.0194806	NA	0.999883
OG0000192	0.006054	0.320089	0.988368	0.66361	0.0138724	NA	0.999883
OG0000193	0.0226198	0.328277	0.988399	0.262216	0.0200458	NA	0.999883
OG0000194	0.00327438	0.319304	0.988226	0.819414	0.0142997	NA	0.999883
OG0000195	-0.00485149	0.317839	0.988948	0.825678	0.0219618	NA	0.999883
OG0000196	-0.00594857	0.318173	0.989509	0.62499	0.0121272	NA	0.999883
OG0000197	-9.53163e-05	0.318107	0.988626	0.992853	0.0106103	NA	0.999883
OG0000198	-0.00437821	0.316806	0.989961	0.667059	0.0101432	NA	0.999883
OG0000199	-0.0336729	0.325148	0.988684	0.336679	0.0348571	NA	0.999883
OG0000200	-0.00325263	0.317683	0.989104	0.792396	0.0123205	NA	0.999883
OG0000201	-0.000973103	0.317933	0.988721	0.964386	0.0217319	NA	0.999883
OG0000202	-0.0132888	0.319903	0.989793	0.463566	0.0180506	NA	0.999883
OG0000203	0.00669267	0.318142	0.988768	0.839688	0.0329863	NA	0.999883
OG0000204	0.0213647	0.323768	0.98835	0.416848	0.0261904	NA	0.999883
OG0000205	0.000199115	0.318152	0.988604	0.99046	0.0166059	NA	0.999883
OG0000206	0.0166122	0.321634	0.988094	0.572071	0.0292918	NA	0.999883
OG0000207	0.0179807	0.319957	0.988256	0.704657	0.0472833	NA	0.999883
OG0000208	0.00333689	0.319568	0.988137	0.800337	0.0131541	NA	0.999883
OG0000209	0.00172428	0.318466	0.988584	0.851121	0.00915993	NA	0.999883
OG0000210	0.0234649	0.331244	0.988342	0.201709	0.018242	NA	0.999883
OG0000211	0.0112519	0.320744	0.987892	0.694567	0.0285613	NA	0.999883
OG0000212	-0.0135452	0.322004	0.992582	0.204428	0.0105945	NA	0.999883
OG0000213	-0.0181272	0.319033	0.990536	0.427724	0.0227506	NA	0.999883
OG0000214	0.0316197	0.333478	0.989595	0.133753	0.0208927	NA	0.999883
OG0000215	-0.00422308	0.317296	0.989898	0.630899	0.00875891	NA	0.999883
OG0000216	0.00871483	0.323673	0.987542	0.504254	0.0129963	NA	0.999883
OG0000217	0.00897086	0.322212	0.987838	0.565602	0.015555	NA	0.999883
OG0000218	0.000484144	0.318083	0.988638	0.991553	0.0456027	NA	0.999883
OG0000219	-0.00850693	0.322296	0.988551	0.470803	0.011745	NA	0.999883
OG0000220	0.00954478	0.319745	0.989471	0.5116	0.0144832	NA	0.999883
OG0000221	0.00109837	0.318434	0.988541	0.887048	0.00771046	NA	0.999883
OG0000222	0.000983852	0.318161	0.988606	0.965724	0.02283	NA	0.999883
OG0000223	-0.00385264	0.317523	0.989436	0.712235	0.0104112	NA	0.999883
OG0000224	-0.00192115	0.317452	0.98915	0.819965	0.00841608	NA	0.999883
OG0000225	-0.00487591	0.318266	0.989063	0.715004	0.0133104	NA	0.999883
OG0000226	0.0305416	0.329198	0.987537	0.280938	0.0281521	NA	0.999883
OG0000227	0.00390973	0.318961	0.988301	0.869253	0.0236827	NA	0.999883
OG0000228	-0.00464192	0.317888	0.989424	0.671682	0.0109154	NA	0.999883
OG0000229	0.00447574	0.320286	0.988567	0.606633	0.00866148	NA	0.999883
OG0000230	0.0342415	0.326515	0.988245	0.320033	0.0342402	NA	0.999883
OG0000231	-0.0361674	0.31967	0.990403	0.411605	0.0438395	NA	0.999883
OG0000232	0.00122905	0.318951	0.988265	0.897183	0.00948386	NA	0.999883
OG0000233	-0.00361058	0.316591	0.990263	0.623945	0.0073386	NA	0.999883
OG0000234	0.00315563	0.317355	0.989554	0.702439	0.00823329	NA	0.999883
OG0000235	-0.0020043	0.317079	0.989272	0.849552	0.0105351	NA	0.999883
OG0000236	-0.000282374	0.317997	0.988684	0.979933	0.0111947	NA	0.999883
OG0000237	-0.000818248	0.318364	0.988538	0.917936	0.00791881	NA	0.999883
OG0000238	0.000678374	0.318375	0.988499	0.964982	0.0154078	NA	0.999883
OG0000239	0.00049352	0.31833	0.988524	0.958582	0.00947601	NA	0.999883
OG0000240	-0.00378027	0.317876	0.989365	0.686655	0.00934014	NA	0.999883
OG0000242	0.0202136	0.331564	0.99073	0.12866	0.0131785	NA	0.999883
OG0000243	-0.0308256	0.321184	0.991264	0.291555	0.029051	NA	0.999883
OG0000244	-0.00992027	0.321403	0.988711	0.504336	0.0147968	NA	0.999883
OG0000245	-0.0031911	0.317391	0.989286	0.777908	0.0112794	NA	0.999883
OG0000246	-0.00800817	0.318677	0.990042	0.503655	0.0119256	NA	0.999883
OG0000247	0.00145245	0.31895	0.988377	0.832164	0.00683324	NA	0.999883
OG0000248	0.00292667	0.318478	0.988486	0.912714	0.0266226	NA	0.999883
OG0000249	-0.00877788	0.316763	0.990995	0.494255	0.012788	NA	0.999883
OG0000250	0.00364513	0.32007	0.987976	0.766662	0.0122458	NA	0.999883
OG0000251	-0.00279055	0.318266	0.989025	0.725407	0.0079195	NA	0.999883
OG0000252	0.00728204	0.323271	0.988344	0.441048	0.00940921	NA	0.999883
OG0000253	-0.000602468	0.317925	0.988731	0.952653	0.010118	NA	0.999883
OG0000254	0.00356583	0.320877	0.987666	0.734063	0.010463	NA	0.999883
OG0000255	-0.000677679	0.318178	0.988599	0.962904	0.0145292	NA	0.999883
OG0000256	0.00277261	0.318591	0.988494	0.865963	0.0163785	NA	0.999883
OG0000257	-0.0118187	0.316156	0.990531	0.610923	0.0231476	NA	0.999883
OG0000258	0.00100887	0.318585	0.988402	0.946997	0.0151326	NA	0.999883
OG0000259	0.00868674	0.323973	0.986632	0.605657	0.016765	NA	0.999883
OG0000260	-0.022988	0.322473	0.988007	0.524172	0.0359479	NA	0.999883
OG0000261	0.00195738	0.319031	0.988243	0.884027	0.0133802	NA	0.999883
OG0000262	-0.00808299	0.317735	0.990588	0.489874	0.0116567	NA	0.999883
OG0000263	0.00492021	0.318515	0.989247	0.643936	0.0106085	NA	0.999883
OG0000264	-0.00849881	0.318991	0.9899	0.502911	0.0126342	NA	0.999883
OG0000265	-0.0164547	0.318889	0.991085	0.381649	0.0187141	NA	0.999883
OG0000266	-0.00282114	0.316982	0.989512	0.768129	0.00953941	NA	0.999883
OG0000267	0.00211317	0.318962	0.988303	0.867763	0.0126547	NA	0.999883
OG0000268	-0.0149543	0.316299	0.990935	0.531978	0.0238328	NA	0.999883
OG0000269	0.00755378	0.321692	0.988137	0.561348	0.0129555	NA	0.999883
OG0000270	-0.00126717	0.317845	0.988796	0.920095	0.0125958	NA	0.999883
OG0000271	-0.00656456	0.318011	0.988843	0.834732	0.0313709	NA	0.999883
OG0000272	-0.00416369	0.318023	0.988897	0.808284	0.0171084	NA	0.999883
OG0000273	0.0279698	0.332424	0.98719	0.220632	0.0226731	NA	0.999883
OG0000274	-0.00495133	0.316141	0.989999	0.739528	0.0148452	NA	0.999883
OG0000275	-0.0123453	0.317385	0.98944	0.729557	0.0355961	NA	0.999883
OG0000276	-0.0113986	0.320298	0.989835	0.438818	0.0146563	NA	0.999883
OG0000277	0.00549526	0.320191	0.988053	0.725896	0.0156244	NA	0.999883
OG0000278	0.0267219	0.320718	0.991298	0.302727	0.0257765	NA	0.999883
OG0000279	0.0194299	0.320173	0.989619	0.468566	0.0266907	NA	0.999883
OG0000280	0.00591135	0.321922	0.98731	0.68591	0.0145689	NA	0.999883
OG0000281	0.00495986	0.317739	0.988921	0.865112	0.0291127	NA	0.999883
OG0000282	-0.0351356	0.325463	0.990291	0.2382	0.0295862	NA	0.999883
OG0000283	-0.00136896	0.317535	0.988978	0.895213	0.0103637	NA	0.999883
OG0000284	0.00204784	0.317907	0.988746	0.943225	0.0286731	NA	0.999883
OG0000285	-0.023836	0.319562	0.99101	0.362095	0.0260177	NA	0.999883
OG0000286	0.0448165	0.324207	0.989198	0.333664	0.0461026	NA	0.999883
OG0000287	-0.0244308	0.326558	0.988338	0.313016	0.0240761	NA	0.999883
OG0000288	0.00609301	0.320568	0.987885	0.718794	0.0168674	NA	0.999883
OG0000289	0.00207199	0.318928	0.988556	0.767319	0.00698111	NA	0.999883
OG0000290	-0.0106288	0.323161	0.989489	0.349239	0.0112942	NA	0.999883
OG0000291	0.000917271	0.318326	0.988551	0.924655	0.00967149	NA	0.999883
OG0000292	0.00765572	0.315739	0.990169	0.745404	0.0235035	NA	0.999883
OG0000293	-0.00230825	0.316744	0.989449	0.841668	0.011521	NA	0.999883
OG0000294	-0.0064671	0.317783	0.989597	0.644979	0.0139878	NA	0.999883
OG0000295	-0.00291116	0.316444	0.989625	0.826334	0.0132289	NA	0.999883
OG0000296	-0.0113283	0.31409	0.993483	0.348797	0.0120264	NA	0.999883
OG0000297	0.0017772	0.318552	0.98842	0.946035	0.0261812	NA	0.999883
OG0000298	-0.000538289	0.317983	0.988695	0.965237	0.0123159	NA	0.999883
OG0000299	-0.00934789	0.314477	0.992091	0.481614	0.0132274	NA	0.999883
OG0000300	-0.000709022	0.318171	0.988616	0.940372	0.00945161	NA	0.999883
OG0000301	0.00320969	0.317894	0.98907	0.767465	0.0108213	NA	0.999883
OG0000302	-0.000795423	0.31793	0.988731	0.948024	0.0121671	NA	0.999883
OG0000303	-0.0033477	0.317405	0.989309	0.767304	0.0112786	NA	0.999883
OG0000304	-0.0117573	0.32081	0.991089	0.313962	0.0116095	NA	0.999883
OG0000305	-0.00524567	0.316787	0.98937	0.87623	0.033582	NA	0.999883
OG0000306	0.00536231	0.319875	0.988878	0.58886	0.00988483	NA	0.999883
OG0000307	-0.00454125	0.317948	0.989611	0.626238	0.00929165	NA	0.999883
OG0000308	-0.0119452	0.319103	0.990077	0.474572	0.0166335	NA	0.999883
OG0000309	-0.000593686	0.318019	0.988682	0.955766	0.0106728	NA	0.999883
OG0000310	0.0151645	0.322687	0.988554	0.449692	0.0199713	NA	0.999883
OG0000311	0.000356767	0.318476	0.988444	0.974412	0.0110914	NA	0.999883
OG0000312	0.0227837	0.321768	0.989163	0.434769	0.029037	NA	0.999883
OG0000313	-0.00268407	0.317506	0.989168	0.801346	0.0106356	NA	0.999883
OG0000314	0.0269291	0.32155	0.988073	0.582008	0.0487407	NA	0.999883
OG0000315	-0.000289235	0.318013	0.988675	0.982083	0.0128425	NA	0.999883
OG0000316	-0.0552593	0.329207	0.993444	0.0933586	0.0325758	NA	0.999883
OG0000317	-0.0155168	0.32182	0.990362	0.332373	0.0159193	NA	0.999883
OG0000318	0.00956835	0.324299	0.987652	0.456675	0.0127982	NA	0.999883
OG0000319	0.0458156	0.337562	0.990187	0.0860609	0.0263912	NA	0.999883
OG0000320	-0.0152335	0.322534	0.989725	0.354238	0.016357	NA	0.999883
OG0000321	-0.00246072	0.318223	0.989031	0.7295	0.00709363	NA	0.999883
OG0000322	0.00262996	0.31991	0.988025	0.77763	0.00928405	NA	0.999883
OG0000323	-0.102083	0.341641	1	0.00888919	0.03815	NA	0.999883
OG0000324	0.00729728	0.324098	0.988567	0.38422	0.0083444	NA	0.999883
OG0000325	0.02566	0.324442	0.987875	0.428243	0.032241	NA	0.999883
OG0000326	0.00381948	0.320261	0.987693	0.835935	0.0183885	NA	0.999883
OG0000327	0.0493628	0.339729	0.990608	0.0672152	0.0266375	NA	0.999883
OG0000328	-0.00267167	0.317133	0.989426	0.77264	0.00921857	NA	0.999883
OG0000329	0.0428281	0.334951	0.983191	0.332072	0.0439115	NA	0.999883
OG0000330	-0.00224629	0.318056	0.988763	0.865674	0.0132406	NA	0.999883
OG0000331	0.00407701	0.318561	0.988987	0.697155	0.0104421	NA	0.999883
OG0000332	0.0345506	0.325637	0.989049	0.298482	0.033035	NA	0.999883
OG0000333	-0.0128917	0.320225	0.989449	0.4854	0.018401	NA	0.999883
OG0000334	0.00722585	0.322466	0.987204	0.648393	0.015792	NA	0.999883
OG0000335	-0.0176888	0.319007	0.992706	0.261148	0.0156407	NA	0.999883
OG0000336	0.00961146	0.319175	0.988424	0.769566	0.0327089	NA	0.999883
OG0000337	0.00418965	0.319214	0.988647	0.700899	0.010872	NA	0.999883
OG0000338	0.00794816	0.321902	0.988439	0.506823	0.0119249	NA	0.999883
OG0000339	-0.0490499	0.321555	0.991556	0.264499	0.0436781	NA	0.999883
OG0000340	-0.00242645	0.317781	0.988842	0.907332	0.0207851	NA	0.999883
OG0000341	-0.0053665	0.31809	0.989308	0.675768	0.0127882	NA	0.999883
OG0000342	-0.00629986	0.319076	0.990724	0.407059	0.00756221	NA	0.999883
OG0000343	0.001355	0.318311	0.988585	0.900053	0.0107576	NA	0.999883
OG0000344	0.00838189	0.321431	0.987503	0.701452	0.0217931	NA	0.999883
OG0000345	0.00408566	0.319687	0.988088	0.795817	0.0157413	NA	0.999883
OG0000346	0.00353031	0.320021	0.987758	0.8672	0.0210507	NA	0.999883
OG0000347	0.000211541	0.318189	0.988586	0.985872	0.0119122	NA	0.999883
OG0000348	0.0289597	0.328441	0.988934	0.23415	0.0241742	NA	0.999883
OG0000349	-0.0066429	0.319936	0.987966	0.793412	0.0252891	NA	0.999883
OG0000350	0.0258178	0.324501	0.988712	0.357587	0.0279164	NA	0.999883
OG0000351	-0.00344353	0.317392	0.989117	0.851023	0.018281	NA	0.999883
OG0000352	-0.000501321	0.317933	0.988717	0.974857	0.0158608	NA	0.999883
OG0000353	-0.0121024	0.317369	0.989838	0.636095	0.0254886	NA	0.999883
OG0000354	0.000407689	0.318161	0.9886	0.986538	0.0240937	NA	0.999883
OG0000355	0.0077164	0.320173	0.98845	0.638483	0.0163672	NA	0.999883
OG0000356	0.00172692	0.318376	0.988585	0.877002	0.0111255	NA	0.999883
OG0000357	0.0243649	0.326586	0.988355	0.311135	0.0239175	NA	0.999883
OG0000358	0.00567186	0.320689	0.988973	0.516175	0.00870071	NA	0.999883
OG0000359	-0.0103709	0.325683	0.989676	0.263049	0.00920689	NA	0.999883
OG0000360	-0.00524751	0.317904	0.988835	0.868029	0.0314886	NA	0.999883
OG0000361	0.0141203	0.319487	0.988749	0.647582	0.0307834	NA	0.999883
OG0000362	0.0374719	0.32636	0.988507	0.308991	0.0366202	NA	0.999883
OG0000363	0.0074128	0.320041	0.988832	0.58286	0.0134473	NA	0.999883
OG0000364	0.00122062	0.318109	0.988634	0.96207	0.0255938	NA	0.999883
OG0000365	-0.0128227	0.320048	0.988767	0.593084	0.0239084	NA	0.999883
OG0000366	0.00222034	0.31873	0.988475	0.838737	0.0108781	NA	0.999883
OG0000367	-0.00801519	0.320234	0.989178	0.518804	0.012373	NA	0.999883
OG0000368	0.008035	0.322699	0.988947	0.411691	0.00974125	NA	0.999883
OG0000369	0.00305913	0.318687	0.988405	0.892787	0.0226319	NA	0.999883
OG0000370	-0.03261	0.309907	0.998568	0.139987	0.0218964	NA	0.999883
OG0000371	-0.00377958	0.31787	0.988931	0.82641	0.0171829	NA	0.999883
OG0000372	0.00174617	0.31857	0.988461	0.894963	0.0131877	NA	0.999883
OG0000373	0.0117208	0.320829	0.989025	0.500929	0.0173431	NA	0.999883
OG0000374	0.00564286	0.321165	0.988178	0.59688	0.0106304	NA	0.999883
OG0000375	-0.0140607	0.314833	0.991164	0.604121	0.0270212	NA	0.999883
OG0000376	0.00692116	0.322156	0.987404	0.64188	0.0148305	NA	0.999883
OG0000377	0.0402376	0.333098	0.986811	0.220979	0.0326424	NA	0.999883
OG0000378	0.0045538	0.320468	0.988007	0.701139	0.0118269	NA	0.999883
OG0000379	-0.0155615	0.317487	0.989705	0.652218	0.0344107	NA	0.999883
OG0000380	0.00360932	0.318444	0.989197	0.66185	0.0082246	NA	0.999883
OG0000381	-0.00492054	0.318381	0.988612	0.858857	0.027589	NA	0.999883
OG0000382	0.0360835	0.326251	0.986788	0.439012	0.046416	NA	0.999883
OG0000383	-0.0275048	0.319828	0.994561	0.160636	0.0194399	NA	0.999883
OG0000384	-0.00655589	0.318599	0.989781	0.544892	0.0107864	NA	0.999883
OG0000385	1.2659e-05	0.318131	0.988614	0.999139	0.0116938	NA	0.999883
OG0000386	0.00302868	0.319124	0.988367	0.798983	0.011857	NA	0.999883
OG0000387	-0.00865828	0.317541	0.990284	0.544184	0.0142204	NA	0.999883
OG0000388	0.011968	0.322743	0.987263	0.6115	0.023478	NA	0.999883
OG0000389	0.00192229	0.318035	0.988686	0.937173	0.0243177	NA	0.999883
OG0000390	0.0252388	0.319552	0.989352	0.540578	0.041083	NA	0.999883
OG0000391	-0.00141923	0.317485	0.989039	0.869846	0.00863631	NA	0.999883
OG0000392	-0.0416874	0.324246	0.991166	0.223815	0.0340284	NA	0.999883
OG0000393	0.0176422	0.325306	0.989073	0.306841	0.0171643	NA	0.999883
OG0000394	0.00013962	0.318124	0.988618	0.989303	0.010384	NA	0.999883
OG0000395	0.00816311	0.320889	0.988087	0.638023	0.017291	NA	0.999883
OG0000396	-0.0038291	0.317771	0.989056	0.794342	0.0146446	NA	0.999883
OG0000397	0.0219312	0.328401	0.986436	0.372337	0.0244582	NA	0.999883
OG0000398	0.0378478	0.319281	0.990536	0.416199	0.0463318	NA	0.999883
OG0000399	0.0240212	0.325589	0.98727	0.427992	0.0301654	NA	0.999883
OG0000400	0.0115352	0.323567	0.987331	0.537054	0.0186141	NA	0.999883
OG0000401	-0.00249183	0.317177	0.989239	0.841732	0.0124424	NA	0.999883
OG0000402	-0.00203972	0.317896	0.988801	0.893236	0.015154	NA	0.999883
OG0000403	-0.0344132	0.316099	0.990719	0.581405	0.0621871	NA	0.999883
OG0000404	0.0217005	0.326822	0.987504	0.357965	0.0234831	NA	0.999883
OG0000405	0.00174025	0.318911	0.988278	0.902916	0.0142258	NA	0.999883
OG0000406	-0.00402394	0.318695	0.988464	0.853543	0.0217343	NA	0.999883
OG0000407	-0.00687595	0.318628	0.989892	0.52696	0.0108252	NA	0.999883
OG0000408	-0.00719423	0.316768	0.989497	0.813639	0.030427	NA	0.999883
OG0000409	-0.010816	0.318736	0.988466	0.841748	0.0540128	NA	0.999883
OG0000410	0.0517011	0.332482	0.98757	0.205886	0.0405698	NA	0.999883
OG0000411	0.00124336	0.31821	0.988682	0.867712	0.00744293	NA	0.999883
OG0000412	0.000203236	0.318095	0.988633	0.986731	0.0121858	NA	0.999883
OG0000413	-0.0139038	0.316943	0.989745	0.704017	0.0364795	NA	0.999883
OG0000414	0.00190394	0.318412	0.988593	0.861079	0.0108478	NA	0.999883
OG0000415	-0.00294712	0.31789	0.988747	0.955604	0.0527878	NA	0.999883
OG0000416	-0.00770079	0.317319	0.989544	0.709664	0.0206171	NA	0.999883
OG0000417	-0.00513732	0.317683	0.989148	0.776176	0.0180143	NA	0.999883
OG0000418	0.0271491	0.327252	0.991428	0.163079	0.0193017	NA	0.999883
OG0000419	0.00857815	0.325815	0.985986	0.551129	0.0143358	NA	0.999883
OG0000420	0.0123323	0.321339	0.989255	0.446723	0.0161351	NA	0.999883
OG0000422	-0.00387841	0.316928	0.989885	0.671193	0.00910556	NA	0.999883
OG0000423	-0.00590156	0.318301	0.989035	0.717904	0.0162835	NA	0.999883
OG0000424	-0.00484735	0.318153	0.989013	0.744881	0.01485	NA	0.999883
OG0000425	-0.0735427	0.35224	1	0.00404115	0.0249088	NA	0.851732
OG0000426	0.00807507	0.320761	0.98852	0.575166	0.0143542	NA	0.999883
OG0000427	0.00359312	0.319336	0.988516	0.718723	0.0099443	NA	0.999883
OG0000428	0.0165033	0.328787	0.988443	0.247961	0.0141899	NA	0.999883
OG0000429	0.0237553	0.33405	0.987575	0.178859	0.0175305	NA	0.999883
OG0000430	-0.018316	0.320461	0.987979	0.708918	0.0489052	NA	0.999883
OG0000431	0.000527608	0.318272	0.988545	0.98019	0.0211878	NA	0.999883
OG0000432	-0.0106646	0.316104	0.990064	0.72541	0.0302662	NA	0.999883
OG0000433	0.00562981	0.319563	0.988273	0.755006	0.0179855	NA	0.999883
OG0000434	0.0821444	0.329274	0.990955	0.149922	0.0565542	NA	0.999883
OG0000435	0.0070283	0.317685	0.989057	0.810843	0.0292773	NA	0.999883
OG0000436	0.0184553	0.32297	0.989047	0.391227	0.0214188	NA	0.999883
OG0000437	0.00242234	0.31827	0.988628	0.88325	0.0164474	NA	0.999883
OG0000438	-0.0229601	0.323571	0.98772	0.490001	0.0331212	NA	0.999883
OG0000439	-0.00845276	0.319511	0.988759	0.643243	0.0181869	NA	0.999883
OG0000440	0.00660091	0.323073	0.987363	0.568706	0.0115378	NA	0.999883
OG0000441	0.1108	0.355446	0.989629	0.022714	0.0477801	NA	0.999883
OG0000442	-0.0122219	0.321337	0.989591	0.413811	0.0148848	NA	0.999883
OG0000443	0.0127316	0.31841	0.988759	0.787046	0.0469847	NA	0.999883
OG0000444	-0.0335482	0.322263	0.99534	0.110254	0.0207944	NA	0.999883
OG0000445	-0.0331178	0.325188	0.992488	0.157954	0.0232552	NA	0.999883
OG0000446	-0.00202665	0.317475	0.988999	0.901862	0.0163882	NA	0.999883
OG0000447	-0.00200946	0.318173	0.988596	0.979058	0.0763344	NA	0.999883
OG0000448	-0.00052054	0.317959	0.988702	0.980966	0.0217561	NA	0.999883
OG0000449	-0.0118276	0.316708	0.991593	0.426266	0.0147974	NA	0.999883
OG0000450	-0.0206257	0.319644	0.991519	0.320185	0.0206314	NA	0.999883
OG0000451	0.0176238	0.327232	0.989544	0.233641	0.0146954	NA	0.999883
OG0000452	-0.00270634	0.317993	0.988754	0.892419	0.0199531	NA	0.999883
OG0000453	0.00943529	0.320383	0.987787	0.775151	0.0329303	NA	0.999883
OG0000454	-0.0146584	0.31568	0.992564	0.373293	0.0163803	NA	0.999883
OG0000455	0.0019838	0.319163	0.988167	0.889215	0.0142003	NA	0.999883
OG0000456	0.00637004	0.320213	0.988456	0.633577	0.0133163	NA	0.999883
OG0000457	0.00627079	0.319471	0.988393	0.733647	0.0183701	NA	0.999883
OG0000458	-0.0233878	0.321436	0.98989	0.38305	0.0266778	NA	0.999883
OG0000459	0.0483769	0.328321	0.988248	0.268443	0.0434382	NA	0.999883
OG0000460	0.0179147	0.321311	0.98883	0.495564	0.0261783	NA	0.999883
OG0000461	0.00595857	0.318691	0.988408	0.88901	0.0425727	NA	0.999883
OG0000462	0.00242721	0.319368	0.988179	0.825715	0.0109899	NA	0.999883
OG0000463	0.00534602	0.324019	0.987912	0.445498	0.00697562	NA	0.999883
OG0000464	0.00027287	0.318049	0.988656	0.989	0.0197354	NA	0.999883
OG0000465	-0.0180197	0.323661	0.988574	0.402021	0.0213988	NA	0.999883
OG0000466	-0.0108432	0.316737	0.990298	0.604402	0.0208542	NA	0.999883
OG0000467	-0.00331037	0.317151	0.989238	0.848915	0.0173259	NA	0.999883
OG0000468	0.020589	0.323984	0.987957	0.442932	0.0267136	NA	0.999883
OG0000469	-0.00921974	0.319202	0.990597	0.413839	0.0112293	NA	0.999883
OG0000470	0.0321575	0.327638	0.987309	0.341715	0.0336392	NA	0.999883
OG0000471	-0.00115826	0.318031	0.988702	0.921635	0.0117402	NA	0.999883
OG0000472	0.000989133	0.318198	0.988588	0.964016	0.0218624	NA	0.999883
OG0000473	-0.00362916	0.317186	0.989306	0.808697	0.0149448	NA	0.999883
OG0000474	0.0322061	0.324263	0.987208	0.506454	0.0482778	NA	0.999883
OG0000475	-0.00710948	0.31617	0.990194	0.682484	0.0173218	NA	0.999883
OG0000476	0.00103701	0.318237	0.988566	0.971351	0.0287928	NA	0.999883
OG0000477	0.0347888	0.341372	0.986231	0.117186	0.0219873	NA	0.999883
OG0000478	-0.000274189	0.31803	0.988668	0.975601	0.00893938	NA	0.999883
OG0000479	0.0355546	0.328368	0.989624	0.207628	0.0280079	NA	0.999883
OG0000480	0.112003	0.331601	0.992854	0.086299	0.064567	NA	0.999883
OG0000481	-0.0151498	0.317001	0.989858	0.669434	0.035367	NA	0.999883
OG0000482	-0.00282626	0.318029	0.988861	0.82212	0.0125338	NA	0.999883
OG0000483	-0.00581937	0.318434	0.989043	0.698856	0.0149933	NA	0.999883
OG0000484	-0.00351601	0.31785	0.988849	0.875667	0.0224063	NA	0.999883
OG0000485	-0.0127281	0.322014	0.987208	0.697941	0.0326888	NA	0.999883
OG0000486	-0.020716	0.317434	0.990471	0.524173	0.0323951	NA	0.999883
OG0000487	-0.000865431	0.318355	0.988526	0.936307	0.0107988	NA	0.999883
OG0000488	-0.0102771	0.320923	0.990002	0.394404	0.012008	NA	0.999883
OG0000489	-0.0382326	0.322131	0.99264	0.1997	0.0295892	NA	0.999883
OG0000490	0.00408132	0.317626	0.988886	0.942585	0.0565065	NA	0.999883
OG0000491	-0.0152873	0.316951	0.992946	0.300193	0.0146688	NA	0.999883
OG0000492	0.00830588	0.324134	0.988233	0.410628	0.0100467	NA	0.999883
OG0000493	0.00593353	0.320015	0.98831	0.684695	0.014564	NA	0.999883
OG0000494	0.0142025	0.321484	0.988786	0.49052	0.0205125	NA	0.999883
OG0000495	-0.0134324	0.32567	0.992536	0.150149	0.0092531	NA	0.999883
OG0000496	0.00453246	0.319142	0.988272	0.835746	0.0217956	NA	0.999883
OG0000497	-0.017182	0.318929	0.989914	0.504829	0.0256579	NA	0.999883
OG0000498	0.00122112	0.318407	0.988487	0.955595	0.0218676	NA	0.999883
OG0000499	-0.00819456	0.31758	0.990509	0.509531	0.0123735	NA	0.999883
OG0000500	-0.00471207	0.318918	0.988265	0.910763	0.0419227	NA	0.999883
OG0000501	-0.00836041	0.315914	0.990622	0.614871	0.0165576	NA	0.999883
OG0000502	-0.00164448	0.317481	0.989031	0.87602	0.0105098	NA	0.999883
OG0000503	0.0131004	0.323964	0.988885	0.364768	0.0143798	NA	0.999883
OG0000504	0.0237573	0.338178	0.991974	0.0599356	0.0124656	NA	0.999883
OG0000505	-0.00595686	0.31789	0.989537	0.646707	0.0129519	NA	0.999883
OG0000506	0.00495979	0.318438	0.988604	0.847755	0.0257584	NA	0.999883
OG0000507	-0.0166393	0.315625	0.991033	0.564277	0.0287534	NA	0.999883
OG0000508	0.0257597	0.324838	0.987332	0.460032	0.0347141	NA	0.999883
OG0000510	0.00223811	0.319134	0.988191	0.883004	0.0151643	NA	0.999883
OG0000511	0.00549189	0.318678	0.988431	0.877582	0.0355498	NA	0.999883
OG0000512	-0.00570117	0.316495	0.989631	0.812162	0.0239191	NA	0.999883
OG0000513	-0.0143064	0.318453	0.991236	0.38551	0.0164039	NA	0.999883
OG0000514	-0.00123224	0.317797	0.98882	0.91964	0.0121791	NA	0.999883
OG0000515	-0.0172228	0.316634	0.995485	0.170568	0.0124651	NA	0.999883
OG0000516	0.0226857	0.33865	0.984517	0.191034	0.0172165	NA	0.999883
OG0000517	0.002151	0.31794	0.98877	0.900386	0.0171346	NA	0.999883
OG0000518	-0.00857239	0.318296	0.988947	0.743544	0.0261198	NA	0.999883
OG0000519	0.00464167	0.319491	0.988088	0.838096	0.0226495	NA	0.999883
OG0000521	0.000645898	0.31818	0.988595	0.970433	0.0173767	NA	0.999883
OG0000522	0.00453002	0.320469	0.987846	0.743194	0.0137833	NA	0.999883
OG0000523	-0.00949563	0.319975	0.988826	0.589245	0.0175223	NA	0.999883
OG0000524	-0.0290579	0.324255	0.991244	0.220161	0.0235309	NA	0.999883
OG0000525	-0.0136816	0.320664	0.991069	0.319929	0.0136781	NA	0.999883
OG0000526	0.00215294	0.318239	0.988642	0.884709	0.0148047	NA	0.999883
OG0000527	-0.00373197	0.319126	0.988454	0.767915	0.0126073	NA	0.999883
OG0000528	-0.00324441	0.317276	0.989233	0.821508	0.014338	NA	0.999883
OG0000529	0.0184799	0.321062	0.988404	0.569628	0.0323787	NA	0.999883
OG0000530	-0.0266673	0.31994	0.988273	0.702472	0.0695853	NA	0.999883
OG0000531	-0.0672915	0.342338	0.989079	0.0699944	0.0366858	NA	0.999883
OG0000532	-0.020052	0.319716	0.989795	0.473535	0.0278565	NA	0.999883
OG0000533	-0.00643069	0.317172	0.989796	0.66509	0.014805	NA	0.999883
OG0000534	-0.0164814	0.319328	0.990355	0.432308	0.0208924	NA	0.999883
OG0000535	-0.0361357	0.318609	0.991986	0.319034	0.0360594	NA	0.999883
OG0000536	-0.00773746	0.317451	0.990202	0.563627	0.0133484	NA	0.999883
OG0000537	0.00849717	0.322695	0.987424	0.589747	0.015701	NA	0.999883
OG0000538	-0.00923813	0.31708	0.991433	0.425985	0.0115507	NA	0.999883
OG0000539	0.00463734	0.319742	0.987965	0.835202	0.0222252	NA	0.999883
OG0000540	-0.0190809	0.313816	0.993273	0.378439	0.0215545	NA	0.999883
OG0000541	0.0735991	0.332328	0.98812	0.190209	0.0557506	NA	0.999883
OG0000542	0.00831327	0.320069	0.988536	0.632108	0.0173035	NA	0.999883
OG0000543	0.00376861	0.318865	0.988354	0.866414	0.0223382	NA	0.999883
OG0000544	0.00863042	0.31922	0.988833	0.657762	0.0194154	NA	0.999883
OG0000545	0.00863154	0.320144	0.9887	0.596295	0.0162348	NA	0.999883
OG0000546	-0.00167146	0.31792	0.988818	0.873589	0.0104751	NA	0.999883
OG0000547	-0.0161104	0.318169	0.989866	0.563282	0.0277684	NA	0.999883
OG0000548	-0.00442495	0.317741	0.98922	0.743683	0.0134903	NA	0.999883
OG0000549	-0.0275658	0.316369	0.99206	0.393593	0.0321531	NA	0.999883
OG0000550	0.0124047	0.324343	0.986765	0.556343	0.0210057	NA	0.999883
OG0000551	-0.0167567	0.319786	0.988869	0.597857	0.0316518	NA	0.999883
OG0000552	0.00911755	0.318671	0.988622	0.789103	0.0339837	NA	0.999883
OG0000553	-0.00774824	0.318693	0.988997	0.679228	0.0186752	NA	0.999883
OG0000554	-0.00217134	0.317821	0.988811	0.916967	0.0207674	NA	0.999883
OG0000555	-0.00582085	0.318956	0.988842	0.685023	0.0143031	NA	0.999883
OG0000556	-0.0189099	0.327186	0.990534	0.194607	0.0144678	NA	0.999883
OG0000557	-0.0192286	0.322699	0.990205	0.314953	0.0190259	NA	0.999883
OG0000558	-0.0332802	0.319793	0.991032	0.351906	0.0355611	NA	0.999883
OG0000559	-0.00470152	0.317232	0.989896	0.637473	0.00994241	NA	0.999883
OG0000560	-0.021171	0.319762	0.990248	0.422594	0.0262769	NA	0.999883
OG0000561	0.0343285	0.330863	0.989209	0.179284	0.0253582	NA	0.999883
OG0000562	-0.0205308	0.319536	0.989548	0.514767	0.031389	NA	0.999883
OG0000563	-0.0276359	0.325547	0.990832	0.21268	0.0220147	NA	0.999883
OG0000564	-0.0361615	0.32066	0.994077	0.16658	0.0259255	NA	0.999883
OG0000565	0.158827	0.356243	0.988253	0.0262228	0.0702452	NA	0.999883
OG0000566	0.0114486	0.325177	0.987644	0.414527	0.0139646	NA	0.999883
OG0000567	0.00479678	0.318776	0.988686	0.750254	0.0150227	NA	0.999883
OG0000568	0.00500831	0.320349	0.987667	0.826928	0.0228382	NA	0.999883
OG0000569	-0.00409049	0.317547	0.988991	0.881438	0.0273465	NA	0.999883
OG0000570	-0.000440002	0.317947	0.988707	0.986652	0.0262258	NA	0.999883
OG0000571	0.0130332	0.318529	0.988525	0.86631	0.0771924	NA	0.999883
OG0000572	0.00609757	0.319631	0.988177	0.77457	0.0212249	NA	0.999883
OG0000573	0.00443503	0.318619	0.989397	0.605719	0.0085609	NA	0.999883
OG0000574	-0.00811995	0.317619	0.989922	0.597467	0.0153215	NA	0.999883
OG0000575	0.0712705	0.336665	0.981917	0.340292	0.0743339	NA	0.999883
OG0000576	-0.0111513	0.315712	0.990521	0.655341	0.024898	NA	0.999883
OG0000577	0.00199969	0.318707	0.988382	0.902731	0.0163154	NA	0.999883
OG0000578	-0.00321725	0.317549	0.989047	0.847422	0.0166718	NA	0.999883
OG0000579	0.0313645	0.322522	0.989075	0.40807	0.0377307	NA	0.999883
OG0000580	0.00215381	0.31854	0.988414	0.967011	0.0519299	NA	0.999883
OG0000581	-7.68133e-05	0.318066	0.988647	0.99597	0.0151657	NA	0.999883
OG0000582	-0.0114301	0.317585	0.990255	0.545548	0.0188368	NA	0.999883
OG0000583	0.0235502	0.32047	0.990376	0.380425	0.0267148	NA	0.999883
OG0000584	-0.0102016	0.318664	0.988495	0.844993	0.0520253	NA	0.999883
OG0000585	0.00116178	0.318389	0.988499	0.951071	0.0188794	NA	0.999883
OG0000586	-0.00352965	0.318546	0.988438	0.927262	0.0385535	NA	0.999883
OG0000587	-0.0423185	0.316059	0.993207	0.307516	0.04123	NA	0.999883
OG0000588	-0.0118051	0.319959	0.988443	0.661743	0.0268914	NA	0.999883
OG0000589	0.00493129	0.32091	0.987486	0.783116	0.0178603	NA	0.999883
OG0000590	0.0112427	0.320905	0.987821	0.691664	0.0282548	NA	0.999883
OG0000591	-0.0383856	0.323078	0.989141	0.379073	0.0434197	NA	0.999883
OG0000592	-0.0059558	0.31779	0.988841	0.903604	0.0490354	NA	0.999883
OG0000593	-0.000139802	0.318096	0.988632	0.989159	0.0102602	NA	0.999883
OG0000594	0.0136546	0.31963	0.988806	0.622917	0.0276712	NA	0.999883
OG0000595	0.00587051	0.321137	0.987572	0.722562	0.0164821	NA	0.999883
OG0000596	-0.0127814	0.317054	0.989451	0.777496	0.0450921	NA	0.999883
OG0000597	-0.0103138	0.321088	0.990179	0.37264	0.0115095	NA	0.999883
OG0000598	0.0156819	0.323874	0.988817	0.373389	0.0175276	NA	0.999883
OG0000599	0.0221629	0.33006	0.987616	0.255202	0.0193517	NA	0.999883
OG0000600	0.00468082	0.319502	0.988125	0.818808	0.0203723	NA	0.999883
OG0000601	-0.00950038	0.319219	0.988671	0.694438	0.0241047	NA	0.999883
OG0000602	0.00642012	0.319954	0.989095	0.549308	0.0106803	NA	0.999883
OG0000603	-0.0103244	0.317859	0.989958	0.572018	0.0182022	NA	0.999883
OG0000604	-0.0220142	0.313652	0.992217	0.512967	0.0335129	NA	0.999883
OG0000605	-0.0072658	0.314353	0.991322	0.614937	0.0143925	NA	0.999883
OG0000606	-0.000757003	0.317881	0.988764	0.936267	0.00943993	NA	0.999883
OG0000607	0.00093401	0.318289	0.988545	0.95939	0.0182909	NA	0.999883
OG0000608	-0.0207738	0.318579	0.989149	0.658036	0.0467736	NA	0.999883
OG0000609	-0.00452856	0.318672	0.988379	0.921893	0.0460543	NA	0.999883
OG0000610	-0.0119252	0.315192	0.991662	0.498059	0.0175276	NA	0.999883
OG0000611	0.00719599	0.318424	0.988829	0.760333	0.0235169	NA	0.999883
OG0000612	0.000786991	0.318282	0.98855	0.956453	0.0143712	NA	0.999883
OG0000613	-0.0112306	0.31778	0.988923	0.852402	0.0601846	NA	0.999883
OG0000614	0.0109014	0.320871	0.989448	0.450424	0.0143801	NA	0.999883
OG0000615	-0.0295417	0.320537	0.989081	0.511961	0.0448648	NA	0.999883
OG0000616	0.0433294	0.329794	0.987363	0.273708	0.0393389	NA	0.999883
OG0000617	0.00783477	0.32077	0.987743	0.728402	0.0224904	NA	0.999883
OG0000618	-0.0272838	0.317866	0.992001	0.34223	0.0285716	NA	0.999883
OG0000619	-0.00775405	0.316424	0.990329	0.626354	0.0158706	NA	0.999883
OG0000620	-0.00600322	0.317415	0.989281	0.775389	0.0209748	NA	0.999883
OG0000621	-0.00532895	0.318385	0.989382	0.629866	0.0110192	NA	0.999883
OG0000622	-0.022303	0.318128	0.990813	0.442179	0.0288896	NA	0.999883
OG0000623	-0.00555175	0.317589	0.989037	0.841792	0.027732	NA	0.999883
OG0000624	-0.00320389	0.318144	0.988631	0.937727	0.0408914	NA	0.999883
OG0000625	0.00794473	0.320548	0.988449	0.604274	0.0152743	NA	0.999883
OG0000626	-0.0185964	0.319259	0.990624	0.408717	0.022402	NA	0.999883
OG0000627	0.0121488	0.324524	0.987535	0.456528	0.0162444	NA	0.999883
OG0000628	-0.00468631	0.321941	0.987712	0.607488	0.00909061	NA	0.999883
OG0000629	0.0226191	0.327722	0.988547	0.268899	0.0203295	NA	0.999883
OG0000630	0.000178204	0.3181	0.98863	0.989671	0.0137261	NA	0.999883
OG0000631	-0.0227536	0.320798	0.991111	0.312845	0.0224153	NA	0.999883
OG0000632	0.0126483	0.322816	0.987685	0.542828	0.0207038	NA	0.999883
OG0000633	-0.014141	0.31532	0.990866	0.619884	0.0284083	NA	0.999883
OG0000634	-0.0139505	0.319159	0.990236	0.453336	0.0185215	NA	0.999883
OG0000635	0.0466319	0.321858	0.990806	0.301259	0.0448449	NA	0.999883
OG0000636	0.0315885	0.329482	0.987962	0.253408	0.0274769	NA	0.999883
OG0000637	0.00636629	0.318056	0.989095	0.734763	0.0187314	NA	0.999883
OG0000638	0.00271839	0.319571	0.988101	0.814417	0.0115462	NA	0.999883
OG0000639	-0.0299054	0.32456	0.98825	0.390752	0.0346726	NA	0.999883
OG0000640	0.0221713	0.329739	0.986837	0.302146	0.0213611	NA	0.999883
OG0000641	-0.0682019	0.339336	0.994197	0.0360953	0.0320431	NA	0.999883
OG0000642	0.0366869	0.326583	0.988826	0.284426	0.0340641	NA	0.999883
OG0000643	-0.00312183	0.317743	0.988876	0.894494	0.0234718	NA	0.999883
OG0000644	0.000499178	0.318204	0.988585	0.964057	0.0110459	NA	0.999883
OG0000645	0.00309094	0.31892	0.988514	0.783161	0.0111972	NA	0.999883
OG0000646	-0.0037878	0.316786	0.989705	0.736384	0.0112161	NA	0.999883
OG0000647	-0.00778075	0.314919	0.992385	0.423498	0.00967617	NA	0.999883
OG0000648	-0.0267922	0.327767	0.991439	0.155679	0.0187094	NA	0.999883
OG0000649	-0.0019395	0.317747	0.988817	0.957572	0.0363526	NA	0.999883
OG0000650	-0.0160816	0.318582	0.988713	0.772991	0.0555777	NA	0.999883
OG0000651	-0.00352353	0.31737	0.98903	0.920696	0.0352909	NA	0.999883
OG0000652	0.00993888	0.324071	0.987402	0.496031	0.0145393	NA	0.999883
OG0000653	-0.0195169	0.313969	0.992964	0.40344	0.023247	NA	0.999883
OG0000654	-0.0169774	0.325237	0.989856	0.264813	0.0151281	NA	0.999883
OG0000655	-0.0120132	0.318897	0.988433	0.819161	0.0523885	NA	0.999883
OG0000656	0.00227676	0.318378	0.988579	0.879907	0.0150254	NA	0.999883
OG0000657	-0.0195502	0.324864	0.989557	0.291066	0.0184059	NA	0.999883
OG0000658	0.0109817	0.320809	0.988063	0.650625	0.024165	NA	0.999883
OG0000659	0.0276295	0.326083	0.991317	0.184434	0.0206542	NA	0.999883
OG0000660	0.0276519	0.323269	0.990058	0.3071	0.0269174	NA	0.999883
OG0000661	0.003177	0.319485	0.988183	0.799153	0.0124483	NA	0.999883
OG0000662	0.012161	0.321718	0.988067	0.569636	0.0213078	NA	0.999883
OG0000663	-0.0160628	0.318867	0.991792	0.325111	0.0162325	NA	0.999883
OG0000664	-0.0114764	0.318233	0.989324	0.656767	0.0257378	NA	0.999883
OG0000665	0.00369304	0.318786	0.988466	0.829673	0.0171163	NA	0.999883
OG0000666	0.00119181	0.318335	0.988521	0.960307	0.0238793	NA	0.999883
OG0000667	-0.00661894	0.317685	0.989261	0.739555	0.0198473	NA	0.999883
OG0000668	-0.0106763	0.319962	0.98969	0.471986	0.0147797	NA	0.999883
OG0000669	0.0512383	0.332297	0.987393	0.215688	0.0410876	NA	0.999883
OG0000670	-0.00814289	0.318385	0.989075	0.697018	0.0208457	NA	0.999883
OG0000671	0.00433324	0.318499	0.988663	0.806745	0.0176604	NA	0.999883
OG0000672	-0.0163742	0.318584	0.991364	0.369061	0.0181358	NA	0.999883
OG0000673	-0.00409499	0.317912	0.988734	0.959122	0.0796661	NA	0.999883
OG0000674	-0.0264885	0.320499	0.988609	0.581935	0.0479339	NA	0.999883
OG0000675	-0.000192986	0.317977	0.988692	0.988394	0.0132296	NA	0.999883
OG0000676	0.00185349	0.318738	0.988328	0.941799	0.0253146	NA	0.999883
OG0000677	0.00483582	0.319074	0.988328	0.826041	0.0219374	NA	0.999883
OG0000678	-0.000578929	0.318179	0.988597	0.965193	0.0132288	NA	0.999883
OG0000679	-0.00715177	0.318106	0.98875	0.858854	0.0400984	NA	0.999883
OG0000680	0.0422626	0.324408	0.988991	0.34106	0.0441497	NA	0.999883
OG0000681	0.00358778	0.31855	0.98845	0.91247	0.0325453	NA	0.999883
OG0000682	0.00696238	0.32015	0.988325	0.666125	0.016082	NA	0.999883
OG0000683	0.0166987	0.31975	0.988116	0.774713	0.0581638	NA	0.999883
OG0000684	-0.00472498	0.318507	0.988534	0.867494	0.0282374	NA	0.999883
OG0000685	0.0529206	0.3208	0.98932	0.468024	0.0726075	NA	0.999883
OG0000686	-0.00807893	0.317293	0.99015	0.584504	0.01472	NA	0.999883
OG0000687	-0.0108331	0.318583	0.992748	0.269137	0.00974141	NA	0.999883
OG0000688	-0.00864937	0.316781	0.990415	0.579768	0.0155624	NA	0.999883
OG0000689	-0.0167096	0.328857	0.992676	0.111821	0.0104034	NA	0.999883
OG0000690	0.00527122	0.32261	0.987342	0.610114	0.0103006	NA	0.999883
OG0000691	2.58776e-06	0.31813	0.988615	0.999883	0.0175396	NA	0.999883
OG0000692	-0.0182799	0.320341	0.990727	0.356313	0.0197133	NA	0.999883
OG0000693	0.0097399	0.318806	0.988472	0.822383	0.0432592	NA	0.999883
OG0000694	0.00488599	0.318697	0.988602	0.791915	0.0184636	NA	0.999883
OG0000695	0.00512617	0.322977	0.98692	0.649989	0.011258	NA	0.999883
OG0000696	0.00738113	0.320032	0.988281	0.689352	0.0184043	NA	0.999883
OG0000697	-0.0261535	0.323743	0.98972	0.314147	0.0258345	NA	0.999883
OG0000698	-0.0409812	0.322445	0.992083	0.21822	0.0330456	NA	0.999883
OG0000699	-0.000479739	0.318011	0.988675	0.987643	0.030887	NA	0.999883
OG0000700	-0.00171958	0.317594	0.98894	0.902067	0.0139343	NA	0.999883
OG0000701	-0.00850544	0.316837	0.990443	0.570688	0.0149435	NA	0.999883
OG0000702	0.00509981	0.318494	0.988795	0.760202	0.0166571	NA	0.999883
OG0000703	-0.0266386	0.319569	0.991064	0.357438	0.028795	NA	0.999883
OG0000704	-0.022563	0.336876	0.98616	0.174607	0.0164861	NA	0.999883
OG0000705	-0.00913882	0.318512	0.98977	0.55275	0.0153353	NA	0.999883
OG0000706	-0.00375247	0.317244	0.98916	0.868364	0.0225751	NA	0.999883
OG0000707	0.00391921	0.319647	0.988033	0.826759	0.0178541	NA	0.999883
OG0000708	0.00532437	0.3197	0.988002	0.827981	0.0244306	NA	0.999883
OG0000709	0.055304	0.3246	0.986962	0.513887	0.0843755	NA	0.999883
OG0000710	-0.00995415	0.317406	0.99053	0.517706	0.0153258	NA	0.999883
OG0000711	-0.0163095	0.322698	0.990955	0.269528	0.014678	NA	0.999883
OG0000712	-0.011415	0.317827	0.99046	0.500928	0.0168906	NA	0.999883
OG0000713	0.000496083	0.318411	0.988483	0.959884	0.00983454	NA	0.999883
OG0000714	0.00377003	0.318824	0.988329	0.898017	0.0293302	NA	0.999883
OG0000715	0.0149147	0.329632	0.989993	0.173517	0.0108699	NA	0.999883
OG0000716	-0.00618855	0.317873	0.98891	0.835454	0.0297058	NA	0.999883
OG0000717	0.0185911	0.332414	0.98954	0.147871	0.0127342	NA	0.999883
OG0000718	-0.00763648	0.319211	0.988788	0.668431	0.0177697	NA	0.999883
OG0000719	0.0158633	0.319276	0.98832	0.78809	0.0588376	NA	0.999883
OG0000720	0.00587378	0.319231	0.989585	0.529666	0.00930845	NA	0.999883
OG0000721	-0.011123	0.316578	0.989712	0.765904	0.0372432	NA	0.999883
OG0000722	-0.0162924	0.325085	0.989083	0.312909	0.0160523	NA	0.999883
OG0000723	-0.00710821	0.317531	0.989614	0.667495	0.0164909	NA	0.999883
OG0000724	0.0112587	0.323524	0.987161	0.563014	0.0193926	NA	0.999883
OG0000725	-0.0501046	0.32236	0.992786	0.189789	0.0379175	NA	0.999883
OG0000726	0.0458614	0.321918	0.990483	0.32077	0.0459298	NA	0.999883
OG0000727	0.00860141	0.318899	0.988582	0.763579	0.0285081	NA	0.999883
OG0000728	-0.00433824	0.317006	0.989532	0.757511	0.0140073	NA	0.999883
OG0000729	-0.00679179	0.317216	0.989644	0.696535	0.0173578	NA	0.999883
OG0000730	0.00286726	0.318301	0.988597	0.894542	0.0215676	NA	0.999883
OG0000731	0.127679	0.338832	0.988494	0.102449	0.0773673	NA	0.999883
OG0000732	0.0129206	0.321855	0.988639	0.485828	0.0184603	NA	0.999883
OG0000733	0.0322544	0.324808	0.989199	0.314268	0.031869	NA	0.999883
OG0000734	-0.0911218	0.347736	0.989293	0.0438993	0.0445707	NA	0.999883
OG0000735	6.41443e-05	0.318145	0.988607	0.99577	0.0120647	NA	0.999883
OG0000736	0.0285415	0.322505	0.988685	0.445773	0.0372643	NA	0.999883
OG0000737	0.000798431	0.318288	0.988546	0.957712	0.0150147	NA	0.999883
OG0000738	0.0224998	0.335675	0.986043	0.197927	0.0173439	NA	0.999883
OG0000739	0.0937741	0.333718	0.992934	0.0716592	0.0514321	NA	0.999883
OG0000740	0.0470014	0.329532	0.992792	0.10339	0.0285599	NA	0.999883
OG0000741	0.0149983	0.324289	0.987229	0.502488	0.0222741	NA	0.999883
OG0000742	0.00309131	0.31886	0.988281	0.923677	0.0321751	NA	0.999883
OG0000743	-0.0438234	0.323199	0.993864	0.140603	0.0294721	NA	0.999883
OG0000744	-0.0675965	0.319215	0.990005	0.476822	0.0946096	NA	0.999883
OG0000745	0.00721949	0.319104	0.988569	0.736172	0.0213598	NA	0.999883
OG0000746	0.0113768	0.321171	0.987707	0.685866	0.0280346	NA	0.999883
OG0000747	0.0111194	0.320979	0.988828	0.516252	0.0170606	NA	0.999883
OG0000748	-0.00975924	0.318955	0.988288	0.879097	0.0639712	NA	0.999883
OG0000749	-0.00884027	0.318862	0.988494	0.801516	0.03506	NA	0.999883
OG0000750	0.00785758	0.318521	0.989374	0.618729	0.0157334	NA	0.999883
OG0000751	-0.0138471	0.316281	0.992485	0.357896	0.0149823	NA	0.999883
OG0000752	0.0968736	0.329095	0.990034	0.180538	0.0717682	NA	0.999883
OG0000753	0.0023061	0.318492	0.988589	0.841571	0.0115032	NA	0.999883
OG0000754	-0.010696	0.318069	0.990075	0.538623	0.0173268	NA	0.999883
OG0000755	0.0219177	0.32543	0.987111	0.450544	0.0289195	NA	0.999883
OG0000756	0.0178717	0.323971	0.988547	0.391103	0.020736	NA	0.999883
OG0000757	-0.0235505	0.319875	0.990089	0.433333	0.0299203	NA	0.999883
OG0000758	-0.00510663	0.317632	0.989367	0.716501	0.0140173	NA	0.999883
OG0000759	0.0123157	0.325166	0.986815	0.495563	0.0179966	NA	0.999883
OG0000760	-0.022931	0.319576	0.990881	0.372368	0.0255749	NA	0.999883
OG0000761	0.0124352	0.318697	0.988822	0.72253	0.034909	NA	0.999883
OG0000762	-0.00452998	0.318247	0.988803	0.801098	0.0179271	NA	0.999883
OG0000763	0.0138216	0.324868	0.987614	0.431649	0.0174956	NA	0.999883
OG0000764	-0.0240724	0.323481	0.989352	0.347876	0.0255069	NA	0.999883
OG0000765	-0.00117183	0.317935	0.988732	0.942885	0.0163096	NA	0.999883
OG0000766	0.00405003	0.318323	0.988579	0.899959	0.0321236	NA	0.999883
OG0000767	0.0605218	0.332362	0.990853	0.117694	0.0383048	NA	0.999883
OG0000768	-0.028125	0.320677	0.991457	0.293634	0.026621	NA	0.999883
OG0000769	0.00386068	0.320411	0.987874	0.743862	0.0117785	NA	0.999883
OG0000770	-0.0116737	0.317714	0.989657	0.639287	0.0248205	NA	0.999883
OG0000771	0.00918919	0.320631	0.987912	0.703964	0.0241051	NA	0.999883
OG0000772	0.0114151	0.318457	0.98878	0.771264	0.039144	NA	0.999883
OG0000773	0.0652315	0.340933	0.990944	0.0576323	0.0339104	NA	0.999883
OG0000774	0.0119823	0.321168	0.989465	0.433933	0.0152432	NA	0.999883
OG0000775	0.00923856	0.319601	0.988847	0.617918	0.0184558	NA	0.999883
OG0000776	-0.0141196	0.317912	0.990514	0.488891	0.0203162	NA	0.999883
OG0000777	-0.00821358	0.31888	0.990206	0.471622	0.011361	NA	0.999883
OG0000778	0.00402709	0.31949	0.988025	0.872559	0.0250321	NA	0.999883
OG0000779	0.00476149	0.319814	0.988348	0.699891	0.0123122	NA	0.999883
OG0000780	0.0262746	0.330475	0.986389	0.304246	0.0254253	NA	0.999883
OG0000781	0.00117569	0.318299	0.98857	0.919006	0.0115289	NA	0.999883
OG0000782	-0.0117819	0.320716	0.988499	0.582083	0.021329	NA	0.999883
OG0000783	0.00267371	0.318965	0.988294	0.872636	0.0166297	NA	0.999883
OG0000784	-0.0181074	0.317587	0.989844	0.614628	0.0358366	NA	0.999883
OG0000785	-0.14885	0.323117	0.992892	0.173779	0.10855	NA	0.999883
OG0000786	0.00344391	0.319175	0.988298	0.81643	0.0147912	NA	0.999883
OG0000787	-0.00834427	0.317041	0.989978	0.639166	0.0177351	NA	0.999883
OG0000788	-0.00667648	0.317357	0.989633	0.682451	0.016265	NA	0.999883
OG0000789	0.0198045	0.327231	0.989662	0.228529	0.0163323	NA	0.999883
OG0000790	0.00894516	0.321792	0.987638	0.633957	0.0187204	NA	0.999883
OG0000791	0.00106887	0.318312	0.988546	0.938977	0.0139222	NA	0.999883
OG0000792	0.0058762	0.318151	0.988697	0.877359	0.037968	NA	0.999883
OG0000793	-0.00354762	0.317916	0.988911	0.824784	0.0159762	NA	0.999883
OG0000794	0.0260928	0.328662	0.987992	0.272321	0.0236208	NA	0.999883
OG0000795	0.00361089	0.319088	0.988272	0.84931	0.018949	NA	0.999883
OG0000796	0.0389641	0.327373	0.989412	0.236401	0.0326835	NA	0.999883
OG0000797	0.0261622	0.325897	0.988498	0.323998	0.0263776	NA	0.999883
OG0000798	-0.00348339	0.317465	0.989051	0.868694	0.0210095	NA	0.999883
OG0000799	0.0157851	0.322875	0.988668	0.429318	0.0198799	NA	0.999883
OG0000800	0.019091	0.325787	0.987922	0.367019	0.0210545	NA	0.999883
OG0000801	-0.0053713	0.317229	0.989171	0.865729	0.031674	NA	0.999883
OG0000802	0.0118434	0.321681	0.988823	0.474928	0.016505	NA	0.999883
OG0000803	-0.00605482	0.31764	0.989194	0.767696	0.0204345	NA	0.999883
OG0000804	-0.0217338	0.317518	0.989919	0.606668	0.0420634	NA	0.999883
OG0000805	0.00861346	0.321339	0.988008	0.610392	0.0168448	NA	0.999883
OG0000806	-0.0129367	0.316207	0.990483	0.615808	0.0256891	NA	0.999883
OG0000807	0.0172372	0.327197	0.988539	0.283136	0.0159618	NA	0.999883
OG0000808	-0.0148735	0.316788	0.991022	0.489312	0.0214218	NA	0.999883
OG0000809	0.00849246	0.320096	0.98787	0.798465	0.0331598	NA	0.999883
OG0000810	-0.00318956	0.318107	0.988673	0.912396	0.0289083	NA	0.999883
OG0000811	-0.0144118	0.31782	0.98991	0.583021	0.0261551	NA	0.999883
OG0000812	0.048712	0.322661	0.990217	0.31534	0.0482373	NA	0.999883
OG0000813	-0.0562096	0.326518	0.989806	0.237391	0.0472495	NA	0.999883
OG0000814	0.00591197	0.319461	0.988479	0.71184	0.0159532	NA	0.999883
OG0000815	-0.00138919	0.317982	0.9887	0.957115	0.02576	NA	0.999883
OG0000816	0.0172228	0.327013	0.988757	0.276533	0.0157295	NA	0.999883
OG0000817	-0.0308329	0.326892	0.990393	0.205193	0.0241572	NA	0.999883
OG0000818	0.00283314	0.318032	0.988676	0.954809	0.0498519	NA	0.999883
OG0000819	-0.0212228	0.31908	0.995212	0.14769	0.0145303	NA	0.999883
OG0000820	0.000334554	0.318094	0.988633	0.990275	0.0273695	NA	0.999883
OG0000821	-0.0226704	0.31873	0.988976	0.679906	0.0547638	NA	0.999883
OG0000822	0.0021921	0.318412	0.988502	0.930931	0.0252191	NA	0.999883
OG0000823	-0.0173871	0.321506	0.988071	0.585752	0.0317853	NA	0.999883
OG0000824	0.0243196	0.326838	0.989375	0.250138	0.0210077	NA	0.999883
OG0000825	0.04352	0.323415	0.988809	0.392634	0.0506592	NA	0.999883
OG0000826	-0.000731542	0.317987	0.988699	0.952848	0.0123364	NA	0.999883
OG0000827	-0.00265464	0.318096	0.988656	0.93668	0.0333201	NA	0.999883
OG0000828	-0.00649508	0.317858	0.988976	0.80938	0.0268444	NA	0.999883
OG0000829	0.0119238	0.320534	0.987893	0.721165	0.0333024	NA	0.999883
OG0000830	0.0162733	0.325134	0.987019	0.475609	0.0227137	NA	0.999883
OG0000831	-0.0241529	0.318355	0.991632	0.354981	0.0259744	NA	0.999883
OG0000832	0.00805054	0.319674	0.988428	0.697801	0.0206655	NA	0.999883
OG0000833	-0.00182747	0.318066	0.988699	0.907213	0.015634	NA	0.999883
OG0000834	0.00426171	0.318179	0.988617	0.933208	0.0507045	NA	0.999883
OG0000835	-0.0101033	0.316221	0.989967	0.738041	0.0301134	NA	0.999883
OG0000836	0.00287957	0.318481	0.988464	0.935354	0.0354004	NA	0.999883
OG0000837	0.00985974	0.319837	0.987952	0.819107	0.0429846	NA	0.999883
OG0000838	-0.0105297	0.320367	0.988612	0.592148	0.0195832	NA	0.999883
OG0000839	0.0125425	0.319829	0.988621	0.639062	0.0266499	NA	0.999883
OG0000840	-0.00849239	0.316423	0.98964	0.823596	0.0379823	NA	0.999883
OG0000841	-0.00212162	0.317927	0.988749	0.926573	0.0229559	NA	0.999883
OG0000842	-0.0158643	0.320306	0.989727	0.449745	0.0208953	NA	0.999883
OG0000843	-0.00512809	0.317093	0.989214	0.880705	0.0340708	NA	0.999883
OG0000844	-0.0134123	0.318344	0.988892	0.752952	0.0424797	NA	0.999883
OG0000845	0.0012267	0.318313	0.988536	0.953336	0.0209032	NA	0.999883
OG0000846	-0.0139647	0.31741	0.989696	0.6622	0.0318568	NA	0.999883
OG0000847	0.00166068	0.318725	0.988355	0.918156	0.0161149	NA	0.999883
OG0000848	-0.018325	0.31873	0.99235	0.290367	0.0172273	NA	0.999883
OG0000849	0.0675804	0.331025	0.986967	0.260966	0.0597324	NA	0.999883
OG0000850	0.0171525	0.321862	0.988476	0.504711	0.0256067	NA	0.999883
OG0000851	-0.0102808	0.31967	0.989657	0.492612	0.0149205	NA	0.999883
OG0000852	0.0174092	0.323737	0.987209	0.541056	0.0283718	NA	0.999883
OG0000853	0.00784993	0.321102	0.987722	0.690712	0.0196641	NA	0.999883
OG0000854	0.0427718	0.323515	0.9891	0.365367	0.0470078	NA	0.999883
OG0000855	0.000292966	0.31822	0.988571	0.983685	0.014286	NA	0.999883
OG0000856	-0.0476319	0.316877	0.991079	0.476964	0.0666882	NA	0.999883
OG0000857	0.0135569	0.324116	0.988094	0.423752	0.0168687	NA	0.999883
OG0000858	0.00826686	0.321005	0.988163	0.613259	0.0162979	NA	0.999883
OG0000859	-0.0219375	0.31866	0.989446	0.5936	0.0409603	NA	0.999883
OG0000860	-0.00109048	0.318137	0.988621	0.95865	0.0209725	NA	0.999883
OG0000861	0.0123633	0.319726	0.990235	0.425576	0.0154445	NA	0.999883
OG0000862	-0.0693611	0.32924	1	0.022431	0.029846	NA	0.999883
OG0000863	0.0110275	0.319953	0.988427	0.66577	0.0254431	NA	0.999883
OG0000864	0.0255454	0.338321	0.990988	0.0705263	0.0139537	NA	0.999883
OG0000865	-0.0295742	0.315724	0.992515	0.37618	0.0332496	NA	0.999883
OG0000866	-0.0202953	0.323045	0.992448	0.191796	0.0154291	NA	0.999883
OG0000867	0.0213139	0.319151	0.988919	0.647042	0.0463898	NA	0.999883
OG0000868	0.0121103	0.320251	0.989741	0.451033	0.0159964	NA	0.999883
OG0000869	-0.0359235	0.321003	0.989639	0.424625	0.0447838	NA	0.999883
OG0000870	0.0113071	0.32276	0.986796	0.699978	0.0292469	NA	0.999883
OG0000871	0.0210356	0.322285	0.988158	0.517366	0.0323609	NA	0.999883
OG0000872	-0.00935226	0.317926	0.988874	0.840203	0.0462453	NA	0.999883
OG0000873	-0.00837273	0.317298	0.989131	0.869908	0.0509745	NA	0.999883
OG0000874	0.00599705	0.319029	0.988317	0.841937	0.0299843	NA	0.999883
OG0000875	-0.0380852	0.313422	0.992477	0.489474	0.0548733	NA	0.999883
OG0000876	-0.014071	0.319827	0.989543	0.497348	0.0206473	NA	0.999883
OG0000877	0.01832	0.325392	0.986198	0.554508	0.0308786	NA	0.999883
OG0000878	-0.0071927	0.318346	0.988779	0.791464	0.0271202	NA	0.999883
OG0000879	-0.00541641	0.316735	0.989625	0.770087	0.0184757	NA	0.999883
OG0000880	0.000790319	0.318111	0.988626	0.982332	0.0355863	NA	0.999883
OG0000881	0.0255886	0.319049	0.989179	0.607259	0.0496055	NA	0.999883
OG0000882	0.00439516	0.318566	0.988614	0.813395	0.018564	NA	0.999883
OG0000883	-0.00566684	0.318088	0.988693	0.903522	0.0466161	NA	0.999883
OG0000884	-0.00482281	0.317434	0.989108	0.844749	0.024556	NA	0.999883
OG0000885	-0.068785	0.339767	1	0.0102194	0.0262049	NA	0.999883
OG0000886	-0.0210765	0.314142	0.993066	0.385852	0.0241841	NA	0.999883
OG0000887	-0.00572167	0.319631	0.988601	0.663437	0.0131037	NA	0.999883
OG0000888	0.0580049	0.336469	0.98722	0.153284	0.0402681	NA	0.999883
OG0000889	0.00706715	0.319513	0.988493	0.701732	0.0183928	NA	0.999883
OG0000890	-0.0508034	0.332596	0.986844	0.230108	0.0420398	NA	0.999883
OG0000891	-0.0563226	0.323189	0.993391	0.155559	0.0393192	NA	0.999883
OG0000892	-0.0310674	0.315514	0.992693	0.367848	0.0343222	NA	0.999883
OG0000893	-0.00773359	0.319299	0.988076	0.905892	0.0652276	NA	0.999883
OG0000894	-0.0113637	0.319045	0.989767	0.51701	0.017467	NA	0.999883
OG0000895	-0.00884242	0.317264	0.989897	0.634122	0.0185144	NA	0.999883
OG0000896	0.00235628	0.318488	0.988521	0.881847	0.0158075	NA	0.999883
OG0000897	0.00970413	0.32066	0.988197	0.639431	0.0206417	NA	0.999883
OG0000898	-0.00274	0.317463	0.989047	0.871339	0.0168687	NA	0.999883
OG0000899	-0.00656474	0.317215	0.98979	0.661965	0.0149646	NA	0.999883
OG0000900	-0.00965056	0.316838	0.98966	0.742489	0.02928	NA	0.999883
OG0000901	0.0447754	0.321652	0.987992	0.586356	0.0819861	NA	0.999883
OG0000902	-0.0165395	0.317501	0.990958	0.457807	0.0221784	NA	0.999883
OG0000903	-0.0573338	0.336152	0.996574	0.0283258	0.0257159	NA	0.999883
OG0000904	0.0236446	0.325854	0.987585	0.389918	0.0273653	NA	0.999883
OG0000905	0.00572221	0.317821	0.988842	0.89056	0.041467	NA	0.999883
OG0000906	-0.00896141	0.318107	0.989691	0.597234	0.0168985	NA	0.999883
OG0000907	0.0103329	0.321973	0.987807	0.589348	0.0190727	NA	0.999883
OG0000908	-0.0139106	0.318768	0.988655	0.761379	0.0456662	NA	0.999883
OG0000909	-0.0349021	0.332698	0.986822	0.228803	0.0288001	NA	0.999883
OG0000910	0.00918281	0.320206	0.988452	0.634868	0.0192696	NA	0.999883
OG0000911	-0.0112488	0.31761	0.990461	0.514183	0.0171741	NA	0.999883
OG0000912	-0.0429727	0.327524	0.987376	0.341375	0.044921	NA	0.999883
OG0000913	-0.0166129	0.318795	0.989836	0.52383	0.0259573	NA	0.999883
OG0000914	-0.00195775	0.317815	0.988826	0.905558	0.0164536	NA	0.999883
OG0000915	-0.00237566	0.31806	0.988688	0.920515	0.0237396	NA	0.999883
OG0000916	-0.0266744	0.320422	0.990877	0.341857	0.0279117	NA	0.999883
OG0000917	-0.00514137	0.318228	0.988858	0.783765	0.0186785	NA	0.999883
OG0000918	-0.00698216	0.316988	0.989564	0.749856	0.0218309	NA	0.999883
OG0000919	0.0183394	0.320209	0.988428	0.639292	0.0389937	NA	0.999883
OG0000920	-0.00437124	0.317981	0.98882	0.854048	0.0236927	NA	0.999883
OG0000921	-0.00825407	0.317812	0.98926	0.72203	0.0231279	NA	0.999883
OG0000922	0.00979263	0.319805	0.988151	0.754489	0.0312163	NA	0.999883
OG0000923	0.00429582	0.318866	0.988418	0.833112	0.0203267	NA	0.999883
OG0000924	0.0124291	0.320526	0.988164	0.659766	0.0281372	NA	0.999883
OG0000925	0.0462842	0.317329	0.990164	0.579168	0.0831452	NA	0.999883
OG0000926	0.00143733	0.318491	0.988446	0.953772	0.0247234	NA	0.999883
OG0000927	-0.0108912	0.319272	0.988208	0.834794	0.052067	NA	0.999883
OG0000928	-0.0362265	0.323812	0.988611	0.392418	0.0421499	NA	0.999883
OG0000929	0.0338932	0.329693	0.986817	0.304603	0.0328219	NA	0.999883
OG0000930	-0.0501956	0.32847	0.989852	0.197259	0.0386349	NA	0.999883
OG0000931	-0.0487213	0.324721	0.99052	0.243767	0.0415184	NA	0.999883
OG0000932	0.00329806	0.319045	0.988239	0.881436	0.0220483	NA	0.999883
OG0000933	0.0117224	0.323529	0.987292	0.544856	0.0192852	NA	0.999883
OG0000934	0.00630813	0.317204	0.989271	0.820119	0.0276585	NA	0.999883
OG0000935	0.000760792	0.318202	0.988585	0.967606	0.0186804	NA	0.999883
OG0000936	-0.0179624	0.320857	0.98846	0.576959	0.0320806	NA	0.999883
OG0000937	-0.00187519	0.317928	0.988745	0.930629	0.0214792	NA	0.999883
OG0000938	-0.0153113	0.317851	0.990986	0.437042	0.0196109	NA	0.999883
OG0000939	0.00973081	0.324242	0.988046	0.422154	0.0120662	NA	0.999883
OG0000940	0.0424602	0.330005	0.98765	0.255	0.0370585	NA	0.999883
OG0000941	0.0755338	0.332932	0.98779	0.190569	0.0572631	NA	0.999883
OG0000942	-0.0118299	0.315002	0.990717	0.686318	0.0291958	NA	0.999883
OG0000944	-0.0163739	0.319826	0.991185	0.338893	0.0170281	NA	0.999883
OG0000945	0.00963688	0.324978	0.986501	0.545207	0.015868	NA	0.999883
OG0000946	0.144437	0.349946	0.991113	0.0275249	0.0644444	NA	0.999883
OG0000947	0.0273453	0.322094	0.988768	0.458553	0.0367294	NA	0.999883
OG0000948	0.0289894	0.32197	0.98844	0.502413	0.0430448	NA	0.999883
OG0000949	0.0139	0.322155	0.988071	0.537298	0.0224435	NA	0.999883
OG0000950	0.0139231	0.319933	0.988872	0.585263	0.0254196	NA	0.999883
OG0000951	-0.137329	0.367684	1	0.00127598	0.0412576	NA	0.703358
OG0000952	-0.00577401	0.316568	0.989653	0.788938	0.0215042	NA	0.999883
OG0000953	0.0046829	0.318536	0.988458	0.911923	0.0422144	NA	0.999883
OG0000954	-0.0215863	0.323286	0.989315	0.357672	0.0233452	NA	0.999883
OG0000955	-0.016637	0.320118	0.990137	0.417151	0.0204081	NA	0.999883
OG0000956	-0.0558077	0.329169	0.986385	0.347134	0.059042	NA	0.999883
OG0000957	-0.0228045	0.325112	0.98803	0.385587	0.0261523	NA	0.999883
OG0000958	-0.0787088	0.35862	0.988112	0.0222061	0.0338098	NA	0.999883
OG0000959	0.0129174	0.32018	0.988424	0.642916	0.0277656	NA	0.999883
OG0000960	-0.010317	0.316869	0.989937	0.665715	0.0237995	NA	0.999883
OG0000961	-0.109709	0.342714	1	0.00820704	0.0405623	NA	0.999883
OG0000962	-0.0174475	0.317751	0.990535	0.49568	0.0255026	NA	0.999883
OG0000963	-0.00927925	0.317828	0.989443	0.673855	0.0219745	NA	0.999883
OG0000964	-0.00696973	0.317793	0.989261	0.724299	0.019697	NA	0.999883
OG0000965	0.0316503	0.321127	0.990834	0.321647	0.0317554	NA	0.999883
OG0000966	-0.00128297	0.318305	0.988554	0.933335	0.0152937	NA	0.999883
OG0000967	0.0404287	0.327766	0.985766	0.454821	0.0538528	NA	0.999883
OG0000968	-0.0114502	0.317878	0.989701	0.615348	0.0227075	NA	0.999883
OG0000969	0.0367273	0.331738	0.987975	0.205552	0.0287985	NA	0.999883
OG0000970	-0.0366791	0.319746	0.991594	0.311771	0.0360532	NA	0.999883
OG0000971	-0.0152661	0.318644	0.990764	0.422656	0.0189505	NA	0.999883
OG0000972	-0.00350765	0.317299	0.989132	0.868925	0.0211934	NA	0.999883
OG0000973	0.0188971	0.322495	0.988611	0.453791	0.0251142	NA	0.999883
OG0000974	0.00604647	0.320663	0.987667	0.766464	0.0202954	NA	0.999883
OG0000975	0.00717071	0.321377	0.987858	0.633614	0.0149917	NA	0.999883
OG0000976	0.0146518	0.322436	0.987771	0.558481	0.024946	NA	0.999883
OG0000977	0.0508761	0.331819	0.988461	0.187723	0.03832	NA	0.999883
OG0000978	-0.0121087	0.321651	0.989532	0.405359	0.0144822	NA	0.999883
OG0000979	0.0188714	0.318036	0.989088	0.739625	0.0566026	NA	0.999883
OG0000980	0.00191475	0.318849	0.98829	0.920507	0.0191318	NA	0.999883
OG0000981	0.00352633	0.317913	0.988809	0.881622	0.0236116	NA	0.999883
OG0000982	0.00449221	0.318624	0.988512	0.846781	0.02318	NA	0.999883
OG0000983	-0.118084	0.352819	0.991129	0.0219532	0.0506244	NA	0.999883
OG0000984	-0.0022151	0.318033	0.988765	0.871174	0.0136195	NA	0.999883
OG0000985	-0.0178161	0.323463	0.990713	0.263597	0.0158349	NA	0.999883
OG0000986	0.0052604	0.318526	0.988573	0.841272	0.0261895	NA	0.999883
OG0000987	-0.010864	0.320132	0.988062	0.731455	0.0315554	NA	0.999883
OG0000988	0.00360167	0.318839	0.988334	0.888433	0.0255992	NA	0.999883
OG0000989	-0.00371265	0.317403	0.98913	0.84137	0.0184954	NA	0.999883
OG0000990	-0.0176312	0.315462	0.992291	0.409082	0.0212559	NA	0.999883
OG0000991	-0.013484	0.322928	0.988672	0.426387	0.0168741	NA	0.999883
OG0000992	-0.00585408	0.317834	0.988799	0.921915	0.0595514	NA	0.999883
OG0000993	-0.0508873	0.329049	0.987544	0.284624	0.0472688	NA	0.999883
OG0000994	-0.107125	0.33371	1	0.016052	0.0436338	NA	0.999883
OG0000995	-0.0262408	0.317519	0.992846	0.290983	0.0247007	NA	0.999883
OG0000996	0.0797973	0.335218	0.989878	0.110067	0.0494349	NA	0.999883
OG0000997	0.0481479	0.325185	0.987203	0.45436	0.0640695	NA	0.999883
OG0000998	0.0148003	0.318779	0.988807	0.715434	0.0404662	NA	0.999883
OG0000999	-0.0031924	0.31934	0.988528	0.715055	0.00871638	NA	0.999883
OG0001000	0.00934419	0.320497	0.988511	0.598061	0.0176602	NA	0.999883
OG0001001	-0.0026223	0.318003	0.988715	0.922404	0.0268444	NA	0.999883
OG0001002	0.0124216	0.322827	0.988131	0.487264	0.0178061	NA	0.999883
OG0001003	-0.0189159	0.325923	0.990506	0.219053	0.0152808	NA	0.999883
OG0001004	-0.0397661	0.325012	0.991865	0.181783	0.0295454	NA	0.999883
OG0001005	-0.00613066	0.317881	0.988952	0.814376	0.0260337	NA	0.999883
OG0001006	0.00435508	0.318803	0.98891	0.686894	0.010769	NA	0.999883
OG0001007	-0.0160788	0.317082	0.989628	0.717594	0.0443137	NA	0.999883
OG0001008	0.00524854	0.319092	0.988283	0.842444	0.0263274	NA	0.999883
OG0001009	0.0242175	0.329737	0.986957	0.295835	0.0230279	NA	0.999883
OG0001010	0.0132675	0.318637	0.988968	0.692683	0.0334601	NA	0.999883
OG0001011	0.0252906	0.325357	0.986635	0.50385	0.0376796	NA	0.999883
OG0001012	0.00287974	0.318281	0.98865	0.866267	0.0170505	NA	0.999883
OG0001013	-0.0542091	0.32429	0.993535	0.137515	0.0361694	NA	0.999883
OG0001014	-0.00326599	0.318958	0.988482	0.787647	0.0120878	NA	0.999883
OG0001015	0.00488298	0.318391	0.988675	0.825004	0.0220179	NA	0.999883
OG0001016	0.0136221	0.319935	0.988274	0.702862	0.0355943	NA	0.999883
OG0001017	0.00192911	0.318979	0.988239	0.906841	0.0164373	NA	0.999883
OG0001018	0.0243949	0.326204	0.988958	0.287598	0.0228015	NA	0.999883
OG0001019	-0.00636893	0.317351	0.989479	0.723141	0.0179205	NA	0.999883
OG0001020	-0.0176259	0.317038	0.991681	0.402399	0.020948	NA	0.999883
OG0001021	-0.0038997	0.31731	0.989236	0.812722	0.0164109	NA	0.999883
OG0001022	0.0222755	0.323613	0.987663	0.493944	0.0324285	NA	0.999883
OG0001023	-0.0462073	0.343406	0.989685	0.0582792	0.0240841	NA	0.999883
OG0001024	0.0108998	0.321772	0.988565	0.499556	0.0160766	NA	0.999883
OG0001025	0.0531451	0.32538	0.991045	0.207031	0.0418093	NA	0.999883
OG0001026	-0.020796	0.324295	0.988314	0.396688	0.0244168	NA	0.999883
OG0001027	-0.00482569	0.317243	0.989221	0.834784	0.0230685	NA	0.999883
OG0001028	0.00436413	0.319347	0.988142	0.847794	0.0226708	NA	0.999883
OG0001029	-0.0122332	0.316884	0.990096	0.630128	0.0253151	NA	0.999883
OG0001030	-0.00902834	0.319771	0.988286	0.720968	0.0251969	NA	0.999883
OG0001031	-0.00884455	0.315955	0.992274	0.389901	0.010236	NA	0.999883
OG0001032	-0.0137847	0.320222	0.988031	0.727366	0.0394135	NA	0.999883
OG0001033	0.0534988	0.335542	0.989704	0.110359	0.0331704	NA	0.999883
OG0001034	0.0231354	0.323917	0.987697	0.472648	0.0320755	NA	0.999883
OG0001035	-0.00312568	0.317863	0.988773	0.936467	0.0391005	NA	0.999883
OG0001036	0.00466134	0.320358	0.98788	0.750103	0.0145894	NA	0.999883
OG0001037	-0.00664284	0.318458	0.988503	0.907035	0.05672	NA	0.999883
OG0001038	-0.00644207	0.318076	0.989102	0.730032	0.0186089	NA	0.999883
OG0001039	0.0163908	0.323395	0.987564	0.519117	0.0253214	NA	0.999883
OG0001040	0.00305323	0.318905	0.988283	0.901589	0.0246205	NA	0.999883
OG0001041	0.0210196	0.320511	0.987792	0.752547	0.0664611	NA	0.999883
OG0001042	0.00084284	0.318321	0.988526	0.964587	0.0189299	NA	0.999883
OG0001043	0.0114671	0.322062	0.987515	0.630563	0.02376	NA	0.999883
OG0001044	-0.00460416	0.318567	0.988505	0.866749	0.0273601	NA	0.999883
OG0001045	0.0188218	0.323922	0.988429	0.403045	0.0224002	NA	0.999883
OG0001046	0.0131235	0.31951	0.990283	0.430914	0.0165854	NA	0.999883
OG0001047	0.0174937	0.321109	0.988649	0.531235	0.0278294	NA	0.999883
OG0001048	-0.00532815	0.318355	0.988981	0.725379	0.0151195	NA	0.999883
OG0001049	0.0117979	0.323899	0.98701	0.555958	0.0199586	NA	0.999883
OG0001050	0.0181262	0.323372	0.987484	0.530666	0.0287955	NA	0.999883
OG0001051	-0.0119846	0.318932	0.989456	0.570221	0.0210305	NA	0.999883
OG0001052	0.00020133	0.318086	0.988636	0.994893	0.0313627	NA	0.999883
OG0001053	0.0010047	0.318333	0.988528	0.949392	0.0157845	NA	0.999883
OG0001054	0.00263384	0.318786	0.988353	0.893737	0.0196608	NA	0.999883
OG0001055	0.0139817	0.321632	0.9893	0.427893	0.0175542	NA	0.999883
OG0001056	-0.0349416	0.323535	0.995243	0.101549	0.0211167	NA	0.999883
OG0001057	-0.0519384	0.326586	0.98905	0.272465	0.0470321	NA	0.999883
OG0001058	-0.00930283	0.31675	0.990472	0.572552	0.016424	NA	0.999883
OG0001059	-0.0122096	0.317023	0.990359	0.570424	0.0214366	NA	0.999883
OG0001060	-0.00997647	0.319916	0.989366	0.51454	0.0152445	NA	0.999883
OG0001061	-0.00101136	0.317934	0.988717	0.973107	0.0299151	NA	0.999883
OG0001062	-0.00673013	0.318382	0.989256	0.655712	0.015044	NA	0.999883
OG0001063	-0.000801103	0.318156	0.988604	0.980742	0.0330936	NA	0.999883
OG0001064	-0.0123505	0.317248	0.990662	0.50936	0.0186413	NA	0.999883
OG0001065	-0.00562643	0.318961	0.988435	0.804989	0.0227201	NA	0.999883
OG0001066	0.00376996	0.318613	0.988461	0.87965	0.0248262	NA	0.999883
OG0001067	0.00283996	0.318477	0.988647	0.818238	0.0123209	NA	0.999883
OG0001068	0.028049	0.325172	0.987103	0.464943	0.0382176	NA	0.999883
OG0001069	-0.0399265	0.328096	0.995988	0.0599792	0.0209532	NA	0.999883
OG0001070	0.00731991	0.321282	0.987838	0.646659	0.0159133	NA	0.999883
OG0001071	0.000408805	0.318185	0.988588	0.988432	0.028116	NA	0.999883
OG0001072	-0.00398114	0.317962	0.988893	0.822589	0.0177029	NA	0.999883
OG0001073	-0.0154507	0.31869	0.992221	0.300124	0.0148236	NA	0.999883
OG0001074	0.00660708	0.321124	0.987717	0.689167	0.0164639	NA	0.999883
OG0001075	0.0208775	0.319584	0.988482	0.695668	0.0531966	NA	0.999883
OG0001076	-0.0032359	0.318112	0.98888	0.797137	0.0125504	NA	0.999883
OG0001077	-0.0731117	0.334259	0.98718	0.187309	0.0550158	NA	0.999883
OG0001078	-0.00699057	0.318835	0.988673	0.745304	0.0214526	NA	0.999883
OG0001079	0.0010766	0.318414	0.988487	0.950319	0.0172301	NA	0.999883
OG0001080	-0.0434377	0.325925	0.989846	0.248816	0.0374168	NA	0.999883
OG0001081	-0.00842324	0.319842	0.987981	0.806272	0.0342439	NA	0.999883
OG0001082	-0.0291218	0.322666	0.991247	0.254455	0.0253876	NA	0.999883
OG0001083	-0.00650399	0.318242	0.988873	0.775848	0.0227723	NA	0.999883
OG0001084	0.0154384	0.323329	0.987549	0.525387	0.0242131	NA	0.999883
OG0001085	-0.0809342	0.340243	0.997489	0.0170215	0.0332726	NA	0.999883
OG0001086	0.00815476	0.319948	0.988205	0.718523	0.0225523	NA	0.999883
OG0001087	-0.127314	0.350436	0.99145	0.0250442	0.0558472	NA	0.999883
OG0001088	-0.0142801	0.319049	0.990306	0.451372	0.0188766	NA	0.999883
OG0001089	-0.00640631	0.320611	0.988155	0.652637	0.0141844	NA	0.999883
OG0001090	0.026681	0.325621	0.986591	0.492718	0.0387316	NA	0.999883
OG0001091	0.0155152	0.325589	0.987848	0.380295	0.0175952	NA	0.999883
OG0001092	0.0352794	0.324244	0.991315	0.217271	0.0283888	NA	0.999883
OG0001093	-0.0394561	0.33765	0.990775	0.0772606	0.0220704	NA	0.999883
OG0001094	0.014334	0.322368	0.987964	0.536841	0.0231183	NA	0.999883
OG0001095	0.000554531	0.318154	0.988604	0.982644	0.025419	NA	0.999883
OG0001096	-0.0179983	0.318498	0.990254	0.487383	0.0258073	NA	0.999883
OG0001097	0.00753143	0.319393	0.988243	0.794327	0.0288022	NA	0.999883
OG0001098	-0.0314671	0.321527	0.988871	0.478119	0.0441722	NA	0.999883
OG0001099	0.00510645	0.319018	0.988502	0.770094	0.0174189	NA	0.999883
OG0001100	0.00484949	0.317898	0.988761	0.929559	0.0547015	NA	0.999883
OG0001101	0.0113404	0.320381	0.989031	0.52865	0.0179273	NA	0.999883
OG0001102	-0.032532	0.311589	0.995284	0.280718	0.029973	NA	0.999883
OG0001103	0.0214024	0.327667	0.988091	0.294261	0.0202844	NA	0.999883
OG0001104	0.0186066	0.32287	0.989618	0.350137	0.0198086	NA	0.999883
OG0001105	-0.0273565	0.317283	0.992787	0.301693	0.0263319	NA	0.999883
OG0001106	0.00160505	0.318253	0.988559	0.967664	0.0394811	NA	0.999883
OG0001107	0.00934009	0.317517	0.989097	0.830172	0.0434181	NA	0.999883
OG0001108	-0.00694181	0.317384	0.989337	0.761371	0.022788	NA	0.999883
OG0001109	-0.0149855	0.314846	0.992421	0.422893	0.0186116	NA	0.999883
OG0001110	-0.00472492	0.319123	0.988627	0.717684	0.0130264	NA	0.999883
OG0001111	-0.0062846	0.31675	0.989911	0.685062	0.0154447	NA	0.999883
OG0001112	-0.0152598	0.320285	0.989737	0.449718	0.0200979	NA	0.999883
OG0001113	0.0147102	0.327389	0.987988	0.308243	0.0143535	NA	0.999883
OG0001114	0.0211113	0.325432	0.98826	0.355916	0.0227479	NA	0.999883
OG0001115	0.00847107	0.320452	0.988341	0.632297	0.0176418	NA	0.999883
OG0001116	-0.048412	0.31962	0.989449	0.522583	0.0754157	NA	0.999883
OG0001117	-0.021658	0.328672	0.989378	0.211366	0.0172027	NA	0.999883
OG0001118	0.039857	0.326107	0.988375	0.324968	0.0402663	NA	0.999883
OG0001119	-0.0376646	0.325288	0.9937	0.122257	0.0241379	NA	0.999883
OG0001120	0.0115384	0.320491	0.988059	0.686353	0.0284797	NA	0.999883
OG0001121	-0.0887193	0.331601	0.996579	0.0401358	0.0425883	NA	0.999883
OG0001122	0.0149598	0.317477	0.989335	0.747533	0.0463288	NA	0.999883
OG0001123	-0.00711295	0.317683	0.989125	0.784656	0.025951	NA	0.999883
OG0001124	-0.0197377	0.323632	0.987744	0.483786	0.0280683	NA	0.999883
OG0001125	0.0151256	0.324271	0.987396	0.484861	0.0215628	NA	0.999883
OG0001126	0.0227276	0.319054	0.988709	0.705508	0.0599474	NA	0.999883
OG0001127	0.0305464	0.332135	0.986553	0.25221	0.0265029	NA	0.999883
OG0001128	-0.000968428	0.318141	0.988621	0.955291	0.0172244	NA	0.999883
OG0001129	0.00359271	0.318058	0.988787	0.851648	0.0191542	NA	0.999883
OG0001130	-0.0819793	0.336152	0.988187	0.134882	0.054327	NA	0.999883
OG0001131	-0.015218	0.313357	0.993177	0.407203	0.018273	NA	0.999883
OG0001132	-0.00429856	0.317743	0.989183	0.754675	0.0137134	NA	0.999883
OG0001133	0.000497367	0.318205	0.988578	0.986319	0.0289225	NA	0.999883
OG0001134	0.0151365	0.328812	0.987474	0.294936	0.014366	NA	0.999883
OG0001135	-0.011031	0.319363	0.989417	0.544433	0.0181286	NA	0.999883
OG0001136	-0.018461	0.324968	0.988679	0.343205	0.0193717	NA	0.999883
OG0001137	-0.0452088	0.31713	0.990617	0.523308	0.070549	NA	0.999883
OG0001138	-0.0100517	0.317187	0.989818	0.658522	0.0226664	NA	0.999883
OG0001139	-0.000867773	0.318157	0.988607	0.968066	0.0216143	NA	0.999883
OG0001140	0.00501288	0.31836	0.989815	0.557027	0.00850342	NA	0.999883
OG0001141	-0.0137318	0.316688	0.990629	0.551676	0.0229803	NA	0.999883
OG0001142	-0.00093956	0.318109	0.98863	0.971293	0.0260342	NA	0.999883
OG0001143	-0.00392031	0.318263	0.988599	0.908884	0.0341562	NA	0.999883
OG0001144	-0.00400052	0.317461	0.989038	0.878264	0.0260423	NA	0.999883
OG0001145	-0.0133903	0.317091	0.989554	0.737774	0.0398685	NA	0.999883
OG0001146	0.0246891	0.326799	0.986585	0.430317	0.0311613	NA	0.999883
OG0001147	0.00488018	0.319056	0.988344	0.822715	0.0217164	NA	0.999883
OG0001148	0.00124302	0.318139	0.988633	0.938245	0.0159981	NA	0.999883
OG0001149	-0.0101417	0.321078	0.990231	0.368752	0.0112255	NA	0.999883
OG0001150	0.00720024	0.318878	0.988438	0.821473	0.0318137	NA	0.999883
OG0001151	0.00865142	0.322526	0.98691	0.702993	0.0226165	NA	0.999883
OG0001152	0.00956571	0.321374	0.988068	0.597285	0.0180405	NA	0.999883
OG0001153	0.0116318	0.321106	0.987383	0.783046	0.0421146	NA	0.999883
OG0001154	-0.0265271	0.321442	0.989685	0.400657	0.0314101	NA	0.999883
OG0001155	0.00304103	0.318992	0.988264	0.883047	0.0206122	NA	0.999883
OG0001156	-0.0564296	0.329878	0.985057	0.411343	0.0683615	NA	0.999883
OG0001157	0.00433674	0.320192	0.987717	0.84184	0.0216696	NA	0.999883
OG0001158	0.00421076	0.319035	0.988539	0.755406	0.0134748	NA	0.999883
OG0001159	0.0176122	0.322866	0.988559	0.440215	0.0227153	NA	0.999883
OG0001160	-0.0214999	0.321004	0.990391	0.358711	0.0233023	NA	0.999883
OG0001161	0.00424263	0.31881	0.988828	0.706021	0.0112111	NA	0.999883
OG0001162	0.00644603	0.319915	0.988392	0.677577	0.0154522	NA	0.999883
OG0001163	0.00856237	0.319845	0.989101	0.556342	0.0144992	NA	0.999883
OG0001164	-0.0179245	0.318903	0.990914	0.396593	0.0210411	NA	0.999883
OG0001165	0.0521079	0.331598	0.987453	0.22759	0.0428847	NA	0.999883
OG0001166	0.0501703	0.317313	0.992325	0.335231	0.0517786	NA	0.999883
OG0001167	-0.00719845	0.318631	0.989217	0.638663	0.0152768	NA	0.999883
OG0001168	0.0669168	0.335626	0.988764	0.128305	0.0435864	NA	0.999883
OG0001169	0.00300365	0.318904	0.988302	0.887597	0.021189	NA	0.999883
OG0001170	-0.0107315	0.318722	0.989394	0.597414	0.0202464	NA	0.999883
OG0001171	-0.0539107	0.325956	0.991963	0.164255	0.0384363	NA	0.999883
OG0001172	0.0471002	0.326286	0.987671	0.366243	0.0518599	NA	0.999883
OG0001173	0.018165	0.324616	0.990663	0.239292	0.0153319	NA	0.999883
OG0001174	-0.000129452	0.31807	0.988644	0.995514	0.0229611	NA	0.999883
OG0001175	0.00886065	0.321463	0.988032	0.595596	0.016634	NA	0.999883
OG0001176	0.00101013	0.318285	0.988551	0.95218	0.0167962	NA	0.999883
OG0001177	-0.0985192	0.346255	0.987416	0.0657144	0.0528653	NA	0.999883
OG0001178	0.00744496	0.319923	0.988367	0.682489	0.0181394	NA	0.999883
OG0001179	-0.0154069	0.321684	0.989801	0.380557	0.0174821	NA	0.999883
OG0001180	-0.0510077	0.316786	0.992631	0.328573	0.051919	NA	0.999883
OG0001181	-0.0426385	0.324325	0.990732	0.24241	0.0362296	NA	0.999883
OG0001182	0.00209858	0.318708	0.988409	0.882521	0.0141601	NA	0.999883
OG0001183	0.0205649	0.319431	0.988298	0.768201	0.0695605	NA	0.999883
OG0001184	0.0187301	0.323754	0.987499	0.504179	0.0279269	NA	0.999883
OG0001185	0.010843	0.321599	0.988935	0.467041	0.0148438	NA	0.999883
OG0001186	-0.00932278	0.316056	0.990631	0.600608	0.0177432	NA	0.999883
OG0001187	-0.00798371	0.317671	0.988975	0.853341	0.0430618	NA	0.999883
OG0001188	-0.00391563	0.317909	0.988818	0.877078	0.0252418	NA	0.999883
OG0001189	-0.109904	0.339417	0.991975	0.0542985	0.0563466	NA	0.999883
OG0001190	-0.0042066	0.318787	0.98859	0.779986	0.0150131	NA	0.999883
OG0001191	-0.0060117	0.319864	0.988338	0.6962	0.0153463	NA	0.999883
OG0001192	0.00208373	0.318817	0.988337	0.894108	0.0156092	NA	0.999883
OG0001193	-0.0281068	0.319231	0.988918	0.639243	0.0597525	NA	0.999883
OG0001194	0.0607071	0.335569	0.985101	0.231618	0.0503994	NA	0.999883
OG0001195	-0.0192826	0.32034	0.988043	0.708677	0.0514413	NA	0.999883
OG0001196	0.0360517	0.32896	0.992507	0.114593	0.0226216	NA	0.999883
OG0001197	-0.00397145	0.317395	0.989203	0.809334	0.0164102	NA	0.999883
OG0001198	0.018449	0.320505	0.988999	0.524728	0.0288887	NA	0.999883
OG0001199	-0.0109527	0.318103	0.991038	0.419659	0.0135082	NA	0.999883
OG0001200	0.00992007	0.318079	0.988778	0.850559	0.052498	NA	0.999883
OG0001201	-0.000888356	0.317954	0.988709	0.968431	0.0223827	NA	0.999883
OG0001202	0.00672475	0.320431	0.987754	0.777632	0.0237394	NA	0.999883
OG0001203	-0.0090288	0.318674	0.989077	0.66344	0.0206777	NA	0.999883
OG0001204	-0.0136621	0.317564	0.990842	0.46812	0.0187486	NA	0.999883
OG0001206	0.00459677	0.317693	0.988907	0.889572	0.0330111	NA	0.999883
OG0001207	-0.0615724	0.315718	0.992674	0.361906	0.0671816	NA	0.999883
OG0001208	0.0557815	0.336064	0.986774	0.170401	0.0403564	NA	0.999883
OG0001209	-0.015306	0.316911	0.990795	0.512304	0.0232641	NA	0.999883
OG0001210	0.000990754	0.318278	0.988549	0.962905	0.0212423	NA	0.999883
OG0001211	-0.0486242	0.320135	0.991504	0.306246	0.0472486	NA	0.999883
OG0001212	-0.0249753	0.318629	0.990231	0.482693	0.0354276	NA	0.999883
OG0001213	-0.0155541	0.318048	0.988914	0.796363	0.0600916	NA	0.999883
OG0001214	-0.0106207	0.31959	0.98904	0.585518	0.0194036	NA	0.999883
OG0001215	0.0306853	0.322101	0.988577	0.478886	0.0431503	NA	0.999883
OG0001216	0.00929542	0.32087	0.987527	0.776601	0.0326585	NA	0.999883
OG0001217	0.0132921	0.319262	0.988822	0.655838	0.0297238	NA	0.999883
OG0001218	0.00345594	0.3186	0.988559	0.829977	0.0160465	NA	0.999883
OG0001219	0.00387991	0.318283	0.988605	0.895202	0.0293697	NA	0.999883
OG0001220	0.0302009	0.328598	0.988302	0.258955	0.0265804	NA	0.999883
OG0001221	0.0372121	0.329842	0.988679	0.215706	0.0298413	NA	0.999883
OG0001222	-0.0346081	0.318645	0.990474	0.453513	0.0459658	NA	0.999883
OG0001223	0.000755372	0.318332	0.988523	0.959925	0.0149901	NA	0.999883
OG0001224	-0.0115293	0.319699	0.989031	0.578238	0.0206605	NA	0.999883
OG0001225	0.00663031	0.32027	0.987999	0.729361	0.0191032	NA	0.999883
OG0001226	-0.00586249	0.317282	0.989465	0.736803	0.0173881	NA	0.999883
OG0001227	-0.0204563	0.317891	0.991711	0.365452	0.0224862	NA	0.999883
OG0001228	0.000241838	0.318078	0.988641	0.997742	0.0852095	NA	0.999883
OG0001229	0.0455198	0.32736	0.98608	0.447247	0.0596251	NA	0.999883
OG0001230	-0.0481284	0.320703	0.996412	0.0981577	0.028792	NA	0.999883
OG0001231	-0.0406129	0.319432	0.988483	0.714559	0.110686	NA	0.999883
OG0001232	0.0141039	0.320825	0.98812	0.638068	0.0298787	NA	0.999883
OG0001233	0.043436	0.328718	0.987889	0.275975	0.0396236	NA	0.999883
OG0001234	0.0140029	0.321432	0.987757	0.647185	0.0304905	NA	0.999883
OG0001235	0.0141605	0.32232	0.988583	0.466065	0.0193428	NA	0.999883
OG0001236	0.000960799	0.318305	0.988532	0.970024	0.0254957	NA	0.999883
OG0001237	-0.0140301	0.319382	0.990054	0.461967	0.0189892	NA	0.999883
OG0001238	0.0157397	0.323522	0.988326	0.430545	0.0198758	NA	0.999883
OG0001239	0.0069062	0.319254	0.988532	0.725326	0.0195936	NA	0.999883
OG0001240	-0.000549918	0.318043	0.988661	0.980019	0.0218946	NA	0.999883
OG0001241	0.00303318	0.31918	0.98818	0.875197	0.0192559	NA	0.999883
OG0001242	-0.00567716	0.317439	0.989403	0.732781	0.0165749	NA	0.999883
OG0001243	0.00317861	0.318992	0.988264	0.883093	0.0215533	NA	0.999883
OG0001245	-0.00848992	0.319874	0.989617	0.485552	0.0121223	NA	0.999883
OG0001246	0.0128905	0.320967	0.988287	0.595713	0.024207	NA	0.999883
OG0001247	0.00281652	0.318604	0.98843	0.906153	0.023822	NA	0.999883
OG0001248	0.0248802	0.323342	0.987638	0.513597	0.0379327	NA	0.999883
OG0001249	-0.0927254	0.323678	0.99529	0.0993393	0.0556692	NA	0.999883
OG0001250	-0.019151	0.315343	0.990608	0.674529	0.0454518	NA	0.999883
OG0001251	0.00212065	0.318178	0.988659	0.894813	0.0159929	NA	0.999883
OG0001252	0.00354431	0.318672	0.988595	0.799336	0.0139006	NA	0.999883
OG0001253	0.0182203	0.318427	0.9896	0.586478	0.0333732	NA	0.999883
OG0001254	-0.00335019	0.317485	0.989002	0.895055	0.0253241	NA	0.999883
OG0001255	-0.0152074	0.318632	0.988877	0.716267	0.0417071	NA	0.999883
OG0001256	0.0155245	0.321329	0.98804	0.605828	0.029976	NA	0.999883
OG0001257	-0.00380383	0.318039	0.988678	0.945492	0.0554782	NA	0.999883
OG0001258	0.0371437	0.317562	0.990537	0.506894	0.0557371	NA	0.999883
OG0001259	0.000832901	0.318287	0.988539	0.977003	0.0288112	NA	0.999883
OG0001260	-0.0388393	0.321894	0.988407	0.511214	0.0588805	NA	0.999883
OG0001261	0.0526895	0.342478	0.9933	0.0335407	0.0244003	NA	0.999883
OG0001262	-0.0194907	0.316632	0.989723	0.753647	0.0619114	NA	0.999883
OG0001263	-0.0118523	0.31651	0.989555	0.845381	0.0605975	NA	0.999883
OG0001264	0.0466005	0.326078	0.989461	0.264181	0.0414692	NA	0.999883
OG0001265	-0.0943695	0.323078	0.994771	0.116877	0.0595925	NA	0.999883
OG0001266	-0.0162021	0.321025	0.99016	0.376651	0.0182337	NA	0.999883
OG0001267	0.00258667	0.318111	0.988687	0.89878	0.0202764	NA	0.999883
OG0001268	-0.00815157	0.318336	0.988929	0.743061	0.0247891	NA	0.999883
OG0001269	0.026219	0.321691	0.988618	0.497996	0.038531	NA	0.999883
OG0001270	0.0294423	0.335657	0.989318	0.116674	0.0185818	NA	0.999883
OG0001271	0.014698	0.323196	0.987617	0.52563	0.0230656	NA	0.999883
OG0001272	0.0267216	0.320915	0.989184	0.477039	0.0374187	NA	0.999883
OG0001273	-0.00596306	0.317444	0.989216	0.794304	0.0228017	NA	0.999883
OG0001274	-0.0139446	0.319109	0.9896	0.535723	0.0224285	NA	0.999883
OG0001275	-0.0728437	0.335439	0.985135	0.233184	0.0606801	NA	0.999883
OG0001276	0.00494868	0.318828	0.988459	0.822965	0.0220528	NA	0.999883
OG0001277	0.00414151	0.319431	0.988255	0.782827	0.0149794	NA	0.999883
OG0001278	0.00642057	0.319222	0.988452	0.753	0.0203395	NA	0.999883
OG0001279	-0.0392679	0.32306	0.987545	0.544335	0.0645181	NA	0.999883
OG0001280	-0.0243093	0.317916	0.989684	0.615234	0.0481936	NA	0.999883
OG0001281	0.0139629	0.322173	0.988262	0.511615	0.0211879	NA	0.999883
OG0001282	-0.00815279	0.316491	0.989983	0.697754	0.0209246	NA	0.999883
OG0001283	0.0450783	0.3268	0.990157	0.216416	0.0362058	NA	0.999883
OG0001284	0.0217339	0.32271	0.988219	0.48418	0.030935	NA	0.999883
OG0001285	-0.00620051	0.317777	0.988933	0.847646	0.0321787	NA	0.999883
OG0001286	-0.0172611	0.318046	0.992628	0.290975	0.0162478	NA	0.999883
OG0001287	0.0269252	0.329215	0.987418	0.286562	0.0251121	NA	0.999883
OG0001288	-0.107967	0.327662	0.990258	0.196543	0.0829669	NA	0.999883
OG0001289	0.0183149	0.316976	0.989579	0.746928	0.0565789	NA	0.999883
OG0001290	0.00352437	0.318516	0.988479	0.902731	0.0287551	NA	0.999883
OG0001291	0.002245	0.31838	0.988528	0.920757	0.0225027	NA	0.999883
OG0001292	-0.0104978	0.318892	0.988643	0.745615	0.0322566	NA	0.999883
OG0001293	-0.0303224	0.312093	0.995214	0.272657	0.0274691	NA	0.999883
OG0001294	-0.00808809	0.317351	0.989446	0.732799	0.0236156	NA	0.999883
OG0001295	0.00556774	0.3198	0.988081	0.777754	0.019666	NA	0.999883
OG0001296	0.000132657	0.31813	0.988614	0.997969	0.0519657	NA	0.999883
OG0001297	0.0228767	0.338803	0.986937	0.131065	0.0150098	NA	0.999883
OG0001298	0.0614772	0.333229	0.990691	0.112694	0.0383704	NA	0.999883
OG0001299	-0.00031201	0.318117	0.988623	0.983055	0.0146488	NA	0.999883
OG0001300	0.00322487	0.319226	0.988351	0.785951	0.0118386	NA	0.999883
OG0001301	0.0105794	0.321219	0.988106	0.604329	0.0203427	NA	0.999883
OG0001302	0.0015404	0.318011	0.988694	0.943449	0.0216533	NA	0.999883
OG0001303	-0.0564581	0.319407	0.996943	0.0962961	0.0335847	NA	0.999883
OG0001304	0.0451042	0.321172	0.987945	0.637275	0.0953266	NA	0.999883
OG0001305	-0.0181242	0.315341	0.991156	0.564852	0.0313659	NA	0.999883
OG0001306	0.00355503	0.319397	0.988298	0.774034	0.0123444	NA	0.999883
OG0001307	0.00698701	0.31985	0.988089	0.766562	0.0234625	NA	0.999883
OG0001308	0.0229265	0.31501	0.991922	0.473845	0.0318721	NA	0.999883
OG0001309	0.00806135	0.318488	0.988706	0.792252	0.0305135	NA	0.999883
OG0001310	-0.0035257	0.317774	0.988865	0.891052	0.0256658	NA	0.999883
OG0001311	-0.0206898	0.320023	0.990058	0.429318	0.026057	NA	0.999883
OG0001312	-0.0195923	0.317311	0.989379	0.759284	0.0637406	NA	0.999883
OG0001313	-0.0296532	0.319281	0.992736	0.252885	0.0257649	NA	0.999883
OG0001314	-0.0565399	0.333576	0.991553	0.0937776	0.033374	NA	0.999883
OG0001315	-0.0105768	0.316754	0.990563	0.557322	0.0179551	NA	0.999883
OG0001316	0.0132062	0.318579	0.988589	0.821231	0.0582703	NA	0.999883
OG0001317	0.00982619	0.319768	0.988205	0.744012	0.0299968	NA	0.999883
OG0001318	0.0394347	0.322181	0.989636	0.374542	0.044183	NA	0.999883
OG0001319	-0.00222782	0.31736	0.98908	0.883056	0.0151014	NA	0.999883
OG0001320	0.00183794	0.318313	0.988527	0.972837	0.0538234	NA	0.999883
OG0001321	0.0192796	0.32286	0.987953	0.506035	0.0288721	NA	0.999883
OG0001322	-0.00332667	0.317866	0.988793	0.912866	0.0303144	NA	0.999883
OG0001323	0.04266	0.327429	0.985243	0.528611	0.0674321	NA	0.999883
OG0001324	-0.0173824	0.31973	0.988626	0.64787	0.0379285	NA	0.999883
OG0001325	0.00488352	0.31924	0.988258	0.819464	0.021333	NA	0.999883
OG0001326	0.000574011	0.318137	0.988614	0.977414	0.0202179	NA	0.999883
OG0001327	-0.00447578	0.317684	0.989008	0.83303	0.0211677	NA	0.999883
OG0001328	-0.0199382	0.312123	0.992829	0.516571	0.0306145	NA	0.999883
OG0001329	-0.0113004	0.319477	0.989623	0.508712	0.0170301	NA	0.999883
OG0001330	0.00442055	0.318104	0.988851	0.810347	0.0183653	NA	0.999883
OG0001331	0.00864979	0.319601	0.988256	0.754141	0.0275328	NA	0.999883
OG0001332	-0.00580296	0.317494	0.989093	0.837581	0.028225	NA	0.999883
OG0001333	0.0436005	0.341554	0.987123	0.101025	0.0263086	NA	0.999883
OG0001334	0.00123496	0.317934	0.988717	0.973682	0.0373277	NA	0.999883
OG0001335	-0.0136156	0.316735	0.990788	0.524567	0.021312	NA	0.999883
OG0001336	-0.061682	0.331561	0.988262	0.198798	0.0476406	NA	0.999883
OG0001337	0.00539002	0.319237	0.988308	0.799966	0.0212073	NA	0.999883
OG0001338	-0.00991797	0.317555	0.989252	0.76219	0.0326736	NA	0.999883
OG0001339	-0.0067054	0.317775	0.988893	0.871807	0.0414335	NA	0.999883
OG0001340	0.0122415	0.31966	0.988098	0.797376	0.0475354	NA	0.999883
OG0001341	-0.00262958	0.317626	0.988887	0.941331	0.0356277	NA	0.999883
OG0001342	0.027465	0.323105	0.987753	0.514773	0.041991	NA	0.999883
OG0001343	0.0157127	0.317566	0.989082	0.825576	0.0710866	NA	0.999883
OG0001344	0.00939713	0.319609	0.987955	0.877515	0.0607956	NA	0.999883
OG0001345	-0.00920502	0.31767	0.989129	0.785364	0.0336973	NA	0.999883
OG0001346	-0.0293092	0.325068	0.987759	0.409603	0.0353743	NA	0.999883
OG0001347	-0.0313804	0.319949	0.991758	0.294798	0.0297745	NA	0.999883
OG0001348	0.0376533	0.320767	0.990987	0.322399	0.0378374	NA	0.999883
OG0001349	0.0512016	0.327213	0.990303	0.20281	0.0399031	NA	0.999883
OG0001350	-0.009697	0.31653	0.989964	0.697871	0.0248981	NA	0.999883
OG0001351	0.00691211	0.318883	0.988548	0.777476	0.0243832	NA	0.999883
OG0001352	-0.0217102	0.320569	0.990526	0.364019	0.0237929	NA	0.999883
OG0001353	-0.010916	0.320322	0.988788	0.567799	0.0190355	NA	0.999883
OG0001354	0.00525245	0.319181	0.988175	0.878039	0.0341283	NA	0.999883
OG0001355	-0.0764236	0.321209	0.991428	0.280823	0.0704273	NA	0.999883
OG0001356	-0.0200083	0.322518	0.990574	0.296804	0.0190639	NA	0.999883
OG0001357	-0.0278776	0.320019	0.989495	0.491832	0.0403857	NA	0.999883
OG0001358	-0.13154	0.370777	0.985702	0.0118717	0.0511953	NA	0.999883
OG0001359	0.0572622	0.328325	0.987882	0.286972	0.0534521	NA	0.999883
OG0001360	-0.0250692	0.318243	0.989798	0.568455	0.0437903	NA	0.999883
OG0001361	-0.0135218	0.316755	0.989506	0.812427	0.0568118	NA	0.999883
OG0001362	-0.00680624	0.316929	0.989781	0.696484	0.0173916	NA	0.999883
OG0001363	0.0116549	0.323434	0.98774	0.495921	0.0170453	NA	0.999883
OG0001364	0.00601324	0.319338	0.988097	0.876029	0.038433	NA	0.999883
OG0001365	-0.00341446	0.317817	0.98884	0.893736	0.0254877	NA	0.999883
OG0001366	-0.000612969	0.318025	0.988668	0.990018	0.0488538	NA	0.999883
OG0001367	-0.0252028	0.325249	0.989845	0.265123	0.0224722	NA	0.999883
OG0001368	0.0249912	0.318683	0.990735	0.423759	0.0310967	NA	0.999883
OG0001369	-0.0123581	0.317707	0.98899	0.836418	0.0596751	NA	0.999883
OG0001370	-0.00103965	0.318162	0.988606	0.964748	0.0234567	NA	0.999883
OG0001371	0.0168265	0.31718	0.989555	0.725052	0.0476887	NA	0.999883
OG0001372	-0.0224063	0.31876	0.991081	0.387133	0.0257797	NA	0.999883
OG0001373	0.0220696	0.318555	0.98919	0.651729	0.0487285	NA	0.999883
OG0001374	-0.0130029	0.315432	0.990799	0.62322	0.0263736	NA	0.999883
OG0001375	-0.0146214	0.318431	0.989554	0.594071	0.027335	NA	0.999883
OG0001376	0.000904816	0.318264	0.988554	0.966731	0.0216321	NA	0.999883
OG0001377	-0.00547673	0.317463	0.9891	0.841268	0.0272658	NA	0.999883
OG0001378	-0.0546767	0.323697	0.995216	0.100817	0.0329715	NA	0.999883
OG0001379	-0.0050726	0.317954	0.988862	0.839419	0.024959	NA	0.999883
OG0001380	-0.0061122	0.317384	0.98937	0.751035	0.0192045	NA	0.999883
OG0001381	0.00426056	0.318957	0.988238	0.917769	0.0411484	NA	0.999883
OG0001382	-0.0159923	0.326315	0.988462	0.313061	0.0157617	NA	0.999883
OG0001383	-0.0165085	0.317839	0.989185	0.739508	0.0494923	NA	0.999883
OG0001384	-0.0226789	0.32013	0.988893	0.566338	0.0393989	NA	0.999883
OG0001385	0.00653991	0.319006	0.988644	0.729062	0.0188211	NA	0.999883
OG0001386	0.0100447	0.320679	0.987682	0.759208	0.0326682	NA	0.999883
OG0001387	-0.0330663	0.320526	0.991832	0.274587	0.0300763	NA	0.999883
OG0001388	-0.0323937	0.313968	0.992503	0.456256	0.0432879	NA	0.999883
OG0001389	0.0348267	0.323704	0.987996	0.453368	0.0462412	NA	0.999883
OG0001390	0.00287541	0.317929	0.988765	0.909793	0.025306	NA	0.999883
OG0001391	0.000826967	0.318285	0.988542	0.96865	0.0209816	NA	0.999883
OG0001392	-0.000902162	0.318073	0.988644	0.984219	0.0454794	NA	0.999883
OG0001393	0.0170759	0.319463	0.988737	0.652432	0.0377846	NA	0.999883
OG0001394	0.0265927	0.326919	0.986038	0.47492	0.0370591	NA	0.999883
OG0001395	0.00456118	0.31895	0.988292	0.878831	0.029832	NA	0.999883
OG0001396	-0.00716419	0.317463	0.989051	0.869158	0.0433641	NA	0.999883
OG0001397	0.087678	0.326771	0.987472	0.362086	0.0957014	NA	0.999883
OG0001398	0.0667268	0.329001	0.988715	0.231429	0.0553743	NA	0.999883
OG0001399	-0.0326467	0.32132	0.98844	0.545275	0.0537651	NA	0.999883
OG0001400	0.011107	0.323304	0.987215	0.572242	0.0195935	NA	0.999883
OG0001401	0.0164512	0.318117	0.989186	0.702197	0.0428858	NA	0.999883
OG0001402	-0.0557276	0.321159	0.989272	0.454111	0.0741147	NA	0.999883
OG0001403	0.0164062	0.322388	0.989891	0.347114	0.0173563	NA	0.999883
OG0001404	-0.0428495	0.320518	0.989587	0.453834	0.0569524	NA	0.999883
OG0001405	0.0150253	0.323208	0.987612	0.525462	0.0235695	NA	0.999883
OG0001406	0.0501345	0.332683	0.985784	0.2723	0.0453829	NA	0.999883
OG0001407	-0.0146694	0.318031	0.989968	0.557433	0.0249096	NA	0.999883
OG0001408	0.0159376	0.326034	0.986972	0.433104	0.0202382	NA	0.999883
OG0001409	-0.00788759	0.318351	0.989125	0.688666	0.0196213	NA	0.999883
OG0001410	0.112581	0.336506	0.987146	0.154594	0.078408	NA	0.999883
OG0001411	0.00868032	0.318889	0.988362	0.85541	0.0474968	NA	0.999883
OG0001412	-0.00903816	0.317293	0.989479	0.731182	0.0262244	NA	0.999883
OG0001413	-0.0105307	0.319323	0.988462	0.73533	0.0310535	NA	0.999883
OG0001414	0.00886793	0.319256	0.988618	0.702982	0.0231816	NA	0.999883
OG0001415	-0.0175813	0.318504	0.992207	0.306542	0.0170944	NA	0.999883
OG0001416	0.00550252	0.318519	0.988498	0.886888	0.0385721	NA	0.999883
OG0001417	-0.0232571	0.316463	0.990728	0.552297	0.0389818	NA	0.999883
OG0001418	-0.0118317	0.317233	0.989455	0.747014	0.0365636	NA	0.999883
OG0001419	-0.000561688	0.318093	0.988634	0.984362	0.0285757	NA	0.999883
OG0001420	-0.0241592	0.319033	0.991737	0.323816	0.0243489	NA	0.999883
OG0001421	0.118182	0.332124	0.991735	0.102162	0.0715523	NA	0.999883
OG0001422	0.131059	0.329275	0.997241	0.0414739	0.0633424	NA	0.999883
OG0001423	-0.0278169	0.319692	0.988964	0.589739	0.0513989	NA	0.999883
OG0001424	-0.00728617	0.31633	0.989834	0.764278	0.0242228	NA	0.999883
OG0001425	0.0215593	0.327534	0.988007	0.302815	0.0208004	NA	0.999883
OG0001426	-0.00612363	0.318036	0.988683	0.940691	0.0820709	NA	0.999883
OG0001427	0.00134326	0.318669	0.988389	0.913215	0.0122899	NA	0.999883
OG0001428	-0.0262692	0.31798	0.990062	0.546794	0.0434265	NA	0.999883
OG0001429	0.0105133	0.319816	0.988144	0.754793	0.0335566	NA	0.999883
OG0001430	-0.0230226	0.31861	0.990509	0.451411	0.0304358	NA	0.999883
OG0001431	-0.0411154	0.318519	0.992754	0.270384	0.037069	NA	0.999883
OG0001432	-0.0306634	0.32517	0.99249	0.158165	0.0215428	NA	0.999883
OG0001433	0.0084147	0.319486	0.989471	0.528343	0.0132923	NA	0.999883
OG0001434	-0.0310943	0.318003	0.99766	0.0908956	0.0181899	NA	0.999883
OG0001435	-0.0175273	0.316484	0.99074	0.548982	0.0291342	NA	0.999883
OG0001436	-0.0142411	0.319937	0.989375	0.51199	0.0216294	NA	0.999883
OG0001437	-0.0126473	0.316923	0.989697	0.719683	0.0351279	NA	0.999883
OG0001438	-0.000258057	0.318017	0.988672	0.987785	0.0168083	NA	0.999883
OG0001439	-0.00889687	0.31683	0.989719	0.725809	0.0252876	NA	0.999883
OG0001440	-0.00594773	0.317308	0.989303	0.786254	0.0218661	NA	0.999883
OG0001441	0.0861596	0.333179	0.986207	0.242297	0.0731913	NA	0.999883
OG0001442	-0.00866332	0.319134	0.988423	0.777151	0.030515	NA	0.999883
OG0001443	0.0442965	0.32569	0.986375	0.512549	0.0673668	NA	0.999883
OG0001444	-0.00756881	0.317111	0.989226	0.867126	0.0451064	NA	0.999883
OG0001445	-0.0208256	0.314901	0.992579	0.403596	0.0248141	NA	0.999883
OG0001446	-0.0265501	0.316909	0.990608	0.539363	0.043088	NA	0.999883
OG0001447	-0.0239079	0.319068	0.990985	0.383327	0.0272871	NA	0.999883
OG0001448	-0.00756964	0.318202	0.988722	0.848076	0.0393967	NA	0.999883
OG0001449	0.0160671	0.320968	0.98796	0.654692	0.0358016	NA	0.999883
OG0001450	-0.00140019	0.317743	0.988819	0.957688	0.0263163	NA	0.999883
OG0001451	0.0177964	0.320283	0.989713	0.45237	0.0235769	NA	0.999883
OG0001452	0.0474598	0.325739	0.987433	0.407136	0.056979	NA	0.999883
OG0001453	-0.066244	0.339204	0.98484	0.17338	0.0482634	NA	0.999883
OG0001454	0.00116496	0.31779	0.988794	0.960723	0.0235887	NA	0.999883
OG0001455	0.0668988	0.331958	0.986817	0.245258	0.0571905	NA	0.999883
OG0001456	-0.00918622	0.318538	0.988504	0.876466	0.0589225	NA	0.999883
OG0001457	-0.0502798	0.325971	0.98956	0.26185	0.0445239	NA	0.999883
OG0001458	-0.0370889	0.320203	0.988972	0.549355	0.0617074	NA	0.999883
OG0001460	-0.000945889	0.317919	0.988725	0.971155	0.026084	NA	0.999883
OG0001461	0.0303823	0.323701	0.988624	0.396053	0.035624	NA	0.999883
OG0001462	-0.0121158	0.318229	0.989546	0.613001	0.0238686	NA	0.999883
OG0001463	0.00340478	0.319429	0.98815	0.824317	0.0152915	NA	0.999883
OG0001464	-0.00390414	0.318168	0.988741	0.846456	0.0201022	NA	0.999883
OG0001465	-0.0307642	0.318047	0.990899	0.436795	0.0393818	NA	0.999883
OG0001466	0.0423941	0.32082	0.988418	0.586544	0.077665	NA	0.999883
OG0001467	0.0131544	0.320135	0.988224	0.690349	0.0329111	NA	0.999883
OG0001468	0.00546068	0.317561	0.989012	0.863634	0.0317015	NA	0.999883
OG0001469	0.03318	0.325261	0.987573	0.416767	0.0406673	NA	0.999883
OG0001470	0.0201747	0.32259	0.988462	0.464337	0.0274513	NA	0.999883
OG0001471	-0.000913449	0.317939	0.98872	0.959121	0.0177704	NA	0.999883
OG0001472	0.0471175	0.320278	0.98858	0.605103	0.090795	NA	0.999883
OG0001473	-0.00636922	0.317025	0.989308	0.844688	0.0324168	NA	0.999883
OG0001474	0.00750472	0.319784	0.988145	0.759736	0.024463	NA	0.999883
OG0001475	0.00597876	0.320182	0.987737	0.834705	0.0285667	NA	0.999883
OG0001476	-0.118562	0.358365	0.987171	0.0258825	0.0523143	NA	0.999883
OG0001477	-0.022805	0.317615	0.991767	0.370972	0.0253599	NA	0.999883
OG0001478	0.0378228	0.329222	0.987798	0.267438	0.0338898	NA	0.999883
OG0001479	0.00215046	0.318755	0.988345	0.913581	0.0197588	NA	0.999883
OG0001480	-0.0190976	0.322776	0.988576	0.443014	0.0247832	NA	0.999883
OG0001481	0.0145007	0.320119	0.987954	0.765413	0.0484481	NA	0.999883
OG0001482	-0.00973337	0.317474	0.989447	0.715584	0.0266272	NA	0.999883
OG0001483	-0.0230767	0.318861	0.988632	0.753665	0.0733079	NA	0.999883
OG0001484	0.0273984	0.32423	0.987886	0.437514	0.0351286	NA	0.999883
OG0001485	-0.00168792	0.317981	0.988705	0.949201	0.0264185	NA	0.999883
OG0001486	0.014555	0.323869	0.98745	0.502753	0.0216292	NA	0.999883
OG0001487	-0.0178957	0.319522	0.989377	0.539208	0.0290316	NA	0.999883
OG0001488	0.0114815	0.32308	0.987511	0.547466	0.0190124	NA	0.999883
OG0001489	0.000899894	0.318221	0.988576	0.965816	0.0209383	NA	0.999883
OG0001490	-0.0245563	0.318834	0.989037	0.655228	0.0548088	NA	0.999883
OG0001491	0.000708562	0.31818	0.988592	0.978333	0.026015	NA	0.999883
OG0001492	-0.017412	0.319507	0.988353	0.739544	0.0522086	NA	0.999883
OG0001493	-0.00493305	0.317941	0.988908	0.8209	0.0217253	NA	0.999883
OG0001494	-0.00163222	0.318106	0.98863	0.976714	0.0557615	NA	0.999883
OG0001495	-0.0256239	0.316889	0.990089	0.631005	0.053162	NA	0.999883
OG0001496	-0.00192984	0.318189	0.988597	0.955856	0.0347639	NA	0.999883
OG0001497	-0.00565874	0.319064	0.988361	0.813941	0.0239724	NA	0.999883
OG0001498	-0.00657924	0.316926	0.989692	0.720571	0.0183345	NA	0.999883
OG0001499	0.0114561	0.320419	0.987952	0.72125	0.0320062	NA	0.999883
OG0001500	-0.00106487	0.317953	0.988714	0.956499	0.0194663	NA	0.999883
OG0001501	-0.012465	0.319298	0.989365	0.556898	0.0211375	NA	0.999883
OG0001502	0.00733284	0.319045	0.988727	0.702194	0.0191155	NA	0.999883
OG0001503	-0.000152214	0.318068	0.988646	0.994167	0.0207627	NA	0.999883
OG0001504	-0.0104117	0.316813	0.989876	0.686514	0.0257125	NA	0.999883
OG0001505	0.0219457	0.317291	0.9899	0.631089	0.045542	NA	0.999883
OG0001506	-0.00573552	0.318992	0.988476	0.783607	0.0208214	NA	0.999883
OG0001507	0.0123843	0.320813	0.988989	0.506369	0.0185606	NA	0.999883
OG0001508	0.00809873	0.320021	0.988295	0.687457	0.0200643	NA	0.999883
OG0001509	-0.0374042	0.320069	0.991718	0.294032	0.0354334	NA	0.999883
OG0001510	0.0637668	0.335344	0.989685	0.112566	0.0397851	NA	0.999883
OG0001511	0.00437243	0.318709	0.988357	0.925581	0.0466771	NA	0.999883
OG0001512	0.0121716	0.32258	0.987811	0.542591	0.0199117	NA	0.999883
OG0001513	-0.0127772	0.320067	0.989335	0.50895	0.0192666	NA	0.999883
OG0001514	-0.0220207	0.323171	0.992172	0.200828	0.0170856	NA	0.999883
OG0001515	-0.0120822	0.318964	0.989212	0.608846	0.0235263	NA	0.999883
OG0001516	0.0122657	0.319208	0.989081	0.610705	0.0240083	NA	0.999883
OG0001517	-0.0109096	0.318804	0.989513	0.570939	0.0191798	NA	0.999883
OG0001518	0.0732551	0.321869	0.992552	0.208209	0.0577807	NA	0.999883
OG0001519	0.00605837	0.319926	0.987956	0.79916	0.0237392	NA	0.999883
OG0001520	-0.0851104	0.324904	0.996795	0.0644051	0.0454436	NA	0.999883
OG0001521	-0.0528628	0.332027	0.993733	0.0702349	0.0288448	NA	0.999883
OG0001522	0.0278678	0.318041	0.989915	0.565103	0.0482592	NA	0.999883
OG0001523	-0.0166531	0.320166	0.988771	0.582704	0.0301973	NA	0.999883
OG0001525	0.0141371	0.322523	0.988781	0.435391	0.0180417	NA	0.999883
OG0001526	-0.0578035	0.330217	0.993433	0.0862072	0.0333124	NA	0.999883
OG0001527	-0.00935834	0.314098	0.991416	0.618811	0.0187427	NA	0.999883
OG0001528	-0.0170006	0.319425	0.988884	0.627318	0.0348936	NA	0.999883
OG0001529	-0.00941392	0.3178	0.989614	0.639873	0.0200509	NA	0.999883
OG0001530	0.00953461	0.318344	0.988598	0.878968	0.0624315	NA	0.999883
OG0001531	-0.00676883	0.317278	0.990019	0.609101	0.0131896	NA	0.999883
OG0001532	-0.00386296	0.318378	0.988621	0.854826	0.0210513	NA	0.999883
OG0001533	0.0267632	0.328501	0.986232	0.382961	0.0305223	NA	0.999883
OG0001534	-0.0174234	0.317436	0.989656	0.668377	0.0405365	NA	0.999883
OG0001535	0.0101254	0.31869	0.989087	0.659631	0.0229122	NA	0.999883
OG0001536	-0.0374528	0.323196	0.987518	0.538426	0.0606413	NA	0.999883
OG0001537	-0.00238339	0.317503	0.989015	0.879701	0.015702	NA	0.999883
OG0001538	-0.00282376	0.317767	0.988851	0.905279	0.0236618	NA	0.999883
OG0001539	0.0203355	0.323607	0.988662	0.396841	0.0238839	NA	0.999883
OG0001540	-0.00306678	0.318222	0.988632	0.898703	0.0240215	NA	0.999883
OG0001541	-6.98379e-05	0.318081	0.988639	0.997771	0.0249269	NA	0.999883
OG0001542	0.0362002	0.334824	0.989353	0.124411	0.0233349	NA	0.999883
OG0001543	0.0128636	0.324115	0.986887	0.556765	0.0218062	NA	0.999883
OG0001544	-0.0144848	0.318282	0.990857	0.430059	0.0182717	NA	0.999883
OG0001545	-0.00146167	0.317813	0.988783	0.959085	0.0284106	NA	0.999883
OG0001546	-0.0110118	0.318615	0.989339	0.61661	0.0219164	NA	0.999883
OG0001547	0.00431497	0.31901	0.988238	0.895132	0.0326411	NA	0.999883
OG0001548	0.00541562	0.31784	0.989213	0.731371	0.015725	NA	0.999883
OG0001549	-0.0088891	0.318041	0.989318	0.678836	0.0213972	NA	0.999883
OG0001550	-0.0238792	0.321657	0.990607	0.320519	0.0239023	NA	0.999883
OG0001551	-0.00569703	0.317027	0.989429	0.790368	0.0213658	NA	0.999883
OG0001552	-0.036488	0.318839	0.989712	0.538252	0.0590538	NA	0.999883
OG0001553	0.0307007	0.322117	0.987908	0.56265	0.0528308	NA	0.999883
OG0001554	-0.00121041	0.317941	0.988711	0.981084	0.0509068	NA	0.999883
OG0001555	0.0266111	0.328154	0.986897	0.350362	0.0283435	NA	0.999883
OG0001556	-0.0187767	0.316652	0.99012	0.647775	0.0409588	NA	0.999883
OG0001557	0.0138571	0.318517	0.9888	0.755001	0.044268	NA	0.999883
OG0001558	-0.0149892	0.314322	0.991191	0.645721	0.0324934	NA	0.999883
OG0001559	0.0050003	0.318207	0.988596	0.942421	0.0690322	NA	0.999883
OG0001560	-0.0123321	0.318072	0.989658	0.606187	0.0238356	NA	0.999883
OG0001561	-0.0152686	0.318961	0.990091	0.480775	0.0215638	NA	0.999883
OG0001562	-0.141622	0.345623	0.994944	0.0192129	0.0593737	NA	0.999883
OG0001563	-0.0320839	0.326764	0.987037	0.394572	0.037501	NA	0.999883
OG0001564	0.0385658	0.319528	0.989957	0.465167	0.0525735	NA	0.999883
OG0001565	-0.0160454	0.32058	0.988728	0.557402	0.027244	NA	0.999883
OG0001566	0.0285497	0.323555	0.98799	0.461861	0.0386317	NA	0.999883
OG0001567	-0.0626883	0.325855	0.98901	0.294439	0.0594357	NA	0.999883
OG0001568	0.00855054	0.318205	0.988835	0.796762	0.0331004	NA	0.999883
OG0001569	0.016481	0.319931	0.988898	0.581242	0.0297695	NA	0.999883
OG0001570	0.0654205	0.323284	0.990873	0.259429	0.0576357	NA	0.999883
OG0001571	0.00801005	0.319182	0.988361	0.790429	0.0300494	NA	0.999883
OG0001572	0.0755088	0.329438	0.988935	0.213737	0.0602905	NA	0.999883
OG0001574	-0.0259151	0.320857	0.990649	0.344032	0.0272403	NA	0.999883
OG0001575	-0.00643988	0.315471	0.990049	0.845014	0.0328463	NA	0.999883
OG0001576	0.0111882	0.320837	0.987819	0.700483	0.0289906	NA	0.999883
OG0001577	-0.00210765	0.317807	0.988852	0.888458	0.0149837	NA	0.999883
OG0001578	-0.0888875	0.334979	0.989919	0.111493	0.0552902	NA	0.999883
OG0001579	-0.000858078	0.318012	0.988679	0.971679	0.0241006	NA	0.999883
OG0001580	-0.0226129	0.32925	0.989502	0.196209	0.0173637	NA	0.999883
OG0001581	-0.0851155	0.326936	1	0.0266712	0.0377598	NA	0.999883
OG0001582	0.056615	0.323047	0.990776	0.270611	0.0510676	NA	0.999883
OG0001583	-0.0353576	0.323336	0.99121	0.241045	0.0299553	NA	0.999883
OG0001584	-0.00634719	0.318041	0.988763	0.870424	0.0387979	NA	0.999883
OG0001585	0.013215	0.322614	0.987451	0.592152	0.0245775	NA	0.999883
OG0001586	0.0187441	0.320365	0.988257	0.657453	0.0421268	NA	0.999883
OG0001587	0.0130922	0.320666	0.987828	0.720164	0.0364289	NA	0.999883
OG0001588	0.00747247	0.320505	0.989438	0.470891	0.0103189	NA	0.999883
OG0001589	0.0114269	0.319761	0.987892	0.868067	0.068589	NA	0.999883
OG0001590	-0.0139461	0.319717	0.988686	0.63737	0.0294831	NA	0.999883
OG0001591	-0.0166436	0.316772	0.990494	0.567228	0.0289805	NA	0.999883
OG0001592	0.0033485	0.317749	0.988873	0.894568	0.0251937	NA	0.999883
OG0001593	-0.00989999	0.318913	0.988305	0.882574	0.0668303	NA	0.999883
OG0001594	0.00473771	0.319787	0.988102	0.773098	0.0163813	NA	0.999883
OG0001595	-0.026755	0.321047	0.99057	0.343407	0.0280866	NA	0.999883
OG0001596	-0.00493896	0.317539	0.98924	0.768849	0.0167542	NA	0.999883
OG0001597	0.00857338	0.319013	0.988347	0.831505	0.0401743	NA	0.999883
OG0001598	0.0354179	0.323081	0.988203	0.465184	0.048284	NA	0.999883
OG0001599	-0.0176461	0.314623	0.99217	0.463432	0.0239619	NA	0.999883
OG0001600	-0.0504857	0.319378	0.992204	0.282041	0.0466433	NA	0.999883
OG0001601	-0.00616683	0.317856	0.988936	0.827154	0.0281585	NA	0.999883
OG0001602	0.0565467	0.33563	0.991699	0.0772689	0.0316312	NA	0.999883
OG0001603	-0.00591291	0.318159	0.988922	0.773314	0.0204648	NA	0.999883
OG0001604	0.0105637	0.320431	0.988241	0.653891	0.0234803	NA	0.999883
OG0001606	-0.00567073	0.318238	0.988612	0.907896	0.0488745	NA	0.999883
OG0001607	-0.016232	0.320359	0.98884	0.557269	0.0275514	NA	0.999883
OG0001608	-0.0277078	0.317613	0.989658	0.649165	0.0606981	NA	0.999883
OG0001611	-0.0242659	0.320599	0.98843	0.602961	0.0464837	NA	0.999883
OG0001612	0.0193999	0.321128	0.988668	0.527454	0.0305791	NA	0.999883
OG0001613	-0.0164797	0.321913	0.99084	0.297499	0.0157246	NA	0.999883
OG0001614	0.000451865	0.318146	0.988607	0.990842	0.0392546	NA	0.999883
OG0001615	-0.0450473	0.324099	0.987599	0.4729	0.0624901	NA	0.999883
OG0001616	-0.0435072	0.322838	0.989916	0.329969	0.0444132	NA	0.999883
OG0001617	-0.0607209	0.320918	0.990345	0.36564	0.0667727	NA	0.999883
OG0001618	-0.0112711	0.318294	0.989537	0.608847	0.0219469	NA	0.999883
OG0001619	0.045355	0.324004	0.989696	0.307739	0.044209	NA	0.999883
OG0001620	-0.0161367	0.31569	0.99091	0.580267	0.0290723	NA	0.999883
OG0001621	0.00901706	0.321842	0.987533	0.648795	0.0197309	NA	0.999883
OG0001622	-0.0101841	0.320474	0.988455	0.609741	0.0198801	NA	0.999883
OG0001623	0.0147555	0.317478	0.989115	0.830201	0.0686041	NA	0.999883
OG0001624	0.00882522	0.318659	0.988547	0.821802	0.0390667	NA	0.999883
OG0001625	0.0237854	0.325354	0.986295	0.544801	0.0391253	NA	0.999883
OG0001626	-0.0211923	0.325008	0.991778	0.185053	0.0158646	NA	0.999883
OG0001627	0.00703027	0.32	0.987955	0.785696	0.0257769	NA	0.999883
OG0001628	-0.0287123	0.317559	0.991991	0.353788	0.0308008	NA	0.999883
OG0001629	-0.00533558	0.316797	0.98949	0.810613	0.0221986	NA	0.999883
OG0001630	-0.0134627	0.317599	0.989132	0.797821	0.0523953	NA	0.999883
OG0001631	-0.0317945	0.317006	0.990389	0.566766	0.0552958	NA	0.999883
OG0001632	0.0111454	0.319126	0.988694	0.700095	0.0288403	NA	0.999883
OG0001633	-0.0130955	0.320191	0.990897	0.348358	0.0138898	NA	0.999883
OG0001634	-0.0271659	0.320131	0.991262	0.323172	0.0273426	NA	0.999883
OG0001635	0.00787455	0.318733	0.988471	0.839787	0.0388358	NA	0.999883
OG0001636	-0.0219684	0.316515	0.991997	0.393613	0.0256253	NA	0.999883
OG0001637	0.00261546	0.318538	0.988442	0.926485	0.0282652	NA	0.999883
OG0001638	-0.0783218	0.317163	0.99798	0.0899949	0.0456875	NA	0.999883
OG0001639	0.00769227	0.318883	0.988392	0.841086	0.0382513	NA	0.999883
OG0001640	0.0220359	0.319449	0.989321	0.552469	0.0369509	NA	0.999883
OG0001641	-0.000235538	0.318122	0.988619	0.990031	0.0187974	NA	0.999883
OG0001642	-0.0244644	0.318773	0.989531	0.57055	0.0429669	NA	0.999883
OG0001643	-0.0134192	0.319838	0.988862	0.59461	0.0251243	NA	0.999883
OG0001644	0.0233964	0.326671	0.989731	0.237457	0.0196697	NA	0.999883
OG0001645	0.0209269	0.327632	0.988688	0.264185	0.0186227	NA	0.999883
OG0001646	-0.0427438	0.317969	0.990192	0.52853	0.0675511	NA	0.999883
OG0001647	-0.0544385	0.331027	0.990464	0.141281	0.0366742	NA	0.999883
OG0001648	-0.00947008	0.317498	0.989192	0.793234	0.0360201	NA	0.999883
OG0001649	-0.014392	0.319158	0.989669	0.522897	0.0224366	NA	0.999883
OG0001650	-0.00453146	0.318576	0.988705	0.776695	0.0159278	NA	0.999883
OG0001651	0.0025157	0.318884	0.988278	0.914992	0.0235	NA	0.999883
OG0001652	-0.0771252	0.323927	0.996313	0.077571	0.0431872	NA	0.999883
OG0001653	-0.0153562	0.31502	0.99094	0.632461	0.0319961	NA	0.999883
OG0001654	0.0917697	0.349917	0.983803	0.0802165	0.0518518	NA	0.999883
OG0001655	-0.0462554	0.325621	0.996302	0.0680138	0.0250348	NA	0.999883
OG0001656	-0.00460893	0.317258	0.989201	0.841345	0.0229567	NA	0.999883
OG0001657	-0.00964415	0.317587	0.989035	0.843542	0.0487205	NA	0.999883
OG0001658	0.00330337	0.318415	0.988541	0.893806	0.0246748	NA	0.999883
OG0001659	0.0154116	0.318983	0.988697	0.717619	0.0424788	NA	0.999883
OG0001660	-0.00533311	0.317496	0.989059	0.854995	0.0290972	NA	0.999883
OG0001661	-0.00334544	0.317402	0.988999	0.938678	0.0433618	NA	0.999883
OG0001662	0.015637	0.319153	0.989299	0.578287	0.0280253	NA	0.999883
OG0001663	0.000332576	0.318141	0.988609	0.993847	0.0430027	NA	0.999883
OG0001664	-0.0137489	0.317557	0.989542	0.681299	0.0333663	NA	0.999883
OG0001665	-0.00829874	0.318905	0.988527	0.781236	0.0297916	NA	0.999883
OG0001666	-0.0149417	0.31646	0.990502	0.59051	0.0276661	NA	0.999883
OG0001667	0.0343419	0.322847	0.988908	0.408601	0.0413595	NA	0.999883
OG0001668	0.00647004	0.321302	0.987786	0.654925	0.0144273	NA	0.999883
OG0001669	0.0150904	0.322488	0.987948	0.530741	0.0239772	NA	0.999883
OG0001670	-0.0128291	0.316877	0.989648	0.740209	0.0385694	NA	0.999883
OG0001671	-0.00604778	0.319148	0.98861	0.71879	0.016742	NA	0.999883
OG0001672	-0.00776404	0.317443	0.989337	0.752309	0.0245244	NA	0.999883
OG0001673	-0.00688408	0.3178	0.989622	0.638082	0.0145843	NA	0.999883
OG0001674	0.148345	0.352516	0.989217	0.0304423	0.0674358	NA	0.999883
OG0001675	-0.0336008	0.322336	0.991337	0.257534	0.029484	NA	0.999883
OG0001676	-0.0126381	0.317359	0.989426	0.737305	0.0375589	NA	0.999883
OG0001677	-7.8724e-05	0.318076	0.988641	0.99696	0.0206011	NA	0.999883
OG0001678	-0.0248214	0.318087	0.990474	0.483818	0.0353003	NA	0.999883
OG0001679	-0.0167862	0.319433	0.988324	0.759583	0.0546813	NA	0.999883
OG0001680	-0.0225127	0.316415	0.989715	0.793429	0.0857115	NA	0.999883
OG0001681	-0.0108305	0.318031	0.989241	0.698782	0.0278969	NA	0.999883
OG0001682	-0.0341796	0.32096	0.988759	0.526594	0.0537632	NA	0.999883
OG0001683	-0.00123831	0.317999	0.988707	0.93395	0.014899	NA	0.999883
OG0001684	0.0176689	0.319427	0.988485	0.714882	0.0482117	NA	0.999883
OG0001685	0.000828642	0.318177	0.988599	0.964587	0.0186109	NA	0.999883
OG0001686	0.00519652	0.318615	0.988525	0.842274	0.026038	NA	0.999883
OG0001687	0.00484688	0.319548	0.988053	0.840958	0.0240824	NA	0.999883
OG0001688	-0.0265111	0.327041	0.985478	0.527565	0.0417992	NA	0.999883
OG0001689	0.0155589	0.323614	0.989029	0.367081	0.0171613	NA	0.999883
OG0001690	0.0162827	0.323802	0.987953	0.452653	0.0215851	NA	0.999883
OG0001691	-0.00454066	0.317597	0.989084	0.817886	0.0196603	NA	0.999883
OG0001692	0.00343555	0.31912	0.988176	0.899286	0.0270666	NA	0.999883
OG0001693	-0.107466	0.32191	1	0.0389978	0.0512839	NA	0.999883
OG0001694	-0.064473	0.330188	0.990886	0.14049	0.0433467	NA	0.999883
OG0001695	-0.0735829	0.31697	0.995261	0.174686	0.0537749	NA	0.999883
OG0001696	-0.0669568	0.318567	0.993609	0.221983	0.0544373	NA	0.999883
OG0001697	0.00204001	0.318747	0.988377	0.891068	0.0148526	NA	0.999883
OG0001698	0.0218744	0.320609	0.988454	0.598121	0.0413485	NA	0.999883
OG0001699	0.00648232	0.319291	0.988301	0.791961	0.0245015	NA	0.999883
OG0001700	-0.0108815	0.317359	0.990312	0.552833	0.0182635	NA	0.999883
OG0001701	-0.0176741	0.317611	0.989181	0.77704	0.0622219	NA	0.999883
OG0001702	-0.0341736	0.315015	0.993061	0.353184	0.0366132	NA	0.999883
OG0001703	-0.00825902	0.316627	0.989658	0.776718	0.0290329	NA	0.999883
OG0001704	-0.0129275	0.318232	0.98889	0.771823	0.0444418	NA	0.999883
OG0001705	-0.00873962	0.317336	0.990145	0.581785	0.015809	NA	0.999883
OG0001706	0.0296633	0.323975	0.988587	0.387637	0.0341658	NA	0.999883
OG0001707	-0.0244153	0.318002	0.988974	0.782304	0.0880896	NA	0.999883
OG0001708	-0.0548006	0.317358	0.998694	0.074672	0.0303793	NA	0.999883
OG0001710	0.00914325	0.322673	0.987114	0.644356	0.0197388	NA	0.999883
OG0001711	-0.0282231	0.317477	0.989813	0.630856	0.0585289	NA	0.999883
OG0001712	-0.0124754	0.319818	0.989539	0.498511	0.0183557	NA	0.999883
OG0001713	0.0151079	0.321567	0.987632	0.657964	0.0340088	NA	0.999883
OG0001714	0.0458702	0.329022	0.988821	0.226575	0.037668	NA	0.999883
OG0001715	-0.0112356	0.318376	0.989118	0.68758	0.0278472	NA	0.999883
OG0001716	-0.00852773	0.317541	0.989141	0.805371	0.0345049	NA	0.999883
OG0001717	-0.0117911	0.318444	0.989307	0.638923	0.0250429	NA	0.999883
OG0001719	-0.0991405	0.327731	0.994976	0.0767393	0.0553563	NA	0.999883
OG0001720	0.00318202	0.318527	0.988437	0.939471	0.0417853	NA	0.999883
OG0001721	-0.0117632	0.316607	0.991483	0.443251	0.0152732	NA	0.999883
OG0001722	0.0247511	0.319776	0.989032	0.572003	0.0436351	NA	0.999883
OG0001723	-0.00452921	0.317761	0.988828	0.93097	0.0521359	NA	0.999883
OG0001724	0.0105531	0.321603	0.987552	0.670461	0.0247176	NA	0.999883
OG0001725	-0.0117795	0.319522	0.988305	0.751635	0.0371037	NA	0.999883
OG0001726	0.0148231	0.32252	0.986923	0.700777	0.0384489	NA	0.999883
OG0001727	-0.000606735	0.318117	0.988628	0.96572	0.0140775	NA	0.999883
OG0001728	-0.01558	0.31911	0.989451	0.557654	0.0264708	NA	0.999883
OG0001729	-0.00332799	0.317984	0.988711	0.937904	0.0425966	NA	0.999883
OG0001730	-0.00898847	0.320005	0.988108	0.737078	0.0266888	NA	0.999883
OG0001731	-0.0199819	0.319651	0.989423	0.524008	0.0312348	NA	0.999883
OG0001732	0.00327413	0.319004	0.98826	0.881267	0.021857	NA	0.999883
OG0001733	0.0160069	0.321223	0.987901	0.640461	0.0341536	NA	0.999883
OG0001734	-0.0374656	0.317275	0.991526	0.407577	0.0450226	NA	0.999883
OG0001735	-0.0574308	0.32386	0.987144	0.540967	0.0935743	NA	0.999883
OG0001736	-0.014397	0.319389	0.988401	0.743189	0.0438044	NA	0.999883
OG0001737	0.0165321	0.327916	0.987234	0.33692	0.0171221	NA	0.999883
OG0001738	-0.0009075	0.317976	0.988694	0.978623	0.0337718	NA	0.999883
OG0001739	-0.00638958	0.317571	0.990082	0.573885	0.01132	NA	0.999883
OG0001740	0.046825	0.322435	0.988779	0.439871	0.060347	NA	0.999883
OG0001741	0.0272522	0.318159	0.990016	0.541079	0.0444155	NA	0.999883
OG0001742	-0.00870994	0.315662	0.990723	0.617517	0.0173799	NA	0.999883
OG0001743	-0.0438276	0.330398	0.986341	0.309194	0.0428495	NA	0.999883
OG0001744	0.0215999	0.319976	0.989775	0.461714	0.0292181	NA	0.999883
OG0001745	0.00478743	0.318539	0.988489	0.886051	0.033311	NA	0.999883
OG0001747	0.0388922	0.32782	0.988675	0.260126	0.0343147	NA	0.999883
OG0001748	0.00464351	0.318869	0.988535	0.784593	0.0169363	NA	0.999883
OG0001749	0.0284742	0.326493	0.987101	0.401115	0.0337485	NA	0.999883
OG0001750	0.0421883	0.323295	0.989525	0.341996	0.044158	NA	0.999883
OG0001751	0.00351832	0.318061	0.988709	0.901588	0.0283706	NA	0.999883
OG0001752	0.0156146	0.322709	0.989021	0.404656	0.0186473	NA	0.999883
OG0001753	-0.00208708	0.317411	0.988998	0.934833	0.0254523	NA	0.999883
OG0001754	-0.00466605	0.317914	0.988792	0.893485	0.0347478	NA	0.999883
OG0001755	0.00818944	0.320013	0.987915	0.797682	0.0318499	NA	0.999883
OG0001756	-0.0109062	0.318299	0.988701	0.834044	0.0518996	NA	0.999883
OG0001757	0.00922673	0.319087	0.98835	0.813657	0.039027	NA	0.999883
OG0001758	-0.0921352	0.327076	0.993741	0.104612	0.056186	NA	0.999883
OG0001759	-0.0255646	0.320161	0.989058	0.539955	0.0415494	NA	0.999883
OG0001760	0.0211861	0.326021	0.987438	0.394531	0.0247611	NA	0.999883
OG0001761	-0.0120259	0.316683	0.990009	0.669232	0.028056	NA	0.999883
OG0001762	0.0461742	0.327383	0.986388	0.4194	0.056916	NA	0.999883
OG0001763	-0.0184044	0.315607	0.990907	0.587566	0.0338088	NA	0.999883
OG0001764	0.0111455	0.31774	0.98896	0.84343	0.0562641	NA	0.999883
OG0001766	0.00678828	0.318758	0.988501	0.820108	0.0297619	NA	0.999883
OG0001767	0.091487	0.337606	0.987551	0.131916	0.0601604	NA	0.999883
OG0001768	0.000633676	0.318319	0.988526	0.966196	0.0149098	NA	0.999883
OG0001769	-0.0447481	0.320986	0.993309	0.19144	0.0339913	NA	0.999883
OG0001770	0.0234968	0.320459	0.988977	0.530743	0.0373343	NA	0.999883
OG0001771	-9.13599e-05	0.318122	0.988618	0.997759	0.0324413	NA	0.999883
OG0001772	0.0250428	0.326168	0.987705	0.368285	0.0276919	NA	0.999883
OG0001773	-0.00627702	0.318031	0.988767	0.870678	0.038445	NA	0.999883
OG0001774	-0.0114774	0.317042	0.989998	0.634976	0.0240923	NA	0.999883
OG0001775	-0.0216154	0.326619	0.989215	0.263206	0.0191958	NA	0.999883
OG0001776	0.0136495	0.3196	0.988576	0.672239	0.0321545	NA	0.999883
OG0001777	0.0523051	0.324716	0.988618	0.356498	0.0564283	NA	0.999883
OG0001778	0.0107965	0.321091	0.98845	0.560504	0.0184772	NA	0.999883
OG0001779	-0.00521003	0.317555	0.989268	0.75691	0.0167792	NA	0.999883
OG0001780	0.0763049	0.342202	0.988454	0.078102	0.0428057	NA	0.999883
OG0001781	-0.0155774	0.319827	0.988322	0.70466	0.0409638	NA	0.999883
OG0001782	-0.00665144	0.317406	0.989072	0.873349	0.041605	NA	0.999883
OG0001783	-0.0139545	0.318309	0.988689	0.837375	0.0677861	NA	0.999883
OG0001784	-0.0868403	0.323141	0.991999	0.208662	0.0685649	NA	0.999883
OG0001785	0.00776766	0.31867	0.988436	0.877459	0.0502306	NA	0.999883
OG0001786	-0.0204604	0.315301	0.991628	0.496165	0.0299403	NA	0.999883
OG0001787	-0.00932963	0.317185	0.989494	0.742049	0.0282563	NA	0.999883
OG0001788	0.0230861	0.321205	0.988825	0.502515	0.0342875	NA	0.999883
OG0001789	0.0178424	0.320375	0.989256	0.499954	0.026341	NA	0.999883
OG0001790	-0.0102254	0.320695	0.989496	0.454311	0.0136053	NA	0.999883
OG0001791	-0.0324095	0.318497	0.98985	0.541981	0.052939	NA	0.999883
OG0001792	-0.0675651	0.321797	0.988295	0.531922	0.107664	NA	0.999883
OG0001793	0.00925842	0.319236	0.988265	0.817333	0.0399639	NA	0.999883
OG0001794	0.00380287	0.318259	0.988568	0.945997	0.0559838	NA	0.999883
OG0001795	0.0113269	0.320424	0.988248	0.653151	0.0251192	NA	0.999883
OG0001796	0.00724239	0.318128	0.988835	0.812126	0.0303792	NA	0.999883
OG0001797	0.0319402	0.320038	0.988442	0.653676	0.0709472	NA	0.999883
OG0001798	-0.058369	0.344298	0.985724	0.0986066	0.0349656	NA	0.999883
OG0001799	0.004875	0.319121	0.988243	0.855914	0.0267694	NA	0.999883
OG0001800	-0.0177137	0.319452	0.990186	0.443893	0.0230317	NA	0.999883
OG0001801	-0.013725	0.31732	0.990047	0.600463	0.0261112	NA	0.999883
OG0001802	-0.0205452	0.318323	0.993717	0.22141	0.0166828	NA	0.999883
OG0001803	-0.0195925	0.318543	0.992381	0.293508	0.01854	NA	0.999883
OG0001804	0.00885303	0.321555	0.987496	0.687956	0.0219701	NA	0.999883
OG0001805	-0.0188917	0.321533	0.991317	0.278885	0.017339	NA	0.999883
OG0001806	0.00361392	0.318465	0.988472	0.934851	0.0440845	NA	0.999883
OG0001807	-0.0497259	0.31571	0.995071	0.2038	0.0388389	NA	0.999883
OG0001808	0.0340394	0.325068	0.98941	0.293848	0.0322335	NA	0.999883
OG0001809	-0.00151083	0.318159	0.988602	0.982174	0.0674248	NA	0.999883
OG0001810	0.0833271	0.317655	0.990992	0.446085	0.108868	NA	0.999883
OG0001811	0.0115061	0.322467	0.987273	0.635506	0.0241906	NA	0.999883
OG0001812	-0.0092168	0.318004	0.990448	0.491909	0.0133546	NA	0.999883
OG0001813	-0.0572067	0.327288	0.989306	0.243056	0.0486753	NA	0.999883
OG0001814	-0.0686772	0.310592	0.996959	0.199485	0.0531253	NA	0.999883
OG0001815	-0.0239638	0.312094	0.994612	0.318186	0.0238711	NA	0.999883
OG0001816	-0.0116578	0.316136	0.990578	0.603831	0.0223854	NA	0.999883
OG0001817	-0.00774125	0.317655	0.98922	0.756618	0.0249001	NA	0.999883
OG0001818	-0.0530455	0.329386	0.988822	0.219165	0.0428624	NA	0.999883
OG0001819	0.0467195	0.323128	0.986935	0.632221	0.0972757	NA	0.999883
OG0001820	-0.103132	0.349021	0.985334	0.0704491	0.0563181	NA	0.999883
OG0001821	0.00446519	0.318787	0.988374	0.879358	0.0293329	NA	0.999883
OG0001822	0.000122952	0.318154	0.988603	0.99507	0.0198435	NA	0.999883
OG0001823	-0.0163441	0.317909	0.989327	0.692203	0.0411512	NA	0.999883
OG0001824	0.0128471	0.320035	0.988039	0.752603	0.0406301	NA	0.999883
OG0001825	0.000570077	0.318102	0.988631	0.981142	0.0240498	NA	0.999883
OG0001826	-0.0202758	0.320195	0.988461	0.634214	0.0424653	NA	0.999883
OG0001827	-0.0108944	0.318584	0.988724	0.768948	0.0369728	NA	0.999883
OG0001828	-0.0760505	0.330447	0.989503	0.176503	0.0558151	NA	0.999883
OG0001829	-0.00765047	0.317447	0.98935	0.747382	0.0236779	NA	0.999883
OG0001830	0.018255	0.319689	0.988967	0.589528	0.0337115	NA	0.999883
OG0001831	-0.0129752	0.31761	0.989766	0.627526	0.0266474	NA	0.999883
OG0001832	0.00047986	0.318074	0.988643	0.994949	0.0755841	NA	0.999883
OG0001833	-0.0199287	0.320938	0.989993	0.394635	0.0232966	NA	0.999883
OG0001834	0.00354105	0.318385	0.98851	0.937265	0.0448617	NA	0.999883
OG0001835	0.0100212	0.320381	0.988209	0.665856	0.0231275	NA	0.999883
OG0001836	-0.00702562	0.317716	0.989087	0.792563	0.0266339	NA	0.999883
OG0001837	-0.0110404	0.319046	0.988737	0.699319	0.0284912	NA	0.999883
OG0001838	0.0153713	0.320707	0.988167	0.640489	0.0328001	NA	0.999883
OG0001840	0.0834229	0.33076	0.987148	0.259345	0.0734829	NA	0.999883
OG0001841	-0.00255576	0.317662	0.988908	0.900456	0.0203733	NA	0.999883
OG0001842	0.0143771	0.320683	0.988173	0.641742	0.0307942	NA	0.999883
OG0001843	-0.00230111	0.318366	0.988518	0.940824	0.0309096	NA	0.999883
OG0001844	0.0030468	0.317964	0.988735	0.921643	0.0308859	NA	0.999883
OG0001845	-0.0407441	0.326376	0.985944	0.517706	0.0627312	NA	0.999883
OG0001846	0.04131	0.322798	0.989126	0.391755	0.0479971	NA	0.999883
OG0001847	0.0364649	0.319766	0.989039	0.571675	0.0642311	NA	0.999883
OG0001848	0.015403	0.32258	0.987208	0.636188	0.0324489	NA	0.999883
OG0001849	0.0563094	0.327655	0.988291	0.283791	0.0522144	NA	0.999883
OG0001850	0.0075961	0.320624	0.98798	0.688517	0.0188867	NA	0.999883
OG0001851	0.0100013	0.320623	0.987849	0.720698	0.027884	NA	0.999883
OG0001852	-0.015611	0.318788	0.99063	0.429583	0.0196719	NA	0.999883
OG0001853	0.0921496	0.332134	0.986491	0.254889	0.0804075	NA	0.999883
OG0001854	0.00782133	0.318022	0.988701	0.927134	0.0852795	NA	0.999883
OG0001855	0.00607232	0.318856	0.988624	0.75714	0.0195753	NA	0.999883
OG0001856	0.0125043	0.323512	0.987701	0.495632	0.0182751	NA	0.999883
OG0001857	-0.0556855	0.325263	0.988529	0.343256	0.0584385	NA	0.999883
OG0001858	0.0269288	0.321335	0.988486	0.537797	0.0435339	NA	0.999883
OG0001859	-0.0147296	0.317226	0.989958	0.62554	0.0300766	NA	0.999883
OG0001860	-0.0497547	0.318158	0.993765	0.222293	0.040479	NA	0.999883
OG0001861	0.0104508	0.320521	0.987856	0.732808	0.0305153	NA	0.999883
OG0001862	-0.0506451	0.321523	0.990158	0.357939	0.0548023	NA	0.999883
OG0001863	-0.092643	0.361478	1	0.00202993	0.0291271	NA	0.788061
OG0001864	-0.00119293	0.317749	0.988811	0.966972	0.0287287	NA	0.999883
OG0001865	-0.00801388	0.318433	0.988573	0.866274	0.0474513	NA	0.999883
OG0001866	0.000962708	0.318435	0.988464	0.975486	0.031241	NA	0.999883
OG0001867	0.0252251	0.319592	0.989089	0.577324	0.0450948	NA	0.999883
OG0001868	0.0690008	0.325491	0.989542	0.274966	0.0628115	NA	0.999883
OG0001869	-0.0100338	0.315889	0.990334	0.680159	0.0242584	NA	0.999883
OG0001870	0.0242974	0.321631	0.991107	0.288913	0.0227728	NA	0.999883
OG0001871	-0.000311148	0.318086	0.988636	0.995307	0.0527552	NA	0.999883
OG0001872	0.0856777	0.344786	0.984641	0.110147	0.05309	NA	0.999883
OG0001873	-0.0146886	0.31853	0.989104	0.673087	0.0346976	NA	0.999883
OG0001874	-0.0113875	0.319756	0.988919	0.591969	0.0211683	NA	0.999883
OG0001875	0.0327786	0.332807	0.985947	0.261935	0.0290313	NA	0.999883
OG0001876	-0.00937562	0.315774	0.990199	0.731155	0.0272007	NA	0.999883
OG0001877	0.0349512	0.334182	0.985124	0.262897	0.0310185	NA	0.999883
OG0001878	-0.0326501	0.318852	0.991558	0.343424	0.0342763	NA	0.999883
OG0001879	-0.0199999	0.316406	0.990145	0.667896	0.046459	NA	0.999883
OG0001880	-0.0579434	0.33667	0.989843	0.0981672	0.0346646	NA	0.999883
OG0001881	-0.0069951	0.316186	0.989755	0.822866	0.0311545	NA	0.999883
OG0001882	0.00237728	0.318092	0.988644	0.958806	0.0458936	NA	0.999883
OG0001883	-0.0455441	0.325003	0.990485	0.239219	0.0384348	NA	0.999883
OG0001884	0.0019523	0.318267	0.988559	0.953164	0.0331449	NA	0.999883
OG0001885	-0.0215731	0.316926	0.989861	0.677133	0.0516387	NA	0.999883
OG0001886	0.00570779	0.319841	0.987943	0.822104	0.0253103	NA	0.999883
OG0001887	-0.000310598	0.318098	0.988631	0.98871	0.0218868	NA	0.999883
OG0001888	-0.00917262	0.317124	0.989179	0.895892	0.0698967	NA	0.999883
OG0001889	0.0174985	0.324978	0.989244	0.306285	0.0170048	NA	0.999883
OG0001890	0.0522541	0.321467	0.988398	0.540822	0.0851092	NA	0.999883
OG0001891	0.0332734	0.331875	0.986162	0.276152	0.0303642	NA	0.999883
OG0001892	0.0072568	0.318121	0.989021	0.747156	0.0224388	NA	0.999883
OG0001893	0.0250597	0.330985	0.989004	0.183871	0.0187088	NA	0.999883
OG0001894	0.048838	0.317427	0.990888	0.470127	0.067325	NA	0.999883
OG0001895	-0.0133901	0.320624	0.988802	0.543645	0.0219625	NA	0.999883
OG0001896	0.0810248	0.329886	0.98703	0.287824	0.0757682	NA	0.999883
OG0001897	-0.0169692	0.321974	0.987747	0.598725	0.0321295	NA	0.999883
OG0001898	0.0148244	0.317699	0.988993	0.837054	0.071868	NA	0.999883
OG0001899	-0.0178257	0.318041	0.990646	0.465569	0.0243222	NA	0.999883
OG0001900	0.0457007	0.327821	0.990377	0.189486	0.0345608	NA	0.999883
OG0001901	-0.00663475	0.318152	0.988715	0.865867	0.0391649	NA	0.999883
OG0001902	-0.0445463	0.313081	0.994585	0.291509	0.0419779	NA	0.999883
OG0001903	0.0195237	0.320933	0.987994	0.651706	0.0431042	NA	0.999883
OG0001904	-0.0501438	0.322613	0.994364	0.132675	0.0330394	NA	0.999883
OG0001905	-0.00649735	0.317404	0.989166	0.823505	0.0290441	NA	0.999883
OG0001906	0.0273484	0.328036	0.988252	0.275603	0.0249286	NA	0.999883
OG0001907	-0.00275188	0.318177	0.988614	0.938793	0.0357356	NA	0.999883
OG0001908	-0.00196075	0.318128	0.988621	0.969359	0.0508998	NA	0.999883
OG0001909	0.0690715	0.321842	0.989607	0.390593	0.0800551	NA	0.999883
OG0001910	-0.0124043	0.318144	0.98903	0.741092	0.0374242	NA	0.999883
OG0001911	-0.00230459	0.31808	0.988664	0.936636	0.028906	NA	0.999883
OG0001912	0.110124	0.333673	0.98425	0.318306	0.109725	NA	0.999883
OG0001913	-0.00977892	0.317278	0.989826	0.647406	0.0213075	NA	0.999883
OG0001914	-0.0546772	0.324382	0.991419	0.210143	0.0433123	NA	0.999883
OG0001915	-0.0511888	0.331271	0.988238	0.204866	0.0400767	NA	0.999883
OG0001916	-0.0082309	0.318538	0.989059	0.682527	0.0200569	NA	0.999883
OG0001917	0.0172734	0.324203	0.987851	0.442146	0.0223731	NA	0.999883
OG0001918	0.0169698	0.320738	0.988672	0.55402	0.0285675	NA	0.999883
OG0001919	-0.0474457	0.324308	0.989006	0.343496	0.0498163	NA	0.999883
OG0001920	-0.0252109	0.316649	0.990734	0.538366	0.0408139	NA	0.999883
OG0001921	-0.00623262	0.317312	0.989599	0.696069	0.015903	NA	0.999883
OG0001922	0.0135448	0.32026	0.990071	0.417068	0.0166121	NA	0.999883
OG0001923	-0.00945544	0.31834	0.98888	0.757708	0.0305553	NA	0.999883
OG0001924	-0.107097	0.343682	0.98975	0.0564134	0.0553958	NA	0.999883
OG0001925	0.00318116	0.318432	0.9885	0.922344	0.0325402	NA	0.999883
OG0001926	-0.0280367	0.318324	0.990664	0.448742	0.036846	NA	0.999883
OG0001927	0.0316457	0.32388	0.98883	0.372168	0.0352796	NA	0.999883
OG0001928	0.00401807	0.317778	0.98897	0.829491	0.0186026	NA	0.999883
OG0001929	0.00876887	0.31824	0.988598	0.920727	0.0878609	NA	0.999883
OG0001930	0.0394017	0.334969	0.987122	0.177524	0.0289868	NA	0.999883
OG0001931	-0.0183145	0.319485	0.989321	0.549757	0.0305018	NA	0.999883
OG0001932	-0.114118	0.330319	0.995207	0.0595308	0.0597815	NA	0.999883
OG0001933	-0.108178	0.365334	0.982652	0.0265092	0.0479384	NA	0.999883
OG0001934	0.00753233	0.318627	0.988617	0.799652	0.0295888	NA	0.999883
OG0001935	-0.058732	0.325415	0.986441	0.522605	0.0914969	NA	0.999883
OG0001936	-0.0392575	0.318943	0.991537	0.341976	0.0410887	NA	0.999883
OG0001937	0.00717059	0.318274	0.988594	0.907796	0.0617341	NA	0.999883
OG0001938	0.00539822	0.319373	0.98817	0.828144	0.0247933	NA	0.999883
OG0001939	0.012984	0.319559	0.988163	0.792397	0.0491818	NA	0.999883
OG0001940	0.0203574	0.321918	0.988243	0.530557	0.0323315	NA	0.999883
OG0001941	-0.00110866	0.317972	0.988698	0.974807	0.0350061	NA	0.999883
OG0001942	0.0188492	0.324135	0.988323	0.402813	0.0224217	NA	0.999883
OG0001943	-0.0025422	0.317584	0.98892	0.926034	0.0273054	NA	0.999883
OG0001944	-0.00167439	0.318171	0.988598	0.974491	0.0522143	NA	0.999883
OG0001945	-0.0225312	0.314746	0.990841	0.684135	0.0551995	NA	0.999883
OG0001946	-0.0116787	0.316689	0.99014	0.639863	0.024874	NA	0.999883
OG0001947	-0.0512144	0.325176	0.98787	0.395682	0.0600029	NA	0.999883
OG0001948	0.00718273	0.317572	0.989013	0.859352	0.0404162	NA	0.999883
OG0001949	0.0357203	0.325447	0.989304	0.28925	0.0335024	NA	0.999883
OG0001950	0.00782115	0.318924	0.988329	0.863811	0.0454644	NA	0.999883
OG0001951	0.0401134	0.324824	0.990239	0.255263	0.0350297	NA	0.999883
OG0001952	-0.056133	0.329971	0.990422	0.155838	0.0392136	NA	0.999883
OG0001953	0.00425225	0.31911	0.988184	0.89695	0.0327372	NA	0.999883
OG0001955	0.0101557	0.319919	0.988122	0.745801	0.0312289	NA	0.999883
OG0001956	-0.108498	0.323772	0.994736	0.111229	0.0674378	NA	0.999883
OG0001957	-0.0747138	0.376261	0.991909	0.00317207	0.0246254	NA	0.804186
OG0001958	0.0433329	0.32298	0.988543	0.436166	0.055395	NA	0.999883
OG0001959	-0.0188446	0.318947	0.989977	0.495737	0.0275483	NA	0.999883
OG0001960	-0.0141004	0.319889	0.989063	0.558736	0.0240228	NA	0.999883
OG0001961	0.000480812	0.318061	0.988649	0.993399	0.0579541	NA	0.999883
OG0001962	0.0117682	0.320166	0.989165	0.524978	0.0184387	NA	0.999883
OG0001963	0.000867536	0.318232	0.988567	0.974233	0.0267829	NA	0.999883
OG0001964	0.0625165	0.326866	0.989193	0.258214	0.054936	NA	0.999883
OG0001965	-0.0118699	0.317854	0.990048	0.558037	0.0201868	NA	0.999883
OG0001966	-0.0159891	0.317505	0.990114	0.573799	0.0283206	NA	0.999883
OG0001967	-0.0140693	0.318423	0.989405	0.62173	0.0284144	NA	0.999883
OG0001968	-0.0246298	0.324156	0.990968	0.234814	0.0205893	NA	0.999883
OG0001969	-0.108526	0.325697	0.991143	0.197423	0.0835619	NA	0.999883
OG0001970	-0.0335522	0.319348	0.989832	0.490091	0.048411	NA	0.999883
OG0001971	0.00906597	0.318445	0.988663	0.818234	0.0393309	NA	0.999883
OG0001972	0.00726896	0.32009	0.987864	0.801713	0.0288576	NA	0.999883
OG0001973	-0.0473001	0.327006	0.994726	0.0857267	0.0272168	NA	0.999883
OG0001974	0.00438102	0.318563	0.988424	0.932494	0.0515716	NA	0.999883
OG0001975	-0.0235494	0.321818	0.988641	0.487775	0.0337972	NA	0.999883
OG0001976	7.47224e-05	0.318135	0.988612	0.998096	0.0312269	NA	0.999883
OG0001977	-0.0361558	0.319836	0.989791	0.467357	0.0495316	NA	0.999883
OG0001978	-0.00258516	0.317866	0.988778	0.927702	0.0284092	NA	0.999883
OG0001979	0.016436	0.317364	0.989877	0.628722	0.0338729	NA	0.999883
OG0001980	-0.0637966	0.317377	0.991037	0.455194	0.0850504	NA	0.999883
OG0001981	-0.035968	0.341716	0.988929	0.0754021	0.0199902	NA	0.999883
OG0001982	-0.00680236	0.317834	0.988841	0.886625	0.0475721	NA	0.999883
OG0001983	0.00744171	0.318427	0.988696	0.808181	0.0305608	NA	0.999883
OG0001984	-0.029372	0.320281	0.988847	0.561996	0.0504598	NA	0.999883
OG0001985	-0.0135782	0.316809	0.990001	0.657771	0.030547	NA	0.999883
OG0001986	-0.0154334	0.320004	0.989705	0.467999	0.0211736	NA	0.999883
OG0001987	-0.0470717	0.318893	0.991914	0.315429	0.0466216	NA	0.999883
OG0001988	-0.015647	0.31748	0.990639	0.498284	0.0230101	NA	0.999883
OG0001989	-0.00189099	0.317966	0.988707	0.958964	0.0366465	NA	0.999883
OG0001990	0.0402243	0.332795	0.990538	0.120104	0.0256276	NA	0.999883
OG0001991	0.00141155	0.318327	0.988529	0.953022	0.0238918	NA	0.999883
OG0001992	-0.0414731	0.319025	0.99072	0.409711	0.0500668	NA	0.999883
OG0001993	0.0017948	0.318482	0.988456	0.944598	0.0257539	NA	0.999883
OG0001994	0.00663761	0.318215	0.988945	0.756589	0.0213475	NA	0.999883
OG0001995	0.000857416	0.318282	0.98854	0.981654	0.0371798	NA	0.999883
OG0001996	0.0197413	0.32216	0.988565	0.476852	0.0276322	NA	0.999883
OG0001997	0.00330921	0.318468	0.988504	0.901652	0.0267019	NA	0.999883
OG0001998	-0.0191623	0.316455	0.990006	0.696196	0.0489156	NA	0.999883
OG0001999	0.0243035	0.319534	0.988955	0.604675	0.0467771	NA	0.999883
OG0002000	0.0552395	0.323663	0.990672	0.260896	0.0488174	NA	0.999883
OG0002001	0.00460713	0.319723	0.987983	0.831535	0.0215926	NA	0.999883
OG0002002	0.00879809	0.318723	0.988722	0.747403	0.0272321	NA	0.999883
OG0002003	0.00975986	0.320286	0.988344	0.648056	0.0213081	NA	0.999883
OG0002004	-0.000572483	0.318084	0.988639	0.982214	0.0256066	NA	0.999883
OG0002005	0.00965929	0.319277	0.988214	0.830547	0.045003	NA	0.999883
OG0002006	0.0948216	0.32879	0.987201	0.310643	0.0929853	NA	0.999883
OG0002007	0.0083199	0.320858	0.987527	0.778671	0.0295122	NA	0.999883
OG0002008	-0.100627	0.319152	0.99522	0.146527	0.0686943	NA	0.999883
OG0002009	0.006494	0.317775	0.988807	0.95016	0.103599	NA	0.999883
OG0002010	0.0109276	0.32041	0.987989	0.713139	0.0296275	NA	0.999883
OG0002011	-0.106637	0.331096	0.995164	0.0565085	0.0551793	NA	0.999883
OG0002012	-0.00366225	0.3179	0.988816	0.88138	0.0244713	NA	0.999883
OG0002013	-0.0466873	0.337584	0.996182	0.0276025	0.0208415	NA	0.999883
OG0002014	-0.0179467	0.315689	0.992019	0.427832	0.0225293	NA	0.999883
OG0002015	-0.0769962	0.325476	0.986996	0.459231	0.103576	NA	0.999883
OG0002016	0.0180652	0.324423	0.987851	0.431335	0.0228515	NA	0.999883
OG0002017	-0.0469057	0.322753	0.991736	0.22814	0.0386494	NA	0.999883
OG0002018	-0.0636998	0.321248	0.99416	0.155559	0.0444692	NA	0.999883
[truncated: 5,167 more rows]

## Sheet: Malignancy_rate
OG	coeff	p_value	lambda	std_error	t_value	residual_stderror	outliers
OG0000000	-0.0014013	0.350905	0.51944	0.0014944	-0.937705	1.29819
OG0000001	0.000699936	0.742588	0.561164	0.00212462	0.329441	1.31414
OG0000002	-0.00597376	0.0185821	0.704851	0.00249184	-2.39733	1.42053
OG0000003	-0.00365673	0.112665	0.615942	0.00228264	-1.60198	1.42507
OG0000004	-0.00497729	0.0263801	0.898479	0.00220454	-2.25774	1.3916
OG0000005	-0.00189876	0.473848	0.546595	0.00263991	-0.719254	1.30746
OG0000006	-0.00395787	0.0449111	0.710245	0.001946	-2.03385	1.4339
OG0000007	-0.0029635	0.319679	0.614122	0.00296157	-1.00065	1.32187
OG0000008	-0.00184113	0.185928	0.585408	0.00138129	-1.3329	1.42499
OG0000009	-0.00234303	0.411349	0.489304	0.0028388	-0.825361	1.29257
OG0000010	-0.0041112	0.531355	0.546053	0.00654267	-0.628366	1.30821
OG0000011	-0.00600058	0.066169	0.554045	0.00322632	-1.85988	1.4061
OG0000012	-0.00386713	0.0463822	0.511294	0.00191465	-2.01976	1.27402
OG0000013	-0.00231021	0.412856	0.588003	0.0028081	-0.822694	1.43413
OG0000014	-0.00292645	0.0525387	0.654751	0.00148955	-1.96466	1.42343
OG0000015	-0.00227575	0.102927	0.672551	0.00138127	-1.64758	1.43615
OG0000016	-0.0117692	0.169516	0.553094	0.0084984	-1.38487	1.41766
OG0000017	-0.0040683	0.287073	0.584499	0.00379892	-1.07091	1.31273
OG0000019	-0.0050595	0.0205551	0.403687	0.00214594	-2.3577	1.36617
OG0000020	-0.00228498	0.192558	0.650351	0.00174042	-1.31289	1.43894
OG0000021	-0.00408971	0.310071	0.501416	0.00400626	-1.02083	1.4151
OG0000022	-0.00373928	0.0459426	0.565812	0.00184753	-2.02393	1.40354
OG0000023	-0.00375183	0.0877207	0.61869	0.00217331	-1.72632	1.42247
OG0000024	-0.000474082	0.812885	0.535778	0.00199697	-0.237401	1.3081
OG0000025	-0.00339655	0.21575	0.633659	0.00272448	-1.24668	1.43666
OG0000026	-0.00176419	0.45071	0.507778	0.00232886	-0.757532	1.29761
OG0000027	-0.00129802	0.448957	0.585325	0.00170684	-0.760477	1.31706
OG0000028	-0.000665859	0.697158	0.559763	0.00170555	-0.390407	1.31345
OG0000029	-0.00397626	0.0313079	0.699214	0.00181783	-2.18736	1.42642
OG0000030	-0.00200816	0.308507	0.609569	0.0019608	-1.02416	1.43558
OG0000031	0.000127628	0.941711	0.544726	0.00174059	0.0733246	1.3107
OG0000032	-0.00112378	0.497242	0.561498	0.00164874	-0.681601	1.31163
OG0000033	-0.00191247	0.642562	0.482998	0.00410674	-0.465691	1.29446
OG0000034	-0.00013106	0.969685	0.547952	0.00343906	-0.0381091	1.31154
OG0000035	-0.00756629	0.0906044	0.436681	0.00442324	-1.71058	1.26557
OG0000036	-0.000941609	0.697999	0.549215	0.00241893	-0.389266	1.31077
OG0000037	0.00185876	0.413188	0.56589	0.00226096	0.822108	1.31124
OG0000038	-0.00516064	0.517063	0.460426	0.00793404	-0.650443	1.28799
OG0000039	0.00160545	0.475326	0.550445	0.00223961	0.716844	1.30845
OG0000040	-0.000326425	0.865675	0.546258	0.00192424	-0.169639	1.31092
OG0000041	-0.0014387	0.422566	0.574607	0.00178575	-0.805655	1.31371
OG0000042	-0.00219748	0.282482	0.498046	0.00203238	-1.08123	1.41353
OG0000043	-0.00270935	0.245213	0.603047	0.00231629	-1.16969	1.43173
OG0000044	-0.00577817	0.0685073	0.576147	0.00313389	-1.84377	1.41075
OG0000045	-0.00355584	0.0786107	0.646842	0.00199875	-1.77903	1.42701
OG0000046	0.00363346	0.445121	0.591219	0.00473758	0.766945	1.31858
OG0000047	6.75394e-05	0.976085	0.547928	0.00224674	0.0300611	1.31154
OG0000048	-0.00455807	0.210913	0.6415	0.0036174	-1.26004	1.43809
OG0000049	-0.00210871	0.268798	0.55627	0.00189512	-1.11271	1.30473
OG0000050	-0.00401231	0.48516	0.56408	0.00572433	-0.700922	1.31211
OG0000051	0.000291492	0.911876	0.548021	0.00262642	0.110985	1.31148
OG0000052	-0.00257694	0.749326	0.550945	0.00804017	-0.320508	1.31156
OG0000053	-0.01206	0.00053983	0.828127	0.00336026	-3.58902	1.40053
OG0000054	0.000325515	0.876528	0.543951	0.00208912	0.155814	1.31037
OG0000055	-0.0106171	0.000790264	0.627615	0.00305603	-3.47413	1.45356
OG0000056	-0.00209457	0.415397	0.513802	0.00255993	-0.818212	1.29835
OG0000057	-0.000873883	0.757382	0.539108	0.00282023	-0.309863	1.30864
OG0000058	-0.000670041	0.878629	0.54934	0.00437528	-0.153142	1.31173
OG0000059	-0.00378342	0.405539	0.526467	0.00452727	-0.835697	1.30118
OG0000060	-0.00584759	0.177579	0.447841	0.00430322	-1.35889	1.2753
OG0000061	-0.00203003	0.335864	0.55246	0.00209812	-0.967546	1.30592
OG0000062	-0.00357184	0.0661256	0.663883	0.00192015	-1.86018	1.42848
OG0000063	-0.0154234	0.00331892	6.6107e-05	0.00511215	-3.01701	1.07935
OG0000064	-0.00488554	0.138799	0.626703	0.00327116	-1.49352	1.31655
OG0000065	-0.00578792	0.0527453	0.659094	0.00294865	-1.9629	1.42443
OG0000066	-0.00246479	0.166888	0.646122	0.00176872	-1.39354	1.43631
OG0000067	-0.00227277	0.4502	0.54541	0.00299685	-0.758388	1.30674
OG0000068	-0.00334655	0.138288	0.592077	0.00223778	-1.49548	1.42276
OG0000069	-0.00534032	0.0958809	0.626101	0.00317348	-1.6828	1.42515
OG0000070	-0.00935879	0.00571992	0.699393	0.00330557	-2.83122	1.40275
OG0000071	-0.00743892	0.182769	0.694139	0.00554056	-1.34263	1.44822
OG0000072	-0.00758586	0.202434	0.548737	0.00590794	-1.28401	1.2999
OG0000073	-0.00313664	0.353468	0.591421	0.00336295	-0.932705	1.43329
OG0000074	-0.0101855	0.0826813	0.528427	0.00580406	-1.75489	1.40426
OG0000075	-0.00383643	0.138767	0.664936	0.00256851	-1.49364	1.4382
OG0000076	-0.0200199	0.0936868	0.634407	0.0118168	-1.69419	1.42661
OG0000077	-0.00200141	0.541501	0.547401	0.00326558	-0.61288	1.30869
OG0000078	-0.000249843	0.923704	0.548358	0.00260149	-0.0960382	1.31159
OG0000079	-0.00565573	0.0716101	0.624073	0.00310228	-1.82309	1.42097
OG0000080	-0.0055338	0.0448347	0.568345	0.00271986	-2.03459	1.4037
OG0000081	-9.02474e-05	0.982731	0.54867	0.00415782	-0.0217054	1.31173
OG0000082	0.00341243	0.460092	0.547992	0.00459971	0.741879	1.30757
OG0000083	-0.0027756	0.346631	0.538334	0.00293373	-0.9461	1.30268
OG0000084	0.000298045	0.896732	0.545816	0.00228987	0.130158	1.31089
OG0000085	0.00170405	0.470742	0.523854	0.00235259	0.724329	1.25282
OG0000086	-0.00686314	0.0705285	0.741535	0.00374992	-1.83021	1.4475
OG0000087	-0.00630796	0.00742258	0.581861	0.00230275	-2.73932	1.38183
OG0000088	-0.00155067	0.739011	0.54658	0.00464006	-0.334193	1.31039
OG0000089	-0.0039021	0.460082	0.488658	0.00525963	-0.741897	1.29335
OG0000090	-0.00158557	0.762173	0.546361	0.00522343	-0.303548	1.31048
OG0000091	-0.00584955	0.109599	0.736186	0.00361982	-1.61598	1.45194
OG0000092	0.00117146	0.898294	0.54894	0.00913931	0.128178	1.31168
OG0000093	-0.00184046	0.660584	0.544631	0.0041775	-0.440566	1.30931
OG0000094	-0.00820658	0.00154141	0.56206	0.0025123	-3.26656	1.45501
OG0000095	-0.000186165	0.954805	0.550621	0.00327568	-0.0568325	1.31221
OG0000096	0.00011681	0.958086	0.547729	0.00221641	0.0527024	1.31148
OG0000097	-0.00296188	0.203499	0.528431	0.00231223	-1.28096	1.41524
OG0000098	-0.000204098	0.968188	0.54803	0.00510346	-0.0399921	1.31156
OG0000099	-0.0129583	0.000490401	6.6107e-05	0.00358202	-3.6176	1.29245
OG0000100	-0.00314376	0.399564	0.666073	0.00371419	-0.846418	1.45041
OG0000101	-0.0040532	0.047211	0.673119	0.00201452	-2.01199	1.42605
OG0000102	-0.0116082	0.0638581	0.390214	0.00618684	-1.87628	1.25251
OG0000103	-0.00384151	0.197873	0.671722	0.00296135	-1.29721	1.44402
OG0000104	-0.00875927	0.0152066	0.441485	0.00353946	-2.47475	1.36761
OG0000105	-0.00508328	0.236032	0.691738	0.00426117	-1.19293	1.45066
OG0000106	-0.00408216	0.0571062	0.539807	0.00211816	-1.92722	1.2833
OG0000107	-0.00565374	0.182739	0.68165	0.00421066	-1.34272	1.44533
OG0000108	-0.00751318	0.0196792	0.673809	0.00316363	-2.37486	1.41429
OG0000109	-0.00183933	0.740988	0.508342	0.00554741	-0.331566	1.30108
OG0000110	-0.00823838	0.0716619	0.519396	0.00451976	-1.82275	1.40083
OG0000111	-0.00248937	0.434879	0.649251	0.00317369	-0.784376	1.44748
OG0000112	-0.00522283	0.0538441	0.564088	0.00267332	-1.95368	1.4053
OG0000113	-0.00512982	0.0645344	0.588139	0.00274113	-1.87143	1.29705
OG0000114	-0.00885986	0.126083	0.604864	0.00573804	-1.54406	1.4242
OG0000115	0.000487565	0.918708	0.556441	0.00476377	0.102349	1.31364
OG0000116	-0.0217209	0.0281178	0.754732	0.0097329	-2.2317	1.43829
OG0000117	-0.00306081	0.14838	0.773005	0.00209963	-1.45779	1.4651
OG0000118	-0.00417176	0.193209	0.671632	0.00318224	-1.31095	1.33345
OG0000119	0.00177772	0.742021	0.543908	0.00538388	0.330194	1.30974
OG0000120	-0.00589927	0.0442129	0.636308	0.00289084	-2.04067	1.41717
OG0000121	-0.00286324	0.387488	0.491904	0.00329717	-0.868394	1.29264
OG0000122	0.00110646	0.725855	0.557328	0.00314567	0.351741	1.31304
OG0000123	-0.00533672	0.648383	0.538692	0.0116638	-0.457544	1.30771
OG0000124	0.00255239	0.59031	0.569804	0.00472383	0.540322	1.31504
OG0000125	-0.00450973	0.0682657	0.559678	0.00244375	-1.84541	1.40756
OG0000126	-0.0111847	0.015274	0.398513	0.0045226	-2.47306	1.36149
OG0000127	-0.00544412	0.234924	0.46821	0.00455278	-1.19578	1.40652
OG0000128	0.0286653	0.115776	0.459177	0.0180503	1.58808	1.27303
OG0000129	0.0124274	0.520979	0.611048	0.0192864	0.644363	1.44091
OG0000130	2.68595e-05	0.99125	0.547047	0.00244227	0.0109978	1.31132
OG0000131	0.00401141	0.500018	0.535764	0.00592356	0.677196	1.30519
OG0000132	-0.00234336	0.343113	0.669453	0.00245877	-0.953059	1.44964
OG0000133	-0.00578524	0.123142	0.647622	0.00371726	-1.55632	1.4329
OG0000134	-0.0118461	0.199974	0.536287	0.00917516	-1.2911	1.29668
OG0000135	-0.00189847	0.429056	0.547728	0.00238984	-0.794394	1.30692
OG0000136	-0.0085581	0.188074	0.559727	0.00645228	-1.32637	1.30189
OG0000137	0.00216754	0.34995	0.557569	0.00230693	0.939576	1.3076
OG0000138	3.26212e-06	0.999609	0.547616	0.00664669	0.000490788	1.31147
OG0000139	-0.000242574	0.947747	0.5478	0.00369105	-0.0657195	1.31148
OG0000140	-0.00829097	0.00800098	0.589157	0.00305662	-2.71246	1.38427
OG0000141	-0.0083527	0.0916765	0.739696	0.00489944	-1.70483	1.4505
OG0000142	8.39771e-05	0.988901	0.546375	0.00601977	0.0139502	1.31115
OG0000143	-0.00356241	0.311549	0.503196	0.00350045	-1.0177	1.29324
OG0000144	-0.00402218	0.129798	0.656786	0.00263077	-1.52889	1.43556
OG0000145	-0.00763396	0.00990102	0.471111	0.00289691	-2.63521	1.36639
OG0000146	-0.00695599	0.0353204	0.533142	0.00325521	-2.13688	1.39402
OG0000147	-0.00238221	0.37837	0.574506	0.00269093	-0.885271	1.43061
OG0000148	-0.00557466	0.106514	0.600001	0.00341922	-1.63039	1.42111
OG0000149	-0.00390713	0.170913	0.420909	0.00283064	-1.3803	1.21872
OG0000150	-0.00095434	0.721345	0.569338	0.00266738	-0.357781	1.31612
OG0000151	0.0002755	0.949488	0.548524	0.00433675	0.0635269	1.31167
OG0000152	-0.000405754	0.878035	0.547711	0.00263652	-0.153897	1.31132
OG0000153	0.000738548	0.771371	0.558055	0.00253397	0.291459	1.31351
OG0000154	0.00739886	0.22091	0.43304	0.00600231	1.23267	1.27451
OG0000155	0.00705665	0.172959	0.545533	0.00513711	1.37366	1.29741
OG0000156	-0.000108127	0.978732	0.548801	0.00404477	-0.0267327	1.31176
OG0000157	0.000974841	0.735862	0.541796	0.00288088	0.338384	1.30917
OG0000158	-0.000716786	0.918359	0.544663	0.00697339	-0.102789	1.31065
OG0000159	-0.00544304	0.279138	0.534806	0.004999	-1.08883	1.29974
OG0000160	0.00190749	0.648776	0.544734	0.004174	0.456994	1.30923
OG0000161	-0.00103833	0.87694	0.558106	0.00668638	-0.15529	1.31396
OG0000162	-0.00441272	0.559308	0.514997	0.00752959	-0.586051	1.30098
OG0000163	-0.00411076	0.252086	0.634833	0.0035662	-1.1527	1.43869
OG0000164	-0.00878988	0.0764979	0.39688	0.00490514	-1.79197	1.25583
OG0000165	0.00013902	0.962847	0.550349	0.00297613	0.0467117	1.31214
OG0000166	0.004467	0.46576	0.525143	0.0060982	0.732511	1.30203
OG0000167	-0.00236522	0.428262	0.614507	0.00297225	-0.795765	1.43989
OG0000168	-0.000219778	0.966947	0.545357	0.00528907	-0.0415531	1.31089
OG0000169	-0.00638103	0.172187	0.707872	0.00463684	-1.37616	1.45073
OG0000170	-0.00449713	0.435768	0.615086	0.00574453	-0.782854	1.44017
OG0000171	-0.000346504	0.948714	0.539088	0.00537207	-0.064501	1.3093
OG0000172	-0.00331519	0.237121	0.623517	0.00278555	-1.19014	1.43559
OG0000173	-0.000994454	0.691045	0.545065	0.00249413	-0.398718	1.30967
OG0000174	-0.00341491	0.244716	0.615253	0.0029164	-1.17093	1.43422
OG0000175	-0.00176266	0.833539	0.532784	0.00836275	-0.210776	1.30745
OG0000176	0.015594	0.196214	0.589693	0.0119763	1.30207	1.42648
OG0000177	-0.00545155	0.483072	0.59271	0.00774052	-0.704287	1.43651
OG0000178	-0.00279164	0.524013	0.547875	0.00436419	-0.639669	1.30856
OG0000179	-0.00375246	0.678363	0.571508	0.00901921	-0.416052	1.31635
OG0000180	-0.025151	0.0815738	0.775466	0.0142793	-1.76136	1.35764
OG0000181	-0.00888909	0.0181352	0.699855	0.0036933	-2.40682	1.51122
OG0000182	-0.00457037	0.044173	0.581006	0.00223921	-2.04107	1.40594
OG0000183	-0.00114447	0.681964	0.542487	0.00278381	-0.411117	1.30895
OG0000184	-0.0013329	0.611731	0.547368	0.0026167	-0.509383	1.30952
OG0000185	-0.00526852	0.368623	0.52477	0.00583063	-0.903594	1.42099
OG0000186	-0.00240703	0.520051	0.536606	0.00372719	-0.645802	1.30569
OG0000187	-0.00288451	0.429101	0.578517	0.00363144	-0.794317	1.31487
OG0000188	-0.00936686	0.0387165	0.621911	0.00446486	-2.0979	1.41238
OG0000189	-0.00682525	0.0243788	0.698615	0.00298089	-2.28967	1.42285
OG0000190	-0.00285276	0.503844	0.573713	0.00425056	-0.671149	1.31491
OG0000191	-0.00696437	0.30519	0.541863	0.00675337	-1.03124	1.30235
OG0000192	-0.00978502	0.0430909	0.633375	0.0047689	-2.05184	1.41621
OG0000193	-0.0120038	0.0698829	0.734769	0.00654334	-1.83451	1.44571
OG0000194	-0.0101047	0.0313894	0.539196	0.00462184	-2.18628	1.39354
OG0000195	-0.00969928	0.183567	0.592353	0.00723741	-1.34016	1.31018
OG0000196	-0.0102327	0.00636425	0.381902	0.00366261	-2.79382	1.34746
OG0000197	-0.00206027	0.594938	0.520329	0.00386111	-0.533594	1.30268
OG0000198	-0.00983765	0.00559365	0.616643	0.00346518	-2.839	1.38472
OG0000199	-0.00713403	0.337801	0.649026	0.0074031	-0.963655	1.44493
OG0000200	-0.00914088	0.0136355	0.365406	0.00363283	-2.51619	1.3556
OG0000201	-0.00592839	0.409992	0.586363	0.0071619	-0.827768	1.31656
OG0000202	-0.00429897	0.391691	0.582679	0.00499475	-0.860699	1.31518
OG0000203	-0.000855064	0.892513	0.545054	0.00631004	-0.135508	1.31069
OG0000204	-0.000268645	0.941213	0.55203	0.00363272	-0.0739515	1.31255
OG0000205	-0.000129075	0.979513	0.546996	0.00501249	-0.0257507	1.31131
OG0000206	-0.00123292	0.802235	0.551242	0.0049082	-0.251196	1.31193
OG0000207	0.010418	0.229236	0.583935	0.00860596	1.21055	1.42712
OG0000208	-0.0101214	0.0302241	0.627646	0.00459651	-2.20196	1.41024
OG0000209	-0.0051071	0.143368	0.591971	0.00345951	-1.47625	1.42318
OG0000210	0.00180844	0.75375	0.546953	0.00574733	0.314657	1.31058
OG0000211	0.00420359	0.592657	0.565915	0.00782928	0.536907	1.31406
OG0000212	-0.00343649	0.433177	0.533085	0.00436492	-0.787296	1.30336
OG0000213	-0.0136255	0.00399514	6.6107e-05	0.00461161	-2.9546	1.18639
OG0000214	0.00444666	0.531619	0.58931	0.00708109	0.627963	1.31947
OG0000215	-0.000118901	0.972636	0.547043	0.00345663	-0.0343979	1.31132
OG0000216	0.00210721	0.488778	0.561766	0.00303148	0.695108	1.31157
OG0000217	-0.000592579	0.915683	0.546927	0.00558134	-0.106171	1.31121
OG0000218	0.00880028	0.360764	0.562773	0.00958018	0.918592	1.42786
OG0000219	0.00393839	0.354518	0.54855	0.00423181	0.930662	1.30544
OG0000220	0.00678236	0.138089	0.616665	0.00453293	1.49624	1.31368
OG0000221	-0.000578626	0.840533	0.551046	0.00286741	-0.201794	1.31204
OG0000222	0.0102538	0.105073	0.509734	0.00626288	1.63724	1.23452
OG0000223	-0.0079148	0.0190453	0.514476	0.00331482	-2.3877	1.38245
OG0000224	-0.0028188	0.375873	0.625507	0.00316741	-0.889937	1.44094
OG0000225	-0.00341657	0.466991	0.550823	0.00467713	-0.730485	1.30841
OG0000226	-0.00446707	0.345423	0.376989	0.00470969	-0.948485	1.26799
OG0000227	-0.0211696	0.00135624	0.536479	0.0064015	-3.30698	1.44998
OG0000228	-0.00422897	0.285031	0.479462	0.00393214	-1.07549	1.28698
OG0000229	0.00144018	0.598533	0.548795	0.00272564	0.528384	1.30974
OG0000230	0.00469333	0.589182	0.587497	0.00865985	0.541964	1.31972
OG0000231	-0.0219581	0.0783868	0.329627	0.0123333	-1.78039	1.24437
OG0000232	-0.00182578	0.629124	0.560257	0.00376745	-0.48462	1.31298
OG0000233	-0.0019875	0.482504	0.561786	0.00281833	-0.705205	1.31147
OG0000234	-0.00561286	0.0828681	0.547081	0.00320039	-1.75381	1.28948
OG0000235	-3.6554e-05	0.992209	0.547494	0.00373315	-0.00979173	1.31144
OG0000236	-0.00597619	0.112795	0.624771	0.00373188	-1.60139	1.42693
OG0000237	-0.00306536	0.333548	0.594645	0.00315296	-0.972217	1.43334
OG0000238	-0.00242589	0.541518	0.527779	0.00395835	-0.612855	1.30383
OG0000239	-0.00593476	0.0625247	0.616571	0.0031468	-1.88597	1.41764
OG0000240	-0.00478415	0.155775	0.668056	0.00334226	-1.43141	1.44032
OG0000242	-0.0115323	0.00307074	0.498012	0.00378989	-3.04292	1.35469
OG0000243	0.00245332	0.768782	0.529452	0.00832035	0.294858	1.30632
OG0000244	-0.00705873	0.1319	0.502391	0.00464248	-1.52046	1.4055
OG0000245	-0.00404761	0.211928	0.650089	0.0032195	-1.25722	1.44001
OG0000246	-0.0069166	0.0544424	0.541155	0.00354928	-1.94873	1.40118
OG0000247	-0.0027959	0.222275	0.613656	0.00227494	-1.229	1.31805
OG0000248	-0.00478687	0.351532	0.635883	0.00511155	-0.936481	1.32896
OG0000249	-0.00682798	0.0757452	0.440252	0.00380038	-1.79666	1.38851
OG0000250	-0.00251245	0.550718	0.542773	0.00419483	-0.59894	1.30765
OG0000251	0.00109174	0.711954	0.535687	0.00294744	0.370402	1.30749
OG0000252	-0.000723819	0.82987	0.553492	0.00335888	-0.215494	1.31262
OG0000253	-0.00825543	0.00991579	0.623764	0.00313339	-2.63466	1.28336
OG0000254	0.00286894	0.349054	0.561161	0.00304775	0.941333	1.26047
OG0000255	-0.00950263	0.0625702	0.679841	0.00503949	-1.88563	1.43132
OG0000256	0.0027613	0.624748	0.56548	0.00562589	0.49082	1.31429
OG0000257	-0.00294653	0.708773	0.571612	0.00786393	-0.374689	1.31662
OG0000258	-0.00163487	0.762926	0.573463	0.00540351	-0.302556	1.31746
OG0000259	-0.0162788	0.00284181	0.921252	0.00530496	-3.06859	1.5231
OG0000260	-0.00729101	0.366775	0.571027	0.0080377	-0.907102	1.31151
OG0000261	0.00134206	0.732136	0.558782	0.00390872	0.34335	1.31345
OG0000262	-0.00628289	0.102224	0.610713	0.0038055	-1.651	1.42277
OG0000263	0.000354988	0.916536	0.552287	0.00337787	0.105092	1.31257
OG0000264	-0.00328549	0.502659	0.456261	0.00488172	-0.67302	1.28688
OG0000265	-0.0154389	0.00392709	4.54328e-05	0.00521511	-2.96042	1.32043
OG0000266	-0.000581691	0.857244	0.554094	0.00322446	-0.1804	1.31288
OG0000267	-0.00710141	0.0508999	0.670294	0.00358881	-1.97876	1.42643
OG0000268	-0.00313065	0.675916	0.484764	0.00746443	-0.41941	1.29515
OG0000269	-0.00421533	0.274204	0.607315	0.00383162	-1.10014	1.43384
OG0000270	-0.00763063	0.0717534	0.671795	0.0041877	-1.82215	1.43131
OG0000271	0.00558677	0.385277	0.556581	0.00640344	0.872464	1.30823
OG0000272	0.00132055	0.836059	0.547326	0.00636294	0.207538	1.31108
OG0000273	0.00235126	0.638351	0.632676	0.00498567	0.471603	1.33284
OG0000274	0.000324568	0.947226	0.548187	0.00488982	0.0663762	1.31158
OG0000275	-0.02953	0.000800461	0.343675	0.00850956	-3.47022	1.19124
OG0000276	-0.00975871	0.0570776	0.658304	0.00506302	-1.92745	1.42531
OG0000277	-0.00320831	0.520894	0.576817	0.00497802	-0.644495	1.31599
OG0000278	0.00120415	0.89758	0.54726	0.00932854	0.129082	1.31126
OG0000279	-0.00803945	0.104744	0.559129	0.00490565	-1.63881	1.29522
OG0000280	-0.0135487	0.0171702	0.687572	0.00558007	-2.42805	1.41548
OG0000281	-0.00441091	0.510347	0.598514	0.00667381	-0.660928	1.32166
OG0000282	-0.00992832	0.21724	0.542528	0.00798989	-1.24261	1.29909
OG0000283	-0.00701576	0.0616985	0.648605	0.00370801	-1.89206	1.42422
OG0000284	-0.00558029	0.499949	0.555651	0.00823893	-0.677307	1.31018
OG0000285	-0.00857986	0.225803	0.554368	0.00703497	-1.2196	1.30246
OG0000286	-0.0104393	0.28384	0.50477	0.00968242	-1.07817	1.29271
OG0000287	0.00158318	0.767577	0.546903	0.00534066	0.29644	1.31065
OG0000288	-0.00670615	0.276151	0.602666	0.00612064	-1.09566	1.43297
OG0000289	-0.000958747	0.740645	0.556588	0.0028876	-0.332022	1.31295
OG0000290	0.00320926	0.382034	0.593113	0.00365329	0.878458	1.31775
OG0000291	-0.00524561	0.0536511	0.739639	0.00268278	-1.95529	1.44338
OG0000292	0.00131352	0.864371	0.54347	0.00766785	0.171302	1.31021
OG0000293	-0.00503768	0.216392	0.679707	0.00404658	-1.24492	1.44688
OG0000294	-0.00823067	0.144407	0.710955	0.00559004	-1.47238	1.4493
OG0000295	-0.000509303	0.919441	0.550357	0.00502159	-0.101423	1.31209
OG0000296	-0.00875079	0.0565775	0.647868	0.00453075	-1.93142	1.42292
OG0000297	-0.0140508	0.0286167	0.478418	0.00631642	-2.22449	1.38186
OG0000298	-0.00491187	0.192212	0.588945	0.00373833	-1.31392	1.42609
OG0000299	-0.00990368	0.0102492	0.613066	0.00377638	-2.62253	1.39242
OG0000300	-0.00617476	0.0112381	0.677073	0.00238542	-2.58854	1.40723
OG0000301	-0.00155138	0.689663	0.561252	0.00387263	-0.400601	1.31378
OG0000302	-0.00415244	0.328946	0.586334	0.00423043	-0.981563	1.43153
OG0000303	0.00265294	0.480232	0.573253	0.00374245	0.708879	1.31441
OG0000304	-0.00187116	0.639909	0.564724	0.00398616	-0.469415	1.31424
OG0000305	0.0111219	0.217698	0.561349	0.00895944	1.24136	1.30386
OG0000306	-0.00610881	0.0697638	0.622298	0.0033285	-1.8353	1.42026
OG0000307	-0.00789417	0.0126568	0.630125	0.00310278	-2.54422	1.39883
OG0000308	-0.00129997	0.848613	0.54112	0.00679054	-0.191439	1.30957
OG0000309	-0.000439617	0.911461	0.544859	0.00394241	-0.11151	1.31068
OG0000310	-0.0177015	0.0092177	0.750687	0.00665143	-2.66131	1.42163
OG0000311	-0.00175784	0.594935	0.537416	0.00329431	-0.533598	1.30685
OG0000312	0.00612473	0.491082	0.551992	0.00885821	0.691418	1.30911
OG0000313	0.00140441	0.698083	0.568786	0.0036089	0.389152	1.3158
OG0000314	0.00365391	0.782428	0.54639	0.0131918	0.276984	1.3106
OG0000315	-0.00295244	0.466522	0.557328	0.00403749	-0.731256	1.31005
OG0000316	-0.00482651	0.634135	0.572634	0.010107	-0.47754	1.31625
OG0000317	-0.00272875	0.572282	0.536486	0.00481457	-0.566769	1.30636
OG0000318	-0.00759166	0.0514987	0.401256	0.00384668	-1.97356	1.37788
OG0000319	-0.00218899	0.756432	0.519944	0.00703593	-0.311116	1.30394
OG0000320	-0.0107512	0.0327657	0.631528	0.00495813	-2.1684	1.41214
OG0000321	-0.00137236	0.656764	0.550494	0.00307795	-0.445867	1.31075
OG0000322	-0.000212202	0.948683	0.546163	0.0032879	-0.0645402	1.31107
OG0000323	-0.00650459	0.674422	0.547727	0.0154333	-0.421464	1.3102
OG0000324	0.000122476	0.969623	0.54789	0.00320724	0.0381872	1.31153
OG0000325	-0.0139841	0.0550492	0.444187	0.00719439	-1.94375	1.49382
OG0000326	-0.00336947	0.539077	0.581486	0.00546488	-0.616568	1.31748
OG0000327	0.00996721	0.213579	0.492539	0.00795691	1.25265	1.28702
OG0000328	-0.00599346	0.0621774	0.465791	0.00317363	-1.88852	1.38998
OG0000329	-0.00853813	0.499551	0.552621	0.0125943	-0.677937	1.3094
OG0000330	0.00543249	0.125573	0.60252	0.00351351	1.54617	1.3087
OG0000331	-0.00618236	0.0574633	0.627323	0.00321261	-1.9244	1.51702
OG0000332	-0.0056865	0.305093	0.538504	0.00551311	-1.03145	1.30152
OG0000333	-0.0022466	0.702222	0.543017	0.00585749	-0.383543	1.30924
OG0000334	-0.0114512	0.0430814	0.667336	0.00558069	-2.05193	1.42354
OG0000335	-0.00896104	0.0925445	0.702794	0.00527054	-1.70021	1.44173
OG0000336	-0.0118028	0.271211	0.487838	0.0106612	-1.10708	1.28837
OG0000337	-0.0079822	0.0597507	0.664675	0.00418641	-1.90669	1.42731
OG0000338	-0.00316963	0.384681	0.65488	0.00362839	-0.873563	1.44754
OG0000339	-0.0102568	0.414265	0.546482	0.0125052	-0.820207	1.30631
OG0000340	-0.0128286	0.0619855	0.629235	0.00678787	-1.88993	1.42016
OG0000341	-0.00874548	0.0270819	0.576812	0.00389198	-2.24705	1.39858
OG0000342	-0.00364605	0.228706	0.58251	0.00300843	-1.21194	1.30989
OG0000343	-0.000627239	0.85705	0.556353	0.00347217	-0.180648	1.31345
OG0000344	-0.014453	0.0685359	0.716625	0.00783968	-1.84358	1.44107
OG0000345	0.00210624	0.58173	0.569478	0.00380972	0.55286	1.31486
OG0000346	-0.00659833	0.220418	0.421031	0.00534714	-1.23399	1.2168
OG0000347	0.0015859	0.730789	0.53552	0.00459486	0.345147	1.30758
OG0000348	-0.00771647	0.0426814	0.600663	0.00375319	-2.05598	1.29538
OG0000349	-0.00198808	0.797181	0.549987	0.00771295	-0.257759	1.31158
OG0000350	-0.00965087	0.0577603	0.67387	0.00502108	-1.92207	1.31999
OG0000351	-0.00866779	0.170492	0.646606	0.0062734	-1.38167	1.43668
OG0000352	-0.0105717	0.04583	0.478316	0.00522058	-2.025	1.38805
OG0000353	-0.0177291	0.0433279	0.497836	0.00865063	-2.04946	1.39057
OG0000354	-0.022749	0.0011633	0.756774	0.00678058	-3.35501	1.47893
OG0000355	0.000208006	0.957187	0.548559	0.00386382	0.0538343	1.31169
OG0000356	0.00469784	0.159285	0.588486	0.00331012	1.41923	1.26051
OG0000357	-0.00209481	0.793368	0.56689	0.00797359	-0.262719	1.31591
OG0000358	-0.00919775	0.00418421	0.530521	0.00312966	-2.9389	1.24867
OG0000359	-0.00835387	0.00466692	0.577981	0.00287905	-2.9016	1.37465
OG0000360	-0.00878049	0.324691	0.450374	0.00886666	-0.990282	1.28189
OG0000361	-0.00953592	0.257077	0.672595	0.00836069	-1.14057	1.44723
OG0000362	5.3804e-05	0.993532	0.547562	0.00661905	0.00812866	1.31145
OG0000363	0.00488145	0.385361	0.584184	0.005596	0.872309	1.31543
OG0000364	-0.0196318	0.0140541	0.22498	0.00783784	-2.50475	1.20998
OG0000365	-0.0136853	0.0476777	0.232693	0.00681653	-2.00767	1.16645
OG0000366	-0.00661233	0.0670698	0.559528	0.00356725	-1.85362	1.4073
OG0000367	-0.00185662	0.687682	0.542291	0.00460353	-0.403303	1.30895
OG0000368	-0.00776547	0.0148772	0.497354	0.00312731	-2.48311	1.3762
OG0000369	-0.0165013	0.0269056	0.545852	0.00733484	-2.24971	1.39269
OG0000370	0.00129115	0.888898	0.538958	0.00921626	0.140095	1.30916
OG0000371	-0.00415381	0.468226	0.544794	0.00570222	-0.728455	1.30691
OG0000372	-0.00755884	0.126656	0.542683	0.00490293	-1.5417	1.29326
OG0000373	-0.00367447	0.516117	0.511786	0.00563642	-0.651915	1.29962
OG0000374	-0.00245192	0.549941	0.546092	0.00408579	-0.60011	1.30847
OG0000375	-0.0102445	0.248756	0.702381	0.00882471	-1.16089	1.34577
OG0000376	-0.0052075	0.334149	0.56859	0.00536302	-0.971003	1.4282
OG0000377	-0.00292798	0.786314	0.561992	0.0107682	-0.27191	1.3146
OG0000378	-0.00618185	0.150392	0.612564	0.00426184	-1.45051	1.42795
OG0000379	-0.0149169	0.128983	0.445751	0.00973562	-1.53219	1.17298
OG0000380	-0.004957	0.0959339	0.610273	0.00294617	-1.68252	1.30771
OG0000381	-0.0209528	0.0138265	0.672186	0.00834465	-2.51093	1.40904
OG0000382	-0.0033432	0.82015	0.552976	0.014662	-0.228018	1.31245
OG0000383	-0.00269708	0.71136	0.5091	0.00726582	-0.371201	1.30106
OG0000384	-0.00242387	0.566294	0.54359	0.00421074	-0.575642	1.30805
OG0000385	-0.00386781	0.366839	0.650156	0.00426449	-0.90698	1.44602
OG0000386	0.00252688	0.414644	0.560203	0.0030833	0.819538	1.3098
OG0000387	-0.0118789	0.0076389	0.327339	0.00435273	-2.72906	1.34325
OG0000388	-0.00546551	0.459938	0.631367	0.00736459	-0.742135	1.44411
OG0000389	-0.0115814	0.164403	0.574575	0.0082616	-1.40184	1.4214
OG0000390	-0.00375542	0.721642	0.549423	0.0105081	-0.357382	1.311
OG0000391	-0.00480471	0.179537	0.669263	0.00355192	-1.35271	1.44231
OG0000392	0.00360826	0.694231	0.58062	0.00914909	0.394384	1.31889
OG0000393	-0.00736808	0.184588	0.625522	0.00551085	-1.33701	1.43311
OG0000394	-0.000244539	0.943057	0.550275	0.00341403	-0.0716278	1.3121
OG0000395	-0.0125533	0.0454143	0.722464	0.00618697	-2.02899	1.33227
OG0000396	-0.0102805	0.0394559	0.711394	0.00491932	-2.08981	1.43242
OG0000397	-0.000107816	0.989481	0.546776	0.00815507	-0.0132207	1.31126
OG0000398	-0.00224914	0.79011	0.545072	0.00842496	-0.266961	1.31031
OG0000399	0.00721558	0.440793	0.588838	0.00931904	0.774283	1.31785
OG0000400	-0.0011531	0.859337	0.540432	0.00648809	-0.177726	1.30944
OG0000401	-0.0046689	0.331805	0.55445	0.00478494	-0.975748	1.30631
OG0000402	-0.00660368	0.212568	0.585893	0.00526004	-1.25544	1.42665
OG0000403	0.00632031	0.701098	0.579511	0.0164136	0.385065	1.31865
OG0000404	-0.000518982	0.94995	0.555339	0.00824496	-0.0629453	1.3134
OG0000405	-0.00367224	0.425974	0.682117	0.00459186	-0.799728	1.45468
OG0000406	-0.00779158	0.31904	0.606741	0.00777619	-1.00198	1.3198
OG0000407	-0.0119066	0.00147767	0.550043	0.00363014	-3.27993	1.35349
OG0000408	-0.016384	0.0813554	0.730149	0.00929512	-1.76264	1.44659
OG0000409	-0.0359143	0.00578155	0.530046	0.0127019	-2.82748	1.36888
OG0000410	-0.00696836	0.28651	0.488036	0.00649929	-1.07217	1.41197
OG0000411	-0.00682198	0.0234701	0.582782	0.00295973	-2.30494	1.3978
OG0000412	-0.00099223	0.791386	0.553205	0.00374005	-0.265299	1.31237
OG0000413	0.00142514	0.892416	0.544915	0.0105075	0.135631	1.31065
OG0000414	-0.00371581	0.289422	0.616557	0.00348682	-1.06567	1.43634
OG0000415	-0.0204391	0.263776	0.696612	0.0181756	-1.12454	1.34454
OG0000416	-0.0161771	0.00783048	0.668125	0.00594705	-2.72019	1.49386
OG0000417	0.00248635	0.729563	0.564764	0.00716973	0.346784	1.31498
OG0000418	0.0102342	0.113909	0.330751	0.00641086	1.59638	1.24872
OG0000419	-0.00446471	0.369351	0.618621	0.00494861	-0.902216	1.43932
OG0000420	-0.0100861	0.0455568	0.680508	0.00497438	-2.02762	1.42724
OG0000422	-0.00153524	0.683803	0.572391	0.00375731	-0.408601	1.31663
OG0000423	-0.0105663	0.0416629	0.604148	0.00511334	-2.06642	1.40974
OG0000424	-0.00264679	0.639112	0.542037	0.00562506	-0.470535	1.30846
OG0000425	-0.0128985	0.143916	0.573395	0.0087495	-1.4742	1.25508
OG0000426	-0.00692443	0.174842	0.680233	0.00506318	-1.3676	1.44447
OG0000427	-0.00474563	0.187488	0.6845	0.00357312	-1.32815	1.44629
OG0000428	-0.01201	0.00795489	0.773816	0.00442433	-2.71454	1.42531
OG0000429	-0.00596076	0.357196	0.643406	0.0064408	-0.92547	1.3313
OG0000430	-0.00123331	0.912549	0.543872	0.0111983	-0.110134	1.31044
OG0000431	-0.00833925	0.253745	0.644087	0.00726006	-1.14865	1.44076
OG0000432	-0.011917	0.194353	0.457585	0.00911394	-1.30756	1.27832
OG0000433	-0.0114221	0.0241426	0.336752	0.00498002	-2.29359	1.23178
OG0000434	-0.0100842	0.496198	0.620707	0.014759	-0.68326	1.32762
OG0000435	-0.0110954	0.0573699	0.429515	0.00576341	-1.92514	1.38335
OG0000436	0.00401782	0.378879	0.559664	0.0045434	0.884321	1.30887
OG0000437	-0.00922458	0.134701	0.577919	0.00611145	-1.50939	1.41964
OG0000438	-0.00621268	0.395399	0.6987	0.00727521	-0.853952	1.34917
OG0000439	0.000468037	0.935946	0.559418	0.00580754	0.0805914	1.31443
OG0000440	-0.00610073	0.140454	0.513868	0.00410213	-1.48721	1.28746
OG0000441	-0.00564516	0.647997	0.513688	0.0123234	-0.458083	1.30163
OG0000442	-0.0122458	0.0239473	0.430858	0.00533157	-2.29685	1.3721
OG0000443	-0.0141059	0.102207	0.523299	0.0085434	-1.65108	1.40602
OG0000444	-0.00936432	0.222987	0.462574	0.00763129	-1.22709	1.28081
OG0000445	-0.0026331	0.671717	0.572227	0.00619283	-0.425185	1.31649
OG0000446	-0.0021918	0.710102	0.571616	0.00587778	-0.372897	1.31663
OG0000447	0.0227231	0.156627	0.419524	0.0159077	1.42844	1.21753
OG0000448	-0.0120376	0.106718	0.697802	0.00738765	-1.62943	1.44239
OG0000449	-0.000133502	0.981345	0.547463	0.00569361	-0.0234477	1.31143
OG0000450	-0.00598572	0.448157	0.531449	0.00785709	-0.761824	1.30325
OG0000451	-0.0148048	0.00920466	0.590343	0.00556189	-2.66182	1.38644
OG0000452	-0.00615564	0.391993	0.481848	0.00715649	-0.860147	1.29046
OG0000453	-0.00124452	0.890349	0.545136	0.00900174	-0.138253	1.31071
OG0000454	-0.00502254	0.427402	0.588977	0.0062998	-0.797254	1.31763
OG0000455	0.0061077	0.122154	0.64802	0.00391397	1.56049	1.27154
OG0000456	-0.000433078	0.925956	0.55365	0.00464703	-0.0931945	1.31294
OG0000457	-0.0113094	0.0578869	0.657416	0.005887	-1.92108	1.4253
OG0000458	-0.00572091	0.487015	0.498057	0.00819687	-0.697938	1.29596
OG0000459	0.00511248	0.711971	0.561831	0.0138034	0.370379	1.3141
OG0000460	0.00169677	0.81702	0.529629	0.00731184	0.232058	1.3066
OG0000461	-0.0270693	0.00593937	0.519403	0.00960563	-2.81807	1.46994
OG0000462	-0.00585436	0.169716	0.627357	0.00422938	-1.38421	1.4325
OG0000463	0.00258776	0.353446	0.531137	0.00277434	0.932748	1.30109
OG0000464	-0.00973007	0.140979	0.49523	0.00655124	-1.48523	1.40508
OG0000465	-0.00123902	0.856057	0.521744	0.00681092	-0.181917	1.30484
OG0000466	-0.00996519	0.149558	0.679501	0.00685592	-1.45352	1.44241
OG0000467	-0.0148648	0.0189309	0.747892	0.00621944	-2.39006	1.43108
OG0000468	-0.00491426	0.599646	0.556052	0.00932896	-0.526775	1.31159
OG0000469	-0.0109611	0.00637347	0.56901	0.00392406	-2.79331	1.37729
OG0000470	-0.000409871	0.96384	0.543501	0.00901569	-0.0454619	1.31042
OG0000471	-0.006131	0.104518	0.488693	0.00373866	-1.63989	1.40031
OG0000472	-0.0145815	0.0439574	0.648584	0.0071366	-2.04319	1.41972
OG0000473	-0.00284141	0.637299	0.580901	0.00600614	-0.473084	1.31847
OG0000474	-0.00441232	0.660727	0.550773	0.0100196	-0.440367	1.31086
OG0000475	-0.00798101	0.203939	0.65912	0.00623662	-1.2797	1.44155
OG0000476	0.002136	0.803271	0.558843	0.00854907	0.249852	1.31387
OG0000477	-0.00644987	0.38373	0.616091	0.00736859	-0.875319	1.43917
OG0000478	-0.00465543	0.0783338	0.665866	0.00261436	-1.78071	1.43113
OG0000479	-0.000535041	0.926078	0.562573	0.00575061	-0.0930407	1.31523
OG0000480	0.0207067	0.340825	0.426414	0.0216233	0.957609	1.27738
OG0000481	-0.00234533	0.802466	0.561457	0.00934776	-0.250897	1.31454
OG0000482	0.00196541	0.682179	0.535004	0.00478407	0.410823	1.30709
OG0000483	-0.00340546	0.531988	0.560955	0.00542792	-0.627396	1.31201
OG0000484	-0.00607902	0.389406	0.515928	0.00702877	-0.864877	1.29829
OG0000485	0.00209422	0.801171	0.56624	0.00829141	0.252577	1.31578
OG0000486	-0.0206167	0.0225717	0.322545	0.0088844	-2.32055	1.1769
OG0000487	-0.0084746	0.0145167	0.513351	0.0034001	-2.49245	1.37858
OG0000488	-0.00449303	0.358546	0.588246	0.00486858	-0.922862	1.43279
OG0000489	-0.0037338	0.673757	0.530889	0.00883996	-0.422378	1.30601
OG0000490	-0.00802874	0.56238	0.535107	0.0138078	-0.581466	1.30589
OG0000491	-0.0094997	0.120762	0.656439	0.00606463	-1.56641	1.43459
OG0000492	-0.00041004	0.909632	0.5546	0.00360244	-0.113823	1.31315
OG0000493	-0.00488022	0.284388	0.508121	0.00453159	-1.07693	1.41535
OG0000494	-0.00755241	0.339518	0.646792	0.0078653	-0.960218	1.44449
OG0000495	0.00106567	0.769346	0.54124	0.00362329	0.294117	1.30924
OG0000496	-0.00545186	0.346892	0.600528	0.0057656	-0.945585	1.43494
OG0000497	-0.0197467	0.056215	0.814872	0.0102086	-1.93432	1.46355
OG0000498	-0.0029988	0.684941	0.522485	0.00736724	-0.407045	1.30406
OG0000499	0.00198489	0.708786	0.538909	0.00529769	0.374672	1.30827
OG0000500	-0.0182243	0.168832	0.729086	0.0131383	-1.38712	1.45561
OG0000501	-0.0100551	0.100529	0.636958	0.0060597	-1.65933	1.42805
OG0000502	-0.00440254	0.255039	0.624051	0.00384333	-1.1455	1.43653
OG0000503	0.00632133	0.0852516	0.579116	0.00363264	1.74015	1.24578
OG0000504	-0.0112447	0.0147847	0.608485	0.00452416	-2.48549	1.39656
OG0000505	0.000819775	0.84838	0.563125	0.00427551	0.191737	1.31517
OG0000506	-0.0176952	0.0366332	0.316408	0.00834112	-2.12144	1.36279
OG0000507	-0.00325298	0.706026	0.529005	0.00859669	-0.378399	1.3058
OG0000508	0.000608399	0.932002	0.547228	0.00711039	0.0855649	1.31132
OG0000510	-0.00577258	0.243921	0.565804	0.00492152	-1.17293	1.42428
OG0000511	-0.00492441	0.363189	0.516869	0.0053881	-0.913942	1.29789
OG0000512	-0.0171288	0.060661	0.660439	0.0090161	-1.8998	1.42658
OG0000513	-0.0105204	0.0857468	0.526872	0.00605547	-1.73735	1.40444
OG0000514	-0.00693109	0.0876897	0.62916	0.00401455	-1.72649	1.42465
OG0000515	-0.000934587	0.849325	0.551319	0.00490526	-0.190527	1.31214
OG0000516	-0.00404159	0.400176	0.598255	0.00478116	-0.845316	1.31957
OG0000517	-0.00433201	0.415489	0.509684	0.00529553	-0.81805	1.29738
OG0000518	0.00316788	0.709394	0.5191	0.00847363	0.373852	1.30343
OG0000519	-0.0142194	0.0817211	0.653227	0.00807695	-1.76049	1.4289
OG0000521	-0.0107208	0.09812	0.536931	0.00641431	-1.67138	1.40796
OG0000522	-0.00497831	0.32997	0.539018	0.00508263	-0.979476	1.30239
OG0000523	-0.0143845	0.0187958	0.560293	0.00601143	-2.39286	1.39051
OG0000524	-0.0141798	0.141217	0.562071	0.00955304	-1.48432	1.29935
OG0000525	-0.0056967	0.253571	0.567466	0.00495766	-1.14907	1.30701
OG0000526	-0.00720871	0.107696	0.708532	0.0044366	-1.62483	1.44503
OG0000527	-0.00936136	0.0357384	0.645594	0.00439107	-2.13191	1.41629
OG0000528	-0.00887036	0.0942487	0.556494	0.00524485	-1.69125	1.29334
OG0000529	0.0106061	0.0721271	0.462668	0.00582845	1.81971	1.39138
OG0000530	0.00312599	0.843571	0.548748	0.015796	0.197898	1.31147
OG0000531	-0.00520829	0.555524	0.563932	0.00880202	-0.591716	1.31309
OG0000532	0.00475938	0.59795	0.539926	0.00899305	0.529229	1.30751
OG0000533	-0.00735191	0.128531	0.618273	0.00479255	-1.53403	1.4272
OG0000534	-0.0155945	0.0307227	0.272235	0.00710393	-2.19519	1.22506
OG0000535	0.00262621	0.822189	0.565995	0.011652	0.225388	1.31581
OG0000536	-0.00601958	0.212549	0.67919	0.00479458	-1.2555	1.44655
OG0000537	-0.00458026	0.284934	0.623603	0.00425791	-1.07571	1.43765
OG0000538	0.0043891	0.217725	0.570655	0.00353593	1.24129	1.25862
OG0000539	-0.01256	0.107241	0.634413	0.00771992	-1.62697	1.42833
OG0000540	-0.00774157	0.279782	0.602312	0.00711961	-1.08736	1.43304
OG0000541	-0.0176321	0.168818	0.560469	0.0127109	-1.38716	1.419
OG0000542	-0.00540092	0.401674	0.630802	0.00640967	-0.84262	1.44272
OG0000543	-0.0115321	0.0840784	0.476624	0.00660175	-1.74683	1.39558
OG0000544	-0.00534152	0.331649	0.680772	0.00547251	-0.976063	1.45187
OG0000545	-0.0130253	0.0197865	0.710332	0.00548962	-2.37272	1.42268
OG0000546	-0.00460042	0.21965	0.706581	0.00372182	-1.23607	1.45332
OG0000547	-0.0106529	0.0823601	0.303767	0.00606395	-1.75676	1.24091
OG0000548	-0.00241614	0.59555	0.542909	0.00453559	-0.532706	1.30822
OG0000549	-0.0196084	0.149694	0.636228	0.0134948	-1.45303	1.43286
OG0000550	-0.0159526	0.0240127	0.565378	0.00694871	-2.29576	1.39478
OG0000551	-0.0106508	0.341314	0.53148	0.0111336	-0.956634	1.42143
OG0000552	-0.0344185	0.00490393	0.779927	0.0119319	-2.88457	1.41994
OG0000553	0.000658675	0.923749	0.549033	0.00686258	0.0959806	1.31176
OG0000554	-0.00612452	0.396507	0.521274	0.00718888	-0.851943	1.29973
OG0000555	-0.00381573	0.460264	0.541107	0.00514531	-0.741594	1.30585
OG0000556	0.000697029	0.883372	0.555587	0.00473804	0.147113	1.31334
OG0000557	0.00714396	0.219542	0.637422	0.00577822	1.23636	1.32467
OG0000558	0.000198863	0.984858	0.548773	0.0104493	0.0190311	1.31176
OG0000559	-0.00682769	0.032854	0.581109	0.00315035	-2.16728	1.40201
OG0000560	-0.0170647	0.0729949	0.445281	0.0094067	-1.8141	1.38881
OG0000561	-0.009084	0.121041	0.509607	0.00580367	-1.56522	1.2848
OG0000562	-0.00699618	0.286645	0.497139	0.00652709	-1.07187	1.29104
OG0000563	-0.00615031	0.472458	0.643003	0.00852407	-0.721523	1.44687
OG0000564	0.00929352	0.31018	0.509895	0.00910593	1.0206	1.29477
OG0000565	-0.0095973	0.528755	0.522054	0.015177	-0.632359	1.30226
OG0000566	-0.00900691	0.0660575	0.643984	0.00484071	-1.86066	1.42413
OG0000567	-0.00966195	0.0924217	0.59947	0.00568062	-1.70086	1.41921
OG0000568	-0.00408866	0.63909	0.567491	0.00868884	-0.470564	1.31495
OG0000569	-0.00419517	0.538919	0.453803	0.00680143	-0.616807	1.28687
OG0000570	-0.0263653	0.000903456	7.79383e-05	0.00767953	-3.43319	1.41664
OG0000571	-0.00398989	0.861216	0.554822	0.0227567	-0.175328	1.31307
OG0000572	0.000485669	0.943349	0.545019	0.00681545	0.07126	1.31078
OG0000573	-0.00249033	0.430679	0.611048	0.00314597	-0.791594	1.32374
OG0000574	-0.0112791	0.0250508	0.556921	0.00494979	-2.2787	1.39377
OG0000575	0.0126681	0.598035	0.528266	0.0239425	0.529105	1.30463
OG0000576	-0.011248	0.176049	0.594594	0.00824785	-1.36375	1.31032
OG0000577	-0.0148691	0.00556728	0.677449	0.00523439	-2.84065	1.39746
OG0000578	-0.0115845	0.0544811	0.660294	0.00594559	-1.94841	1.42513
OG0000579	-0.0262268	0.00213324	7.36922e-05	0.00829327	-3.16242	1.42924
OG0000580	0.00521701	0.685928	0.578489	0.0128594	0.405697	1.31826
OG0000581	-0.0114299	0.0329321	0.614827	0.00527627	-2.16629	1.40875
OG0000582	-0.0042815	0.430375	0.492411	0.00540513	-0.792118	1.29366
OG0000583	0.00530814	0.564958	0.511234	0.00918956	0.577627	1.30015
OG0000584	-0.0109311	0.238021	0.549683	0.00920253	-1.18784	1.30183
OG0000585	-0.00646944	0.360873	0.554255	0.00704438	-0.918384	1.30704
OG0000586	0.00203763	0.882199	0.538649	0.0137119	0.148603	1.30906
OG0000587	0.0035709	0.815295	0.562329	0.0152417	0.234286	1.31483
OG0000588	0.00179643	0.843775	0.548293	0.00908957	0.197637	1.31136
OG0000589	0.0035812	0.608801	0.507276	0.00697296	0.513584	1.29972
OG0000590	-0.0315322	6.09254e-05	0.999934	0.00749409	-4.2076	1.41979
OG0000591	0.000341965	0.977996	0.54948	0.0123637	0.0276588	1.31193
OG0000592	-0.0017648	0.910484	0.556821	0.015653	-0.112745	1.31372
OG0000593	-0.00125857	0.748367	0.537072	0.00391129	-0.321779	1.30808
OG0000594	-0.0169344	0.0488825	0.656335	0.00848132	-1.99667	1.42282
OG0000595	-0.00164988	0.788983	0.558859	0.0061464	-0.268429	1.31381
OG0000596	-0.0159726	0.263199	0.639976	0.0141865	-1.1259	1.44028
OG0000597	-0.00153475	0.738966	0.535555	0.00459158	-0.334254	1.30764
OG0000598	-0.00585052	0.363693	0.666327	0.00640816	-0.91298	1.44953
OG0000599	-0.000596174	0.863899	0.551331	0.00346808	-0.171903	1.31219
OG0000600	-0.00243631	0.721253	0.5521	0.00680717	-0.357904	1.31167
OG0000601	-0.00905203	0.240801	0.584581	0.00766614	-1.18078	1.31097
OG0000602	-0.00394112	0.30223	0.631578	0.00379826	-1.03761	1.43998
OG0000603	-0.00723424	0.221835	0.626731	0.00588063	-1.23018	1.43551
OG0000604	-0.0165216	0.161762	0.419501	0.0117111	-1.41076	1.26852
OG0000605	-0.00480094	0.400759	0.653035	0.00568651	-0.844267	1.44753
OG0000606	-0.00599369	0.165819	0.660378	0.0042901	-1.3971	1.43937
OG0000607	-0.00788971	0.13657	0.516337	0.00525243	-1.50211	1.40836
OG0000608	-0.0255537	0.0502382	0.660306	0.0128762	-1.98457	1.42405
OG0000609	0.0153766	0.143234	0.442805	0.0104125	1.47675	1.27194
OG0000610	0.00339081	0.585191	0.525359	0.00618997	0.547791	1.30378
OG0000611	-0.00713954	0.353062	0.56266	0.00764819	-0.933494	1.30899
OG0000612	-0.0118234	0.0155676	0.732169	0.00479501	-2.46578	1.42452
OG0000613	-0.0232935	0.123432	0.661475	0.0149787	-1.5551	1.43597
OG0000614	-0.00600354	0.195731	0.643035	0.00460573	-1.30349	1.43755
OG0000615	-0.00871329	0.469237	0.522293	0.0119886	-0.726797	1.3014
OG0000616	-0.0153317	0.167078	0.617993	0.011007	-1.39291	1.43034
OG0000617	-0.00980845	0.211355	0.622449	0.00779186	-1.25881	1.43405
OG0000618	-0.0171992	0.123723	0.761677	0.0110685	-1.55388	1.45989
OG0000619	0.00623176	0.2769	0.532744	0.00569661	1.09394	1.25055
OG0000620	0.000942119	0.883761	0.55495	0.00642566	0.146618	1.31317
OG0000621	0.00268388	0.553771	0.56785	0.00451567	0.594347	1.31409
OG0000622	-0.0190235	0.0346177	0.626027	0.00886732	-2.14535	1.29976
OG0000623	-0.00547697	0.418127	0.503338	0.0067333	-0.813415	1.29594
OG0000624	-0.021359	0.0535361	0.22496	0.0109183	-1.95625	1.22565
OG0000625	-0.00171138	0.754334	0.562174	0.00545223	-0.313886	1.31447
OG0000626	-0.0070176	0.368915	0.59221	0.00777109	-0.90304	1.43388
OG0000627	-0.0032089	0.557263	0.611283	0.00544702	-0.589111	1.4415
OG0000628	-0.00290389	0.362447	0.513946	0.00317239	-0.915364	1.29718
OG0000629	-0.00994741	0.148785	0.745981	0.00683053	-1.45631	1.45823
OG0000630	-0.000700317	0.89392	0.550917	0.00523704	-0.133724	1.31217
OG0000631	-0.00692458	0.412333	0.634212	0.0084075	-0.82362	1.44371
OG0000632	-0.0124654	0.11351	0.62539	0.0077998	-1.59817	1.31388
OG0000633	-0.0248494	0.0106293	0.211358	0.00952402	-2.60913	1.20517
OG0000634	-0.00728337	0.255165	0.676198	0.00635995	-1.14519	1.33782
OG0000635	-0.0240921	0.0340838	0.826462	0.0111958	-2.15188	1.45985
OG0000636	-0.00159473	0.7961	0.579966	0.00615335	-0.259165	1.31936
OG0000637	-0.00940107	0.13224	0.734292	0.00618854	-1.51911	1.45386
OG0000638	-0.00490842	0.190464	0.644992	0.00372089	-1.31915	1.43765
OG0000639	-0.0164746	0.0355392	0.55889	0.00771907	-2.13427	1.28229
OG0000640	0.00285906	0.60267	0.531747	0.00547285	0.522407	1.30554
OG0000641	0.00922516	0.392044	0.493064	0.0107262	0.860056	1.29301
OG0000642	-0.00391356	0.720502	0.514102	0.010904	-0.358911	1.30231
OG0000643	-0.00397158	0.568692	0.582792	0.00694232	-0.572083	1.31821
OG0000644	0.00178355	0.61508	0.565014	0.00353465	0.50459	1.31407
OG0000645	-0.00243387	0.535281	0.515785	0.00391073	-0.622356	1.30085
OG0000646	-0.00217776	0.575223	0.581962	0.00387206	-0.562428	1.31807
OG0000647	-0.00383955	0.268299	0.691047	0.00344702	-1.11388	1.45195
OG0000648	-0.0221127	0.000796671	0.584488	0.00636949	-3.47167	1.35117
OG0000649	-0.0187557	0.0964605	0.671464	0.0111653	-1.67982	1.43507
OG0000650	0.0126918	0.283851	0.46743	0.0117719	1.07814	1.28428
OG0000651	-0.0203139	0.0575855	0.778944	0.0105612	-1.92344	1.54127
OG0000652	-0.0103838	0.0347573	0.532565	0.00484395	-2.14365	1.39371
OG0000653	-0.00340833	0.689266	0.540181	0.00849655	-0.401142	1.30843
OG0000654	-0.00986086	0.0508778	0.454594	0.00498286	-1.97896	1.26258
OG0000655	-0.00425759	0.77948	0.56603	0.0151603	-0.280838	1.31561
OG0000656	-0.00479199	0.363494	0.622215	0.00524655	-0.91336	1.43991
OG0000657	-0.000865252	0.878527	0.55611	0.00564522	-0.153272	1.31346
OG0000658	-0.0232572	0.00256588	0.645097	0.00749693	-3.10223	1.47375
OG0000659	-0.000298189	0.966237	0.547558	0.00702507	-0.0424464	1.31144
OG0000660	0.00168215	0.859703	0.550736	0.00948974	0.177259	1.31203
OG0000661	-0.00426278	0.29084	0.653959	0.00401193	-1.06252	1.44443
OG0000662	-0.00612322	0.371637	0.642479	0.00681953	-0.897895	1.44447
OG0000663	-0.00967667	0.163392	0.638916	0.00688613	-1.40524	1.4345
OG0000664	-0.0163407	0.0265679	0.651134	0.00724688	-2.25486	1.41346
OG0000665	-0.0188419	0.00182516	0.832033	0.00586485	-3.21269	1.41934
OG0000666	-0.0145937	0.0620503	0.679794	0.00772375	-1.88945	1.4312
OG0000667	-0.0163951	0.0226125	0.747895	0.00706738	-2.31983	1.43356
OG0000668	-0.010038	0.0414864	0.276753	0.00485341	-2.06825	1.36025
OG0000669	-0.00856234	0.43296	0.593456	0.0108705	-0.787669	1.43567
OG0000670	-0.00654636	0.315802	0.44605	0.00648962	-1.00874	1.28072
OG0000671	-0.0079675	0.196205	0.653868	0.00611896	-1.3021	1.43994
OG0000672	-0.0128405	0.0433776	0.395845	0.00626685	-2.04896	1.37491
OG0000673	-0.00335965	0.86194	0.539123	0.0192637	-0.174403	1.30912
OG0000674	0.00442709	0.677197	0.528523	0.0106	0.417651	1.30546
OG0000675	-0.00552484	0.249866	0.624453	0.00477039	-1.15815	1.32231
OG0000676	0.00261267	0.694845	0.561602	0.00663873	0.393549	1.31391
OG0000677	-0.00226268	0.758117	0.558385	0.00732511	-0.308893	1.31352
OG0000678	-0.00727427	0.1191	0.618212	0.00462283	-1.57355	1.42624
OG0000679	-0.00264433	0.786962	0.541242	0.00975533	-0.271065	1.30933
OG0000680	-0.0256425	0.0200364	0.681611	0.0108298	-2.36778	1.41628
OG0000681	-0.00202703	0.807609	0.571726	0.00829968	-0.24423	1.31724
OG0000682	-0.00859274	0.0938452	0.777737	0.00507437	-1.69336	1.46047
OG0000683	0.000177606	0.991807	0.548222	0.0172487	0.0102968	1.31162
OG0000684	-0.00789716	0.30351	0.533486	0.00763118	-1.03485	1.30023
OG0000685	-0.0346241	0.102745	0.541922	0.0210039	-1.64846	1.2907
OG0000686	-0.00354684	0.515255	0.577737	0.00542945	-0.653259	1.31615
OG0000687	0.00230842	0.581536	0.550001	0.00417327	0.553144	1.30985
OG0000688	-0.0141092	0.0086732	0.536077	0.00525799	-2.68339	1.37552
OG0000689	-0.0112099	0.0056327	0.728506	0.00395191	-2.83658	1.40929
OG0000690	-0.000662327	0.869245	0.549604	0.00401197	-0.165088	1.31177
OG0000691	-0.00889999	0.117085	0.382011	0.00562466	-1.58232	1.38555
OG0000692	-0.00255022	0.694184	0.532605	0.00646532	-0.394447	1.3066
OG0000693	-0.00608677	0.321861	0.451784	0.00611046	-0.996122	1.40726
OG0000694	0.000725461	0.902876	0.55271	0.00592826	0.122373	1.31265
OG0000695	0.00577433	0.0870248	0.496249	0.00333741	1.73019	1.22905
OG0000696	0.00265391	0.629224	0.533731	0.00547789	0.484477	1.3063
OG0000697	-0.00662971	0.484973	0.523223	0.0094545	-0.701223	1.30188
OG0000698	-0.00269368	0.788497	0.542678	0.0100113	-0.269063	1.3097
OG0000699	-0.00492502	0.55103	0.575089	0.00822937	-0.598469	1.43409
OG0000700	-0.00592143	0.13789	0.596875	0.0039555	-1.49701	1.42369
OG0000701	-0.00674544	0.22341	0.516563	0.00550215	-1.22597	1.29308
OG0000702	0.00612376	0.284446	0.460638	0.00568698	1.0768	1.2327
OG0000703	0.0038818	0.700134	0.535872	0.0100468	0.386371	1.30745
OG0000704	-0.00267567	0.618524	0.589123	0.00535484	-0.499674	1.32048
OG0000705	0.00166781	0.765611	0.533299	0.00557752	0.299024	1.30725
OG0000706	-0.00624227	0.441145	0.488277	0.00806824	-0.773684	1.29292
OG0000707	-0.0071945	0.288269	0.625731	0.0067349	-1.06824	1.43823
OG0000708	-0.0140318	0.07814	0.767304	0.00787466	-1.78189	1.45536
OG0000709	0.0320037	0.105714	0.566572	0.0195839	1.63418	1.29722
OG0000710	-0.0100427	0.109443	0.751885	0.00621182	-1.6167	1.45583
OG0000711	-0.00229351	0.646498	0.51179	0.00498397	-0.460178	1.30116
OG0000712	-0.00938526	0.152815	0.715287	0.00650917	-1.44185	1.45104
OG0000713	-0.00187623	0.642836	0.574579	0.00403224	-0.465307	1.31685
OG0000714	-0.0161512	0.0552416	0.718275	0.00831599	-1.94219	1.43859
OG0000715	0.000771404	0.844907	0.545599	0.00393201	0.196186	1.31068
OG0000716	0.00637472	0.487491	0.624417	0.00914366	0.697173	1.32853
OG0000717	-0.00355186	0.405972	0.6512	0.00425412	-0.834922	1.44725
OG0000718	-0.00763344	0.279547	0.596679	0.00701672	-1.08789	1.43188
OG0000719	-0.0275059	0.0240707	0.234377	0.0119863	-2.29479	1.34941
OG0000720	-0.00340768	0.318725	0.636222	0.00339872	-1.00264	1.44154
OG0000721	-0.00548996	0.670339	0.530992	0.0128545	-0.427083	1.30601
OG0000722	-0.00615492	0.120438	0.501752	0.00392585	-1.56779	1.40428
OG0000723	0.00590294	0.207807	0.520421	0.00465262	1.26874	1.29324
OG0000724	-0.00188406	0.765047	0.561626	0.00628511	-0.299766	1.31439
OG0000725	-0.013692	0.321626	0.632533	0.0137386	-0.99661	1.44085
OG0000726	-0.00351567	0.765003	0.527653	0.0117258	-0.299824	1.30586
OG0000727	-0.0155579	0.08321	0.436753	0.00888094	-1.75183	1.26461
OG0000728	0.00625074	0.16349	0.597653	0.0044492	1.40491	1.26154
OG0000729	-0.00360125	0.53739	0.546282	0.00581656	-0.619138	1.30835
OG0000730	0.00105231	0.880938	0.550514	0.00700573	0.150206	1.31204
OG0000731	-0.0312525	0.181989	0.715576	0.0232352	-1.34505	1.45324
OG0000732	-0.00638659	0.360327	0.658678	0.00694623	-0.919433	1.33591
OG0000733	-0.00820578	0.453234	0.589337	0.0108931	-0.753303	1.31822
OG0000734	-0.0100932	0.392097	0.446077	0.0117369	-0.859959	1.28269
OG0000735	-0.00523864	0.215558	0.715338	0.0042003	-1.24721	1.45519
OG0000736	-0.00119193	0.799843	0.567727	0.00468707	-0.254302	1.31616
OG0000737	-0.00393601	0.462921	0.495875	0.00533917	-0.737195	1.29506
OG0000738	-0.00980944	0.0920982	0.709452	0.00576151	-1.70258	1.44323
OG0000739	-0.00676525	0.601959	0.574239	0.0129248	-0.523433	1.31634
OG0000740	0.011778	0.270895	0.552648	0.0106318	1.10781	1.30388
OG0000741	-0.00114205	0.86261	0.559953	0.00658057	-0.173549	1.3144
OG0000742	0.00694878	0.551472	0.557393	0.0116239	0.597803	1.31136
OG0000743	-0.0150095	0.170683	0.560804	0.0108682	-1.38105	1.4192
OG0000744	-0.000172951	0.992516	0.547304	0.0183872	-0.00940603	1.31139
OG0000745	-0.0160897	0.00461859	0.358573	0.00553831	-2.90517	1.34015
OG0000746	-0.00971034	0.21208	0.62875	0.00772628	-1.25679	1.43542
OG0000747	-0.00563548	0.3228	0.524154	0.00566846	-0.994181	1.41953
OG0000748	-0.0311381	0.127747	0.613748	0.0202561	-1.53722	1.42619
OG0000749	-0.00507866	0.628733	0.512044	0.0104678	-0.485172	1.30105
OG0000750	-0.0118198	0.0388851	0.383188	0.00563909	-2.09605	1.24542
OG0000751	-0.0115082	0.0381956	0.587859	0.00547049	-2.10369	1.40534
OG0000752	-0.00710003	0.7347	0.542652	0.0208866	-0.339932	1.30938
OG0000753	-0.00485031	0.16882	0.63523	0.00349659	-1.38715	1.43411
OG0000754	0.000879514	0.886363	0.549947	0.00613699	0.143314	1.31191
OG0000755	-0.0242432	0.00715727	0.663484	0.00880842	-2.75228	1.29042
OG0000756	0.00106921	0.863199	0.541196	0.00618764	0.172797	1.30964
OG0000757	-0.0176229	0.0864601	0.57239	0.010167	-1.73334	1.29639
OG0000758	-0.0015789	0.786025	0.54895	0.00579866	-0.272287	1.31127
OG0000759	-0.016136	0.000561162	0.718242	0.00451047	-3.57744	1.46164
OG0000760	9.10129e-05	0.991747	0.547426	0.00877489	0.010372	1.31142
OG0000761	0.00270117	0.757737	0.534818	0.00873052	0.309394	1.30758
OG0000762	-0.00429647	0.358749	0.535603	0.00465755	-0.922472	1.30232
OG0000763	0.00597768	0.204152	0.60545	0.00467338	1.27909	1.26813
OG0000764	-0.0177131	0.0208316	0.681086	0.0075297	-2.35242	1.4167
OG0000765	-0.00881786	0.14634	0.539955	0.00601802	-1.46524	1.2942
OG0000766	0.018303	0.00967298	0.85146	0.00692317	2.64373	1.44896
OG0000767	0.00377088	0.654754	0.534264	0.00840472	0.448662	1.30668
OG0000768	-0.00965322	0.255873	0.449883	0.00844199	-1.14348	1.27949
OG0000769	-0.00685965	0.0964187	0.698324	0.00408304	-1.68003	1.44121
OG0000770	-0.00852495	0.239702	0.448799	0.00720277	-1.18357	1.27861
OG0000771	-0.00996053	0.194887	0.62154	0.00762686	-1.30598	1.43291
OG0000772	0.00892701	0.14238	0.603437	0.00603199	1.47994	1.31037
OG0000773	-0.0178583	0.0611536	0.671923	0.00941836	-1.89611	1.42923
OG0000774	-0.00124943	0.824029	0.560281	0.00560245	-0.223015	1.31434
OG0000775	0.00221748	0.697166	0.559341	0.00568006	0.390397	1.31335
OG0000776	-0.0050917	0.480323	0.581953	0.00718425	-0.708731	1.31672
OG0000777	0.0015434	0.694492	0.559273	0.00391697	0.394029	1.31331
OG0000778	-0.00629015	0.469741	0.486976	0.00866447	-0.725971	1.29314
OG0000779	-4.33368e-05	0.992663	0.547246	0.00469952	-0.00922154	1.31138
OG0000780	-0.0106965	0.204853	0.609888	0.00837563	-1.2771	1.43108
OG0000781	-0.000998951	0.820345	0.553536	0.00438586	-0.227766	1.31259
OG0000782	-0.0160312	0.0246174	0.675991	0.00701354	-2.28574	1.41786
OG0000783	0.00172614	0.741698	0.572638	0.00522086	0.330623	1.31712
OG0000784	0.00638228	0.289539	0.460208	0.00599043	1.06541	1.4075
OG0000785	0.0436286	0.121006	0.595906	0.0278711	1.56537	1.42188
OG0000786	0.00315928	0.529419	0.522409	0.0050041	0.631339	1.30236
OG0000787	-0.0121866	0.0175919	0.262966	0.0050386	-2.41864	1.21723
OG0000788	0.00179527	0.748901	0.546773	0.00559152	0.321071	1.31051
OG0000789	-0.00876742	0.108873	0.65767	0.0054142	-1.61934	1.43355
OG0000790	-0.00196121	0.78851	0.558886	0.00728947	-0.269046	1.31381
OG0000791	-0.0106888	0.0301766	0.764097	0.00485276	-2.20261	1.44162
OG0000792	-0.0125862	0.0308185	0.462351	0.00573692	-2.1939	1.25823
OG0000793	-0.00588231	0.281829	0.611971	0.00543295	-1.08271	1.4351
OG0000794	-0.0190995	0.0158519	0.61183	0.0077677	-2.45884	1.28606
OG0000795	-0.0127441	0.0531052	0.688324	0.00650252	-1.95987	1.43107
OG0000796	-0.0286963	0.00942544	0.451014	0.0108158	-2.65319	1.36259
OG0000797	-0.00237839	0.731415	0.544109	0.00690766	-0.344312	1.30972
OG0000798	-0.0151932	0.0584777	0.72062	0.00792769	-1.91648	1.43991
OG0000799	0.00328651	0.448034	0.567303	0.00431283	0.762031	1.31229
OG0000800	-0.0161974	0.022503	0.751866	0.00697634	-2.32177	1.43448
OG0000801	-0.0119846	0.254411	0.641423	0.0104484	-1.14703	1.44021
OG0000802	0.000688342	0.889173	0.550184	0.00492568	0.139746	1.31198
OG0000803	-0.0228956	0.0016158	0.58538	0.00704134	-3.25159	1.45868
OG0000804	0.00303225	0.758975	0.568338	0.0098526	0.307761	1.3161
OG0000805	-0.000541975	0.934062	0.550376	0.00653238	-0.0829675	1.31212
OG0000806	-0.0101492	0.257191	0.529744	0.00890057	-1.14029	1.29768
OG0000807	0.00532542	0.334822	0.559825	0.00549214	0.969644	1.30777
OG0000808	0.00636807	0.208474	0.597608	0.00502666	1.26686	1.31296
OG0000809	-0.025149	0.0240774	0.632896	0.0109597	-2.29468	1.29715
OG0000810	-0.0116215	0.232644	0.558144	0.00967111	-1.20167	1.42228
OG0000811	-0.0101736	0.286588	0.578161	0.00949033	-1.072	1.31103
OG0000812	-0.0050277	0.65771	0.49092	0.0113096	-0.444554	1.2964
OG0000813	-0.0165723	0.312567	0.659135	0.0163186	-1.01555	1.33468
OG0000814	-0.014058	0.0117135	0.764532	0.00546333	-2.57316	1.42847
OG0000815	0.00779483	0.377868	0.503137	0.00879573	0.886207	1.24565
OG0000816	-0.0141411	0.00745282	0.484161	0.00516499	-2.73787	1.36461
OG0000817	-0.0157733	0.0791462	0.512479	0.00888236	-1.7758	1.40088
OG0000818	0.010868	0.537305	0.532522	0.0175497	0.619266	1.30493
OG0000819	-0.00614845	0.265565	0.573504	0.0054882	-1.1203	1.42671
OG0000820	-0.00944376	0.258219	0.590644	0.00829992	-1.13781	1.42979
OG0000821	-0.0165737	0.287713	0.589038	0.0154969	-1.06948	1.43066
OG0000822	0.00693557	0.329776	0.510835	0.00707803	0.979873	1.29557
OG0000823	-0.00573309	0.548575	0.558989	0.00952072	-0.60217	1.31173
OG0000824	-0.00309318	0.706826	0.584945	0.00819782	-0.377318	1.32014
OG0000825	-0.0332123	0.0513324	0.881594	0.0168163	-1.975	1.48148
OG0000826	-0.0101072	0.0312948	0.591178	0.00462034	-2.18754	1.40332
OG0000827	0.0040983	0.633465	0.527025	0.00856516	0.478485	1.3047
OG0000828	-0.0373824	0.000181836	0.884819	0.00957283	-3.90505	1.40025
OG0000829	0.000202645	0.986489	0.546794	0.0119332	0.0169816	1.31126
OG0000830	-0.011806	0.127115	0.618659	0.00766716	-1.53981	1.42714
OG0000831	0.00332875	0.714708	0.519784	0.00907773	0.366695	1.30363
OG0000832	-0.00811214	0.269959	0.54946	0.00730828	-1.10999	1.42229
OG0000833	-0.004649	0.413237	0.627204	0.00565557	-0.822022	1.44223
OG0000834	-0.0035446	0.798698	0.529471	0.0138575	-0.255788	1.30648
OG0000835	-0.0157393	0.141789	0.641092	0.0106191	-1.48217	1.43324
OG0000836	-0.0163876	0.232088	0.641589	0.013621	-1.20311	1.43921
OG0000837	-0.0144391	0.298363	0.521273	0.0138042	-1.046	1.2971
OG0000838	-0.000488132	0.945096	0.547879	0.00706835	-0.0690587	1.3115
OG0000839	-0.00595483	0.531677	0.619104	0.00948415	-0.627872	1.44276
OG0000840	0.00629822	0.594673	0.548143	0.0117949	0.533979	1.30953
OG0000841	-0.0139627	0.0897899	0.659051	0.0081416	-1.71498	1.43139
OG0000842	-0.0143116	0.060513	0.659712	0.00752881	-1.90092	1.42639
OG0000843	-0.0135456	0.146432	0.457011	0.00924674	-1.4649	1.27517
OG0000844	-0.0225733	0.0494516	0.565033	0.0113345	-1.99156	1.28786
OG0000845	0.00049844	0.946623	0.54852	0.00742437	0.0671356	1.31166
OG0000846	0.0102499	0.230659	0.62229	0.00849324	1.20683	1.32086
OG0000847	-0.00529612	0.301775	0.656031	0.00509931	-1.03859	1.44528
OG0000848	0.000573804	0.91713	0.547205	0.00549924	0.104342	1.31129
OG0000849	-0.0074604	0.685273	0.547424	0.0183486	-0.406592	1.31022
OG0000850	-0.0149714	0.0976051	0.640834	0.00894356	-1.67399	1.4285
OG0000851	-0.00553648	0.303761	0.493295	0.00535281	-1.03431	1.29072
OG0000852	-0.0214371	0.0290535	0.593535	0.00966395	-2.21826	1.40279
OG0000853	-0.0118996	0.0574329	0.641724	0.00618276	-1.92464	1.4218
OG0000854	0.00665881	0.545972	0.555939	0.0109863	0.606103	1.31091
OG0000855	-0.00578345	0.287713	0.624662	0.00540772	-1.06948	1.43798
OG0000856	0.016835	0.397405	0.508733	0.0197984	0.850318	1.24751
OG0000857	-0.00800872	0.198655	0.72618	0.00618465	-1.29493	1.45686
OG0000858	-0.0033801	0.593886	0.555469	0.00631651	-0.535121	1.31138
OG0000859	-0.00842501	0.450121	0.54654	0.0111072	-0.758521	1.30703
OG0000860	-0.00714197	0.343217	0.63927	0.00749537	-0.952852	1.44297
OG0000861	-0.0153977	0.0034137	0.697006	0.00511959	-3.00759	1.3949
OG0000862	-0.00983556	0.475443	0.584665	0.0137243	-0.716654	1.31736
OG0000863	-0.00909337	0.315095	0.700035	0.00900132	-1.01023	1.45581
OG0000864	-0.00578241	0.296687	0.56254	0.00550886	-1.04966	1.30731
OG0000865	-0.010695	0.353501	0.64509	0.0114674	-0.93264	1.44454
OG0000866	-0.00386099	0.516765	0.547246	0.00593172	-0.650907	1.3083
OG0000867	0.00163407	0.890871	0.539567	0.0118763	0.137591	1.30931
OG0000868	-0.00793431	0.178234	0.60696	0.00584775	-1.35681	1.42884
OG0000869	-0.0281208	0.0677494	0.314371	0.0152092	-1.84894	1.24031
OG0000870	-0.0015066	0.881078	0.548842	0.0100421	-0.150029	1.31161
OG0000871	0.00395223	0.581781	0.567532	0.00714966	0.552785	1.31435
OG0000872	-0.00126587	0.929906	0.543863	0.0143506	-0.08821	1.31047
OG0000873	0.0286878	0.0715283	0.475312	0.0157312	1.82362	1.27102
OG0000874	-0.0141164	0.154455	0.837782	0.00983004	-1.43605	1.48328
OG0000875	-0.0209057	0.201232	0.519651	0.0162378	-1.28747	1.29272
OG0000876	-0.0234049	0.000331256	7.07632e-05	0.00626988	-3.73292	1.40193
OG0000877	0.00400653	0.665285	0.593441	0.00923042	0.434058	1.3221
OG0000878	-0.0206628	0.00208409	5.31993e-05	0.00651831	-3.16997	1.31193
OG0000879	-0.0141137	0.0173155	0.598048	0.00582059	-2.42478	1.39665
OG0000880	-0.0202253	0.0477444	0.675351	0.0100771	-2.00705	1.4267
OG0000881	-0.0256741	0.110906	0.49094	0.0159469	-1.60997	1.27953
OG0000882	-0.00879462	0.216941	0.736727	0.0070729	-1.24342	1.46049
OG0000883	0.0193406	0.178701	0.683104	0.0142699	1.35534	1.33611
OG0000884	-0.0137757	0.126464	0.741623	0.00893086	-1.54249	1.45511
OG0000885	-0.00696601	0.511249	0.485363	0.0105623	-0.659515	1.29343
OG0000886	0.00351904	0.706676	0.53746	0.00932146	0.377521	1.30789
OG0000887	-0.00708249	0.150451	0.724329	0.00488346	-1.4503	1.45303
OG0000888	-0.012075	0.384694	0.500681	0.0138231	-0.87354	1.2946
OG0000889	-0.000889609	0.896673	0.55898	0.00683093	-0.130232	1.31424
OG0000890	-0.00378061	0.76085	0.543681	0.0123837	-0.305291	1.3098
OG0000891	0.0081565	0.582261	0.522406	0.0147741	0.552081	1.30303
OG0000892	-0.012788	0.154324	0.67858	0.00890212	-1.43651	1.44258
OG0000893	0.00683621	0.698288	0.502859	0.0175795	0.388873	1.29949
OG0000894	-0.00790901	0.172336	0.487686	0.00574918	-1.37568	1.4062
[truncated: 6,276 more rows]

## Sheet: Neoplasia_prev
OG	coeff	p_value	lambda	std_error	t_value	residual_stderror	outliers
[truncated: 15,378 more rows]

[truncated: 2 more sheets: Malignancy_prev, OGs]
