# Supplementary material for: Variable Gene Copy Number in Cancer-Related Pathways Is Associated With Cancer Prevalence Across Mammals
Source: Mol Biol Evol. 2025 Mar 20;42(3):msaf056. doi: 10.1093/molbev/msaf056 (PMC11954591; doi:10.1093/molbev/msaf056)
Supplement: msaf056_Supplementary_Data [file msaf056_supplementary_data.zip › Supp_data3.xlsx]

## Sheet: Max_longevity
OG	coeff	r_squared	lambda	p_value	std_error	outliers
HALLMARK_ADIPOGENESIS	0.0956575	0.155976	0.995408	0.662556	0.218436	Gorilla_gorilla,Pan_troglodytes,Pongo_abelii
HALLMARK_ALLOGRAFT_REJECTION	0.137892	0.158523	0.997454	0.437854	0.176899	Gorilla_gorilla,Pan_troglodytes,Pongo_abelii
HALLMARK_ANDROGEN_RESPONSE	-0.128588	0.154912	0.998323	0.607805	0.249626	Gorilla_gorilla,Pan_troglodytes,Pongo_abelii
HALLMARK_ANGIOGENESIS	0.00939686	0.152976	0.996684	0.978048	0.340499	Gorilla_gorilla,Pan_troglodytes,Pongo_abelii
HALLMARK_APICAL_JUNCTION	0.12668	0.157313	0.997131	0.495941	0.18525	Gorilla_gorilla,Pan_troglodytes,Pongo_abelii
HALLMARK_APICAL_SURFACE	-0.0191711	0.152952	0.996743	0.960152	0.382581	Gorilla_gorilla,Pan_troglodytes,Pongo_abelii
HALLMARK_APOPTOSIS	0.109619	0.156611	0.996055	0.575159	0.194829	Gorilla_gorilla,Pan_troglodytes,Pongo_abelii
HALLMARK_BILE_ACID_METABOLISM	-0.233289	0.158374	0.995748	0.496005	0.341201	Gorilla_gorilla,Pan_troglodytes,Pongo_abelii
HALLMARK_CHOLESTEROL_HOMEOSTASIS	0.406058	0.165304	0.996742	0.264754	0.361701	Gorilla_gorilla,Pan_troglodytes,Pongo_abelii
HALLMARK_COAGULATION	0.460436	0.176244	1	0.128164	0.299692	Gorilla_gorilla,Pan_troglodytes,Pongo_abelii
HALLMARK_COMPLEMENT	-0.136593	0.158409	0.998284	0.433428	0.173546	Gorilla_gorilla,Pan_troglodytes,Pongo_abelii
HALLMARK_DNA_REPAIR	0.0542266	0.153283	0.996824	0.839333	0.266642	Gorilla_gorilla,Pan_troglodytes,Pongo_abelii
HALLMARK_E2F_TARGETS	-0.0717358	0.153433	0.997372	0.76616	0.240438	Gorilla_gorilla,Pan_troglodytes,Pongo_abelii
HALLMARK_EPITHELIAL_MESENCHYMAL_TRANSITION	-0.0350109	0.153443	0.996504	0.853745	0.189346	Gorilla_gorilla,Pan_troglodytes,Pongo_abelii
HALLMARK_ESTROGEN_RESPONSE_EARLY	-0.319057	0.188044	1	0.0601266	0.167461	Gorilla_gorilla,Pan_troglodytes,Pongo_abelii
HALLMARK_ESTROGEN_RESPONSE_LATE	-0.214552	0.168514	1	0.216818	0.172431	Gorilla_gorilla,Pan_troglodytes,Pongo_abelii
HALLMARK_FATTY_ACID_METABOLISM	-0.280479	0.177504	1	0.117979	0.177596	Gorilla_gorilla,Pan_troglodytes,Pongo_abelii
HALLMARK_G2M_CHECKPOINT	0.11406	0.157851	0.995242	0.547473	0.18885	Gorilla_gorilla,Pan_troglodytes,Pongo_abelii
HALLMARK_GLYCOLYSIS	-0.15152	0.158006	0.99632	0.490156	0.218622	Gorilla_gorilla,Pan_troglodytes,Pongo_abelii
HALLMARK_HEDGEHOG_SIGNALING	-0.0218654	0.152981	0.996747	0.939927	0.289281	Gorilla_gorilla,Pan_troglodytes,Pongo_abelii
HALLMARK_HEME_METABOLISM	0.192154	0.168419	0.996802	0.211108	0.1525	Gorilla_gorilla,Pan_troglodytes,Pongo_abelii
HALLMARK_HYPOXIA	-0.215891	0.162637	0.995541	0.350125	0.229788	Gorilla_gorilla,Pan_troglodytes,Pongo_abelii
HALLMARK_IL2_STAT5_SIGNALING	0.106355	0.154666	0.998148	0.626214	0.217566	Gorilla_gorilla,Pan_troglodytes,Pongo_abelii
HALLMARK_IL6_JAK_STAT3_SIGNALING	-0.13367	0.155114	0.997523	0.607741	0.259446	Gorilla_gorilla,Pan_troglodytes,Pongo_abelii
HALLMARK_INFLAMMATORY_RESPONSE	0.0896352	0.155529	0.997162	0.592377	0.166786	Gorilla_gorilla,Pan_troglodytes,Pongo_abelii
HALLMARK_INTERFERON_ALPHA_RESPONSE	-0.0723305	0.153633	0.996908	0.775094	0.252349	Gorilla_gorilla,Pan_troglodytes,Pongo_abelii
HALLMARK_INTERFERON_GAMMA_RESPONSE	-0.115906	0.156776	0.997176	0.520762	0.179741	Gorilla_gorilla,Pan_troglodytes,Pongo_abelii
HALLMARK_KRAS_SIGNALING_DN	0.0725795	0.154342	0.997103	0.685004	0.178312	Gorilla_gorilla,Pan_troglodytes,Pongo_abelii
HALLMARK_KRAS_SIGNALING_UP	0.0555134	0.154348	0.996456	0.728284	0.159266	Gorilla_gorilla,Pan_troglodytes,Pongo_abelii
HALLMARK_MITOTIC_SPINDLE	-0.068293	0.162793	0.99886	0.305985	0.0663113	Gorilla_gorilla,Pan_troglodytes,Pongo_abelii
HALLMARK_MTORC1_SIGNALING	0.037212	0.15359	0.996254	0.865252	0.218628	Gorilla_gorilla,Pan_troglodytes,Pongo_abelii
HALLMARK_MYC_TARGETS_V1	0.0894175	0.155481	0.996579	0.621854	0.180629	Gorilla_gorilla,Pan_troglodytes,Pongo_abelii
HALLMARK_MYC_TARGETS_V2	0.22467	0.154053	0.997186	0.707824	0.597464	Gorilla_gorilla,Pan_troglodytes,Pongo_abelii
HALLMARK_MYOGENESIS	-0.0165776	0.153138	0.996792	0.875837	0.105779	Gorilla_gorilla,Pan_troglodytes,Pongo_abelii
HALLMARK_NOTCH_SIGNALING	-0.377325	0.169186	0.997125	0.197287	0.290363	Gorilla_gorilla,Pan_troglodytes,Pongo_abelii
HALLMARK_OXIDATIVE_PHOSPHORYLATION	-0.0824026	0.154081	0.99662	0.744316	0.251837	Gorilla_gorilla,Pan_troglodytes,Pongo_abelii
HALLMARK_P53_PATHWAY	-0.0656078	0.153798	0.996696	0.772409	0.226118	Gorilla_gorilla,Pan_troglodytes,Pongo_abelii
HALLMARK_PANCREAS_BETA_CELLS	0.155799	0.154086	0.9966	0.745422	0.478293	Gorilla_gorilla,Pan_troglodytes,Pongo_abelii
HALLMARK_PEROXISOME	-0.186574	0.156655	0.996577	0.548125	0.309418	Gorilla_gorilla,Pan_troglodytes,Pongo_abelii
HALLMARK_PI3K_AKT_MTOR_SIGNALING	0.496769	0.182808	0.993941	0.096528	0.295605	Gorilla_gorilla,Pan_troglodytes,Pongo_abelii
HALLMARK_PROTEIN_SECRETION	0.221939	0.164056	0.996455	0.29508	0.210661	Gorilla_gorilla,Pan_troglodytes,Pongo_abelii
HALLMARK_REACTIVE_OXIGEN_SPECIES_PATHWAY	-0.463362	0.15789	0.998404	0.453491	0.615302	Gorilla_gorilla,Pan_troglodytes,Pongo_abelii
HALLMARK_SPERMATOGENESIS	0.0314481	0.153187	0.996613	0.897408	0.243175	Gorilla_gorilla,Pan_troglodytes,Pongo_abelii
HALLMARK_TGF_BETA_SIGNALING	0.479367	0.166908	0.994821	0.267048	0.429071	Gorilla_gorilla,Pan_troglodytes,Pongo_abelii
HALLMARK_TNFA_SIGNALING_VIA_NFKB	0.0180698	0.152959	0.996792	0.935327	0.222027	Gorilla_gorilla,Pan_troglodytes,Pongo_abelii
HALLMARK_UNFOLDED_PROTEIN_RESPONSE	0.708135	0.202534	1	0.0245479	0.309339	Gorilla_gorilla,Pan_troglodytes,Pongo_abelii
HALLMARK_UV_RESPONSE_DN	-0.00521291	0.152942	0.996748	0.965709	0.120899	Gorilla_gorilla,Pan_troglodytes,Pongo_abelii
HALLMARK_UV_RESPONSE_UP	0.434439	0.187243	0.998773	0.0593608	0.227323	Gorilla_gorilla,Pan_troglodytes,Pongo_abelii
HALLMARK_WNT_BETA_CATENIN_SIGNALING	-0.319838	0.163058	0.998672	0.298808	0.305952	Gorilla_gorilla,Pan_troglodytes,Pongo_abelii
HALLMARK_XENOBIOTIC_METABOLISM	-0.121468	0.158755	0.998737	0.421973	0.150536	Gorilla_gorilla,Pan_troglodytes,Pongo_abelii
BIOCARTA_ACTINY_PATHWAY	0.612693	0.164145	0.998877	0.276547	0.559463	Gorilla_gorilla,Pan_troglodytes,Pongo_abelii
BIOCARTA_41BB_PATHWAY	-0.397237	0.155881	0.998015	0.550564	0.662831	Gorilla_gorilla,Pan_troglodytes,Pongo_abelii
BIOCARTA_ACE2_PATHWAY	-1.99262	0.179513	0.99922	0.0981508	1.19157	Gorilla_gorilla,Pan_troglodytes,Pongo_abelii
BIOCARTA_ACETAMINOPHEN_PATHWAY	-1.35809	0.168559	0.998006	0.201013	1.05388	Gorilla_gorilla,Pan_troglodytes,Pongo_abelii
BIOCARTA_ACH_PATHWAY	-0.572378	0.155131	0.997091	0.62225	1.15756	Gorilla_gorilla,Pan_troglodytes,Pongo_abelii
BIOCARTA_AGPCR_PATHWAY	-0.242859	0.15422	0.996004	0.790684	0.912115	Gorilla_gorilla,Pan_troglodytes,Pongo_abelii
BIOCARTA_AGR_PATHWAY	0.0290562	0.153104	0.996573	0.941542	0.39506	Gorilla_gorilla,Pan_troglodytes,Pongo_abelii
BIOCARTA_AKAP13_PATHWAY	-1.33793	0.177192	0.996402	0.118988	0.849521	Gorilla_gorilla,Pan_troglodytes,Pongo_abelii
BIOCARTA_AKAP95_PATHWAY	-1.10803	0.158934	0.996057	0.459402	1.49086	Gorilla_gorilla,Pan_troglodytes,Pongo_abelii
BIOCARTA_AKAPCENTROSOME_PATHWAY	0.261368	0.155857	0.996857	0.583469	0.474843	Gorilla_gorilla,Pan_troglodytes,Pongo_abelii
BIOCARTA_AKT_PATHWAY	2.84166	0.211441	1	0.0142673	1.13578	Gorilla_gorilla,Pan_troglodytes,Pongo_abelii
BIOCARTA_ALTERNATIVE_PATHWAY	-1.83695	0.162248	0.998428	0.317258	1.82594	Gorilla_gorilla,Pan_troglodytes,Pongo_abelii
BIOCARTA_AMAN_PATHWAY	0.502058	0.155203	0.995467	0.730245	1.4513	Gorilla_gorilla,Pan_troglodytes,Pongo_abelii
BIOCARTA_ARAP_PATHWAY	0.431422	0.157115	0.996942	0.51093	0.653501	Gorilla_gorilla,Pan_troglodytes,Pongo_abelii
BIOCARTA_ARENRF2_PATHWAY	1.42644	0.182986	0.993931	0.0954911	0.846123	Gorilla_gorilla,Pan_troglodytes,Pongo_abelii
BIOCARTA_ARF_PATHWAY	1.50966	0.164333	0.996278	0.292046	1.42391	Gorilla_gorilla,Pan_troglodytes,Pongo_abelii
BIOCARTA_ASBCELL_PATHWAY	1.40401	0.15747	0.998809	0.473438	1.94974	Gorilla_gorilla,Pan_troglodytes,Pongo_abelii
BIOCARTA_AT1R_PATHWAY	0.278387	0.159375	0.994161	0.528013	0.439342	Gorilla_gorilla,Pan_troglodytes,Pongo_abelii
BIOCARTA_ATM_PATHWAY	0.0381034	0.15316	0.996507	0.938406	0.491644	Gorilla_gorilla,Pan_troglodytes,Pongo_abelii
BIOCARTA_ATRBRCA_PATHWAY	0.0982138	0.153414	0.996571	0.849286	0.515263	Gorilla_gorilla,Pan_troglodytes,Pongo_abelii
BIOCARTA_BAD_PATHWAY	0.520976	0.161343	0.994849	0.412284	0.632305	Gorilla_gorilla,Pan_troglodytes,Pongo_abelii
BIOCARTA_BARRESTIN_PATHWAY	0.470902	0.157903	0.997073	0.471116	0.650508	Gorilla_gorilla,Pan_troglodytes,Pongo_abelii
BIOCARTA_BARRESTIN_SRC_PATHWAY	0.590248	0.164406	0.997714	0.272214	0.53409	Gorilla_gorilla,Pan_troglodytes,Pongo_abelii
BIOCARTA_BARR_MAPK_PATHWAY	0.890984	0.171264	0.998473	0.166472	0.638426	Gorilla_gorilla,Pan_troglodytes,Pongo_abelii
BIOCARTA_BBCELL_PATHWAY	0.580952	0.152986	0.997324	0.838813	2.8473	Gorilla_gorilla,Pan_troglodytes,Pongo_abelii
BIOCARTA_BCELLSURVIVAL_PATHWAY	2.43268	0.194055	1	0.0413465	1.17437	Gorilla_gorilla,Pongo_abelii,Pan_troglodytes
BIOCARTA_BCR_PATHWAY	0.0309606	0.15311	0.996543	0.951815	0.510851	Gorilla_gorilla,Pan_troglodytes,Pongo_abelii
BIOCARTA_BIOPEPTIDES_PATHWAY	0.199122	0.155079	0.995612	0.728606	0.571983	Gorilla_gorilla,Pan_troglodytes,Pongo_abelii
BIOCARTA_BLYMPHOCYTE_PATHWAY	0.737517	0.156969	0.997641	0.500427	1.08985	Gorilla_gorilla,Pan_troglodytes,Pongo_abelii
BIOCARTA_BTG2_PATHWAY	-1.38925	0.159386	0.996188	0.437093	1.77927	Gorilla_gorilla,Pan_troglodytes,Pongo_abelii
BIOCARTA_CACAM_PATHWAY	-0.163215	0.153901	0.997634	0.701571	0.424489	Gorilla_gorilla,Pan_troglodytes,Pongo_abelii
BIOCARTA_CALCINEURIN_PATHWAY	0.378729	0.154189	0.996614	0.732609	1.10487	Gorilla_gorilla,Pan_troglodytes,Pongo_abelii
BIOCARTA_CARDIACEGF_PATHWAY	1.84244	0.17241	0.996911	0.159641	1.29868	Gorilla_gorilla,Pan_troglodytes,Pongo_abelii
BIOCARTA_CARM1_PATHWAY	-0.49623	0.156782	0.995983	0.568674	0.867181	Gorilla_gorilla,Pan_troglodytes,Pongo_abelii
BIOCARTA_CASPASE_PATHWAY	-0.882263	0.165469	0.998142	0.249882	0.76152	Gorilla_gorilla,Pan_troglodytes,Pongo_abelii
BIOCARTA_CB1R_PATHWAY	-0.992593	0.163454	1	0.314274	0.980547	Gorilla_gorilla,Pan_troglodytes,Pongo_abelii
BIOCARTA_CBL_PATHWAY	-0.357012	0.155243	0.99708	0.614772	0.706767	Gorilla_gorilla,Pan_troglodytes,Pongo_abelii
BIOCARTA_CCR3_PATHWAY	-1.13685	0.168287	0.999145	0.207104	0.894272	Gorilla_gorilla,Pan_troglodytes,Pongo_abelii
BIOCARTA_CCR5_PATHWAY	0.0923127	0.153222	0.996494	0.915687	0.869375	Gorilla_gorilla,Pan_troglodytes,Pongo_abelii
BIOCARTA_CD40_PATHWAY	1.1938	0.159204	0.998364	0.404865	1.42606	Gorilla_gorilla,Pan_troglodytes,Pongo_abelii
BIOCARTA_CDC25_PATHWAY	1.88924	0.184995	1	0.0728732	1.04025	Gorilla_gorilla,Pan_troglodytes,Pongo_abelii
BIOCARTA_CDC42RAC_PATHWAY	0.669434	0.167418	0.992471	0.315468	0.662953	Gorilla_gorilla,Pan_troglodytes,Pongo_abelii
BIOCARTA_CDK5_PATHWAY	0.97922	0.156983	0.996337	0.540292	1.5926	Gorilla_gorilla,Pan_troglodytes,Pongo_abelii
BIOCARTA_CDMAC_PATHWAY	0.200038	0.153156	0.996806	0.869097	1.21012	Gorilla_gorilla,Pan_troglodytes,Pongo_abelii
BIOCARTA_CELL2CELL_PATHWAY	0.583072	0.155765	0.995785	0.650468	1.28226	Gorilla_gorilla,Pan_troglodytes,Pongo_abelii
BIOCARTA_CELLCYCLE_PATHWAY	0.318953	0.154601	0.996358	0.710074	0.855092	Gorilla_gorilla,Pan_troglodytes,Pongo_abelii
BIOCARTA_CERAMIDE_PATHWAY	0.0923889	0.15341	0.996315	0.899789	0.731479	Gorilla_gorilla,Pan_troglodytes,Pongo_abelii
BIOCARTA_CFTR_PATHWAY	1.55612	0.163325	0.996667	0.30823	1.51804	Gorilla_gorilla,Pan_troglodytes,Pongo_abelii
BIOCARTA_CHEMICAL_PATHWAY	0.521972	0.159026	0.998328	0.41103	0.63181	Gorilla_gorilla,Pan_troglodytes,Pongo_abelii
BIOCARTA_CHREBP_PATHWAY	1.40419	0.170285	0.99653	0.187893	1.05776	Gorilla_gorilla,Pan_troglodytes,Pongo_abelii
BIOCARTA_CIRCADIAN_PATHWAY	-0.740707	0.161358	0.995877	0.378584	0.836834	Gorilla_gorilla,Pan_troglodytes,Pongo_abelii
BIOCARTA_CK1_PATHWAY	0.150108	0.153139	0.997022	0.842284	0.752111	Gorilla_gorilla,Pan_troglodytes,Pongo_abelii
BIOCARTA_CLASSIC_PATHWAY	-0.787326	0.154833	0.99716	0.641378	1.68432	Gorilla_gorilla,Pan_troglodytes,Pongo_abelii
BIOCARTA_COMP_PATHWAY	0.189664	0.153044	0.99696	0.871343	1.16757	Gorilla_gorilla,Pan_troglodytes,Pongo_abelii
BIOCARTA_CPSF_PATHWAY	-0.642365	0.154972	0.995623	0.739264	1.92372	Gorilla_gorilla,Pan_troglodytes,Pongo_abelii
BIOCARTA_CREB_PATHWAY	0.780013	0.174275	0.993887	0.170562	0.564368	Gorilla_gorilla,Pan_troglodytes,Pongo_abelii
BIOCARTA_CREM_PATHWAY	0.350767	0.156808	0.997352	0.514481	0.535835	Gorilla_gorilla,Pan_troglodytes,Pongo_abelii
BIOCARTA_CSK_PATHWAY	0.787251	0.159595	0.998241	0.3921	0.915197	Gorilla_gorilla,Pan_troglodytes,Pongo_abelii
BIOCARTA_CTBP1_PATHWAY	1.51372	0.178939	0.996421	0.106077	0.92671	Gorilla_gorilla,Pan_troglodytes,Pongo_abelii
BIOCARTA_CTCF_PATHWAY	-0.153008	0.153018	0.996955	0.878922	1.00139	Gorilla_gorilla,Pan_troglodytes,Pongo_abelii
BIOCARTA_CTLA4_PATHWAY	0.571815	0.154787	0.997361	0.636676	1.20622	Gorilla_gorilla,Pan_troglodytes,Pongo_abelii
BIOCARTA_CTL_PATHWAY	-1.02648	0.169904	0.995201	0.209368	0.81152	Gorilla_gorilla,Pan_troglodytes,Pongo_abelii
BIOCARTA_CXCR4_PATHWAY	0.170274	0.15311	0.996672	0.908438	1.47613	Gorilla_gorilla,Pan_troglodytes,Pongo_abelii
BIOCARTA_CYTOKINE_PATHWAY	-0.597389	0.159788	0.995001	0.465901	0.815589	Gorilla_gorilla,Pan_troglodytes,Pongo_abelii
BIOCARTA_D4GDI_PATHWAY	-0.928159	0.165145	0.996779	0.267353	0.831309	Gorilla_gorilla,Pan_troglodytes,Pongo_abelii
BIOCARTA_DEATH_PATHWAY	0.392143	0.157363	0.995879	0.540914	0.638762	Gorilla_gorilla,Pan_troglodytes,Pongo_abelii
BIOCARTA_DNAFRAGMENT_PATHWAY	-0.955112	0.159218	0.996515	0.433546	1.21381	Gorilla_gorilla,Pan_troglodytes,Pongo_abelii
BIOCARTA_DREAM_PATHWAY	0.265622	0.155245	0.997342	0.604666	0.511166	Gorilla_gorilla,Pan_troglodytes,Pongo_abelii
BIOCARTA_DSP_PATHWAY	0.387989	0.156285	0.995176	0.656239	0.868598	Gorilla_gorilla,Pan_troglodytes,Pongo_abelii
BIOCARTA_ECM_PATHWAY	-0.180858	0.15364	0.997476	0.735558	0.53374	Gorilla_gorilla,Pan_troglodytes,Pongo_abelii
BIOCARTA_EDG1_PATHWAY	2.01825	0.202124	0.998544	0.0236413	0.875841	Gorilla_gorilla,Pan_troglodytes,Pongo_abelii
BIOCARTA_EEA1_PATHWAY	-0.142514	0.153058	0.996719	0.91505	1.33205	Gorilla_gorilla,Pan_troglodytes,Pongo_abelii
BIOCARTA_EFP_PATHWAY	0.182327	0.153458	0.996337	0.881052	1.21481	Gorilla_gorilla,Pan_troglodytes,Pongo_abelii
BIOCARTA_EGFR_SMRTE_PATHWAY	-0.146052	0.153693	0.997072	0.754324	0.4652	Gorilla_gorilla,Pan_troglodytes,Pongo_abelii
BIOCARTA_EGF_PATHWAY	0.395616	0.159558	0.994179	0.517625	0.608903	Gorilla_gorilla,Pan_troglodytes,Pongo_abelii
BIOCARTA_EICOSANOID_PATHWAY	-1.08526	0.165	1	0.27961	0.997357	Gorilla_gorilla,Pan_troglodytes,Pongo_abelii
BIOCARTA_EIF2_PATHWAY	1.98689	0.173694	1	0.151865	1.37409	Gorilla_gorilla,Pan_troglodytes,Pongo_abelii
BIOCARTA_EIF4_PATHWAY	0.520648	0.157034	0.997424	0.501805	0.771868	Gorilla_gorilla,Pan_troglodytes,Pongo_abelii
BIOCARTA_EIF_PATHWAY	-3.45872	0.18617	1	0.0676537	1.86864	Gorilla_gorilla,Pan_troglodytes,Pongo_abelii
BIOCARTA_EOSINOPHILS_PATHWAY	-1.80496	0.159062	0.996764	0.432632	2.28927	Gorilla_gorilla,Pan_troglodytes,Pongo_abelii
BIOCARTA_EPHA4_PATHWAY	0.535311	0.157433	0.997295	0.486274	0.765496	Gorilla_gorilla,Pan_troglodytes,Pongo_abelii
BIOCARTA_EPONFKB_PATHWAY	0.265464	0.153621	0.996533	0.816304	1.13922	Gorilla_gorilla,Pan_troglodytes,Pongo_abelii
BIOCARTA_EPO_PATHWAY	0.77257	0.166859	0.993716	0.293728	0.731246	Gorilla_gorilla,Pan_troglodytes,Pongo_abelii
BIOCARTA_ERAD_PATHWAY	-0.834853	0.160896	0.998255	0.352781	0.893533	Gorilla_gorilla,Pan_troglodytes,Pongo_abelii
BIOCARTA_ERBB3_PATHWAY	1.52172	0.194015	0.995761	0.0423535	0.738317	Gorilla_gorilla,Pan_troglodytes,Pongo_abelii
BIOCARTA_ERBB4_PATHWAY	1.01078	0.165989	0.996984	0.248937	0.870693	Gorilla_gorilla,Pan_troglodytes,Pongo_abelii
BIOCARTA_ERK5_PATHWAY	1.00667	0.181008	0.992688	0.119381	0.639879	Gorilla_gorilla,Pan_troglodytes,Pongo_abelii
BIOCARTA_ERK_PATHWAY	0.537438	0.165446	0.994613	0.302959	0.518567	Gorilla_gorilla,Pan_troglodytes,Pongo_abelii
BIOCARTA_ERYTH_PATHWAY	-0.582725	0.155139	0.996112	0.678651	1.40167	Gorilla_gorilla,Pan_troglodytes,Pongo_abelii
BIOCARTA_ETS_PATHWAY	-0.814249	0.173533	0.999192	0.145057	0.553637	Gorilla_gorilla,Pan_troglodytes,Pongo_abelii
BIOCARTA_EXTRINSIC_PATHWAY	-2.63329	0.187675	1	0.0615361	1.38984	Gorilla_gorilla,Pan_troglodytes,Pongo_abelii
BIOCARTA_FAS_PATHWAY	-0.0973028	0.153144	0.997855	0.778968	0.345589	Gorilla_gorilla,Pan_troglodytes,Pongo_abelii
BIOCARTA_FBW7_PATHWAY	-0.499484	0.155787	0.998492	0.553682	0.840016	Gorilla_gorilla,Pan_troglodytes,Pongo_abelii
BIOCARTA_FCER1_PATHWAY	0.171439	0.156687	0.994619	0.671723	0.40314	Gorilla_gorilla,Pan_troglodytes,Pongo_abelii
BIOCARTA_FIBRINOLYSIS_PATHWAY	-2.00995	0.155558	0.997554	0.578173	3.60075	Gorilla_gorilla,Pan_troglodytes,Pongo_abelii
BIOCARTA_FMLP_PATHWAY	0.0250384	0.15317	0.996486	0.941494	0.34015	Gorilla_gorilla,Pan_troglodytes,Pongo_abelii
BIOCARTA_FOSB_PATHWAY	0.484984	0.153806	0.997499	0.716708	1.33211	Gorilla_gorilla,Pan_troglodytes,Pongo_abelii
BIOCARTA_FREE_PATHWAY	0.596865	0.154123	0.997354	0.692419	1.50373	Gorilla_gorilla,Pan_troglodytes,Pongo_abelii
BIOCARTA_FXR_PATHWAY	-0.210143	0.154251	0.996083	0.776652	0.738412	Gorilla_gorilla,Pan_troglodytes,Pongo_abelii
BIOCARTA_G1_PATHWAY	0.538427	0.156461	0.996971	0.543823	0.8834	Gorilla_gorilla,Pan_troglodytes,Pongo_abelii
BIOCARTA_G2_PATHWAY	0.64629	0.168409	0.996346	0.216291	0.518809	Gorilla_gorilla,Pan_troglodytes,Pongo_abelii
BIOCARTA_GABA_PATHWAY	1.1815	0.163978	0.997914	0.279726	1.08606	Gorilla_gorilla,Pan_troglodytes,Pongo_abelii
BIOCARTA_GATA3_PATHWAY	0.0668962	0.152908	0.996821	0.952766	1.12603	Gorilla_gorilla,Pan_troglodytes,Pongo_abelii
BIOCARTA_GCR_PATHWAY	0.496565	0.157202	0.99645	0.524048	0.776172	Gorilla_gorilla,Pan_troglodytes,Pongo_abelii
BIOCARTA_GH_PATHWAY	0.777902	0.170417	0.99473	0.208958	0.614438	Gorilla_gorilla,Pan_troglodytes,Pongo_abelii
BIOCARTA_GLEEVEC_PATHWAY	-0.231947	0.15401	0.997947	0.682132	0.564397	Gorilla_gorilla,Pan_troglodytes,Pongo_abelii
BIOCARTA_GPCR_PATHWAY	0.363925	0.159403	0.995067	0.479617	0.512534	Gorilla_gorilla,Pan_troglodytes,Pongo_abelii
BIOCARTA_GSK3_PATHWAY	0.179427	0.15371	0.996514	0.80427	0.72175	Gorilla_gorilla,Pan_troglodytes,Pongo_abelii
BIOCARTA_HBX_PATHWAY	1.31162	0.163837	0.994158	0.357229	1.41692	Gorilla_gorilla,Pan_troglodytes,Pongo_abelii
BIOCARTA_HCMV_PATHWAY	0.805507	0.157862	0.995888	0.514582	1.23079	Gorilla_gorilla,Pan_troglodytes,Pongo_abelii
BIOCARTA_HDAC_PATHWAY	-0.0310098	0.152931	0.996861	0.926836	0.336699	Gorilla_gorilla,Pan_troglodytes,Pongo_abelii
BIOCARTA_HER2_PATHWAY	0.119688	0.153471	0.996371	0.870839	0.733901	Gorilla_gorilla,Pan_troglodytes,Pongo_abelii
BIOCARTA_HES_PATHWAY	1.42061	0.168923	0.995696	0.21695	1.14205	Gorilla_gorilla,Pan_troglodytes,Pongo_abelii
BIOCARTA_HIVNEF_PATHWAY	0.107919	0.154785	0.995512	0.77535	0.376954	Gorilla_gorilla,Pan_troglodytes,Pongo_abelii
BIOCARTA_HSP27_PATHWAY	0.126144	0.152965	0.996872	0.910757	1.1221	Gorilla_gorilla,Pan_troglodytes,Pongo_abelii
BIOCARTA_HSWI_SNF_PATHWAY	0.470031	0.157811	0.995815	0.520411	0.728287	Gorilla_gorilla,Pan_troglodytes,Pongo_abelii
BIOCARTA_IFNA_PATHWAY	-1.37071	0.188283	1	0.059233	0.716866	Gorilla_gorilla,Pan_troglodytes,Pongo_abelii
BIOCARTA_IFNG_PATHWAY	0.491889	0.154009	0.996172	0.800597	1.94141	Gorilla_gorilla,Pan_troglodytes,Pongo_abelii
BIOCARTA_IGF1MTOR_PATHWAY	-0.992042	0.163575	0.997001	0.297354	0.946101	Gorilla_gorilla,Pan_troglodytes,Pongo_abelii
BIOCARTA_IGF1R_PATHWAY	0.731343	0.168672	0.994387	0.242915	0.62194	Gorilla_gorilla,Pan_troglodytes,Pongo_abelii
BIOCARTA_IGF1_PATHWAY	0.673557	0.167607	0.993567	0.281311	0.621208	Gorilla_gorilla,Pan_troglodytes,Pongo_abelii
BIOCARTA_IL10_PATHWAY	-1.66308	0.175184	1	0.137483	1.10919	Gorilla_gorilla,Pan_troglodytes,Pongo_abelii
BIOCARTA_IL12_PATHWAY	0.0788252	0.153384	0.996356	0.897648	0.610963	Gorilla_gorilla,Pan_troglodytes,Pongo_abelii
BIOCARTA_IL17_PATHWAY	-0.0550903	0.152952	0.996718	0.978758	2.06292	Gorilla_gorilla,Pan_troglodytes,Pongo_abelii
BIOCARTA_IL1R_PATHWAY	-0.376093	0.156018	0.997683	0.548338	0.624053	Gorilla_gorilla,Pan_troglodytes,Pongo_abelii
BIOCARTA_IL22BP_PATHWAY	-1.07132	0.163779	0.998188	0.282793	0.991126	Gorilla_gorilla,Pan_troglodytes,Pongo_abelii
BIOCARTA_IL2RB_PATHWAY	-0.425199	0.159355	0.998751	0.401187	0.50395	Gorilla_gorilla,Pan_troglodytes,Pongo_abelii
BIOCARTA_IL2_PATHWAY	0.388243	0.159192	0.994888	0.497706	0.570084	Gorilla_gorilla,Pan_troglodytes,Pongo_abelii
BIOCARTA_IL3_PATHWAY	-0.0730605	0.152991	0.996708	0.950281	1.16825	Gorilla_gorilla,Pan_troglodytes,Pongo_abelii
BIOCARTA_IL4_PATHWAY	0.290153	0.154608	0.996452	0.702011	0.755804	Gorilla_gorilla,Pan_troglodytes,Pongo_abelii
BIOCARTA_IL5_PATHWAY	-1.35017	0.154487	0.997705	0.648396	2.95045	Gorilla_gorilla,Pan_troglodytes,Pongo_abelii
BIOCARTA_IL6_PATHWAY	0.120846	0.153163	0.996584	0.912326	1.09429	Gorilla_gorilla,Pan_troglodytes,Pongo_abelii
BIOCARTA_IL7_PATHWAY	0.221299	0.153714	0.996448	0.811799	0.926531	Gorilla_gorilla,Pan_troglodytes,Pongo_abelii
BIOCARTA_INFLAM_PATHWAY	-0.546864	0.159942	0.994517	0.481632	0.773732	Gorilla_gorilla,Pan_troglodytes,Pongo_abelii
BIOCARTA_INSULIN_PATHWAY	0.654181	0.165794	0.993809	0.316004	0.648569	Gorilla_gorilla,Pan_troglodytes,Pongo_abelii
BIOCARTA_INTEGRIN_PATHWAY	-0.39501	0.161411	0.998831	0.340257	0.411879	Gorilla_gorilla,Pan_troglodytes,Pongo_abelii
BIOCARTA_INTRINSIC_PATHWAY	-0.391547	0.153969	0.996996	0.72811	1.12259	Gorilla_gorilla,Pan_troglodytes,Pongo_abelii
BIOCARTA_ION_PATHWAY	0.970383	0.154483	0.997189	0.668276	2.25665	Gorilla_gorilla,Pan_troglodytes,Pongo_abelii
BIOCARTA_IRES_PATHWAY	-0.637247	0.163878	0.996527	0.297847	0.608362	Gorilla_gorilla,Pan_troglodytes,Pongo_abelii
BIOCARTA_KERATINOCYTE_PATHWAY	0.00581975	0.152953	0.996708	0.990824	0.50454	Gorilla_gorilla,Pan_troglodytes,Pongo_abelii
BIOCARTA_LECTIN_PATHWAY	0.847457	0.157304	0.997902	0.481171	1.19776	Gorilla_gorilla,Pan_troglodytes,Pongo_abelii
BIOCARTA_LIS1_PATHWAY	0.359935	0.156704	0.996206	0.562009	0.618289	Gorilla_gorilla,Pan_troglodytes,Pongo_abelii
BIOCARTA_LONGEVITY_PATHWAY	2.32242	0.191237	0.998146	0.0461968	1.1479	Gorilla_gorilla,Pan_troglodytes,Pongo_abelii
BIOCARTA_LYMPHOCYTE_PATHWAY	0.176872	0.153392	0.996911	0.810146	0.733952	Gorilla_gorilla,Pan_troglodytes,Pongo_abelii
BIOCARTA_MALATEX_PATHWAY	0.2587	0.153446	0.996661	0.830168	1.20243	Gorilla_gorilla,Pan_troglodytes,Pongo_abelii
BIOCARTA_MAL_PATHWAY	-0.469316	0.163976	0.99998	0.301264	0.451242	Gorilla_gorilla,Pan_troglodytes,Pongo_abelii
BIOCARTA_MAPK_PATHWAY	0.00479257	0.152993	0.996657	0.982293	0.215308	Gorilla_gorilla,Pan_troglodytes,Pongo_abelii
BIOCARTA_MCALPAIN_PATHWAY	-0.459048	0.158882	0.997149	0.43024	0.579196	Gorilla_gorilla,Pan_troglodytes,Pongo_abelii
BIOCARTA_MCM_PATHWAY	-0.0262172	0.152926	0.996752	0.981167	1.10736	Gorilla_gorilla,Pan_troglodytes,Pongo_abelii
BIOCARTA_MEF2D_PATHWAY	-0.504694	0.155899	0.997482	0.559745	0.861949	Gorilla_gorilla,Pan_troglodytes,Pongo_abelii
BIOCARTA_MELANOCYTE_PATHWAY	1.1565	0.177128	0.992768	0.153623	0.803288	Gorilla_gorilla,Pan_troglodytes,Pongo_abelii
BIOCARTA_MET_PATHWAY	-0.152601	0.154676	0.998307	0.624398	0.310533	Gorilla_gorilla,Pan_troglodytes,Pongo_abelii
BIOCARTA_MITOCHONDRIA_PATHWAY	0.593306	0.15729	0.996975	0.501443	0.87884	Gorilla_gorilla,Pan_troglodytes,Pongo_abelii
BIOCARTA_MONOCYTE_PATHWAY	0.500926	0.158998	0.998556	0.412269	0.607951	Gorilla_gorilla,Pan_troglodytes,Pongo_abelii
BIOCARTA_MPR_PATHWAY	0.714698	0.168449	0.996524	0.213592	0.570327	Gorilla_gorilla,Pan_troglodytes,Pongo_abelii
BIOCARTA_MRP_PATHWAY	1.84019	0.173542	1	0.153422	1.27754	Gorilla_gorilla,Pan_troglodytes,Pongo_abelii
BIOCARTA_MSP_PATHWAY	-1.67596	0.15797	0.997106	0.467413	2.29591	Gorilla_gorilla,Pan_troglodytes,Pongo_abelii
BIOCARTA_MTA3_PATHWAY	-0.4018	0.155405	0.997802	0.581982	0.727097	Gorilla_gorilla,Pan_troglodytes,Pongo_abelii
BIOCARTA_MTOR_PATHWAY	-0.319425	0.157467	0.996415	0.512113	0.485215	Gorilla_gorilla,Pan_troglodytes,Pongo_abelii
BIOCARTA_NDKDYNAMIN_PATHWAY	-0.0104064	0.152934	0.996739	0.982724	0.479157	Gorilla_gorilla,Pan_troglodytes,Pongo_abelii
BIOCARTA_NEUTROPHIL_PATHWAY	0.713034	0.160557	0.998245	0.362489	0.778798	Gorilla_gorilla,Pan_troglodytes,Pongo_abelii
BIOCARTA_NFAT_PATHWAY	-0.0120479	0.152916	0.996797	0.958728	0.232123	Gorilla_gorilla,Pan_troglodytes,Pongo_abelii
BIOCARTA_NFKB_PATHWAY	0.785338	0.158106	0.997689	0.450312	1.03553	Gorilla_gorilla,Pan_troglodytes,Pongo_abelii
BIOCARTA_NGF_PATHWAY	0.748965	0.170614	0.992435	0.249134	0.645436	Gorilla_gorilla,Pan_troglodytes,Pongo_abelii
BIOCARTA_NKCELLS_PATHWAY	0.373884	0.157201	0.996012	0.543311	0.612653	Gorilla_gorilla,Pan_troglodytes,Pongo_abelii
BIOCARTA_NKT_PATHWAY	0.0442613	0.152862	0.996866	0.965185	1.01107	Gorilla_gorilla,Pan_troglodytes,Pongo_abelii
BIOCARTA_NO2IL12_PATHWAY	-1.43818	0.175674	0.998781	0.124443	0.926824	Gorilla_gorilla,Pan_troglodytes,Pongo_abelii
BIOCARTA_NOS1_PATHWAY	0.622077	0.160549	0.997626	0.367226	0.686228	Gorilla_gorilla,Pan_troglodytes,Pongo_abelii
BIOCARTA_NOTCH_PATHWAY	0.781981	0.158293	0.99648	0.471862	1.08206	Gorilla_gorilla,Pan_troglodytes,Pongo_abelii
BIOCARTA_NPP1_PATHWAY	0.30143	0.153531	0.996755	0.804756	1.21559	Gorilla_gorilla,Pan_troglodytes,Pongo_abelii
BIOCARTA_NTHI_PATHWAY	0.898911	0.160085	0.997554	0.382259	1.02347	Gorilla_gorilla,Pan_troglodytes,Pongo_abelii
BIOCARTA_NUCLEARRS_PATHWAY	0.175031	0.15379	0.99771	0.709714	0.468636	Gorilla_gorilla,Pan_troglodytes,Pongo_abelii
BIOCARTA_P27_PATHWAY	-0.920784	0.165406	1	0.271319	0.831612	Gorilla_gorilla,Pan_troglodytes,Pongo_abelii
BIOCARTA_P35ALZHEIMERS_PATHWAY	-2.16424	0.165435	0.998724	0.250804	1.87172	Gorilla_gorilla,Pan_troglodytes,Pongo_abelii
BIOCARTA_P38MAPK_PATHWAY	0.176982	0.154416	0.996089	0.75496	0.565228	Gorilla_gorilla,Pan_troglodytes,Pongo_abelii
BIOCARTA_P53_PATHWAY	-0.142835	0.153105	0.996622	0.92383	1.48951	Gorilla_gorilla,Pan_troglodytes,Pongo_abelii
BIOCARTA_PAR1_PATHWAY	-0.520614	0.155657	0.997861	0.565609	0.902612	Gorilla_gorilla,Pan_troglodytes,Pongo_abelii
BIOCARTA_PARKIN_PATHWAY	2.19415	0.199455	1	0.0296421	0.991887	Gorilla_gorilla,Pan_troglodytes,Pongo_abelii
BIOCARTA_PCAF_PATHWAY	0.121699	0.152844	0.997045	0.914337	1.12799	Gorilla_gorilla,Pan_troglodytes,Pongo_abelii
BIOCARTA_PDGF_PATHWAY	0.663623	0.166608	0.994222	0.286613	0.618869	Gorilla_gorilla,Pan_troglodytes,Pongo_abelii
BIOCARTA_PELP1_PATHWAY	-1.35047	0.160587	0.999699	0.381688	1.53576	Gorilla_gorilla,Pan_troglodytes,Pongo_abelii
BIOCARTA_PEPI_PATHWAY	-1.12578	0.15402	0.996226	0.792146	4.25858	Gorilla_gorilla,Pan_troglodytes,Pongo_abelii
BIOCARTA_PGC1A_PATHWAY	0.000629928	0.152941	0.996723	0.998648	0.370658	Gorilla_gorilla,Pan_troglodytes,Pongo_abelii
BIOCARTA_PITX2_PATHWAY	-0.479868	0.155859	0.997603	0.559047	0.818092	Gorilla_gorilla,Pan_troglodytes,Pongo_abelii
BIOCARTA_PKC_PATHWAY	2.19635	0.162013	0.998209	0.323279	2.21069	Gorilla_gorilla,Pan_troglodytes,Pongo_abelii
BIOCARTA_PLATELETAPP_PATHWAY	-0.172945	0.152987	0.996867	0.904431	1.43612	Gorilla_gorilla,Pan_troglodytes,Pongo_abelii
BIOCARTA_PLCD_PATHWAY	0.0666763	0.152873	0.996831	0.979314	2.56394	Gorilla_gorilla,Pan_troglodytes,Pongo_abelii
BIOCARTA_PLCE_PATHWAY	1.38647	0.169893	0.998667	0.183065	1.03289	Gorilla_gorilla,Pan_troglodytes,Pongo_abelii
BIOCARTA_PLC_PATHWAY	0.145862	0.153079	0.996725	0.9062	1.23418	Gorilla_gorilla,Pan_troglodytes,Pongo_abelii
BIOCARTA_PML_PATHWAY	-0.486673	0.161292	0.997484	0.347686	0.515372	Gorilla_gorilla,Pan_troglodytes,Pongo_abelii
BIOCARTA_PPARG_PATHWAY	-0.288461	0.153344	0.996716	0.842116	1.44376	Gorilla_gorilla,Pan_troglodytes,Pongo_abelii
BIOCARTA_PRC2_PATHWAY	1.57367	0.181731	0.99741	0.0851764	0.903522	Gorilla_gorilla,Pan_troglodytes,Pongo_abelii
BIOCARTA_PRION_PATHWAY	0.825017	0.158442	0.998343	0.432088	1.04515	Gorilla_gorilla,Pan_troglodytes,Pongo_abelii
BIOCARTA_PS1_PATHWAY	0.103671	0.15346	0.996551	0.842992	0.521815	Gorilla_gorilla,Pan_troglodytes,Pongo_abelii
BIOCARTA_PTC1_PATHWAY	1.33098	0.168581	1	0.215783	1.06725	Gorilla_gorilla,Pan_troglodytes,Pongo_abelii
BIOCARTA_PTDINS_PATHWAY	-1.18124	0.199977	1	0.0287086	0.530821	Gorilla_gorilla,Pan_troglodytes,Pongo_abelii
BIOCARTA_PTEN_PATHWAY	1.02937	0.16325	0.998347	0.293974	0.974808	Gorilla_gorilla,Pan_troglodytes,Pongo_abelii
BIOCARTA_PYK2_PATHWAY	0.36617	0.161921	0.99327	0.458375	0.491557	Gorilla_gorilla,Pan_troglodytes,Pongo_abelii
BIOCARTA_RAB_PATHWAY	0.218868	0.153681	0.996292	0.839391	1.0766	Gorilla_gorilla,Pan_troglodytes,Pongo_abelii
BIOCARTA_RAC1_PATHWAY	-0.150759	0.154027	0.997814	0.683997	0.369134	Gorilla_gorilla,Pan_troglodytes,Pongo_abelii
BIOCARTA_RACCYCD_PATHWAY	0.428419	0.164811	0.993252	0.359506	0.465021	Gorilla_gorilla,Pan_troglodytes,Pongo_abelii
BIOCARTA_RANBP2_PATHWAY	-0.0832485	0.152989	0.996835	0.911105	0.743439	Gorilla_gorilla,Pan_troglodytes,Pongo_abelii
BIOCARTA_RANMS_PATHWAY	1.4642	0.175842	0.998274	0.122713	0.939195	Gorilla_gorilla,Pan_troglodytes,Pongo_abelii
BIOCARTA_RARRXR_PATHWAY	-0.864917	0.175569	0.99776	0.125795	0.559418	Gorilla_gorilla,Pan_troglodytes,Pongo_abelii
BIOCARTA_RAS_PATHWAY	0.625749	0.161534	0.997774	0.338113	0.649567	Gorilla_gorilla,Pan_troglodytes,Pongo_abelii
BIOCARTA_RB_PATHWAY	2.26982	0.182108	0.99898	0.0824579	1.29161	Gorilla_gorilla,Pan_troglodytes,Pongo_abelii
BIOCARTA_RECK_PATHWAY	0.873927	0.153922	0.996294	0.798465	3.41198	Gorilla_gorilla,Pan_troglodytes,Pongo_abelii
BIOCARTA_REELIN_PATHWAY	0.400286	0.157325	0.996409	0.51941	0.618731	Gorilla_gorilla,Pan_troglodytes,Pongo_abelii
BIOCARTA_RELA_PATHWAY	1.99425	0.182107	1	0.087583	1.15395	Gorilla_gorilla,Pan_troglodytes,Pongo_abelii
BIOCARTA_RHO_PATHWAY	-0.239902	0.155208	0.996639	0.638731	0.509169	Gorilla_gorilla,Pan_troglodytes,Pongo_abelii
BIOCARTA_RNA_PATHWAY	2.3514	0.167744	0.998706	0.212646	1.8725	Gorilla_gorilla,Pan_troglodytes,Pongo_abelii
BIOCARTA_S1P_PATHWAY	-0.958133	0.160285	0.996062	0.408361	1.15313	Gorilla_gorilla,Pan_troglodytes,Pongo_abelii
BIOCARTA_SAM68_PATHWAY	4.06001	0.179033	0.999007	0.100503	2.44508	Gorilla_gorilla,Pan_troglodytes,Pongo_abelii
BIOCARTA_SET_PATHWAY	0.167733	0.152984	0.997119	0.862655	0.96665	Gorilla_gorilla,Pan_troglodytes,Pongo_abelii
BIOCARTA_SHH_PATHWAY	0.580821	0.155216	0.998279	0.587956	1.06795	Gorilla_gorilla,Pan_troglodytes,Pongo_abelii
BIOCARTA_SKP2E2F_PATHWAY	-0.354619	0.154709	0.997896	0.62696	0.727003	Gorilla_gorilla,Pan_troglodytes,Pongo_abelii
BIOCARTA_SLRP_PATHWAY	3.92549	0.162635	1	0.334867	4.04747	Gorilla_gorilla,Pan_troglodytes,Pongo_abelii
BIOCARTA_SODD_PATHWAY	1.39275	0.161821	0.995873	0.364697	1.52826	Gorilla_gorilla,Pan_troglodytes,Pongo_abelii
BIOCARTA_SPRY_PATHWAY	-0.566368	0.154815	0.997456	0.631182	1.17551	Gorilla_gorilla,Pan_troglodytes,Pongo_abelii
BIOCARTA_SRCRPTP_PATHWAY	2.21104	0.19893	1	0.0306129	1.00559	Gorilla_gorilla,Pan_troglodytes,Pongo_abelii
BIOCARTA_STAT3_PATHWAY	-1.43105	0.166933	0.99902	0.226831	1.17552	Gorilla_gorilla,Pan_troglodytes,Pongo_abelii
BIOCARTA_STATHMIN_PATHWAY	1.65668	0.174555	1	0.143365	1.12163	Gorilla_gorilla,Pan_troglodytes,Pongo_abelii
BIOCARTA_STEM_PATHWAY	-1.6468	0.155747	0.996505	0.607137	3.19097	Gorilla_gorilla,Pan_troglodytes,Pongo_abelii
BIOCARTA_STRESS_PATHWAY	0.820071	0.167189	0.994662	0.264871	0.730668	Gorilla_gorilla,Pan_troglodytes,Pongo_abelii
BIOCARTA_SUMO_PATHWAY	-0.616491	0.153828	0.997047	0.740339	1.85417	Gorilla_gorilla,Pan_troglodytes,Pongo_abelii
BIOCARTA_TALL1_PATHWAY	0.283442	0.155349	0.995442	0.717391	0.780501	Gorilla_gorilla,Pan_troglodytes,Pongo_abelii
BIOCARTA_TCAPOPTOSIS_PATHWAY	-0.653744	0.154071	0.996386	0.767415	2.20334	Gorilla_gorilla,Pan_troglodytes,Pongo_abelii
BIOCARTA_TCRA_PATHWAY	0.971226	0.160711	0.997822	0.360487	1.05637	Gorilla_gorilla,Pan_troglodytes,Pongo_abelii
BIOCARTA_TCR_PATHWAY	0.273428	0.157482	0.995193	0.571667	0.481556	Gorilla_gorilla,Pan_troglodytes,Pongo_abelii
BIOCARTA_TCYTOTOXIC_PATHWAY	-1.04214	0.155526	0.996592	0.617972	2.08193	Gorilla_gorilla,Pan_troglodytes,Pongo_abelii
BIOCARTA_TEL_PATHWAY	-0.160403	0.1533	0.996678	0.856609	0.885023	Gorilla_gorilla,Pan_troglodytes,Pongo_abelii
BIOCARTA_TERC_PATHWAY	-0.414073	0.154231	0.997034	0.699203	1.06801	Gorilla_gorilla,Pan_troglodytes,Pongo_abelii
BIOCARTA_TERT_PATHWAY	-3.64568	0.190726	1	0.0508417	1.84046	Gorilla_gorilla,Pan_troglodytes,Pongo_abelii
BIOCARTA_TFF_PATHWAY	0.848447	0.165522	0.995079	0.290251	0.797262	Gorilla_gorilla,Pan_troglodytes,Pongo_abelii
BIOCARTA_TGFB_PATHWAY	-1.30107	0.170062	0.993262	0.241159	1.10229	Gorilla_gorilla,Pan_troglodytes,Pongo_abelii
BIOCARTA_TH1TH2_PATHWAY	0.911751	0.166165	1	0.256611	0.798297	Gorilla_gorilla,Pan_troglodytes,Pongo_abelii
BIOCARTA_THELPER_PATHWAY	-0.41767	0.153403	0.996701	0.832833	1.97275	Gorilla_gorilla,Pan_troglodytes,Pongo_abelii
BIOCARTA_TNFR1_PATHWAY	-0.210165	0.155352	0.998676	0.58079	0.379114	Gorilla_gorilla,Pan_troglodytes,Pongo_abelii
BIOCARTA_TNFR2_PATHWAY	1.01883	0.163289	0.998303	0.293134	0.963138	Gorilla_gorilla,Pan_troglodytes,Pongo_abelii
BIOCARTA_TOB1_PATHWAY	0.0404421	0.152936	0.996743	0.976099	1.3459	Gorilla_gorilla,Pan_troglodytes,Pongo_abelii
BIOCARTA_TOLL_PATHWAY	0.547533	0.16188	0.994467	0.407936	0.658369	Gorilla_gorilla,Pan_troglodytes,Pongo_abelii
BIOCARTA_TPO_PATHWAY	0.430817	0.154555	0.997062	0.668509	1.00262	Gorilla_gorilla,Pan_troglodytes,Pongo_abelii
BIOCARTA_TRKA_PATHWAY	1.81789	0.180561	0.99803	0.0905688	1.06194	Gorilla_gorilla,Pan_troglodytes,Pongo_abelii
BIOCARTA_TSP1_PATHWAY	0.426426	0.158664	0.994639	0.537517	0.688802	Gorilla_gorilla,Pan_troglodytes,Pongo_abelii
BIOCARTA_TUBBY_PATHWAY	0.387966	0.153479	0.996557	0.838308	1.89543	Gorilla_gorilla,Pan_troglodytes,Pongo_abelii
BIOCARTA_UCALPAIN_PATHWAY	-0.417635	0.157205	0.997452	0.493135	0.60676	Gorilla_gorilla,Pan_troglodytes,Pongo_abelii
BIOCARTA_VDR_PATHWAY	-0.411418	0.157781	0.997425	0.468236	0.564652	Gorilla_gorilla,Pan_troglodytes,Pongo_abelii
BIOCARTA_VIP_PATHWAY	0.729946	0.159539	0.996759	0.415391	0.891868	Gorilla_gorilla,Pan_troglodytes,Pongo_abelii
BIOCARTA_VITCB_PATHWAY	-0.82004	0.159556	0.997812	0.396235	0.961725	Gorilla_gorilla,Pan_troglodytes,Pongo_abelii
BIOCARTA_VOBESITY_PATHWAY	-0.098437	0.153143	0.996627	0.908421	0.853204	Gorilla_gorilla,Pan_troglodytes,Pongo_abelii
BIOCARTA_WNT_LRP6_PATHWAY	-2.3999	0.155387	0.996828	0.615946	4.76686	Gorilla_gorilla,Pan_troglodytes,Pongo_abelii
BIOCARTA_WNT_PATHWAY	0.013558	0.152947	0.996735	0.969982	0.359226	Gorilla_gorilla,Pan_troglodytes,Pongo_abelii
REACTOME_ABACAVIR_ADME	1.44659	0.161317	0.998453	0.341096	1.51101	Gorilla_gorilla,Pan_troglodytes,Pongo_abelii
REACTOME_ABC_FAMILY_PROTEINS_MEDIATED_TRANSPORT	-0.310569	0.160429	0.996775	0.385217	0.35582	Gorilla_gorilla,Pan_troglodytes,Pongo_abelii
REACTOME_ABC_TRANSPORTERS_IN_LIPID_HOMEOSTASIS	-1.24929	0.182742	0.997686	0.0792846	0.703363	Gorilla_gorilla,Pan_troglodytes,Pongo_abelii
REACTOME_ACETYLCHOLINE_BINDING_AND_DOWNSTREAM_EVENTS	1.08339	0.157975	0.998604	0.450674	1.42967	Gorilla_gorilla,Pan_troglodytes,Pongo_abelii
REACTOME_ACETYLCHOLINE_NEUROTRANSMITTER_RELEASE_CYCLE	-0.115871	0.154645	0.996809	0.674713	0.275134	Gorilla_gorilla,Pan_troglodytes,Pongo_abelii
REACTOME_ACETYLCHOLINE_REGULATES_INSULIN_SECRETION	1.11886	0.155176	0.996473	0.650898	2.46378	Gorilla_gorilla,Pan_troglodytes,Pongo_abelii
REACTOME_ACROSOME_REACTION_AND_SPERM_OOCYTE_MEMBRANE_BINDING	-2.54849	0.173787	0.997799	0.141425	1.71695	Gorilla_gorilla,Pan_troglodytes,Pongo_abelii
REACTOME_ACTIVATED_NOTCH1_TRANSMITS_SIGNAL_TO_THE_NUCLEUS	-1.93646	0.189898	0.997831	0.0504187	0.975759	Gorilla_gorilla,Pan_troglodytes,Pongo_abelii
REACTOME_ACTIVATED_NTRK2_SIGNALS_THROUGH_FRS2_AND_FRS3	3.3974	0.209192	1	0.0163574	1.38697	Pan_troglodytes,Pongo_abelii,Gorilla_gorilla
REACTOME_ACTIVATED_TAK1_MEDIATES_P38_MAPK_ACTIVATION	-0.411593	0.155955	0.996846	0.577852	0.736729	Gorilla_gorilla,Pan_troglodytes,Pongo_abelii
REACTOME_ACTIVATION_OF_APC_C_AND_APC_C_CDC20_MEDIATED_DEGRADATION_OF_MITOTIC_PROTEINS	0.123777	0.153282	0.997122	0.806713	0.504319	Gorilla_gorilla,Pan_troglodytes,Pongo_abelii
REACTOME_ACTIVATION_OF_ATR_IN_RESPONSE_TO_REPLICATION_STRESS	0.478093	0.159721	0.996791	0.408281	0.575297	Gorilla_gorilla,Pan_troglodytes,Pongo_abelii
REACTOME_ACTIVATION_OF_BAD_AND_TRANSLOCATION_TO_MITOCHONDRIA	-0.733219	0.154586	0.997806	0.638052	1.55304	Gorilla_gorilla,Pan_troglodytes,Pongo_abelii
REACTOME_ACTIVATION_OF_BH3_ONLY_PROTEINS	-0.168071	0.153005	0.997755	0.803755	0.674257	Gorilla_gorilla,Pan_troglodytes,Pongo_abelii
REACTOME_ACTIVATION_OF_C3_AND_C5	-2.75927	0.16457	0.997908	0.267771	2.47352	Gorilla_gorilla,Pan_troglodytes,Pongo_abelii
REACTOME_ACTIVATION_OF_CASPASES_THROUGH_APOPTOSOME_MEDIATED_CLEAVAGE	0.767773	0.156513	0.997048	0.538403	1.24289	Gorilla_gorilla,Pan_troglodytes,Pongo_abelii
REACTOME_ACTIVATION_OF_G_PROTEIN_GATED_POTASSIUM_CHANNELS	0.836392	0.182194	0.99761	0.0822484	0.475607	Gorilla_gorilla,Pan_troglodytes,Pongo_abelii
REACTOME_ACTIVATION_OF_IRF3_IRF7_MEDIATED_BY_TBK1_IKBKE	0.149273	0.152968	0.99708	0.871781	0.922098	Gorilla_gorilla,Pan_troglodytes,Pongo_abelii
REACTOME_ACTIVATION_OF_KAINATE_RECEPTORS_UPON_GLUTAMATE_BINDING	0.107897	0.154304	0.996294	0.747876	0.334577	Gorilla_gorilla,Pan_troglodytes,Pongo_abelii
REACTOME_ACTIVATION_OF_MATRIX_METALLOPROTEINASES	-1.27076	0.179104	0.991265	0.152378	0.879948	Gorilla_gorilla,Pan_troglodytes,Pongo_abelii
REACTOME_ACTIVATION_OF_NF_KAPPAB_IN_B_CELLS	0.13714	0.153607	0.996546	0.817017	0.590863	Gorilla_gorilla,Pan_troglodytes,Pongo_abelii
REACTOME_ACTIVATION_OF_NIMA_KINASES_NEK9_NEK6_NEK7	4.11945	0.170612	0.999819	0.183956	3.0752	Gorilla_gorilla,Pan_troglodytes,Pongo_abelii
REACTOME_ACTIVATION_OF_NMDA_RECEPTORS_AND_POSTSYNAPTIC_EVENTS	-0.201013	0.159481	0.998361	0.395624	0.235437	Gorilla_gorilla,Pan_troglodytes,Pongo_abelii
REACTOME_ACTIVATION_OF_RAC1_DOWNSTREAM_OF_NMDARS	-1.36513	0.157805	0.99735	0.468789	1.87592	Gorilla_gorilla,Pan_troglodytes,Pongo_abelii
REACTOME_ACTIVATION_OF_SMO	-0.216394	0.154399	0.996289	0.737307	0.643029	Gorilla_gorilla,Pan_troglodytes,Pongo_abelii
REACTOME_ACTIVATION_OF_THE_AP_1_FAMILY_OF_TRANSCRIPTION_FACTORS	0.123071	0.153486	0.99637	0.867593	0.735975	Gorilla_gorilla,Pan_troglodytes,Pongo_abelii
REACTOME_ACTIVATION_OF_THE_MRNA_UPON_BINDING_OF_THE_CAP_BINDING_COMPLEX_AND_EIFS_AND_SUBSEQUENT_BINDING_TO_43S	-0.158167	0.157319	0.996313	0.523619	0.246972	Gorilla_gorilla,Pan_troglodytes,Pongo_abelii
REACTOME_ACTIVATION_OF_THE_PHOTOTRANSDUCTION_CASCADE	1.62329	0.173163	0.998265	0.146526	1.10781	Gorilla_gorilla,Pan_troglodytes,Pongo_abelii
REACTOME_ACTIVATION_OF_THE_PRE_REPLICATIVE_COMPLEX	-0.322171	0.154292	0.99798	0.657403	0.723872	Gorilla_gorilla,Pan_troglodytes,Pongo_abelii
REACTOME_ACTIVATION_OF_THE_TFAP2_AP_2_FAMILY_OF_TRANSCRIPTION_FACTORS	0.149513	0.152908	0.996899	0.925863	1.60202	Gorilla_gorilla,Pan_troglodytes,Pongo_abelii
REACTOME_ACYL_CHAIN_REMODELING_OF_CL	-3.92686	0.194938	1	0.0391477	1.8744	Gorilla_gorilla,Pan_troglodytes,Pongo_abelii
REACTOME_ACYL_CHAIN_REMODELING_OF_DAG_AND_TAG	0.201289	0.152923	0.996974	0.902599	1.6399	Gorilla_gorilla,Pan_troglodytes,Pongo_abelii
REACTOME_ACYL_CHAIN_REMODELLING_OF_PC	-0.66997	0.159009	0.999391	0.424771	0.835341	Gorilla_gorilla,Pan_troglodytes,Pongo_abelii
REACTOME_ACYL_CHAIN_REMODELLING_OF_PE	-0.199945	0.152926	0.997461	0.837393	0.971269	Gorilla_gorilla,Pan_troglodytes,Pongo_abelii
REACTOME_ACYL_CHAIN_REMODELLING_OF_PG	-0.516939	0.154126	0.997893	0.673221	1.22151	Gorilla_gorilla,Pan_troglodytes,Pongo_abelii
REACTOME_ACYL_CHAIN_REMODELLING_OF_PI	-0.240076	0.153001	0.99731	0.837195	1.16478	Gorilla_gorilla,Pan_troglodytes,Pongo_abelii
REACTOME_ACYL_CHAIN_REMODELLING_OF_PS	-0.248766	0.15316	0.997232	0.816407	1.06817	Gorilla_gorilla,Pan_troglodytes,Pongo_abelii
REACTOME_ADAPTIVE_IMMUNE_SYSTEM	0.0259547	0.154212	0.996276	0.760766	0.0849704	Gorilla_gorilla,Pan_troglodytes,Pongo_abelii
REACTOME_ADENYLATE_CYCLASE_ACTIVATING_PATHWAY	0.887387	0.159516	0.99774	0.398357	1.04542	Gorilla_gorilla,Pan_troglodytes,Pongo_abelii
REACTOME_ADENYLATE_CYCLASE_INHIBITORY_PATHWAY	1.08066	0.162814	0.997217	0.312055	1.06263	Gorilla_gorilla,Pan_troglodytes,Pongo_abelii
REACTOME_ADHERENS_JUNCTIONS_INTERACTIONS	0.276021	0.156632	0.996413	0.556458	0.467478	Gorilla_gorilla,Pan_troglodytes,Pongo_abelii
REACTOME_ADP_SIGNALLING_THROUGH_P2Y_PURINOCEPTOR_1	1.51554	0.200791	1	0.0273111	0.674832	Gorilla_gorilla,Pan_troglodytes,Pongo_abelii
REACTOME_ADP_SIGNALLING_THROUGH_P2Y_PURINOCEPTOR_12	1.6589	0.209683	1	0.0158766	0.674068	Gorilla_gorilla,Pan_troglodytes,Pongo_abelii
REACTOME_ADRENALINE_NORADRENALINE_INHIBITS_INSULIN_SECRETION	1.67527	0.219594	1	0.00870202	0.623772	Gorilla_gorilla,Pan_troglodytes,Pongo_abelii
REACTOME_ADRENOCEPTORS	2.64626	0.167189	1	0.238271	2.22811	Gorilla_gorilla,Pan_troglodytes,Pongo_abelii
REACTOME_ADVANCED_GLYCOSYLATION_ENDPRODUCT_RECEPTOR_SIGNALING	-0.157844	0.15312	0.996661	0.907816	1.35909	Gorilla_gorilla,Pan_troglodytes,Pongo_abelii
REACTOME_AFLATOXIN_ACTIVATION_AND_DETOXIFICATION	0.375543	0.161328	0.99696	0.354651	0.403511	Gorilla_gorilla,Pan_troglodytes,Pongo_abelii
REACTOME_AGGREPHAGY	-0.14189	0.15326	0.996752	0.853953	0.768478	Gorilla_gorilla,Pan_troglodytes,Pongo_abelii
REACTOME_AKT_PHOSPHORYLATES_TARGETS_IN_THE_CYTOSOL	1.16216	0.166847	0.998774	0.226824	0.95463	Gorilla_gorilla,Pan_troglodytes,Pongo_abelii
REACTOME_AKT_PHOSPHORYLATES_TARGETS_IN_THE_NUCLEUS	-0.197217	0.153037	0.996868	0.888997	1.40877	Gorilla_gorilla,Pan_troglodytes,Pongo_abelii
REACTOME_ALPHA_DEFENSINS	0.735717	0.155041	0.99669	0.648775	1.60958	Gorilla_gorilla,Pan_troglodytes,Pongo_abelii
REACTOME_ALPHA_LINOLENIC_OMEGA3_AND_LINOLEIC_OMEGA6_ACID_METABOLISM	1.03026	0.16142	0.995621	0.384001	1.17735	Gorilla_gorilla,Pan_troglodytes,Pongo_abelii
REACTOME_ALPHA_OXIDATION_OF_PHYTANATE	0.339668	0.153048	0.99705	0.857523	1.88626	Gorilla_gorilla,Pan_troglodytes,Pongo_abelii
REACTOME_ALPHA_PROTEIN_KINASE_1_SIGNALING_PATHWAY	-1.68986	0.202347	1	0.0248295	0.739685	Gorilla_gorilla,Pan_troglodytes,Pongo_abelii
REACTOME_ALTERNATIVE_COMPLEMENT_ACTIVATION	-4.47919	0.171353	1	0.177988	3.29784	Gorilla_gorilla,Pan_troglodytes,Pongo_abelii
REACTOME_AMINE_LIGAND_BINDING_RECEPTORS	0.963271	0.19457	1	0.0400487	0.461952	Gorilla_gorilla,Pan_troglodytes,Pongo_abelii
REACTOME_AMINO_ACIDS_REGULATE_MTORC1	-0.350216	0.15572	0.996784	0.595436	0.657086	Gorilla_gorilla,Pan_troglodytes,Pongo_abelii
REACTOME_AMINO_ACID_CONJUGATION	-1.65929	0.176716	1	0.124239	1.06873	Gorilla_gorilla,Pan_troglodytes,Pongo_abelii
REACTOME_AMINO_ACID_TRANSPORT_ACROSS_THE_PLASMA_MEMBRANE	0.818802	0.164736	0.996036	0.28767	0.76527	Gorilla_gorilla,Pan_troglodytes,Pongo_abelii
REACTOME_AMPK_INHIBITS_CHREBP_TRANSCRIPTIONAL_ACTIVATION_ACTIVITY	-1.87628	0.197379	1	0.0336765	0.869093	Gorilla_gorilla,Pan_troglodytes,Pongo_abelii
REACTOME_AMPLIFICATION_OF_SIGNAL_FROM_THE_KINETOCHORES	-0.069054	0.153549	0.997788	0.732112	0.201063	Gorilla_gorilla,Pan_troglodytes,Pongo_abelii
REACTOME_ANCHORING_OF_THE_BASAL_BODY_TO_THE_PLASMA_MEMBRANE	-0.254034	0.182046	1	0.08793	0.147157	Gorilla_gorilla,Pan_troglodytes,Pongo_abelii
REACTOME_ANDROGEN_BIOSYNTHESIS	4.84514	0.204863	0.995801	0.0144265	1.94029	Pongo_abelii,Pan_troglodytes
REACTOME_ANTIGEN_ACTIVATES_B_CELL_RECEPTOR_BCR_LEADING_TO_GENERATION_OF_SECOND_MESSENGERS	-0.361155	0.156448	0.997558	0.527886	0.569787	Gorilla_gorilla,Pan_troglodytes,Pongo_abelii
REACTOME_ANTIGEN_PRESENTATION_FOLDING_ASSEMBLY_AND_PEPTIDE_LOADING_OF_CLASS_I_MHC	0.742564	0.17606	0.997727	0.121895	0.475252	Gorilla_gorilla,Pan_troglodytes,Pongo_abelii
REACTOME_ANTIGEN_PROCESSING_CROSS_PRESENTATION	0.15744	0.15467	0.996351	0.70377	0.412666	Gorilla_gorilla,Pan_troglodytes,Pongo_abelii
REACTOME_ANTIGEN_PROCESSING_UBIQUITINATION_PROTEASOME_DEGRADATION	0.00724381	0.152989	0.996692	0.959051	0.140666	Gorilla_gorilla,Pan_troglodytes,Pongo_abelii
REACTOME_ANTIMICROBIAL_PEPTIDES	-0.619611	0.165462	0.997399	0.254384	0.539954	Gorilla_gorilla,Pan_troglodytes,Pongo_abelii
REACTOME_ANTIVIRAL_MECHANISM_BY_IFN_STIMULATED_GENES	0.3928	0.163204	0.99869	0.295606	0.373248	Gorilla_gorilla,Pan_troglodytes,Pongo_abelii
REACTOME_APC_CDC20_MEDIATED_DEGRADATION_OF_NEK2A	-0.354185	0.155498	0.996447	0.627877	0.728053	Gorilla_gorilla,Pan_troglodytes,Pongo_abelii
REACTOME_APC_C_CDC20_MEDIATED_DEGRADATION_OF_CYCLIN_B	-0.414278	0.156795	0.996371	0.549154	0.68882	Gorilla_gorilla,Pan_troglodytes,Pongo_abelii
REACTOME_APC_C_CDH1_MEDIATED_DEGRADATION_OF_CDC20_AND_OTHER_APC_C_CDH1_TARGETED_PROTEINS_IN_LATE_MITOSIS_EARLY_G1	-0.0770326	0.153277	0.996599	0.875496	0.490171	Gorilla_gorilla,Pan_troglodytes,Pongo_abelii
REACTOME_APC_C_MEDIATED_DEGRADATION_OF_CELL_CYCLE_PROTEINS	-0.0870107	0.153383	0.996715	0.834623	0.415487	Gorilla_gorilla,Pan_troglodytes,Pongo_abelii
REACTOME_APEX1_INDEPENDENT_RESOLUTION_OF_AP_SITES_VIA_THE_SINGLE_NUCLEOTIDE_REPLACEMENT_PATHWAY	-1.93014	0.173775	0.997873	0.14133	1.30005	Gorilla_gorilla,Pan_troglodytes,Pongo_abelii
REACTOME_APOPTOSIS	-0.0216432	0.152918	0.996884	0.925837	0.231825	Gorilla_gorilla,Pan_troglodytes,Pongo_abelii
REACTOME_APOPTOSIS_INDUCED_DNA_FRAGMENTATION	1.54385	0.164327	0.998279	0.271348	1.39442	Gorilla_gorilla,Pan_troglodytes,Pongo_abelii
REACTOME_APOPTOTIC_CLEAVAGE_OF_CELLULAR_PROTEINS	0.0432948	0.153221	0.996671	0.876439	0.277613	Gorilla_gorilla,Pan_troglodytes,Pongo_abelii
REACTOME_APOPTOTIC_CLEAVAGE_OF_CELL_ADHESION_PROTEINS	0.856471	0.165911	0.996418	0.257695	0.75162	Gorilla_gorilla,Pan_troglodytes,Pongo_abelii
REACTOME_APOPTOTIC_EXECUTION_PHASE	0.0457135	0.153271	0.99665	0.867767	0.273734	Gorilla_gorilla,Pan_troglodytes,Pongo_abelii
REACTOME_APOPTOTIC_FACTOR_MEDIATED_RESPONSE	0.407764	0.155715	0.997415	0.572459	0.719631	Gorilla_gorilla,Pan_troglodytes,Pongo_abelii
REACTOME_AQUAPORIN_MEDIATED_TRANSPORT	1.04688	0.182896	1	0.0832752	0.597325	Gorilla_gorilla,Pan_troglodytes,Pongo_abelii
REACTOME_ARACHIDONATE_PRODUCTION_FROM_DAG	-1.24547	0.161009	0.994463	0.439879	1.6049	Gorilla_gorilla,Pan_troglodytes,Pongo_abelii
REACTOME_ARACHIDONIC_ACID_METABOLISM	0.210124	0.157619	0.996527	0.500602	0.310635	Gorilla_gorilla,Pan_troglodytes,Pongo_abelii
REACTOME_ARMS_MEDIATED_ACTIVATION	0.413843	0.156037	0.995309	0.665643	0.95433	Gorilla_gorilla,Pan_troglodytes,Pongo_abelii
REACTOME_ARYL_HYDROCARBON_RECEPTOR_SIGNALLING	-1.39036	0.16998	0.99801	0.182198	1.03371	Gorilla_gorilla,Pan_troglodytes,Pongo_abelii
REACTOME_ASPARAGINE_N_LINKED_GLYCOSYLATION	0.0689763	0.154503	0.996865	0.683927	0.168849	Gorilla_gorilla,Pan_troglodytes,Pongo_abelii
REACTOME_ASPARTATE_AND_ASPARAGINE_METABOLISM	0.447307	0.154221	0.997057	0.698821	1.15219	Gorilla_gorilla,Pan_troglodytes,Pongo_abelii
REACTOME_ASPIRIN_ADME	-0.364224	0.161367	0.998054	0.340606	0.380055	Gorilla_gorilla,Pan_troglodytes,Pongo_abelii
REACTOME_ASSEMBLY_AND_CELL_SURFACE_PRESENTATION_OF_NMDA_RECEPTORS	0.67263	0.155449	0.997594	0.583896	1.2234	Gorilla_gorilla,Pan_troglodytes,Pongo_abelii
REACTOME_ASSEMBLY_OF_ACTIVE_LPL_AND_LIPC_LIPASE_COMPLEXES	0.671461	0.154208	0.997429	0.681382	1.62979	Gorilla_gorilla,Pan_troglodytes,Pongo_abelii
REACTOME_ASSEMBLY_OF_COLLAGEN_FIBRILS_AND_OTHER_MULTIMERIC_STRUCTURES	-0.319873	0.157709	0.996146	0.511036	0.484653	Gorilla_gorilla,Pan_troglodytes,Pongo_abelii
REACTOME_ASSEMBLY_OF_THE_ORC_COMPLEX_AT_THE_ORIGIN_OF_REPLICATION	-0.306026	0.15341	0.997526	0.760054	0.9988	Gorilla_gorilla,Pan_troglodytes,Pongo_abelii
REACTOME_ASSEMBLY_OF_THE_PRE_REPLICATIVE_COMPLEX	-0.104616	0.153311	0.996862	0.829377	0.483966	Gorilla_gorilla,Pan_troglodytes,Pongo_abelii
REACTOME_ASSOCIATION_OF_TRIC_CCT_WITH_TARGET_PROTEINS_DURING_BIOSYNTHESIS	-0.997667	0.156202	0.995748	0.620235	2.00601	Gorilla_gorilla,Pan_troglodytes,Pongo_abelii
REACTOME_ASYMMETRIC_LOCALIZATION_OF_PCP_PROTEINS	0.684792	0.161147	0.997841	0.348011	0.725666	Gorilla_gorilla,Pan_troglodytes,Pongo_abelii
REACTOME_ATORVASTATIN_ADME	-0.0643279	0.15305	0.996696	0.924536	0.677118	Gorilla_gorilla,Pan_troglodytes,Pongo_abelii
REACTOME_ATTACHMENT_OF_GPI_ANCHOR_TO_UPAR	-0.035021	0.152941	0.996725	0.992104	3.52833	Gorilla_gorilla,Pan_troglodytes,Pongo_abelii
REACTOME_ATTENUATION_PHASE	1.07066	0.157941	0.997756	0.456007	1.42971	Gorilla_gorilla,Pan_troglodytes,Pongo_abelii
REACTOME_AUF1_HNRNP_D0_BINDS_AND_DESTABILIZES_MRNA	0.841702	0.169648	0.998788	0.186527	0.632062	Gorilla_gorilla,Pan_troglodytes,Pongo_abelii
REACTOME_AURKA_ACTIVATION_BY_TPX2	-0.220981	0.170434	0.998977	0.177516	0.16252	Gorilla_gorilla,Pan_troglodytes,Pongo_abelii
REACTOME_AZATHIOPRINE_ADME	-0.727244	0.181441	0.999406	0.0874599	0.420643	Gorilla_gorilla,Pan_troglodytes,Pongo_abelii
REACTOME_A_TETRASACCHARIDE_LINKER_SEQUENCE_IS_REQUIRED_FOR_GAG_SYNTHESIS	0.27214	0.153013	0.997599	0.811722	1.13892	Gorilla_gorilla,Pan_troglodytes,Pongo_abelii
REACTOME_BASE_EXCISION_REPAIR	-0.137073	0.154207	0.996451	0.74455	0.419317	Gorilla_gorilla,Pan_troglodytes,Pongo_abelii
REACTOME_BASE_EXCISION_REPAIR_AP_SITE_FORMATION	0.378875	0.156856	0.99774	0.504084	0.564701	Gorilla_gorilla,Pan_troglodytes,Pongo_abelii
REACTOME_BBSOME_MEDIATED_CARGO_TARGETING_TO_CILIUM	0.321445	0.153919	0.996461	0.779736	1.14576	Gorilla_gorilla,Pan_troglodytes,Pongo_abelii
REACTOME_BETA_CATENIN_INDEPENDENT_WNT_SIGNALING	0.129147	0.154587	0.997108	0.66341	0.29571	Gorilla_gorilla,Pan_troglodytes,Pongo_abelii
REACTOME_BETA_CATENIN_PHOSPHORYLATION_CASCADE	-0.232234	0.15443	0.997063	0.679241	0.559699	Gorilla_gorilla,Pan_troglodytes,Pongo_abelii
REACTOME_BETA_DEFENSINS	-0.37423	0.153794	0.997178	0.735473	1.10404	Gorilla_gorilla,Pan_troglodytes,Pongo_abelii
REACTOME_BETA_OXIDATION_OF_DECANOYL_COA_TO_OCTANOYL_COA_COA	-0.0703358	0.152952	0.996719	0.977108	2.44395	Gorilla_gorilla,Pan_troglodytes,Pongo_abelii
REACTOME_BETA_OXIDATION_OF_HEXANOYL_COA_TO_BUTANOYL_COA	3.92869	0.164348	0.998179	0.271127	3.54678	Gorilla_gorilla,Pan_troglodytes,Pongo_abelii
REACTOME_BETA_OXIDATION_OF_LAUROYL_COA_TO_DECANOYL_COA_COA	1.98547	0.156376	0.997494	0.533134	3.17277	Gorilla_gorilla,Pan_troglodytes,Pongo_abelii
REACTOME_BETA_OXIDATION_OF_OCTANOYL_COA_TO_HEXANOYL_COA	5.04178	0.173645	0.998152	0.14201	3.40176	Gorilla_gorilla,Pan_troglodytes,Pongo_abelii
REACTOME_BETA_OXIDATION_OF_PRISTANOYL_COA	-1.26617	0.15779	0.997058	0.476364	1.77004	Gorilla_gorilla,Pan_troglodytes,Pongo_abelii
REACTOME_BETA_OXIDATION_OF_VERY_LONG_CHAIN_FATTY_ACIDS	-2.45129	0.183434	1	0.080467	1.38563	Gorilla_gorilla,Pan_troglodytes,Pongo_abelii
REACTOME_BH3_ONLY_PROTEINS_ASSOCIATE_WITH_AND_INACTIVATE_ANTI_APOPTOTIC_BCL_2_MEMBERS	0.402712	0.153909	0.997017	0.733332	1.17815	Gorilla_gorilla,Pan_troglodytes,Pongo_abelii
REACTOME_BICARBONATE_TRANSPORTERS	0.173017	0.153511	0.996653	0.819805	0.757179	Gorilla_gorilla,Pan_troglodytes,Pongo_abelii
REACTOME_BILE_ACID_AND_BILE_SALT_METABOLISM	0.670014	0.168013	0.997711	0.210067	0.530523	Gorilla_gorilla,Pan_troglodytes,Pongo_abelii
REACTOME_BINDING_AND_UPTAKE_OF_LIGANDS_BY_SCAVENGER_RECEPTORS	-0.107894	0.153618	0.996599	0.808595	0.444019	Gorilla_gorilla,Pan_troglodytes,Pongo_abelii
REACTOME_BIOLOGICAL_OXIDATIONS	-0.162623	0.160202	0.997272	0.382796	0.185367	Gorilla_gorilla,Pan_troglodytes,Pongo_abelii
REACTOME_BIOSYNTHESIS_OF_EPA_DERIVED_SPMS	1.17413	0.154684	0.997489	0.639824	2.50014	Gorilla_gorilla,Pan_troglodytes,Pongo_abelii
REACTOME_BIOSYNTHESIS_OF_E_SERIES_18_S_RESOLVINS	0.910207	0.153694	0.997391	0.734004	2.66985	Gorilla_gorilla,Pan_troglodytes,Pongo_abelii
REACTOME_BIOSYNTHESIS_OF_MARESINS	-1.66305	0.180737	0.998321	0.0893497	0.967744	Gorilla_gorilla,Pan_troglodytes,Pongo_abelii
REACTOME_BIOSYNTHESIS_OF_MARESIN_LIKE_SPMS	-1.7723	0.182257	0.998548	0.0811173	1.00401	Gorilla_gorilla,Pan_troglodytes,Pongo_abelii
REACTOME_BIOSYNTHESIS_OF_SPECIALIZED_PRORESOLVING_MEDIATORS_SPMS	-1.5701	0.188996	1	0.0566449	0.812529	Gorilla_gorilla,Pan_troglodytes,Pongo_abelii
REACTOME_BIOSYNTHESIS_OF_THE_N_GLYCAN_PRECURSOR_DOLICHOL_LIPID_LINKED_OLIGOSACCHARIDE_LLO_AND_TRANSFER_TO_A_NASCENT_PROTEIN	0.21192	0.156181	0.996166	0.596362	0.398615	Gorilla_gorilla,Pan_troglodytes,Pongo_abelii
REACTOME_BIOTIN_TRANSPORT_AND_METABOLISM	-0.441784	0.15674	0.997122	0.524182	0.690768	Gorilla_gorilla,Pan_troglodytes,Pongo_abelii
REACTOME_BLOOD_GROUP_SYSTEMS_BIOSYNTHESIS	-0.319511	0.154066	0.997859	0.679318	0.770238	Gorilla_gorilla,Pan_troglodytes,Pongo_abelii
REACTOME_BRANCHED_CHAIN_AMINO_ACID_CATABOLISM	0.661295	0.158488	0.99724	0.443322	0.858611	Gorilla_gorilla,Pan_troglodytes,Pongo_abelii
REACTOME_BUTYRATE_RESPONSE_FACTOR_1_BRF1_BINDS_AND_DESTABILIZES_MRNA	1.35713	0.170547	0.994225	0.215192	1.08681	Gorilla_gorilla,Pan_troglodytes,Pongo_abelii
REACTOME_BUTYROPHILIN_BTN_FAMILY_INTERACTIONS	0.682947	0.156194	0.997504	0.542649	1.11725	Gorilla_gorilla,Pan_troglodytes,Pongo_abelii
REACTOME_CA2_ACTIVATED_K_CHANNELS	-1.23746	0.15671	0.996885	0.5334	1.97875	Gorilla_gorilla,Pan_troglodytes,Pongo_abelii
REACTOME_CA2_PATHWAY	0.156492	0.154943	0.997064	0.637306	0.330732	Gorilla_gorilla,Pan_troglodytes,Pongo_abelii
REACTOME_CALCINEURIN_ACTIVATES_NFAT	-0.169197	0.153036	0.996825	0.897476	1.30921	Gorilla_gorilla,Pan_troglodytes,Pongo_abelii
REACTOME_CALCITONIN_LIKE_LIGAND_RECEPTORS	-2.27652	0.171272	1	0.178981	1.67998	Gorilla_gorilla,Pan_troglodytes,Pongo_abelii
REACTOME_CALNEXIN_CALRETICULIN_CYCLE	-1.41917	0.161044	0.995042	0.415768	1.73538	Gorilla_gorilla,Pan_troglodytes,Pongo_abelii
REACTOME_CAMK_IV_MEDIATED_PHOSPHORYLATION_OF_CREB	-2.73979	0.166299	0.998972	0.237003	2.30058	Gorilla_gorilla,Pan_troglodytes,Pongo_abelii
REACTOME_CAM_PDE_1_ACTIVATION	0.138994	0.153172	0.996535	0.922912	1.43213	Gorilla_gorilla,Pan_troglodytes,Pongo_abelii
REACTOME_CARBOXYTERMINAL_POST_TRANSLATIONAL_MODIFICATIONS_OF_TUBULIN	-0.319734	0.157823	0.997971	0.458318	0.429165	Gorilla_gorilla,Pan_troglodytes,Pongo_abelii
REACTOME_CARDIAC_CONDUCTION	-0.0393978	0.153216	0.996727	0.867676	0.235752	Gorilla_gorilla,Pan_troglodytes,Pongo_abelii
REACTOME_CARGO_CONCENTRATION_IN_THE_ER	-0.750893	0.163001	0.997461	0.30478	0.727277	Gorilla_gorilla,Pan_troglodytes,Pongo_abelii
REACTOME_CARGO_RECOGNITION_FOR_CLATHRIN_MEDIATED_ENDOCYTOSIS	0.145881	0.158186	0.996167	0.487684	0.209288	Gorilla_gorilla,Pan_troglodytes,Pongo_abelii
REACTOME_CARGO_TRAFFICKING_TO_THE_PERICILIARY_MEMBRANE	0.0683737	0.153157	0.996562	0.920952	0.686965	Gorilla_gorilla,Pan_troglodytes,Pongo_abelii
REACTOME_CARNITINE_METABOLISM	-1.45775	0.207852	0.995982	0.017914	0.603814	Gorilla_gorilla,Pan_troglodytes,Pongo_abelii
REACTOME_CASPASE_ACTIVATION_VIA_DEATH_RECEPTORS_IN_THE_PRESENCE_OF_LIGAND	0.163583	0.153342	0.996526	0.872941	1.0198	Gorilla_gorilla,Pan_troglodytes,Pongo_abelii
REACTOME_CASPASE_ACTIVATION_VIA_EXTRINSIC_APOPTOTIC_SIGNALLING_PATHWAY	0.446791	0.156517	0.996135	0.576719	0.797352	Gorilla_gorilla,Pan_troglodytes,Pongo_abelii
REACTOME_CASPASE_MEDIATED_CLEAVAGE_OF_CYTOSKELETAL_PROTEINS	-0.00893541	0.152963	0.996699	0.982357	0.402876	Gorilla_gorilla,Pan_troglodytes,Pongo_abelii
REACTOME_CATION_COUPLED_CHLORIDE_COTRANSPORTERS	2.51215	0.171342	0.996937	0.171441	1.82141	Gorilla_gorilla,Pan_troglodytes,Pongo_abelii
REACTOME_CA_DEPENDENT_EVENTS	0.669263	0.161631	0.997064	0.344454	0.703971	Gorilla_gorilla,Pan_troglodytes,Pongo_abelii
REACTOME_CD209_DC_SIGN_SIGNALING	0.236479	0.155513	0.995904	0.66223	0.539451	Gorilla_gorilla,Pan_troglodytes,Pongo_abelii
REACTOME_CD28_CO_STIMULATION	0.0268921	0.153083	0.996583	0.949465	0.423058	Gorilla_gorilla,Pan_troglodytes,Pongo_abelii
REACTOME_CD28_DEPENDENT_PI3K_AKT_SIGNALING	0.510642	0.15777	0.998016	0.460076	0.68811	Gorilla_gorilla,Pan_troglodytes,Pongo_abelii
REACTOME_CD28_DEPENDENT_VAV1_PATHWAY	0.101759	0.153571	0.996244	0.871586	0.627626	Gorilla_gorilla,Pan_troglodytes,Pongo_abelii
REACTOME_CDC42_GTPASE_CYCLE	-0.102683	0.157295	0.9967	0.510118	0.155242	Gorilla_gorilla,Pan_troglodytes,Pongo_abelii
REACTOME_CDC6_ASSOCIATION_WITH_THE_ORC_ORIGIN_COMPLEX	0.152468	0.153409	0.996397	0.881405	1.01892	Gorilla_gorilla,Pan_troglodytes,Pongo_abelii
REACTOME_CDK_MEDIATED_PHOSPHORYLATION_AND_REMOVAL_OF_CDC6	-0.0339523	0.152969	0.996738	0.950461	0.544879	Gorilla_gorilla,Pan_troglodytes,Pongo_abelii
REACTOME_CELLULAR_HEXOSE_TRANSPORT	-0.95582	0.164003	0.997647	0.281001	0.880961	Gorilla_gorilla,Pan_troglodytes,Pongo_abelii
REACTOME_CELLULAR_RESPONSES_TO_STIMULI	0.0151573	0.153294	0.996406	0.914533	0.140812	Gorilla_gorilla,Pan_troglodytes,Pongo_abelii
REACTOME_CELLULAR_RESPONSE_TO_CHEMICAL_STRESS	-0.0629407	0.153266	0.996962	0.825708	0.284942	Gorilla_gorilla,Pan_troglodytes,Pongo_abelii
REACTOME_CELLULAR_RESPONSE_TO_HEAT_STRESS	-0.159443	0.154107	0.997504	0.687417	0.394914	Gorilla_gorilla,Pan_troglodytes,Pongo_abelii
REACTOME_CELLULAR_RESPONSE_TO_HYPOXIA	0.259983	0.154804	0.996601	0.673727	0.615344	Gorilla_gorilla,Pan_troglodytes,Pongo_abelii
REACTOME_CELLULAR_SENESCENCE	0.0500605	0.153883	0.996014	0.846154	0.25722	Gorilla_gorilla,Pan_troglodytes,Pongo_abelii
REACTOME_CELL_CELL_COMMUNICATION	0.565484	0.200977	1	0.0270013	0.251275	Gorilla_gorilla,Pan_troglodytes,Pongo_abelii
REACTOME_CELL_CELL_JUNCTION_ORGANIZATION	0.339902	0.15999	0.99562	0.43335	0.431783	Gorilla_gorilla,Pan_troglodytes,Pongo_abelii
REACTOME_CELL_CYCLE	-0.0303148	0.154369	0.997834	0.654319	0.0674627	Gorilla_gorilla,Pan_troglodytes,Pongo_abelii
REACTOME_CELL_CYCLE_CHECKPOINTS	0.0569732	0.155608	0.995637	0.675013	0.135415	Gorilla_gorilla,Pan_troglodytes,Pongo_abelii
REACTOME_CELL_DEATH_SIGNALLING_VIA_NRAGE_NRIF_AND_NADE	-0.247498	0.171229	0.997891	0.167635	0.177834	Gorilla_gorilla,Pan_troglodytes,Pongo_abelii
REACTOME_CELL_EXTRACELLULAR_MATRIX_INTERACTIONS	0.761675	0.17329	1	0.15605	0.532207	Gorilla_gorilla,Pan_troglodytes,Pongo_abelii
REACTOME_CELL_JUNCTION_ORGANIZATION	0.519778	0.190886	1	0.0503395	0.261818	Gorilla_gorilla,Pan_troglodytes,Pongo_abelii
REACTOME_CELL_SURFACE_INTERACTIONS_AT_THE_VASCULAR_WALL	-0.10687	0.153928	0.996535	0.770881	0.365802	Gorilla_gorilla,Pan_troglodytes,Pongo_abelii
REACTOME_CGMP_EFFECTS	-0.461551	0.156387	0.996275	0.577571	0.825541	Gorilla_gorilla,Pan_troglodytes,Pongo_abelii
REACTOME_CHAPERONIN_MEDIATED_PROTEIN_FOLDING	1.2262	0.215157	1	0.011387	0.474013	Gorilla_gorilla,Pan_troglodytes,Pongo_abelii
REACTOME_CHEMOKINE_RECEPTORS_BIND_CHEMOKINES	0.135986	0.153065	0.997186	0.83793	0.662795	Gorilla_gorilla,Pan_troglodytes,Pongo_abelii
REACTOME_CHK1_CHK2_CDS1_MEDIATED_INACTIVATION_OF_CYCLIN_B_CDK1_COMPLEX	0.553083	0.155928	0.996277	0.60708	1.07152	Gorilla_gorilla,Pan_troglodytes,Pongo_abelii
REACTOME_CHOLESTEROL_BIOSYNTHESIS	0.605277	0.156184	0.996671	0.571347	1.06511	Gorilla_gorilla,Pan_troglodytes,Pongo_abelii
REACTOME_CHOLINE_CATABOLISM	-1.07027	0.161147	0.998409	0.345669	1.12863	Gorilla_gorilla,Pan_troglodytes,Pongo_abelii
REACTOME_CHONDROITIN_SULFATE_BIOSYNTHESIS	0.655564	0.162771	0.998454	0.304831	0.635014	Gorilla_gorilla,Pan_troglodytes,Pongo_abelii
REACTOME_CHONDROITIN_SULFATE_DERMATAN_SULFATE_METABOLISM	0.624053	0.165036	1	0.278875	0.572623	Gorilla_gorilla,Pan_troglodytes,Pongo_abelii
REACTOME_CHROMATIN_MODIFYING_ENZYMES	0.0584998	0.154696	0.996446	0.694073	0.148224	Gorilla_gorilla,Pan_troglodytes,Pongo_abelii
REACTOME_CHROMOSOME_MAINTENANCE	0.197242	0.156317	0.997279	0.541902	0.322075	Gorilla_gorilla,Pan_troglodytes,Pongo_abelii
REACTOME_CHYLOMICRON_ASSEMBLY	3.34651	0.172022	0.996235	0.169455	2.41498	Gorilla_gorilla,Pan_troglodytes,Pongo_abelii
REACTOME_CHYLOMICRON_CLEARANCE	0.915132	0.154358	0.996775	0.703269	2.3944	Gorilla_gorilla,Pan_troglodytes,Pongo_abelii
REACTOME_CHYLOMICRON_REMODELING	2.60853	0.164755	0.996265	0.283159	2.41511	Gorilla_gorilla,Pan_troglodytes,Pongo_abelii
REACTOME_CITRIC_ACID_CYCLE_TCA_CYCLE	0.371984	0.153439	0.997248	0.773878	1.29061	Gorilla_gorilla,Pan_troglodytes,Pongo_abelii
REACTOME_CLASS_A_1_RHODOPSIN_LIKE_RECEPTORS	0.122879	0.158585	0.998411	0.426777	0.153878	Pan_troglodytes,Pongo_abelii,Gorilla_gorilla
REACTOME_CLASS_B_2_SECRETIN_FAMILY_RECEPTORS	0.727101	0.17433	0.998077	0.135801	0.482836	Gorilla_gorilla,Pan_troglodytes,Pongo_abelii
REACTOME_CLASS_C_3_METABOTROPIC_GLUTAMATE_PHEROMONE_RECEPTORS	0.164906	0.153378	0.996729	0.833816	0.783568	Gorilla_gorilla,Pan_troglodytes,Pongo_abelii
REACTOME_CLASS_I_MHC_MEDIATED_ANTIGEN_PROCESSING_PRESENTATION	0.0763973	0.15681	0.996113	0.560345	0.130676	Gorilla_gorilla,Pan_troglodytes,Pongo_abelii
REACTOME_CLASS_I_PEROXISOMAL_MEMBRANE_PROTEIN_IMPORT	-0.3419	0.154774	0.99615	0.70982	0.915772	Gorilla_gorilla,Pan_troglodytes,Pongo_abelii
REACTOME_CLATHRIN_MEDIATED_ENDOCYTOSIS	0.151118	0.16111	0.997805	0.349324	0.160577	Gorilla_gorilla,Pan_troglodytes,Pongo_abelii
REACTOME_CLEAVAGE_OF_THE_DAMAGED_PYRIMIDINE	0.40919	0.155267	0.997119	0.6115	0.802619	Gorilla_gorilla,Pan_troglodytes,Pongo_abelii
REACTOME_CLEC7A_DECTIN_1_SIGNALING	0.136507	0.154895	0.99611	0.70129	0.354678	Gorilla_gorilla,Pan_troglodytes,Pongo_abelii
REACTOME_COBALAMIN_CBL_METABOLISM	-1.59137	0.176236	1	0.128228	1.03598	Gorilla_gorilla,Pan_troglodytes,Pongo_abelii
REACTOME_COBALAMIN_CBL_VITAMIN_B12_TRANSPORT_AND_METABOLISM	-0.441757	0.153809	0.997513	0.715752	1.20911	Gorilla_gorilla,Pan_troglodytes,Pongo_abelii
REACTOME_COENZYME_A_BIOSYNTHESIS	-0.477468	0.155166	0.996303	0.66267	1.0907	Gorilla_gorilla,Pan_troglodytes,Pongo_abelii
REACTOME_COHESIN_LOADING_ONTO_CHROMATIN	0.264114	0.154818	0.995795	0.738543	0.78869	Gorilla_gorilla,Pan_troglodytes,Pongo_abelii
REACTOME_COLLAGEN_BIOSYNTHESIS_AND_MODIFYING_ENZYMES	-0.51046	0.166102	0.996602	0.25158	0.442194	Gorilla_gorilla,Pan_troglodytes,Pongo_abelii
REACTOME_COLLAGEN_CHAIN_TRIMERIZATION	-0.167309	0.154674	0.996237	0.712606	0.452686	Gorilla_gorilla,Pan_troglodytes,Pongo_abelii
REACTOME_COLLAGEN_DEGRADATION	-0.329499	0.158096	0.996288	0.487208	0.472199	Gorilla_gorilla,Pan_troglodytes,Pongo_abelii
REACTOME_COLLAGEN_FORMATION	-0.516479	0.169335	0.99653	0.200685	0.400493	Gorilla_gorilla,Pan_troglodytes,Pongo_abelii
REACTOME_COMMON_PATHWAY_OF_FIBRIN_CLOT_FORMATION	-0.419394	0.153487	0.996848	0.801643	1.66421	Gorilla_gorilla,Pan_troglodytes,Pongo_abelii
REACTOME_COMPLEMENT_CASCADE	-0.379817	0.159024	0.997092	0.426208	0.475047	Gorilla_gorilla,Pan_troglodytes,Pongo_abelii
REACTOME_COMPLEX_I_BIOGENESIS	0.627731	0.157963	0.996925	0.472511	0.869897	Gorilla_gorilla,Pan_troglodytes,Pongo_abelii
REACTOME_CONDENSATION_OF_PROMETAPHASE_CHROMOSOMES	-0.551821	0.153381	0.996959	0.806908	2.25068	Gorilla_gorilla,Pan_troglodytes,Pongo_abelii
REACTOME_CONDENSATION_OF_PROPHASE_CHROMOSOMES	0.660046	0.173482	0.999632	0.149134	0.453392	Gorilla_gorilla,Pan_troglodytes,Pongo_abelii
REACTOME_CONJUGATION_OF_SALICYLATE_WITH_GLYCINE	-1.65929	0.176716	1	0.124239	1.06873	Gorilla_gorilla,Pan_troglodytes,Pongo_abelii
REACTOME_CONVERSION_FROM_APC_C_CDC20_TO_APC_C_CDH1_IN_LATE_ANAPHASE	-0.580162	0.160843	0.997287	0.363144	0.63454	Gorilla_gorilla,Pan_troglodytes,Pongo_abelii
REACTOME_COPII_MEDIATED_VESICLE_TRANSPORT	0.327837	0.161827	0.997724	0.33087	0.335226	Gorilla_gorilla,Pan_troglodytes,Pongo_abelii
REACTOME_COPI_DEPENDENT_GOLGI_TO_ER_RETROGRADE_TRAFFIC	0.0482829	0.153225	0.996582	0.892957	0.357738	Gorilla_gorilla,Pan_troglodytes,Pongo_abelii
REACTOME_COPI_INDEPENDENT_GOLGI_TO_ER_RETROGRADE_TRAFFIC	0.362022	0.157462	0.995155	0.575241	0.643569	Gorilla_gorilla,Pan_troglodytes,Pongo_abelii
REACTOME_COPI_MEDIATED_ANTEROGRADE_TRANSPORT	-0.230041	0.158268	0.996492	0.472536	0.318805	Gorilla_gorilla,Pan_troglodytes,Pongo_abelii
REACTOME_COSTIMULATION_BY_THE_CD28_FAMILY	0.0340326	0.153138	0.996563	0.92882	0.379852	Gorilla_gorilla,Pan_troglodytes,Pongo_abelii
REACTOME_CREATINE_METABOLISM	-1.12499	0.160087	0.995977	0.41785	1.38185	Gorilla_gorilla,Pan_troglodytes,Pongo_abelii
REACTOME_CREB1_PHOSPHORYLATION_THROUGH_NMDA_RECEPTOR_MEDIATED_ACTIVATION_OF_RAS_SIGNALING	0.763346	0.166386	0.992925	0.327378	0.774903	Gorilla_gorilla,Pan_troglodytes,Pongo_abelii
REACTOME_CREB3_FACTORS_ACTIVATE_GENES	0.548945	0.153609	0.996813	0.78714	2.02652	Gorilla_gorilla,Pan_troglodytes,Pongo_abelii
REACTOME_CREB_PHOSPHORYLATION	0.89727	0.172806	0.992122	0.218791	0.724244	Gorilla_gorilla,Pan_troglodytes,Pongo_abelii
REACTOME_CRMPS_IN_SEMA3A_SIGNALING	-0.292238	0.153735	0.996138	0.854532	1.58914	Gorilla_gorilla,Pan_troglodytes,Pongo_abelii
REACTOME_CROSSLINKING_OF_COLLAGEN_FIBRILS	-1.5505	0.176374	0.9988	0.118899	0.984251	Gorilla_gorilla,Pan_troglodytes,Pongo_abelii
REACTOME_CROSS_PRESENTATION_OF_PARTICULATE_EXOGENOUS_ANTIGENS_PHAGOSOMES	-0.0306756	0.15283	0.996914	0.964921	0.695441	Gorilla_gorilla,Pan_troglodytes,Pongo_abelii
REACTOME_CROSS_PRESENTATION_OF_SOLUBLE_EXOGENOUS_ANTIGENS_ENDOSOMES	0.740882	0.157702	0.997038	0.480793	1.04623	Gorilla_gorilla,Pan_troglodytes,Pongo_abelii
REACTOME_CS_DS_DEGRADATION	2.4814	0.187491	1	0.0622539	1.31336	Gorilla_gorilla,Pan_troglodytes,Pongo_abelii
REACTOME_CTLA4_INHIBITORY_SIGNALING	0.425423	0.156879	0.995784	0.573552	0.75294	Gorilla_gorilla,Pan_troglodytes,Pongo_abelii
REACTOME_CYCLIN_A_B1_B2_ASSOCIATED_EVENTS_DURING_G2_M_TRANSITION	0.771091	0.168414	0.997723	0.204188	0.602631	Gorilla_gorilla,Pan_troglodytes,Pongo_abelii
REACTOME_CYCLIN_A_CDK2_ASSOCIATED_EVENTS_AT_S_PHASE_ENTRY	0.165992	0.153956	0.996337	0.788292	0.616203	Gorilla_gorilla,Pan_troglodytes,Pongo_abelii
REACTOME_CYCLIN_D_ASSOCIATED_EVENTS_IN_G1	-0.368401	0.157891	0.998262	0.453692	0.489421	Gorilla_gorilla,Pan_troglodytes,Pongo_abelii
REACTOME_CYP2E1_REACTIONS	-1.97865	0.178355	0.998235	0.104201	1.20473	Gorilla_gorilla,Pan_troglodytes,Pongo_abelii
REACTOME_CYTOCHROME_C_MEDIATED_APOPTOTIC_RESPONSE	0.363358	0.153549	0.996979	0.780226	1.29812	Gorilla_gorilla,Pan_troglodytes,Pongo_abelii
REACTOME_CYTOCHROME_P450_ARRANGED_BY_SUBSTRATE_TYPE	-0.88377	0.18591	0.99894	0.0647553	0.472297	Gorilla_gorilla,Pan_troglodytes,Pongo_abelii
REACTOME_CYTOKINE_SIGNALING_IN_IMMUNE_SYSTEM	-0.0146259	0.153061	0.996818	0.891764	0.107164	Gorilla_gorilla,Pan_troglodytes,Pongo_abelii
REACTOME_CYTOPROTECTION_BY_HMOX1	-0.341124	0.161313	0.99868	0.341873	0.356891	Gorilla_gorilla,Pan_troglodytes,Pongo_abelii
REACTOME_CYTOSOLIC_SENSORS_OF_PATHOGEN_ASSOCIATED_DNA	0.96558	0.182821	0.994045	0.0957228	0.57316	Gorilla_gorilla,Pan_troglodytes,Pongo_abelii
REACTOME_CYTOSOLIC_SULFONATION_OF_SMALL_MOLECULES	0.115038	0.152923	0.996957	0.905905	0.970308	Gorilla_gorilla,Pan_troglodytes,Pongo_abelii
REACTOME_C_TYPE_LECTIN_RECEPTORS_CLRS	0.153393	0.156663	0.99551	0.603823	0.294503	Gorilla_gorilla,Pan_troglodytes,Pongo_abelii
REACTOME_DAP12_INTERACTIONS	-0.485792	0.16513	0.997078	0.263936	0.43198	Gorilla_gorilla,Pan_troglodytes,Pongo_abelii
REACTOME_DAP12_SIGNALING	0.0902724	0.153301	0.996543	0.880052	0.596414	Gorilla_gorilla,Pan_troglodytes,Pongo_abelii
REACTOME_DARPP_32_EVENTS	0.134562	0.15329	0.996686	0.857681	0.748095	Gorilla_gorilla,Pan_troglodytes,Pongo_abelii
REACTOME_DCC_MEDIATED_ATTRACTIVE_SIGNALING	0.250376	0.159023	0.995046	0.497905	0.367816	Gorilla_gorilla,Pan_troglodytes,Pongo_abelii
REACTOME_DDX58_IFIH1_MEDIATED_INDUCTION_OF_INTERFERON_ALPHA_BETA	0.622451	0.165496	0.995992	0.272611	0.563699	Gorilla_gorilla,Pan_troglodytes,Pongo_abelii
REACTOME_DEACTIVATION_OF_THE_BETA_CATENIN_TRANSACTIVATING_COMPLEX	-0.17739	0.158301	0.997131	0.453147	0.235378	Gorilla_gorilla,Pan_troglodytes,Pongo_abelii
REACTOME_DEADENYLATION_DEPENDENT_MRNA_DECAY	0.489715	0.172279	0.995556	0.173431	0.356732	Gorilla_gorilla,Pan_troglodytes,Pongo_abelii
REACTOME_DEADENYLATION_OF_MRNA	0.584376	0.164848	0.996033	0.285322	0.543498	Gorilla_gorilla,Pan_troglodytes,Pongo_abelii
REACTOME_DEATH_RECEPTOR_SIGNALING	-0.11202	0.158447	0.997717	0.436632	0.143324	Gorilla_gorilla,Pan_troglodytes,Pongo_abelii
REACTOME_DECTIN_1_MEDIATED_NONCANONICAL_NF_KB_SIGNALING	0.21728	0.154389	0.996558	0.715838	0.594893	Gorilla_gorilla,Pan_troglodytes,Pongo_abelii
REACTOME_DECTIN_2_FAMILY	0.101221	0.152974	0.99679	0.92886	1.1304	Gorilla_gorilla,Pan_troglodytes,Pongo_abelii
REACTOME_DEFENSINS	-0.00906473	0.152933	0.996736	0.991804	0.879828	Gorilla_gorilla,Pan_troglodytes,Pongo_abelii
REACTOME_DEGRADATION_OF_AXIN	-0.675362	0.16085	0.994688	0.436599	0.864033	Gorilla_gorilla,Pan_troglodytes,Pongo_abelii
REACTOME_DEGRADATION_OF_BETA_CATENIN_BY_THE_DESTRUCTION_COMPLEX	-0.211941	0.160142	0.99653	0.400318	0.250729	Gorilla_gorilla,Pan_troglodytes,Pongo_abelii
REACTOME_DEGRADATION_OF_CYSTEINE_AND_HOMOCYSTEINE	-0.535905	0.154871	0.996804	0.656055	1.19906	Gorilla_gorilla,Pan_troglodytes,Pongo_abelii
REACTOME_DEGRADATION_OF_DVL	0.133756	0.153079	0.996936	0.866879	0.795543	Gorilla_gorilla,Pan_troglodytes,Pongo_abelii
REACTOME_DEGRADATION_OF_THE_EXTRACELLULAR_MATRIX	-0.163394	0.157266	0.995435	0.570247	0.286704	Gorilla_gorilla,Pan_troglodytes,Pongo_abelii
REACTOME_DEPOLYMERIZATION_OF_THE_NUCLEAR_LAMINA	-0.195142	0.153459	0.996638	0.830853	0.910751	Gorilla_gorilla,Pan_troglodytes,Pongo_abelii
REACTOME_DEPOSITION_OF_NEW_CENPA_CONTAINING_NUCLEOSOMES_AT_THE_CENTROMERE	0.523231	0.164316	0.997755	0.273767	0.474995	Gorilla_gorilla,Pan_troglodytes,Pongo_abelii
REACTOME_DERMATAN_SULFATE_BIOSYNTHESIS	2.55587	0.187205	1	0.063382	1.35871	Gorilla_gorilla,Pan_troglodytes,Pongo_abelii
REACTOME_DETOXIFICATION_OF_REACTIVE_OXYGEN_SPECIES	0.272452	0.15351	0.997194	0.768408	0.92231	Gorilla_gorilla,Pan_troglodytes,Pongo_abelii
REACTOME_DEUBIQUITINATION	-0.0445777	0.153152	0.99716	0.824633	0.200551	Gorilla_gorilla,Pan_troglodytes,Pongo_abelii
REACTOME_DEVELOPMENTAL_BIOLOGY	0.0359148	0.154185	0.99653	0.740078	0.107905	Gorilla_gorilla,Pan_troglodytes,Pongo_abelii
REACTOME_DEX_H_BOX_HELICASES_ACTIVATE_TYPE_I_IFN_AND_INFLAMMATORY_CYTOKINES_PRODUCTION	1.31513	0.170319	0.996884	0.18429	0.982508	Gorilla_gorilla,Pan_troglodytes,Pongo_abelii
REACTOME_DIGESTION	1.72542	0.170561	0.998644	0.174837	1.26104	Gorilla_gorilla,Pan_troglodytes,Pongo_abelii
REACTOME_DIGESTION_AND_ABSORPTION	-0.29832	0.154359	0.996345	0.73677	0.884603	Gorilla_gorilla,Pan_troglodytes,Pongo_abelii
REACTOME_DIGESTION_OF_DIETARY_CARBOHYDRATE	1.47833	0.159875	0.995602	0.438397	1.89878	Gorilla_gorilla,Pan_troglodytes,Pongo_abelii
REACTOME_DIGESTION_OF_DIETARY_LIPID	2.93236	0.165771	0.999576	0.253801	2.55221	Gorilla_gorilla,Pan_troglodytes,Pongo_abelii
REACTOME_DISASSEMBLY_OF_THE_DESTRUCTION_COMPLEX_AND_RECRUITMENT_OF_AXIN_TO_THE_MEMBRANE	-0.107676	0.153352	0.996826	0.826488	0.489693	Gorilla_gorilla,Pan_troglodytes,Pongo_abelii
REACTOME_DISPLACEMENT_OF_DNA_GLYCOSYLASE_BY_APEX1	0.660696	0.164345	0.998152	0.271261	0.596639	Gorilla_gorilla,Pan_troglodytes,Pongo_abelii
REACTOME_DISSOLUTION_OF_FIBRIN_CLOT	1.43632	0.17564	1	0.133386	0.947829	Gorilla_gorilla,Pan_troglodytes,Pongo_abelii
REACTOME_DNA_DAMAGE_BYPASS	-1.0605	0.182662	0.99734	0.0804412	0.599409	Gorilla_gorilla,Pan_troglodytes,Pongo_abelii
REACTOME_DNA_DAMAGE_RECOGNITION_IN_GG_NER	0.566969	0.163975	0.998689	0.279037	0.520421	Gorilla_gorilla,Pan_troglodytes,Pongo_abelii
REACTOME_DNA_DAMAGE_TELOMERE_STRESS_INDUCED_SENESCENCE	-0.410766	0.157319	0.999028	0.483667	0.583888	Gorilla_gorilla,Pan_troglodytes,Pongo_abelii
REACTOME_DNA_DOUBLE_STRAND_BREAK_REPAIR	0.0422897	0.15378	0.996162	0.841278	0.21053	Gorilla_gorilla,Pan_troglodytes,Pongo_abelii
REACTOME_DNA_DOUBLE_STRAND_BREAK_RESPONSE	0.476726	0.172936	0.992597	0.207989	0.375741	Gorilla_gorilla,Pan_troglodytes,Pongo_abelii
REACTOME_DNA_REPAIR	0.108479	0.15838	0.996284	0.474804	0.151112	Gorilla_gorilla,Pan_troglodytes,Pongo_abelii
REACTOME_DNA_REPLICATION	-0.252146	0.157772	0.998258	0.458518	0.338596	Gorilla_gorilla,Pan_troglodytes,Pongo_abelii
REACTOME_DNA_REPLICATION_INITIATION	-2.46394	0.184151	1	0.0768777	1.37585	Gorilla_gorilla,Pan_troglodytes,Pongo_abelii
REACTOME_DNA_REPLICATION_PRE_INITIATION	-0.178678	0.154099	0.997548	0.686342	0.440952	Gorilla_gorilla,Pan_troglodytes,Pongo_abelii
REACTOME_DNA_STRAND_ELONGATION	-0.777043	0.158103	0.996333	0.485241	1.10854	Gorilla_gorilla,Pan_troglodytes,Pongo_abelii
REACTOME_DOPAMINE_NEUROTRANSMITTER_RELEASE_CYCLE	-0.086542	0.154126	0.997047	0.708578	0.230765	Gorilla_gorilla,Pan_troglodytes,Pongo_abelii
REACTOME_DOPAMINE_RECEPTORS	3.61781	0.160771	0.996974	0.37061	4.01934	Gorilla_gorilla,Pan_troglodytes,Pongo_abelii
REACTOME_DOWNREGULATION_OF_ERBB2_ERBB3_SIGNALING	1.23641	0.178358	1	0.111575	0.768981	Gorilla_gorilla,Pan_troglodytes,Pongo_abelii
REACTOME_DOWNREGULATION_OF_ERBB2_SIGNALING	0.535917	0.158523	0.997439	0.438097	0.687885	Gorilla_gorilla,Pan_troglodytes,Pongo_abelii
REACTOME_DOWNREGULATION_OF_ERBB4_SIGNALING	-1.11574	0.165078	0.996986	0.266034	0.996543	Gorilla_gorilla,Pan_troglodytes,Pongo_abelii
REACTOME_DOWNREGULATION_OF_SMAD2_3_SMAD4_TRANSCRIPTIONAL_ACTIVITY	-0.869461	0.18004	0.998183	0.0935044	0.512588	Gorilla_gorilla,Pan_troglodytes,Pongo_abelii
REACTOME_DOWNREGULATION_OF_TGF_BETA_RECEPTOR_SIGNALING	0.204084	0.152993	0.997054	0.869697	1.24033	Gorilla_gorilla,Pan_troglodytes,Pongo_abelii
REACTOME_DOWNSTREAM_SIGNALING_EVENTS_OF_B_CELL_RECEPTOR_BCR	0.0836003	0.153343	0.996546	0.868942	0.505133	Gorilla_gorilla,Pan_troglodytes,Pongo_abelii
REACTOME_DOWNSTREAM_SIGNALING_OF_ACTIVATED_FGFR1	1.32192	0.190896	0.999647	0.0488988	0.661579	Gorilla_gorilla,Pan_troglodytes,Pongo_abelii
REACTOME_DOWNSTREAM_SIGNALING_OF_ACTIVATED_FGFR2	2.5433	0.222629	1	0.00724049	0.924186	Gorilla_gorilla,Pan_troglodytes,Pongo_abelii
REACTOME_DOWNSTREAM_SIGNALING_OF_ACTIVATED_FGFR3	1.24596	0.190046	1	0.0530469	0.63508	Gorilla_gorilla,Pan_troglodytes,Pongo_abelii
REACTOME_DOWNSTREAM_SIGNALING_OF_ACTIVATED_FGFR4	2.45485	0.234108	0.999686	0.00352671	0.817889	Gorilla_gorilla,Pan_troglodytes,Pongo_abelii
REACTOME_DOWNSTREAM_SIGNAL_TRANSDUCTION	0.0948316	0.153339	0.996539	0.871217	0.58321	Gorilla_gorilla,Pan_troglodytes,Pongo_abelii
REACTOME_DOWNSTREAM_TCR_SIGNALING	0.0305851	0.153072	0.996635	0.934614	0.371699	Gorilla_gorilla,Pan_troglodytes,Pongo_abelii
REACTOME_DRUG_ADME	-0.099923	0.155684	0.996719	0.600756	0.190228	Gorilla_gorilla,Pan_troglodytes,Pongo_abelii
REACTOME_DRUG_MEDIATED_INHIBITION_OF_CDK4_CDK6_ACTIVITY	-6.1129	0.191871	1	0.0473449	3.03763	Gorilla_gorilla,Pan_troglodytes,Pongo_abelii
REACTOME_DSCAM_INTERACTIONS	0.292881	0.159375	0.993965	0.539871	0.475845	Gorilla_gorilla,Pan_troglodytes,Pongo_abelii
REACTOME_DUAL_INCISION_IN_GG_NER	-0.878794	0.170176	0.998349	0.179264	0.648943	Gorilla_gorilla,Pan_troglodytes,Pongo_abelii
REACTOME_DUAL_INCISION_IN_TC_NER	-0.501185	0.161062	0.997835	0.350423	0.533779	Gorilla_gorilla,Pan_troglodytes,Pongo_abelii
REACTOME_E3_UBIQUITIN_LIGASES_UBIQUITINATE_TARGET_PROTEINS	1.10642	0.187602	0.999618	0.0599525	0.580316	Gorilla_gorilla,Pan_troglodytes,Pongo_abelii
REACTOME_ECM_PROTEOGLYCANS	-0.0688376	0.153392	0.996454	0.874238	0.433607	Gorilla_gorilla,Pan_troglodytes,Pongo_abelii
REACTOME_EFFECTS_OF_PIP2_HYDROLYSIS	-0.964724	0.181614	1	0.0903958	0.563245	Gorilla_gorilla,Pan_troglodytes,Pongo_abelii
REACTOME_EGFR_DOWNREGULATION	-0.410769	0.159785	0.996804	0.405798	0.491664	Gorilla_gorilla,Pan_troglodytes,Pongo_abelii
REACTOME_EGFR_INTERACTS_WITH_PHOSPHOLIPASE_C_GAMMA	-0.0211684	0.152939	0.99673	0.986627	1.25925	Gorilla_gorilla,Pan_troglodytes,Pongo_abelii
REACTOME_EGFR_TRANSACTIVATION_BY_GASTRIN	4.53349	0.197939	1	0.0325368	2.08596	Gorilla_gorilla,Pan_troglodytes,Pongo_abelii
REACTOME_EICOSANOIDS	-0.907101	0.157211	0.99736	0.494935	1.3234	Gorilla_gorilla,Pan_troglodytes,Pongo_abelii
REACTOME_EICOSANOID_LIGAND_BINDING_RECEPTORS	0.769632	0.156988	0.996111	0.550317	1.28341	Gorilla_gorilla,Pan_troglodytes,Pongo_abelii
REACTOME_ELASTIC_FIBRE_FORMATION	0.41668	0.16035	0.998622	0.368895	0.461263	Gorilla_gorilla,Pan_troglodytes,Pongo_abelii
REACTOME_ELECTRIC_TRANSMISSION_ACROSS_GAP_JUNCTIONS	0.181379	0.153182	0.996502	0.92949	2.04373	Gorilla_gorilla,Pan_troglodytes,Pongo_abelii
REACTOME_ELEVATION_OF_CYTOSOLIC_CA2_LEVELS	-0.800947	0.160818	0.994468	0.447135	1.04871	Gorilla_gorilla,Pan_troglodytes,Pongo_abelii
REACTOME_ENDOGENOUS_STEROLS	-0.565499	0.158387	0.996626	0.463257	0.76748	Gorilla_gorilla,Pan_troglodytes,Pongo_abelii
REACTOME_ENDOSOMAL_SORTING_COMPLEX_REQUIRED_FOR_TRANSPORT_ESCRT	-0.809943	0.158777	0.996406	0.454054	1.07687	Gorilla_gorilla,Pan_troglodytes,Pongo_abelii
REACTOME_ENDOSOMAL_VACUOLAR_PATHWAY	-0.62768	0.158111	0.995552	0.517665	0.966171	Gorilla_gorilla,Pan_troglodytes,Pongo_abelii
REACTOME_ENERGY_DEPENDENT_REGULATION_OF_MTOR_BY_LKB1_AMPK	0.0232243	0.153046	0.996605	0.964365	0.518301	Gorilla_gorilla,Pan_troglodytes,Pongo_abelii
REACTOME_ENOS_ACTIVATION	-0.00999585	0.152951	0.996711	0.992068	1.00247	Gorilla_gorilla,Pan_troglodytes,Pongo_abelii
REACTOME_EPHA_MEDIATED_GROWTH_CONE_COLLAPSE	0.953096	0.164437	0.995307	0.309748	0.932709	Gorilla_gorilla,Pan_troglodytes,Pongo_abelii
REACTOME_EPHB_MEDIATED_FORWARD_SIGNALING	0.202229	0.15993	0.994582	0.479005	0.284412	Gorilla_gorilla,Pan_troglodytes,Pongo_abelii
REACTOME_EPHRIN_SIGNALING	0.844072	0.178293	0.993106	0.138273	0.564097	Gorilla_gorilla,Pan_troglodytes,Pongo_abelii
REACTOME_EPH_EPHRIN_MEDIATED_REPULSION_OF_CELLS	0.916893	0.170817	0.994604	0.20508	0.718006	Gorilla_gorilla,Pan_troglodytes,Pongo_abelii
REACTOME_EPH_EPHRIN_SIGNALING	0.247685	0.167005	0.993032	0.308955	0.241988	Gorilla_gorilla,Pan_troglodytes,Pongo_abelii
REACTOME_EPIGENETIC_REGULATION_OF_GENE_EXPRESSION	0.241425	0.158163	0.997536	0.450478	0.318454	Gorilla_gorilla,Pan_troglodytes,Pongo_abelii
REACTOME_ERBB2_ACTIVATES_PTK6_SIGNALING	0.755137	0.161746	0.996699	0.347862	0.799961	Gorilla_gorilla,Pan_troglodytes,Pongo_abelii
REACTOME_ERBB2_REGULATES_CELL_MOTILITY	0.584385	0.159298	0.995367	0.470996	0.807057	Gorilla_gorilla,Pan_troglodytes,Pongo_abelii
REACTOME_ERKS_ARE_INACTIVATED	0.526869	0.156706	0.995979	0.573401	0.932119	Gorilla_gorilla,Pan_troglodytes,Pongo_abelii
REACTOME_ERK_MAPK_TARGETS	0.601166	0.168721	0.992854	0.27582	0.548102	Gorilla_gorilla,Pan_troglodytes,Pongo_abelii
REACTOME_ERYTHROCYTES_TAKE_UP_CARBON_DIOXIDE_AND_RELEASE_OXYGEN	-0.208857	0.153469	0.996413	0.863497	1.21114	Gorilla_gorilla,Pan_troglodytes,Pongo_abelii
REACTOME_ERYTHROCYTES_TAKE_UP_OXYGEN_AND_RELEASE_CARBON_DIOXIDE	2.78586	0.161791	0.997766	0.152022	1.9276	Gorilla_gorilla,Pan_troglodytes
REACTOME_ERYTHROPOIETIN_ACTIVATES_PHOSPHOINOSITIDE_3_KINASE_PI3K	-0.647756	0.156327	0.997906	0.527931	1.02206	Gorilla_gorilla,Pan_troglodytes,Pongo_abelii
REACTOME_ERYTHROPOIETIN_ACTIVATES_RAS	-1.66281	0.177134	0.998096	0.112926	1.03814	Gorilla_gorilla,Pan_troglodytes,Pongo_abelii
REACTOME_ER_PHAGOSOME_PATHWAY	0.511952	0.155156	0.997799	0.597936	0.967115	Gorilla_gorilla,Pan_troglodytes,Pongo_abelii
REACTOME_ER_QUALITY_CONTROL_COMPARTMENT_ERQC	-2.36503	0.168285	0.995273	0.233663	1.97167	Gorilla_gorilla,Pan_troglodytes,Pongo_abelii
REACTOME_ER_TO_GOLGI_ANTEROGRADE_TRANSPORT	0.0131035	0.152964	0.996742	0.952107	0.217528	Gorilla_gorilla,Pan_troglodytes,Pongo_abelii
REACTOME_ESR_MEDIATED_SIGNALING	0.247142	0.174854	0.992082	0.190113	0.187115	Gorilla_gorilla,Pan_troglodytes,Pongo_abelii
REACTOME_ESTABLISHMENT_OF_SISTER_CHROMATID_COHESION	-0.0204373	0.152892	0.996805	0.977732	0.730037	Gorilla_gorilla,Pan_troglodytes,Pongo_abelii
REACTOME_ESTROGEN_BIOSYNTHESIS	0.451456	0.153518	0.997014	0.781579	1.62311	Gorilla_gorilla,Pan_troglodytes,Pongo_abelii
REACTOME_ESTROGEN_DEPENDENT_GENE_EXPRESSION	0.467851	0.172543	0.99336	0.20051	0.362643	Gorilla_gorilla,Pan_troglodytes,Pongo_abelii
REACTOME_ESTROGEN_DEPENDENT_NUCLEAR_EVENTS_DOWNSTREAM_OF_ESR_MEMBRANE_SIGNALING	1.52746	0.164051	0.997972	0.277907	1.39874	Gorilla_gorilla,Pan_troglodytes,Pongo_abelii
REACTOME_ESTROGEN_STIMULATED_SIGNALING_THROUGH_PRKCZ	-0.981016	0.155359	0.997876	0.583452	1.7822	Gorilla_gorilla,Pan_troglodytes,Pongo_abelii
REACTOME_ETHANOL_OXIDATION	0.855681	0.153853	0.997604	0.70747	2.27261	Gorilla_gorilla,Pan_troglodytes,Pongo_abelii
REACTOME_EUKARYOTIC_TRANSLATION_ELONGATION	0.293898	0.153557	0.996589	0.819993	1.28756	Gorilla_gorilla,Pan_troglodytes,Pongo_abelii
REACTOME_EUKARYOTIC_TRANSLATION_INITIATION	-0.0656188	0.158085	0.996219	0.490325	0.0947155	Gorilla_gorilla,Pan_troglodytes,Pongo_abelii
REACTOME_EUKARYOTIC_TRANSLATION_TERMINATION	3.14622	0.165073	0.997547	0.260441	2.77713	Gorilla_gorilla,Pan_troglodytes,Pongo_abelii
REACTOME_EXTRACELLULAR_MATRIX_ORGANIZATION	0.0142107	0.152782	0.997073	0.932969	0.168455	Gorilla_gorilla,Pan_troglodytes,Pongo_abelii
REACTOME_EXTRA_NUCLEAR_ESTROGEN_SIGNALING	0.193358	0.160717	0.994949	0.431179	0.244465	Gorilla_gorilla,Pan_troglodytes,Pongo_abelii
REACTOME_EXTRINSIC_PATHWAY_OF_FIBRIN_CLOT_FORMATION	-2.5572	0.169231	0.998237	0.191392	1.94174	Gorilla_gorilla,Pan_troglodytes,Pongo_abelii
REACTOME_FACTORS_INVOLVED_IN_MEGAKARYOCYTE_DEVELOPMENT_AND_PLATELET_PRODUCTION	-0.259984	0.164639	0.998213	0.26531	0.231856	Gorilla_gorilla,Pan_troglodytes,Pongo_abelii
REACTOME_FANCONI_ANEMIA_PATHWAY	-0.520005	0.159121	0.996326	0.442952	0.674614	Gorilla_gorilla,Pan_troglodytes,Pongo_abelii
REACTOME_FATTY_ACIDS	-0.370134	0.154871	0.996875	0.652176	0.818264	Gorilla_gorilla,Pan_troglodytes,Pongo_abelii
REACTOME_FATTY_ACIDS_BOUND_TO_GPR40_FFAR1_REGULATE_INSULIN_SECRETION	0.341298	0.153199	0.996624	0.891392	2.49209	Gorilla_gorilla,Pan_troglodytes,Pongo_abelii
REACTOME_FATTY_ACID_METABOLISM	-0.283213	0.163752	0.997524	0.287377	0.264535	Gorilla_gorilla,Pan_troglodytes,Pongo_abelii
REACTOME_FATTY_ACYL_COA_BIOSYNTHESIS	-0.489659	0.162759	0.999586	0.318117	0.487596	Gorilla_gorilla,Pan_troglodytes,Pongo_abelii
REACTOME_FCERI_MEDIATED_CA_2_MOBILIZATION	-0.349762	0.156588	0.997297	0.527031	0.550668	Gorilla_gorilla,Pan_troglodytes,Pongo_abelii
REACTOME_FCERI_MEDIATED_MAPK_ACTIVATION	0.110563	0.154424	0.995789	0.789269	0.412388	Gorilla_gorilla,Pan_troglodytes,Pongo_abelii
REACTOME_FCERI_MEDIATED_NF_KB_ACTIVATION	-0.0261927	0.152914	0.996813	0.952588	0.439228	Gorilla_gorilla,Pan_troglodytes,Pongo_abelii
REACTOME_FCGAMMA_RECEPTOR_FCGR_DEPENDENT_PHAGOCYTOSIS	-0.0338113	0.152926	0.997118	0.876734	0.217326	Gorilla_gorilla,Pan_troglodytes,Pongo_abelii
REACTOME_FC_EPSILON_RECEPTOR_FCERI_SIGNALING	0.0201462	0.153237	0.996416	0.935274	0.247339	Gorilla_gorilla,Pan_troglodytes,Pongo_abelii
REACTOME_FERTILIZATION	-0.391401	0.163164	0.997061	0.305918	0.37999	Gorilla_gorilla,Pan_troglodytes,Pongo_abelii
REACTOME_FGFR1B_LIGAND_BINDING_AND_ACTIVATION	0.78585	0.162399	0.997595	0.317754	0.781947	Gorilla_gorilla,Pan_troglodytes,Pongo_abelii
REACTOME_FGFR1C_LIGAND_BINDING_AND_ACTIVATION	1.32043	0.181069	0.999933	0.0930174	0.777278	Gorilla_gorilla,Pan_troglodytes,Pongo_abelii
REACTOME_FGFR1_LIGAND_BINDING_AND_ACTIVATION	1.32691	0.181028	1	0.0938657	0.783153	Gorilla_gorilla,Pan_troglodytes,Pongo_abelii
REACTOME_FGFR2B_LIGAND_BINDING_AND_ACTIVATION	1.88518	0.16003	0.998114	0.378798	2.1308	Gorilla_gorilla,Pan_troglodytes,Pongo_abelii
REACTOME_FGFR2C_LIGAND_BINDING_AND_ACTIVATION	4.24126	0.209709	1	0.0158514	1.72294	Gorilla_gorilla,Pan_troglodytes,Pongo_abelii
REACTOME_FGFR2_ALTERNATIVE_SPLICING	-0.41308	0.155488	0.996658	0.61718	0.823371	Gorilla_gorilla,Pan_troglodytes,Pongo_abelii
REACTOME_FGFR2_LIGAND_BINDING_AND_ACTIVATION	3.59739	0.196841	1	0.0348123	1.67716	Gorilla_gorilla,Pan_troglodytes,Pongo_abelii
REACTOME_FGFR3B_LIGAND_BINDING_AND_ACTIVATION	0.861172	0.161516	0.998192	0.336088	0.890191	Gorilla_gorilla,Pan_troglodytes,Pongo_abelii
REACTOME_FGFR3_LIGAND_BINDING_AND_ACTIVATION	0.100702	0.153016	0.996802	0.909328	0.881598	Gorilla_gorilla,Pan_troglodytes,Pongo_abelii
REACTOME_FGFRL1_MODULATION_OF_FGFR1_SIGNALING	4.16441	0.210476	0.998837	0.0142721	1.66455	Gorilla_gorilla,Pan_troglodytes,Pongo_abelii
REACTOME_FLT3_SIGNALING	-0.457975	0.157272	0.996971	0.502456	0.679992	Gorilla_gorilla,Pan_troglodytes,Pongo_abelii
REACTOME_FORMATION_OF_APOPTOSOME	-0.224514	0.153184	0.996727	0.875585	1.42965	Gorilla_gorilla,Pan_troglodytes,Pongo_abelii
REACTOME_FORMATION_OF_ATP_BY_CHEMIOSMOTIC_COUPLING	1.05713	0.159679	0.99781	0.392213	1.22923	Gorilla_gorilla,Pan_troglodytes,Pongo_abelii
REACTOME_FORMATION_OF_FIBRIN_CLOT_CLOTTING_CASCADE	0.309881	0.153679	0.997317	0.739935	0.930502	Gorilla_gorilla,Pan_troglodytes,Pongo_abelii
REACTOME_FORMATION_OF_INCISION_COMPLEX_IN_GG_NER	-0.0363904	0.152958	0.996751	0.951788	0.600107	Gorilla_gorilla,Pan_troglodytes,Pongo_abelii
REACTOME_FORMATION_OF_RNA_POL_II_ELONGATION_COMPLEX	0.835964	0.16918	0.998988	0.193565	0.637909	Gorilla_gorilla,Pan_troglodytes,Pongo_abelii
REACTOME_FORMATION_OF_SENESCENCE_ASSOCIATED_HETEROCHROMATIN_FOCI_SAHF	-0.0247252	0.15292	0.996774	0.969666	0.648288	Gorilla_gorilla,Pan_troglodytes,Pongo_abelii
REACTOME_FORMATION_OF_TC_NER_PRE_INCISION_COMPLEX	0.247336	0.153759	0.996873	0.761737	0.813134	Gorilla_gorilla,Pan_troglodytes,Pongo_abelii
REACTOME_FORMATION_OF_THE_BETA_CATENIN_TCF_TRANSACTIVATING_COMPLEX	-0.220925	0.158808	0.995919	0.469783	0.30427	Gorilla_gorilla,Pan_troglodytes,Pongo_abelii
REACTOME_FORMATION_OF_THE_CORNIFIED_ENVELOPE	-0.151126	0.154774	0.99567	0.757414	0.4877	Gorilla_gorilla,Pan_troglodytes,Pongo_abelii
REACTOME_FORMATION_OF_THE_EARLY_ELONGATION_COMPLEX	0.51242	0.155238	0.997259	0.608113	0.995611	Gorilla_gorilla,Pan_troglodytes,Pongo_abelii
REACTOME_FORMATION_OF_WDR5_CONTAINING_HISTONE_MODIFYING_COMPLEXES	-0.211462	0.155328	0.996898	0.616822	0.421068	Gorilla_gorilla,Pan_troglodytes,Pongo_abelii
REACTOME_FORMATION_OF_XYLULOSE_5_PHOSPHATE	0.509599	0.153309	0.996591	0.869139	3.0838	Gorilla_gorilla,Pan_troglodytes,Pongo_abelii
REACTOME_FORMYL_PEPTIDE_RECEPTORS_BIND_FORMYL_PEPTIDES_AND_MANY_OTHER_LIGANDS	-0.169656	0.153181	0.996518	0.924856	1.79344	Gorilla_gorilla,Pan_troglodytes,Pongo_abelii
REACTOME_FOXO_MEDIATED_TRANSCRIPTION	-0.979853	0.167115	0.995841	0.244553	0.836198	Gorilla_gorilla,Pan_troglodytes,Pongo_abelii
REACTOME_FOXO_MEDIATED_TRANSCRIPTION_OF_CELL_CYCLE_GENES	1.95727	0.162745	0.998126	0.305888	1.90009	Gorilla_gorilla,Pan_troglodytes,Pongo_abelii
REACTOME_FREE_FATTY_ACIDS_REGULATE_INSULIN_SECRETION	-0.233931	0.153765	0.998684	0.702178	0.609712	Gorilla_gorilla,Pan_troglodytes,Pongo_abelii
REACTOME_FRS_MEDIATED_FGFR1_SIGNALING	1.33199	0.184376	1	0.0757893	0.740978	Gorilla_gorilla,Pan_troglodytes,Pongo_abelii
REACTOME_FRS_MEDIATED_FGFR2_SIGNALING	3.20097	0.222586	1	0.00725928	1.16356	Gorilla_gorilla,Pan_troglodytes,Pongo_abelii
REACTOME_FRS_MEDIATED_FGFR3_SIGNALING	1.36708	0.185944	1	0.0686279	0.741258	Gorilla_gorilla,Pan_troglodytes,Pongo_abelii
REACTOME_FRS_MEDIATED_FGFR4_SIGNALING	3.15682	0.241004	1	0.00237574	1.00767	Gorilla_gorilla,Pan_troglodytes,Pongo_abelii
REACTOME_FRUCTOSE_CATABOLISM	0.112724	0.153051	0.996678	0.929685	1.27367	Gorilla_gorilla,Pan_troglodytes,Pongo_abelii
REACTOME_FRUCTOSE_METABOLISM	-0.0364287	0.152944	0.996737	0.971287	1.00909	Gorilla_gorilla,Pan_troglodytes,Pongo_abelii
REACTOME_G0_AND_EARLY_G1	-0.0488705	0.152887	0.996882	0.940819	0.65633	Gorilla_gorilla,Pan_troglodytes,Pongo_abelii
REACTOME_G1_S_DNA_DAMAGE_CHECKPOINTS	0.71203	0.166067	0.995793	0.264807	0.63432	Gorilla_gorilla,Pan_troglodytes,Pongo_abelii
REACTOME_G1_S_TRANSITION	-0.192807	0.154097	0.997822	0.677479	0.461985	Gorilla_gorilla,Pan_troglodytes,Pongo_abelii
REACTOME_G2_M_CHECKPOINTS	0.232234	0.16188	0.996333	0.351809	0.248053	Gorilla_gorilla,Pan_troglodytes,Pongo_abelii
REACTOME_G2_M_DNA_DAMAGE_CHECKPOINT	0.297738	0.162	0.996208	0.35129	0.317675	Gorilla_gorilla,Pan_troglodytes,Pongo_abelii
REACTOME_G2_M_DNA_REPLICATION_CHECKPOINT	5.03288	0.205118	1	0.0209631	2.13946	Gorilla_gorilla,Pan_troglodytes,Pongo_abelii
REACTOME_G2_PHASE	-0.249705	0.152958	0.996821	0.926769	2.70877	Gorilla_gorilla,Pan_troglodytes,Pongo_abelii
REACTOME_GAB1_SIGNALOSOME	0.594215	0.157458	0.996241	0.519553	0.918808	Gorilla_gorilla,Pan_troglodytes,Pongo_abelii
REACTOME_GABA_B_RECEPTOR_ACTIVATION	0.935388	0.195199	0.998596	0.036152	0.439366	Gorilla_gorilla,Pan_troglodytes,Pongo_abelii
REACTOME_GABA_RECEPTOR_ACTIVATION	0.889228	0.221692	1	0.00766338	0.325533	Gorilla_gorilla,Pan_troglodytes,Pongo_abelii
REACTOME_GABA_SYNTHESIS_RELEASE_REUPTAKE_AND_DEGRADATION	-0.0446062	0.153104	0.996669	0.911155	0.398574	Gorilla_gorilla,Pan_troglodytes,Pongo_abelii
REACTOME_GAMMA_CARBOXYLATION_HYPUSINYLATION_HYDROXYLATION_AND_ARYLSULFATASE_ACTIVATION	-0.205738	0.1548	0.996425	0.686082	0.507289	Gorilla_gorilla,Pan_troglodytes,Pongo_abelii
REACTOME_GAMMA_CARBOXYLATION_OF_PROTEIN_PRECURSORS	-2.00353	0.160737	0.997261	0.36666	2.20752	Gorilla_gorilla,Pan_troglodytes,Pongo_abelii
REACTOME_GAMMA_CARBOXYLATION_TRANSPORT_AND_AMINO_TERMINAL_CLEAVAGE_OF_PROTEINS	-2.59399	0.172486	0.997788	0.154307	1.80478	Gorilla_gorilla,Pan_troglodytes,Pongo_abelii
REACTOME_GAP_FILLING_DNA_REPAIR_SYNTHESIS_AND_LIGATION_IN_GG_NER	-1.05246	0.170693	0.996952	0.179088	0.776868	Gorilla_gorilla,Pan_troglodytes,Pongo_abelii
REACTOME_GAP_JUNCTION_ASSEMBLY	0.270969	0.15471	0.99606	0.724471	0.766189	Gorilla_gorilla,Pan_troglodytes,Pongo_abelii
REACTOME_GAP_JUNCTION_DEGRADATION	0.240422	0.153611	0.996857	0.782659	0.868795	Gorilla_gorilla,Pan_troglodytes,Pongo_abelii
REACTOME_GAP_JUNCTION_TRAFFICKING_AND_REGULATION	0.726158	0.166638	0.996187	0.247732	0.623915	Gorilla_gorilla,Pan_troglodytes,Pongo_abelii
REACTOME_GASTRIN_CREB_SIGNALLING_PATHWAY_VIA_PKC_AND_MAPK	0.971471	0.175898	0.992835	0.166079	0.695445	Gorilla_gorilla,Pan_troglodytes,Pongo_abelii
REACTOME_GDP_FUCOSE_BIOSYNTHESIS	2.85658	0.18674	1	0.0652645	1.52955	Gorilla_gorilla,Pan_troglodytes,Pongo_abelii
REACTOME_GENERATION_OF_SECOND_MESSENGER_MOLECULES	0.261966	0.155255	0.995799	0.693309	0.662013	Gorilla_gorilla,Pan_troglodytes,Pongo_abelii
REACTOME_GENERIC_TRANSCRIPTION_PATHWAY	0.00704463	0.153071	0.996639	0.933823	0.0845873	Gorilla_gorilla,Pan_troglodytes,Pongo_abelii
REACTOME_GENE_EXPRESSION_TRANSCRIPTION	0.00903456	0.153201	0.996584	0.8998	0.071538	Gorilla_gorilla,Pan_troglodytes,Pongo_abelii
REACTOME_GENE_SILENCING_BY_RNA	-0.124156	0.153518	0.997185	0.767998	0.419531	Gorilla_gorilla,Pan_troglodytes,Pongo_abelii
REACTOME_GLI3_IS_PROCESSED_TO_GLI3R_BY_THE_PROTEASOME	-0.311386	0.155953	0.996781	0.580691	0.56156	Gorilla_gorilla,Pan_troglodytes,Pongo_abelii
REACTOME_GLOBAL_GENOME_NUCLEOTIDE_EXCISION_REPAIR_GG_NER	0.251685	0.156266	0.997382	0.541806	0.410877	Gorilla_gorilla,Pan_troglodytes,Pongo_abelii
REACTOME_GLUCAGON_LIKE_PEPTIDE_1_GLP1_REGULATES_INSULIN_SECRETION	1.13927	0.202968	1	0.0239045	0.495354	Gorilla_gorilla,Pan_troglodytes,Pongo_abelii
REACTOME_GLUCAGON_SIGNALING_IN_METABOLIC_REGULATION	-0.432721	0.153361	0.99673	0.836833	2.0947	Gorilla_gorilla,Pan_troglodytes,Pongo_abelii
REACTOME_GLUCAGON_TYPE_LIGAND_RECEPTORS	1.45065	0.218382	1	0.00936479	0.545566	Gorilla_gorilla,Pan_troglodytes,Pongo_abelii
REACTOME_GLUCOCORTICOID_BIOSYNTHESIS	-2.73061	0.170868	0.998378	0.170983	1.97766	Gorilla_gorilla,Pan_troglodytes,Pongo_abelii
REACTOME_GLUCONEOGENESIS	-0.302785	0.154746	0.996423	0.691064	0.759299	Gorilla_gorilla,Pan_troglodytes,Pongo_abelii
REACTOME_GLUCOSE_METABOLISM	-0.0884081	0.153364	0.996988	0.806716	0.360219	Gorilla_gorilla,Pan_troglodytes,Pongo_abelii
REACTOME_GLUCURONIDATION	-0.172132	0.153139	0.996952	0.851185	0.914729	Gorilla_gorilla,Pan_troglodytes,Pongo_abelii
REACTOME_GLUTAMATE_AND_GLUTAMINE_METABOLISM	0.389553	0.155668	0.996519	0.611854	0.764862	Gorilla_gorilla,Pan_troglodytes,Pongo_abelii
REACTOME_GLUTAMATE_NEUROTRANSMITTER_RELEASE_CYCLE	-0.111199	0.154542	0.996905	0.678094	0.266985	Gorilla_gorilla,Pan_troglodytes,Pongo_abelii
REACTOME_GLUTATHIONE_CONJUGATION	0.363769	0.159824	0.99677	0.40523	0.43488	Gorilla_gorilla,Pan_troglodytes,Pongo_abelii
REACTOME_GLUTATHIONE_SYNTHESIS_AND_RECYCLING	0.612102	0.169492	0.996493	0.198891	0.472734	Gorilla_gorilla,Pan_troglodytes,Pongo_abelii
REACTOME_GLYCEROPHOSPHOLIPID_BIOSYNTHESIS	-0.405952	0.165846	0.996748	0.254386	0.353765	Gorilla_gorilla,Pan_troglodytes,Pongo_abelii
REACTOME_GLYCOGEN_BREAKDOWN_GLYCOGENOLYSIS	0.299618	0.153567	0.996631	0.813063	1.26308	Gorilla_gorilla,Pan_troglodytes,Pongo_abelii
REACTOME_GLYCOGEN_METABOLISM	0.243546	0.153443	0.996648	0.83259	1.14863	Gorilla_gorilla,Pan_troglodytes,Pongo_abelii
REACTOME_GLYCOGEN_SYNTHESIS	-0.535383	0.154048	0.996813	0.732533	1.56141	Gorilla_gorilla,Pan_troglodytes,Pongo_abelii
REACTOME_GLYCOLYSIS	-0.221867	0.155124	0.997437	0.609741	0.433046	Gorilla_gorilla,Pan_troglodytes,Pongo_abelii
REACTOME_GLYCOPROTEIN_HORMONES	4.52682	0.168226	0.996507	0.139124	3.03224	Pan_troglodytes,Pongo_abelii
REACTOME_GLYCOSAMINOGLYCAN_METABOLISM	0.325158	0.161145	0.998235	0.34592	0.343067	Gorilla_gorilla,Pan_troglodytes,Pongo_abelii
REACTOME_GLYCOSPHINGOLIPID_BIOSYNTHESIS	-0.981582	0.167471	0.998721	0.21682	0.788881	Gorilla_gorilla,Pan_troglodytes,Pongo_abelii
REACTOME_GLYCOSPHINGOLIPID_CATABOLISM	0.449919	0.158	0.998608	0.449715	0.592468	Gorilla_gorilla,Pan_troglodytes,Pongo_abelii
REACTOME_GLYCOSPHINGOLIPID_METABOLISM	-0.100121	0.153579	0.996389	0.844128	0.507671	Gorilla_gorilla,Pan_troglodytes,Pongo_abelii
REACTOME_GLYOXYLATE_METABOLISM_AND_GLYCINE_DEGRADATION	0.024538	0.152946	0.996726	0.978648	0.914143	Gorilla_gorilla,Pan_troglodytes,Pongo_abelii
REACTOME_GOLGI_ASSOCIATED_VESICLE_BIOGENESIS	-0.0760346	0.153487	0.996862	0.800214	0.29951	Gorilla_gorilla,Pan_troglodytes,Pongo_abelii
REACTOME_GOLGI_CISTERNAE_PERICENTRIOLAR_STACK_REORGANIZATION	-2.1301	0.166924	0.995092	0.261292	1.8836	Gorilla_gorilla,Pan_troglodytes,Pongo_abelii
REACTOME_GOLGI_TO_ER_RETROGRADE_TRANSPORT	0.0756467	0.153931	0.996134	0.818177	0.328039	Gorilla_gorilla,Pan_troglodytes,Pongo_abelii
REACTOME_GP1B_IX_V_ACTIVATION_SIGNALLING	-0.349834	0.153642	0.996518	0.81468	1.48789	Gorilla_gorilla,Pan_troglodytes,Pongo_abelii
REACTOME_GPCR_LIGAND_BINDING	0.129361	0.16343	0.998696	0.290652	0.121658	Pan_troglodytes,Pongo_abelii,Gorilla_gorilla
REACTOME_GPER1_SIGNALING	1.34373	0.209343	1	0.0162077	0.547773	Gorilla_gorilla,Pan_troglodytes,Pongo_abelii
REACTOME_GPVI_MEDIATED_ACTIVATION_CASCADE	-0.034109	0.152923	0.996839	0.937196	0.431603	Gorilla_gorilla,Pan_troglodytes,Pongo_abelii
REACTOME_GRB2_EVENTS_IN_ERBB2_SIGNALING	1.52148	0.178978	0.99735	0.101843	0.919953	Gorilla_gorilla,Pan_troglodytes,Pongo_abelii
REACTOME_GRB2_SOS_PROVIDES_LINKAGE_TO_MAPK_SIGNALING_FOR_INTEGRINS	0.254752	0.157649	0.995781	0.530385	0.404369	Gorilla_gorilla,Pan_troglodytes,Pongo_abelii
REACTOME_GROWTH_HORMONE_RECEPTOR_SIGNALING	-2.24392	0.190654	0.994372	0.0568724	1.16232	Gorilla_gorilla,Pan_troglodytes,Pongo_abelii
REACTOME_G_ALPHA_12_13_SIGNALLING_EVENTS	-0.229341	0.166521	0.99706	0.238769	0.193308	Gorilla_gorilla,Pan_troglodytes,Pongo_abelii
REACTOME_G_ALPHA_I_SIGNALLING_EVENTS	0.295273	0.176834	0.999317	0.117288	0.186606	Pan_troglodytes,Pongo_abelii,Gorilla_gorilla
REACTOME_G_ALPHA_Q_SIGNALLING_EVENTS	0.29235	0.16867	0.995959	0.217215	0.235161	Gorilla_gorilla,Pan_troglodytes,Pongo_abelii
REACTOME_G_ALPHA_S_SIGNALLING_EVENTS	0.432405	0.178004	1	0.114186	0.270919	Gorilla_gorilla,Pan_troglodytes,Pongo_abelii
REACTOME_G_ALPHA_Z_SIGNALLING_EVENTS	1.1252	0.193616	1	0.0424865	0.546293	Gorilla_gorilla,Pan_troglodytes,Pongo_abelii
REACTOME_G_BETA_GAMMA_SIGNALLING_THROUGH_CDC42	0.612101	0.170268	0.995336	0.202184	0.476238	Gorilla_gorilla,Pan_troglodytes,Pongo_abelii
REACTOME_G_BETA_GAMMA_SIGNALLING_THROUGH_PI3KGAMMA	1.13567	0.186604	1	0.0658283	0.609392	Gorilla_gorilla,Pan_troglodytes,Pongo_abelii
REACTOME_G_PROTEIN_ACTIVATION	1.42911	0.197983	1	0.0324476	0.657216	Gorilla_gorilla,Pan_troglodytes,Pongo_abelii
REACTOME_G_PROTEIN_BETA_GAMMA_SIGNALLING	0.388491	0.162558	0.995211	0.361613	0.423544	Gorilla_gorilla,Pan_troglodytes,Pongo_abelii
REACTOME_G_PROTEIN_MEDIATED_EVENTS	0.594688	0.167653	0.994402	0.261341	0.525924	Gorilla_gorilla,Pan_troglodytes,Pongo_abelii
REACTOME_HATS_ACETYLATE_HISTONES	0.536326	0.168168	1	0.222185	0.436127	Gorilla_gorilla,Pan_troglodytes,Pongo_abelii
REACTOME_HDACS_DEACETYLATE_HISTONES	0.276729	0.159885	0.996177	0.419001	0.340756	Gorilla_gorilla,Pan_troglodytes,Pongo_abelii
REACTOME_HDL_ASSEMBLY	-0.993205	0.16003	0.997491	0.384867	1.13708	Gorilla_gorilla,Pan_troglodytes,Pongo_abelii
REACTOME_HDL_REMODELING	2.01048	0.162264	0.997766	0.319511	2.00782	Gorilla_gorilla,Pan_troglodytes,Pongo_abelii
REACTOME_HDMS_DEMETHYLATE_HISTONES	-0.486251	0.167216	0.998284	0.220283	0.393768	Gorilla_gorilla,Pan_troglodytes,Pongo_abelii
REACTOME_HDR_THROUGH_HOMOLOGOUS_RECOMBINATION_HRR	-0.452027	0.17046	0.999405	0.180384	0.334667	Gorilla_gorilla,Pan_troglodytes,Pongo_abelii
REACTOME_HDR_THROUGH_MMEJ_ALT_NHEJ	-1.34627	0.188616	1	0.0580089	0.700606	Gorilla_gorilla,Pan_troglodytes,Pongo_abelii
REACTOME_HDR_THROUGH_SINGLE_STRAND_ANNEALING_SSA	-0.0962763	0.153319	0.996919	0.82132	0.424973	Gorilla_gorilla,Pan_troglodytes,Pongo_abelii
REACTOME_HEDGEHOG_LIGAND_BIOGENESIS	0.106043	0.152999	0.996925	0.889105	0.758233	Gorilla_gorilla,Pan_troglodytes,Pongo_abelii
REACTOME_HEDGEHOG_OFF_STATE	-0.189727	0.156535	0.997011	0.538438	0.30716	Gorilla_gorilla,Pan_troglodytes,Pongo_abelii
REACTOME_HEDGEHOG_ON_STATE	-0.110351	0.153711	0.99653	0.802171	0.439081	Gorilla_gorilla,Pan_troglodytes,Pongo_abelii
REACTOME_HEME_BIOSYNTHESIS	-1.82387	0.166154	0.996545	0.251392	1.57932	Gorilla_gorilla,Pan_troglodytes,Pongo_abelii
REACTOME_HEME_DEGRADATION	0.287279	0.15501	0.996124	0.689297	0.716091	Gorilla_gorilla,Pan_troglodytes,Pongo_abelii
REACTOME_HEME_SIGNALING	1.51453	0.160635	0.997557	0.365525	1.66477	Gorilla_gorilla,Pan_troglodytes,Pongo_abelii
REACTOME_HEMOSTASIS	0.0616287	0.15606	0.99647	0.588272	0.113412	Gorilla_gorilla,Pan_troglodytes,Pongo_abelii
REACTOME_HEPARAN_SULFATE_HEPARIN_HS_GAG_METABOLISM	0.426027	0.155398	0.998357	0.576348	0.759554	Gorilla_gorilla,Pan_troglodytes,Pongo_abelii
REACTOME_HIGHLY_CALCIUM_PERMEABLE_NICOTINIC_ACETYLCHOLINE_RECEPTORS	1.23629	0.156092	0.997695	0.543999	2.02928	Gorilla_gorilla,Pan_troglodytes,Pongo_abelii
REACTOME_HIGHLY_CALCIUM_PERMEABLE_POSTSYNAPTIC_NICOTINIC_ACETYLCHOLINE_RECEPTORS	1.25194	0.156991	0.998077	0.493535	1.82056	Gorilla_gorilla,Pan_troglodytes,Pongo_abelii
REACTOME_HIGHLY_SODIUM_PERMEABLE_POSTSYNAPTIC_ACETYLCHOLINE_NICOTINIC_RECEPTORS	-0.389182	0.153556	0.996433	0.841807	1.94403	Gorilla_gorilla,Pan_troglodytes,Pongo_abelii
REACTOME_HISTIDINE_CATABOLISM	-0.0221624	0.152956	0.996704	0.989672	1.70702	Gorilla_gorilla,Pan_troglodytes,Pongo_abelii
REACTOME_HOMOLOGOUS_DNA_PAIRING_AND_STRAND_EXCHANGE	-0.212076	0.154853	0.99769	0.621336	0.42777	Gorilla_gorilla,Pan_troglodytes,Pongo_abelii
REACTOME_HOMOLOGY_DIRECTED_REPAIR	-0.105551	0.154089	0.997161	0.705681	0.278547	Gorilla_gorilla,Pan_troglodytes,Pongo_abelii
REACTOME_HORMONE_LIGAND_BINDING_RECEPTORS	-0.427226	0.154194	0.99617	0.774412	1.48589	Gorilla_gorilla,Pan_troglodytes,Pongo_abelii
REACTOME_HSF1_ACTIVATION	0.0231393	0.152942	0.996726	0.985049	1.2312	Gorilla_gorilla,Pan_troglodytes,Pongo_abelii
REACTOME_HSF1_DEPENDENT_TRANSACTIVATION	-0.0900303	0.153085	0.996963	0.861397	0.514087	Gorilla_gorilla,Pan_troglodytes,Pongo_abelii
REACTOME_HSP90_CHAPERONE_CYCLE_FOR_STEROID_HORMONE_RECEPTORS_SHR_IN_THE_PRESENCE_OF_LIGAND	1.01911	0.178314	0.99678	0.10864	0.628541	Gorilla_gorilla,Pan_troglodytes,Pongo_abelii
REACTOME_HS_GAG_BIOSYNTHESIS	0.473978	0.155691	0.996429	0.615002	0.938933	Gorilla_gorilla,Pan_troglodytes,Pongo_abelii
REACTOME_HS_GAG_DEGRADATION	-1.226	0.164433	0.993855	0.350132	1.30493	Gorilla_gorilla,Pan_troglodytes,Pongo_abelii
REACTOME_HUR_ELAVL1_BINDS_AND_STABILIZES_MRNA	1.66771	0.169266	0.999953	0.204609	1.30459	Gorilla_gorilla,Pan_troglodytes,Pongo_abelii
REACTOME_HYALURONAN_BIOSYNTHESIS_AND_EXPORT	-1.06493	0.155884	0.997805	0.553464	1.78997	Gorilla_gorilla,Pan_troglodytes,Pongo_abelii
REACTOME_HYALURONAN_METABOLISM	0.5141	0.156677	0.99733	0.521566	0.798784	Gorilla_gorilla,Pan_troglodytes,Pongo_abelii
REACTOME_HYALURONAN_UPTAKE_AND_DEGRADATION	0.934479	0.16343	0.99861	0.29033	0.878248	Gorilla_gorilla,Pan_troglodytes,Pongo_abelii
REACTOME_HYDROLYSIS_OF_LPC	0.395081	0.153753	0.996337	0.819849	1.72944	Gorilla_gorilla,Pan_troglodytes,Pongo_abelii
REACTOME_HYPUSINE_SYNTHESIS_FROM_EIF5A_LYSINE	-1.94228	0.158529	0.996049	0.476903	2.71854	Gorilla_gorilla,Pan_troglodytes,Pongo_abelii
REACTOME_IFNG_SIGNALING_ACTIVATES_MAPKS	-0.540651	0.153642	0.99651	0.81576	2.31318	Gorilla_gorilla,Pan_troglodytes,Pongo_abelii
REACTOME_IKK_COMPLEX_RECRUITMENT_MEDIATED_BY_RIP1	0.713121	0.164237	0.997111	0.281543	0.658015	Gorilla_gorilla,Pan_troglodytes,Pongo_abelii
REACTOME_IL_6_TYPE_CYTOKINE_RECEPTOR_LIGAND_INTERACTIONS	-0.166257	0.15328	0.996773	0.846729	0.857502	Gorilla_gorilla,Pan_troglodytes,Pongo_abelii
REACTOME_IMMUNE_SYSTEM	-0.0199426	0.154778	0.997043	0.651063	0.0439368	Gorilla_gorilla,Pan_troglodytes,Pongo_abelii
REACTOME_IMMUNOREGULATORY_INTERACTIONS_BETWEEN_A_LYMPHOID_AND_A_NON_LYMPHOID_CELL	-0.465004	0.186173	0.991274	0.0954279	0.275773	Gorilla_gorilla,Pan_troglodytes,Pongo_abelii
REACTOME_INACTIVATION_OF_CSF3_G_CSF_SIGNALING	-0.0284454	0.152982	0.99669	0.967023	0.68603	Gorilla_gorilla,Pan_troglodytes,Pongo_abelii
REACTOME_INCRETIN_SYNTHESIS_SECRETION_AND_INACTIVATION	2.00486	0.166733	0.994201	0.284443	1.8612	Gorilla_gorilla,Pan_troglodytes,Pongo_abelii
REACTOME_INFLAMMASOMES	0.363236	0.1541	0.997	0.71414	0.988326	Gorilla_gorilla,Pan_troglodytes,Pongo_abelii
REACTOME_INHIBITION_OF_REPLICATION_INITIATION_OF_DAMAGED_DNA_BY_RB1_E2F1	-2.12061	0.173576	1	0.153076	1.47096	Gorilla_gorilla,Pan_troglodytes,Pongo_abelii
REACTOME_INHIBITION_OF_THE_PROTEOLYTIC_ACTIVITY_OF_APC_C_REQUIRED_FOR_THE_ONSET_OF_ANAPHASE_BY_MITOTIC_SPINDLE_CHECKPOINT_COMPONENTS	-0.13872	0.15327	0.99671	0.858212	0.774131	Gorilla_gorilla,Pan_troglodytes,Pongo_abelii
REACTOME_INITIAL_TRIGGERING_OF_COMPLEMENT	-0.555546	0.158617	0.995684	0.487591	0.796844	Gorilla_gorilla,Pan_troglodytes,Pongo_abelii
REACTOME_INITIATION_OF_NUCLEAR_ENVELOPE_NE_REFORMATION	1.04497	0.170319	0.996801	0.184993	0.781942	Gorilla_gorilla,Pan_troglodytes,Pongo_abelii
REACTOME_INNATE_IMMUNE_SYSTEM	-0.0315812	0.155228	0.997754	0.594226	0.0590591	Gorilla_gorilla,Pan_troglodytes,Pongo_abelii
REACTOME_INOSITOL_PHOSPHATE_METABOLISM	-1.05711	0.207974	1	0.0176158	0.436683	Gorilla_gorilla,Pan_troglodytes,Pongo_abelii
REACTOME_INSERTION_OF_TAIL_ANCHORED_PROTEINS_INTO_THE_ENDOPLASMIC_RETICULUM_MEMBRANE	-0.695373	0.156907	0.996938	0.521392	1.07999	Gorilla_gorilla,Pan_troglodytes,Pongo_abelii
REACTOME_INSULIN_PROCESSING	1.46261	0.166585	0.99648	0.244545	1.24816	Gorilla_gorilla,Pan_troglodytes,Pongo_abelii
REACTOME_INSULIN_RECEPTOR_RECYCLING	-0.804801	0.166231	0.994868	0.279777	0.739871	Gorilla_gorilla,Pan_troglodytes,Pongo_abelii
REACTOME_INSULIN_RECEPTOR_SIGNALLING_CASCADE	0.740576	0.169969	0.996965	0.188119	0.558156	Gorilla_gorilla,Pan_troglodytes,Pongo_abelii
REACTOME_INTEGRATION_OF_ENERGY_METABOLISM	-0.120708	0.154961	0.996632	0.658602	0.272233	Gorilla_gorilla,Pan_troglodytes,Pongo_abelii
REACTOME_INTEGRIN_CELL_SURFACE_INTERACTIONS	0.0295908	0.152919	0.996891	0.923441	0.307005	Gorilla_gorilla,Pan_troglodytes,Pongo_abelii
REACTOME_INTEGRIN_SIGNALING	0.478014	0.171565	0.996081	0.17635	0.350599	Gorilla_gorilla,Pan_troglodytes,Pongo_abelii
REACTOME_INTERACTION_BETWEEN_L1_AND_ANKYRINS	-0.662563	0.171578	0.997964	0.163519	0.471409	Gorilla_gorilla,Pan_troglodytes,Pongo_abelii
REACTOME_INTERACTION_WITH_CUMULUS_CELLS_AND_THE_ZONA_PELLUCIDA	-0.118134	0.153104	0.996641	0.918686	1.15373	Gorilla_gorilla,Pan_troglodytes,Pongo_abelii
REACTOME_INTERCONVERSION_OF_NUCLEOTIDE_DI_AND_TRIPHOSPHATES	-0.247972	0.155387	0.996832	0.615715	0.492216	Gorilla_gorilla,Pan_troglodytes,Pongo_abelii
REACTOME_INTERFERON_ALPHA_BETA_SIGNALING	-1.56365	0.200381	0.998056	0.0263374	0.69169	Gorilla_gorilla,Pan_troglodytes,Pongo_abelii
REACTOME_INTERFERON_GAMMA_SIGNALING	0.0555004	0.153236	0.996566	0.893026	0.411482	Gorilla_gorilla,Pan_troglodytes,Pongo_abelii
REACTOME_INTERFERON_SIGNALING	-0.00252606	0.152947	0.996715	0.992312	0.261404	Gorilla_gorilla,Pan_troglodytes,Pongo_abelii
REACTOME_INTERLEUKIN_12_FAMILY_SIGNALING	-2.19829	0.200621	0.998714	0.0259546	0.969868	Gorilla_gorilla,Pan_troglodytes,Pongo_abelii
REACTOME_INTERLEUKIN_15_SIGNALING	0.57202	0.156083	0.997237	0.556198	0.968154	Gorilla_gorilla,Pan_troglodytes,Pongo_abelii
REACTOME_INTERLEUKIN_17_SIGNALING	0.174696	0.157905	0.9944	0.598296	0.33034	Gorilla_gorilla,Pan_troglodytes,Pongo_abelii
REACTOME_INTERLEUKIN_1_FAMILY_SIGNALING	-0.234513	0.163274	0.998634	0.293837	0.22202	Gorilla_gorilla,Pan_troglodytes,Pongo_abelii
REACTOME_INTERLEUKIN_1_PROCESSING	-0.160352	0.153488	0.996612	0.82913	0.740713	Gorilla_gorilla,Pan_troglodytes,Pongo_abelii
REACTOME_INTERLEUKIN_20_FAMILY_SIGNALING	-0.416732	0.154882	0.996726	0.659553	0.942659	Gorilla_gorilla,Pan_troglodytes,Pongo_abelii
REACTOME_INTERLEUKIN_21_SIGNALING	0.93329	0.155572	0.997675	0.574388	1.65541	Gorilla_gorilla,Pan_troglodytes,Pongo_abelii
REACTOME_INTERLEUKIN_23_SIGNALING	-2.33387	0.205082	1	0.0210093	0.992488	Gorilla_gorilla,Pan_troglodytes,Pongo_abelii
REACTOME_INTERLEUKIN_27_SIGNALING	-1.37022	0.163079	0.996636	0.314617	1.35455	Gorilla_gorilla,Pan_troglodytes,Pongo_abelii
REACTOME_INTERLEUKIN_2_FAMILY_SIGNALING	0.44393	0.159737	0.998171	0.387747	0.511341	Gorilla_gorilla,Pan_troglodytes,Pongo_abelii
REACTOME_INTERLEUKIN_2_SIGNALING	0.350209	0.154149	0.996855	0.718763	0.969272	Gorilla_gorilla,Pan_troglodytes,Pongo_abelii
REACTOME_INTERLEUKIN_35_SIGNALLING	-1.89021	0.175743	0.997542	0.125035	1.22007	Gorilla_gorilla,Pan_troglodytes,Pongo_abelii
REACTOME_INTERLEUKIN_36_PATHWAY	0.0598174	0.152915	0.99678	0.970548	1.61538	Gorilla_gorilla,Pan_troglodytes,Pongo_abelii
REACTOME_INTERLEUKIN_3_INTERLEUKIN_5_AND_GM_CSF_SIGNALING	-0.79651	0.177764	0.999567	0.111925	0.495877	Gorilla_gorilla,Pan_troglodytes,Pongo_abelii
REACTOME_INTERLEUKIN_4_AND_INTERLEUKIN_13_SIGNALING	-0.104562	0.152995	0.996789	0.920398	1.04322	Gorilla_gorilla,Pan_troglodytes,Pongo_abelii
REACTOME_INTERLEUKIN_6_FAMILY_SIGNALING	-0.748213	0.168508	0.997491	0.204156	0.584709	Gorilla_gorilla,Pan_troglodytes,Pongo_abelii
REACTOME_INTERLEUKIN_6_SIGNALING	-1.43974	0.187967	0.998505	0.0565818	0.744869	Gorilla_gorilla,Pan_troglodytes,Pongo_abelii
REACTOME_INTERLEUKIN_7_SIGNALING	-0.270545	0.154119	0.996507	0.749812	0.845657	Gorilla_gorilla,Pan_troglodytes,Pongo_abelii
REACTOME_INTERLEUKIN_9_SIGNALING	0.954888	0.155557	0.997607	0.57689	1.70488	Gorilla_gorilla,Pan_troglodytes,Pongo_abelii
REACTOME_INTERLEUKIN_RECEPTOR_SHC_SIGNALING	0.145296	0.153215	0.996657	0.880536	0.963873	Gorilla_gorilla,Pan_troglodytes,Pongo_abelii
REACTOME_INTRACELLULAR_SIGNALING_BY_SECOND_MESSENGERS	0.420593	0.206877	1	0.0188325	0.175636	Gorilla_gorilla,Pan_troglodytes,Pongo_abelii
REACTOME_INTRAFLAGELLAR_TRANSPORT	-0.600397	0.180434	1	0.0975252	0.358354	Gorilla_gorilla,Pan_troglodytes,Pongo_abelii
REACTOME_INTRA_GOLGI_AND_RETROGRADE_GOLGI_TO_ER_TRAFFIC	0.0253342	0.153193	0.996482	0.931655	0.294527	Gorilla_gorilla,Pan_troglodytes,Pongo_abelii
REACTOME_INTRA_GOLGI_TRAFFIC	-0.766923	0.170048	1	0.194741	0.586785	Gorilla_gorilla,Pan_troglodytes,Pongo_abelii
REACTOME_INTRINSIC_PATHWAY_FOR_APOPTOSIS	0.0591384	0.153225	0.996515	0.90903	0.516028	Gorilla_gorilla,Pan_troglodytes,Pongo_abelii
REACTOME_INTRINSIC_PATHWAY_OF_FIBRIN_CLOT_FORMATION	1.00076	0.160037	0.998436	0.377888	1.12898	Gorilla_gorilla,Pan_troglodytes,Pongo_abelii
REACTOME_INWARDLY_RECTIFYING_K_CHANNELS	0.780506	0.181651	0.997869	0.0846804	0.447401	Gorilla_gorilla,Pan_troglodytes,Pongo_abelii
REACTOME_IONOTROPIC_ACTIVITY_OF_KAINATE_RECEPTORS	-0.2193	0.156286	0.998161	0.527348	0.345533	Gorilla_gorilla,Pan_troglodytes,Pongo_abelii
REACTOME_ION_CHANNEL_TRANSPORT	-0.135708	0.159845	0.996703	0.406095	0.162537	Gorilla_gorilla,Pan_troglodytes,Pongo_abelii
REACTOME_ION_HOMEOSTASIS	0.142804	0.155607	0.996045	0.644663	0.308539	Gorilla_gorilla,Pan_troglodytes,Pongo_abelii
REACTOME_ION_TRANSPORT_BY_P_TYPE_ATPASES	-0.228861	0.158333	0.998276	0.43634	0.292631	Gorilla_gorilla,Pan_troglodytes,Pongo_abelii
REACTOME_IRAK1_RECRUITS_IKK_COMPLEX	-0.456265	0.155102	0.996494	0.65552	1.01917	Gorilla_gorilla,Pan_troglodytes,Pongo_abelii
REACTOME_IRAK2_MEDIATED_ACTIVATION_OF_TAK1_COMPLEX	-2.73137	0.202864	1	0.0240571	1.18893	Gorilla_gorilla,Pan_troglodytes,Pongo_abelii
REACTOME_IRF3_MEDIATED_INDUCTION_OF_TYPE_I_IFN	-1.24234	0.163585	0.995821	0.318559	1.23825	Gorilla_gorilla,Pan_troglodytes,Pongo_abelii
REACTOME_IRON_UPTAKE_AND_TRANSPORT	-0.414026	0.160029	0.996464	0.405867	0.495637	Gorilla_gorilla,Pan_troglodytes,Pongo_abelii
REACTOME_IRS_MEDIATED_SIGNALLING	0.587213	0.162078	0.996948	0.334446	0.604931	Gorilla_gorilla,Pan_troglodytes,Pongo_abelii
REACTOME_ISG15_ANTIVIRAL_MECHANISM	-0.307047	0.15735	0.996238	0.525143	0.481211	Gorilla_gorilla,Pan_troglodytes,Pongo_abelii
REACTOME_JNK_C_JUN_KINASES_PHOSPHORYLATION_AND_ACTIVATION_MEDIATED_BY_ACTIVATED_HUMAN_TAK1	-0.447317	0.157725	0.998423	0.460267	0.603034	Gorilla_gorilla,Pan_troglodytes,Pongo_abelii
REACTOME_JOSEPHIN_DOMAIN_DUBS	-0.945038	0.159712	0.997383	0.396764	1.10957	Gorilla_gorilla,Pan_troglodytes,Pongo_abelii
REACTOME_KEAP1_NFE2L2_PATHWAY	0.348014	0.157611	0.996578	0.499207	0.512808	Gorilla_gorilla,Pan_troglodytes,Pongo_abelii
REACTOME_KERATAN_SULFATE_BIOSYNTHESIS	-0.105227	0.152925	0.996991	0.898445	0.822033	Gorilla_gorilla,Pan_troglodytes,Pongo_abelii
REACTOME_KERATAN_SULFATE_DEGRADATION	1.25203	0.164557	1	0.289026	1.17349	Gorilla_gorilla,Pan_troglodytes,Pongo_abelii
REACTOME_KERATAN_SULFATE_KERATIN_METABOLISM	0.0142143	0.152953	0.996711	0.985002	0.753939	Gorilla_gorilla,Pan_troglodytes,Pongo_abelii
REACTOME_KERATINIZATION	0.0124766	0.152855	0.996867	0.970858	0.340521	Gorilla_gorilla,Pan_troglodytes,Pongo_abelii
REACTOME_KETONE_BODY_METABOLISM	-1.06066	0.156697	0.997593	0.514537	1.62049	Gorilla_gorilla,Pan_troglodytes,Pongo_abelii
REACTOME_KINESINS	-0.0966695	0.153276	0.997306	0.792183	0.365746	Gorilla_gorilla,Pan_troglodytes,Pongo_abelii
REACTOME_KSRP_KHSRP_BINDS_AND_DESTABILIZES_MRNA	1.22949	0.162842	0.996507	0.322762	1.23618	Gorilla_gorilla,Pan_troglodytes,Pongo_abelii
REACTOME_L1CAM_INTERACTIONS	-0.0985831	0.154325	0.997204	0.681326	0.239239	Gorilla_gorilla,Pan_troglodytes,Pongo_abelii
REACTOME_LAGGING_STRAND_SYNTHESIS	-1.21011	0.16287	0.996267	0.326817	1.227	Gorilla_gorilla,Pan_troglodytes,Pongo_abelii
REACTOME_LAMININ_INTERACTIONS	0.613343	0.156955	0.996364	0.540644	0.998407	Gorilla_gorilla,Pan_troglodytes,Pongo_abelii
REACTOME_LDL_CLEARANCE	-0.773386	0.16383	0.995612	0.317274	0.768779	Gorilla_gorilla,Pan_troglodytes,Pongo_abelii
REACTOME_LECTIN_PATHWAY_OF_COMPLEMENT_ACTIVATION	0.224325	0.153035	0.997124	0.850938	1.19008	Gorilla_gorilla,Pan_troglodytes,Pongo_abelii
REACTOME_LEUKOTRIENE_RECEPTORS	0.207715	0.153146	0.996574	0.921761	2.10861	Gorilla_gorilla,Pan_troglodytes,Pongo_abelii
REACTOME_LGI_ADAM_INTERACTIONS	-0.407986	0.157942	0.995762	0.516309	0.625968	Gorilla_gorilla,Pan_troglodytes,Pongo_abelii
REACTOME_LIGAND_RECEPTOR_INTERACTIONS	-1.0197	0.154643	0.99778	0.634378	2.13642	Gorilla_gorilla,Pan_troglodytes,Pongo_abelii
REACTOME_LINOLEIC_ACID_LA_METABOLISM	1.69538	0.174029	0.995489	0.154692	1.18068	Gorilla_gorilla,Pan_troglodytes,Pongo_abelii
REACTOME_LIPID_PARTICLE_ORGANIZATION	2.42761	0.159336	0.995678	0.456916	3.2483	Gorilla_gorilla,Pan_troglodytes,Pongo_abelii
REACTOME_LYSINE_CATABOLISM	0.909669	0.155934	0.996868	0.578264	1.63003	Gorilla_gorilla,Pan_troglodytes,Pongo_abelii
REACTOME_LYSOSOME_VESICLE_BIOGENESIS	0.268032	0.15595	0.997348	0.560487	0.458632	Gorilla_gorilla,Pan_troglodytes,Pongo_abelii
REACTOME_LYSOSPHINGOLIPID_AND_LPA_RECEPTORS	-0.882138	0.162155	0.996642	0.337883	0.915276	Gorilla_gorilla,Pan_troglodytes,Pongo_abelii
REACTOME_MACROAUTOPHAGY	0.387636	0.165993	0.998799	0.24122	0.328454	Gorilla_gorilla,Pan_troglodytes,Pongo_abelii
REACTOME_MAJOR_PATHWAY_OF_RRNA_PROCESSING_IN_THE_NUCLEOLUS_AND_CYTOSOL	-0.0653564	0.158112	0.996437	0.481205	0.0923795	Gorilla_gorilla,Pan_troglodytes,Pongo_abelii
REACTOME_MAP2K_AND_MAPK_ACTIVATION	0.364304	0.159828	0.995848	0.431539	0.460957	Gorilla_gorilla,Pan_troglodytes,Pongo_abelii
REACTOME_MAP3K8_TPL2_DEPENDENT_MAPK1_3_ACTIVATION	-0.237355	0.153899	0.997141	0.726281	0.675772	Gorilla_gorilla,Pan_troglodytes,Pongo_abelii
REACTOME_MAPK1_ERK2_ACTIVATION	-1.93269	0.173655	0.998081	0.142013	1.30403	Gorilla_gorilla,Pan_troglodytes,Pongo_abelii
REACTOME_MAPK3_ERK1_ACTIVATION	-1.30838	0.162738	0.996799	0.320152	1.30839	Gorilla_gorilla,Pan_troglodytes,Pongo_abelii
REACTOME_MAPK6_MAPK4_SIGNALING	0.254546	0.157418	0.995939	0.534994	0.408623	Gorilla_gorilla,Pan_troglodytes,Pongo_abelii
REACTOME_MAPK_FAMILY_SIGNALING_CASCADES	0.135818	0.163609	0.994259	0.36053	0.147737	Gorilla_gorilla,Pan_troglodytes,Pongo_abelii
REACTOME_MAPK_TARGETS_NUCLEAR_EVENTS_MEDIATED_BY_MAP_KINASES	0.589236	0.179249	0.989085	0.182558	0.438453	Gorilla_gorilla,Pan_troglodytes,Pongo_abelii
REACTOME_MELANIN_BIOSYNTHESIS	-5.97607	0.172593	0.996327	0.162206	4.23852	Gorilla_gorilla,Pan_troglodytes,Pongo_abelii
REACTOME_MEMBRANE_TRAFFICKING	-0.00773182	0.152952	0.996819	0.929775	0.0874741	Gorilla_gorilla,Pan_troglodytes,Pongo_abelii
REACTOME_METABOLISM	-0.0128532	0.153457	0.996816	0.809739	0.0532196	Gorilla_gorilla,Pan_troglodytes,Pongo_abelii
REACTOME_METABOLISM_OF_AMINE_DERIVED_HORMONES	-1.76201	0.188452	1	0.0586082	0.919189	Gorilla_gorilla,Pan_troglodytes,Pongo_abelii
REACTOME_METABOLISM_OF_AMINO_ACIDS_AND_DERIVATIVES	-0.11672	0.154944	0.997615	0.61686	0.232439	Gorilla_gorilla,Pan_troglodytes,Pongo_abelii
REACTOME_METABOLISM_OF_ANGIOTENSINOGEN_TO_ANGIOTENSINS	-1.57789	0.19962	0.9983	0.0275435	0.703686	Gorilla_gorilla,Pan_troglodytes,Pongo_abelii
REACTOME_METABOLISM_OF_CARBOHYDRATES	0.122934	0.155725	0.996887	0.590575	0.227635	Gorilla_gorilla,Pan_troglodytes,Pongo_abelii
REACTOME_METABOLISM_OF_COFACTORS	-0.881856	0.161937	0.996729	0.342057	0.92297	Gorilla_gorilla,Pan_troglodytes,Pongo_abelii
REACTOME_METABOLISM_OF_FAT_SOLUBLE_VITAMINS	-0.357464	0.158334	0.996379	0.473466	0.49644	Gorilla_gorilla,Pan_troglodytes,Pongo_abelii
REACTOME_METABOLISM_OF_FOLATE_AND_PTERINES	1.443	0.16867	1	0.214443	1.15367	Gorilla_gorilla,Pan_troglodytes,Pongo_abelii
REACTOME_METABOLISM_OF_LIPIDS	-0.0427423	0.15438	0.996743	0.703339	0.111861	Gorilla_gorilla,Pan_troglodytes,Pongo_abelii
REACTOME_METABOLISM_OF_NITRIC_OXIDE_NOS3_ACTIVATION_AND_REGULATION	0.172047	0.15368	0.996932	0.76691	0.578563	Gorilla_gorilla,Pan_troglodytes,Pongo_abelii
REACTOME_METABOLISM_OF_NUCLEOTIDES	0.0316922	0.153071	0.996704	0.914266	0.2935	Gorilla_gorilla,Pan_troglodytes,Pongo_abelii
REACTOME_METABOLISM_OF_POLYAMINES	0.144403	0.153157	0.996869	0.859103	0.810996	Gorilla_gorilla,Pan_troglodytes,Pongo_abelii
REACTOME_METABOLISM_OF_PORPHYRINS	-0.121568	0.153083	0.996936	0.865876	0.717592	Gorilla_gorilla,Pan_troglodytes,Pongo_abelii
REACTOME_METABOLISM_OF_PROTEINS	0.0379931	0.157632	0.998004	0.465954	0.0518766	Gorilla_gorilla,Pan_troglodytes,Pongo_abelii
REACTOME_METABOLISM_OF_RNA	0.0107905	0.153226	0.99671	0.868292	0.064874	Gorilla_gorilla,Pan_troglodytes,Pongo_abelii
REACTOME_METABOLISM_OF_STEROIDS	0.311816	0.162634	0.99778	0.310457	0.305597	Gorilla_gorilla,Pan_troglodytes,Pongo_abelii
REACTOME_METABOLISM_OF_STEROID_HORMONES	0.363814	0.155073	0.997622	0.607787	0.706232	Gorilla_gorilla,Pan_troglodytes,Pongo_abelii
REACTOME_METABOLISM_OF_VITAMINS_AND_COFACTORS	-0.112146	0.155054	0.996999	0.631966	0.233298	Gorilla_gorilla,Pan_troglodytes,Pongo_abelii
REACTOME_METABOLISM_OF_WATER_SOLUBLE_VITAMINS_AND_COFACTORS	0.0326929	0.153174	0.996605	0.903286	0.268249	Gorilla_gorilla,Pan_troglodytes,Pongo_abelii
REACTOME_METALLOPROTEASE_DUBS	-0.445101	0.156991	0.997722	0.497998	0.654018	Gorilla_gorilla,Pan_troglodytes,Pongo_abelii
REACTOME_METAL_ION_SLC_TRANSPORTERS	-0.633558	0.15693	0.996507	0.535987	1.01953	Gorilla_gorilla,Pan_troglodytes,Pongo_abelii
REACTOME_METHYLATION	-2.40149	0.20373	1	0.0228176	1.03575	Gorilla_gorilla,Pan_troglodytes,Pongo_abelii
REACTOME_MET_ACTIVATES_PI3K_AKT_SIGNALING	0.385837	0.153295	0.996575	0.875427	2.45378	Gorilla_gorilla,Pan_troglodytes,Pongo_abelii
REACTOME_MET_ACTIVATES_PTK2_SIGNALING	0.218256	0.15612	0.996062	0.606356	0.42199	Gorilla_gorilla,Pan_troglodytes,Pongo_abelii
REACTOME_MET_ACTIVATES_PTPN11	-0.544004	0.153653	0.996625	0.80016	2.14231	Gorilla_gorilla,Pan_troglodytes,Pongo_abelii
REACTOME_MET_ACTIVATES_RAP1_AND_RAC1	-0.191806	0.153466	0.99679	0.811198	0.800441	Gorilla_gorilla,Pan_troglodytes,Pongo_abelii
REACTOME_MET_ACTIVATES_RAS_SIGNALING	0.429725	0.153898	0.996348	0.795342	1.65155	Gorilla_gorilla,Pan_troglodytes,Pongo_abelii
REACTOME_MET_INTERACTS_WITH_TNS_PROTEINS	-0.201125	0.153223	0.99657	0.896301	1.53851	Gorilla_gorilla,Pan_troglodytes,Pongo_abelii
REACTOME_MET_PROMOTES_CELL_MOTILITY	0.266139	0.157552	0.996234	0.515128	0.407184	Gorilla_gorilla,Pan_troglodytes,Pongo_abelii
REACTOME_MET_RECEPTOR_ACTIVATION	-1.76212	0.158662	0.995569	0.490483	2.54441	Gorilla_gorilla,Pan_troglodytes,Pongo_abelii
REACTOME_MET_RECEPTOR_RECYCLING	-1.89102	0.158839	0.998497	0.417685	2.32194	Gorilla_gorilla,Pan_troglodytes,Pongo_abelii
REACTOME_MHC_CLASS_II_ANTIGEN_PRESENTATION	0.480891	0.176607	0.993138	0.154451	0.3347	Gorilla_gorilla,Pan_troglodytes,Pongo_abelii
REACTOME_MICRORNA_MIRNA_BIOGENESIS	0.235486	0.153233	0.996612	0.884506	1.61628	Gorilla_gorilla,Pan_troglodytes,Pongo_abelii
REACTOME_MINERALOCORTICOID_BIOSYNTHESIS	-1.55782	0.158305	0.995437	0.513569	2.37458	Pan_troglodytes,Pongo_abelii,Gorilla_gorilla
REACTOME_MIRO_GTPASE_CYCLE	-1.35903	0.176114	0.998416	0.120513	0.866528	Gorilla_gorilla,Pan_troglodytes,Pongo_abelii
REACTOME_MISCELLANEOUS_SUBSTRATES	-2.23528	0.180229	0.998155	0.0923994	1.31328	Gorilla_gorilla,Pan_troglodytes,Pongo_abelii
REACTOME_MISCELLANEOUS_TRANSPORT_AND_BINDING_EVENTS	0.235109	0.156003	0.99625	0.603515	0.451008	Gorilla_gorilla,Pan_troglodytes,Pongo_abelii
REACTOME_MISMATCH_REPAIR	0.200726	0.153164	0.997551	0.791681	0.75757	Gorilla_gorilla,Pan_troglodytes,Pongo_abelii
REACTOME_MISMATCH_REPAIR_MMR_DIRECTED_BY_MSH2_MSH3_MUTSBETA	-3.65197	0.190391	0.994067	0.0590321	1.90839	Gorilla_gorilla,Pan_troglodytes,Pongo_abelii
REACTOME_MITOCHONDRIAL_BIOGENESIS	0.0362336	0.153037	0.996633	0.955132	0.642095	Gorilla_gorilla,Pan_troglodytes,Pongo_abelii
REACTOME_MITOCHONDRIAL_CALCIUM_ION_TRANSPORT	-2.07608	0.174305	0.997401	0.138067	1.38672	Gorilla_gorilla,Pan_troglodytes,Pongo_abelii
REACTOME_MITOCHONDRIAL_FATTY_ACID_BETA_OXIDATION	0.304863	0.154085	0.997646	0.684057	0.746608	Gorilla_gorilla,Pan_troglodytes,Pongo_abelii
REACTOME_MITOCHONDRIAL_FATTY_ACID_BETA_OXIDATION_OF_SATURATED_FATTY_ACIDS	-0.13599	0.153029	0.996651	0.951994	2.25221	Gorilla_gorilla,Pan_troglodytes,Pongo_abelii
REACTOME_MITOCHONDRIAL_IRON_SULFUR_CLUSTER_BIOGENESIS	1.75954	0.176714	1	0.124257	1.13336	Gorilla_gorilla,Pan_troglodytes,Pongo_abelii
REACTOME_MITOCHONDRIAL_PROTEIN_IMPORT	-0.474922	0.153401	0.996609	0.846068	2.43886	Gorilla_gorilla,Pan_troglodytes,Pongo_abelii
REACTOME_MITOCHONDRIAL_TRANSLATION	0.276259	0.15456	0.998139	0.634152	0.578417	Gorilla_gorilla,Pan_troglodytes,Pongo_abelii
REACTOME_MITOCHONDRIAL_UNCOUPLING	-0.112266	0.152918	0.996816	0.948422	1.73039	Gorilla_gorilla,Pan_troglodytes,Pongo_abelii
REACTOME_MITOPHAGY	-0.546702	0.157071	0.996491	0.529188	0.865255	Gorilla_gorilla,Pan_troglodytes,Pongo_abelii
REACTOME_MITOTIC_G1_PHASE_AND_G1_S_TRANSITION	-0.0691328	0.152917	0.997365	0.848358	0.360445	Gorilla_gorilla,Pan_troglodytes,Pongo_abelii
REACTOME_MITOTIC_G2_G2_M_PHASES	-0.120644	0.159079	0.998342	0.409176	0.145451	Gorilla_gorilla,Pan_troglodytes,Pongo_abelii
REACTOME_MITOTIC_METAPHASE_AND_ANAPHASE	0.0106165	0.153131	0.996536	0.94168	0.144687	Gorilla_gorilla,Pan_troglodytes,Pongo_abelii
REACTOME_MITOTIC_PROMETAPHASE	-0.0964806	0.160396	0.999269	0.375368	0.108266	Gorilla_gorilla,Pan_troglodytes,Pongo_abelii
REACTOME_MITOTIC_PROPHASE	0.259329	0.157424	0.997289	0.486847	0.37133	Gorilla_gorilla,Pan_troglodytes,Pongo_abelii
REACTOME_MITOTIC_SPINDLE_CHECKPOINT	-0.0836496	0.154454	0.998078	0.642953	0.179801	Gorilla_gorilla,Pan_troglodytes,Pongo_abelii
REACTOME_MITOTIC_TELOPHASE_CYTOKINESIS	-0.0774038	0.152866	0.997013	0.913422	0.709816	Gorilla_gorilla,Pan_troglodytes,Pongo_abelii
REACTOME_MOLECULES_ASSOCIATED_WITH_ELASTIC_FIBRES	0.598972	0.1667	0.99919	0.232113	0.49768	Gorilla_gorilla,Pan_troglodytes,Pongo_abelii
REACTOME_MOLYBDENUM_COFACTOR_BIOSYNTHESIS	-1.18775	0.160103	0.996612	0.39961	1.40301	Gorilla_gorilla,Pan_troglodytes,Pongo_abelii
REACTOME_MRNA_CAPPING	0.00956044	0.152945	0.996718	0.993243	1.12562	Gorilla_gorilla,Pan_troglodytes,Pongo_abelii
REACTOME_MRNA_DECAY_BY_3_TO_5_EXORIBONUCLEASE	1.80882	0.179818	0.998304	0.0947824	1.0706	Gorilla_gorilla,Pan_troglodytes,Pongo_abelii
REACTOME_MRNA_DECAY_BY_5_TO_3_EXORIBONUCLEASE	0.526466	0.155462	0.995891	0.667457	1.2211	Gorilla_gorilla,Pan_troglodytes,Pongo_abelii
REACTOME_MRNA_EDITING	0.649395	0.154995	0.996779	0.647519	1.41529	Gorilla_gorilla,Pan_troglodytes,Pongo_abelii
REACTOME_MRNA_EDITING_C_TO_U_CONVERSION	-3.00114	0.162037	0.998833	0.324061	3.02565	Gorilla_gorilla,Pan_troglodytes,Pongo_abelii
REACTOME_MRNA_SPLICING	0.228693	0.164477	0.996574	0.283982	0.2121	Gorilla_gorilla,Pan_troglodytes,Pongo_abelii
REACTOME_MRNA_SPLICING_MINOR_PATHWAY	0.13448	0.153643	0.996292	0.846933	0.694547	Gorilla_gorilla,Pan_troglodytes,Pongo_abelii
REACTOME_MTORC1_MEDIATED_SIGNALLING	-0.934981	0.167364	0.999522	0.225474	0.76577	Gorilla_gorilla,Pan_troglodytes,Pongo_abelii
REACTOME_MTOR_SIGNALLING	-0.244414	0.154539	0.998484	0.634473	0.512228	Gorilla_gorilla,Pan_troglodytes,Pongo_abelii
REACTOME_MULTIFUNCTIONAL_ANION_EXCHANGERS	-0.782448	0.157791	0.996598	0.490151	1.12895	Gorilla_gorilla,Pan_troglodytes,Pongo_abelii
REACTOME_MUSCARINIC_ACETYLCHOLINE_RECEPTORS	1.61881	0.164633	0.997955	0.266307	1.4467	Gorilla_gorilla,Pan_troglodytes,Pongo_abelii
REACTOME_MUSCLE_CONTRACTION	-0.0813366	0.154968	0.996832	0.646765	0.176859	Gorilla_gorilla,Pan_troglodytes,Pongo_abelii
REACTOME_MYD88_INDEPENDENT_TLR4_CASCADE	0.0731568	0.154716	0.995792	0.750705	0.229519	Gorilla_gorilla,Pan_troglodytes,Pongo_abelii
REACTOME_MYD88_MAL_TIRAP_CASCADE_INITIATED_ON_PLASMA_MEMBRANE	-0.0831521	0.153447	0.997781	0.743933	0.253733	Gorilla_gorilla,Pan_troglodytes,Pongo_abelii
REACTOME_MYOGENESIS	0.192489	0.156922	0.995894	0.565037	0.333236	Gorilla_gorilla,Pan_troglodytes,Pongo_abelii
REACTOME_M_PHASE	-0.0420949	0.154322	0.997784	0.659407	0.0951761	Gorilla_gorilla,Pan_troglodytes,Pongo_abelii
REACTOME_NADE_MODULATES_DEATH_SIGNALLING	-0.0656657	0.152963	0.996707	0.974314	2.0334	Gorilla_gorilla,Pan_troglodytes,Pongo_abelii
REACTOME_NA_CL_DEPENDENT_NEUROTRANSMITTER_TRANSPORTERS	-1.48214	0.177701	1	0.11647	0.934561	Gorilla_gorilla,Pan_troglodytes,Pongo_abelii
REACTOME_NCAM1_INTERACTIONS	-1.23768	0.172908	0.998507	0.149043	0.849987	Gorilla_gorilla,Pan_troglodytes,Pongo_abelii
REACTOME_NCAM_SIGNALING_FOR_NEURITE_OUT_GROWTH	-0.211932	0.15617	0.99815	0.533501	0.338972	Gorilla_gorilla,Pan_troglodytes,Pongo_abelii
REACTOME_NECTIN_NECL_TRANS_HETERODIMERIZATION	-1.7555	0.166054	0.997577	0.242314	1.49097	Gorilla_gorilla,Pan_troglodytes,Pongo_abelii
REACTOME_NEDDYLATION	0.257544	0.165885	0.99797	0.243047	0.219079	Gorilla_gorilla,Pan_troglodytes,Pongo_abelii
REACTOME_NEGATIVE_FEEDBACK_REGULATION_OF_MAPK_PATHWAY	-2.28829	0.166167	0.996385	0.253404	1.98996	Gorilla_gorilla,Pan_troglodytes,Pongo_abelii
REACTOME_NEGATIVE_REGULATION_OF_ACTIVITY_OF_TFAP2_AP_2_FAMILY_TRANSCRIPTION_FACTORS	0.968587	0.154819	0.997485	0.629863	2.00257	Gorilla_gorilla,Pan_troglodytes,Pongo_abelii
REACTOME_NEGATIVE_REGULATION_OF_FGFR2_SIGNALING	0.657269	0.156736	0.998934	0.508998	0.991059	Gorilla_gorilla,Pan_troglodytes,Pongo_abelii
REACTOME_NEGATIVE_REGULATION_OF_FGFR3_SIGNALING	0.454514	0.155994	0.998175	0.54278	0.743794	Gorilla_gorilla,Pan_troglodytes,Pongo_abelii
REACTOME_NEGATIVE_REGULATION_OF_FGFR4_SIGNALING	1.07586	0.168487	1	0.217222	0.865417	Gorilla_gorilla,Pan_troglodytes,Pongo_abelii
REACTOME_NEGATIVE_REGULATION_OF_FLT3	-1.39896	0.18844	0.996388	0.0580366	0.728107	Gorilla_gorilla,Pan_troglodytes,Pongo_abelii
REACTOME_NEGATIVE_REGULATION_OF_MAPK_PATHWAY	-0.151271	0.153808	0.997587	0.71273	0.409478	Gorilla_gorilla,Pan_troglodytes,Pongo_abelii
REACTOME_NEGATIVE_REGULATION_OF_MET_ACTIVITY	-1.03532	0.173527	0.997384	0.145485	0.704708	Gorilla_gorilla,Pan_troglodytes,Pongo_abelii
REACTOME_NEGATIVE_REGULATION_OF_TCF_DEPENDENT_SIGNALING_BY_WNT_LIGAND_ANTAGONISTS	0.721638	0.153422	0.996884	0.808074	2.96155	Gorilla_gorilla,Pan_troglodytes,Pongo_abelii
REACTOME_NEGATIVE_REGULATION_OF_THE_PI3K_AKT_NETWORK	0.607128	0.190881	1	0.0503547	0.305838	Gorilla_gorilla,Pan_troglodytes,Pongo_abelii
REACTOME_NEGATIVE_REGULATORS_OF_DDX58_IFIH1_SIGNALING	0.101123	0.153151	0.996597	0.913128	0.924183	Gorilla_gorilla,Pan_troglodytes,Pongo_abelii
REACTOME_NEPHRIN_FAMILY_INTERACTIONS	3.34953	0.195146	0.998752	0.0363343	1.57491	Gorilla_gorilla,Pan_troglodytes,Pongo_abelii
REACTOME_NERVOUS_SYSTEM_DEVELOPMENT	0.0591503	0.156399	0.995879	0.598513	0.111916	Gorilla_gorilla,Pan_troglodytes,Pongo_abelii
REACTOME_NETRIN_1_SIGNALING	0.252656	0.167617	0.992309	0.315517	0.250235	Gorilla_gorilla,Pan_troglodytes,Pongo_abelii
REACTOME_NEUREXINS_AND_NEUROLIGINS	-0.00869619	0.15292	0.996787	0.960753	0.176202	Gorilla_gorilla,Pan_troglodytes,Pongo_abelii
REACTOME_NEURONAL_SYSTEM	0.0769784	0.163422	0.996197	0.314556	0.0760886	Gorilla_gorilla,Pan_troglodytes,Pongo_abelii
REACTOME_NEUROTRANSMITTER_CLEARANCE	1.15763	0.157521	0.997669	0.474962	1.61317	Gorilla_gorilla,Pan_troglodytes,Pongo_abelii
REACTOME_NEUROTRANSMITTER_RECEPTORS_AND_POSTSYNAPTIC_SIGNAL_TRANSMISSION	0.241006	0.168822	0.995864	0.216176	0.193419	Gorilla_gorilla,Pan_troglodytes,Pongo_abelii
REACTOME_NEUROTRANSMITTER_RELEASE_CYCLE	-0.111604	0.15505	0.997474	0.613695	0.220268	Gorilla_gorilla,Pan_troglodytes,Pongo_abelii
REACTOME_NEUTROPHIL_DEGRANULATION	-0.0461213	0.155087	0.996775	0.640594	0.0984351	Gorilla_gorilla,Pan_troglodytes,Pongo_abelii
REACTOME_NF_KB_IS_ACTIVATED_AND_SIGNALS_SURVIVAL	-0.361268	0.153748	0.996215	0.838903	1.77161	Gorilla_gorilla,Pan_troglodytes,Pongo_abelii
REACTOME_NGF_STIMULATED_TRANSCRIPTION	0.358146	0.153465	0.996688	0.823376	1.59961	Gorilla_gorilla,Pan_troglodytes,Pongo_abelii
REACTOME_NICOTINAMIDE_SALVAGING	0.0930656	0.153082	0.996704	0.910192	0.822619	Gorilla_gorilla,Pan_troglodytes,Pongo_abelii
REACTOME_NICOTINATE_METABOLISM	0.280884	0.155646	0.996705	0.604032	0.539589	Gorilla_gorilla,Pan_troglodytes,Pongo_abelii
REACTOME_NITRIC_OXIDE_STIMULATES_GUANYLATE_CYCLASE	-0.62947	0.159847	0.996271	0.417557	0.772701	Gorilla_gorilla,Pan_troglodytes,Pongo_abelii
REACTOME_NOD1_2_SIGNALING_PATHWAY	-0.237962	0.154792	0.997686	0.625788	0.48619	Gorilla_gorilla,Pan_troglodytes,Pongo_abelii
REACTOME_NONCANONICAL_ACTIVATION_OF_NOTCH3	0.604571	0.155943	0.996027	0.62079	1.21755	Gorilla_gorilla,Pan_troglodytes,Pongo_abelii
REACTOME_NONHOMOLOGOUS_END_JOINING_NHEJ	0.318379	0.159509	0.995604	0.452691	0.422027	Gorilla_gorilla,Pan_troglodytes,Pongo_abelii
REACTOME_NONSENSE_MEDIATED_DECAY_NMD	-0.046157	0.155447	0.996382	0.635452	0.0970133	Gorilla_gorilla,Pan_troglodytes,Pongo_abelii
REACTOME_NONSENSE_MEDIATED_DECAY_NMD_INDEPENDENT_OF_THE_EXON_JUNCTION_COMPLEX_EJC	-0.0627888	0.157295	0.996325	0.52438	0.0982227	Gorilla_gorilla,Pan_troglodytes,Pongo_abelii
REACTOME_NON_INTEGRIN_MEMBRANE_ECM_INTERACTIONS	-0.253157	0.154538	0.997055	0.670295	0.592561	Gorilla_gorilla,Pan_troglodytes,Pongo_abelii
REACTOME_NOREPINEPHRINE_NEUROTRANSMITTER_RELEASE_CYCLE	-0.0882411	0.153893	0.996811	0.750441	0.276539	Gorilla_gorilla,Pan_troglodytes,Pongo_abelii
REACTOME_NOTCH_HLH_TRANSCRIPTION_PATHWAY	-0.184402	0.154147	0.99736	0.690028	0.460798	Gorilla_gorilla,Pan_troglodytes,Pongo_abelii
REACTOME_NR1H2_AND_NR1H3_MEDIATED_SIGNALING	-0.571954	0.164415	0.99739	0.2748	0.520354	Gorilla_gorilla,Pan_troglodytes,Pongo_abelii
REACTOME_NR1H2_NR1H3_REGULATE_GENE_EXPRESSION_TO_CONTROL_BILE_ACID_HOMEOSTASIS	-0.906091	0.172602	0.997236	0.155568	0.63237	Gorilla_gorilla,Pan_troglodytes,Pongo_abelii
REACTOME_NRAGE_SIGNALS_DEATH_THROUGH_JNK	-0.257945	0.171196	0.998131	0.167446	0.185258	Gorilla_gorilla,Pan_troglodytes,Pongo_abelii
REACTOME_NRIF_SIGNALS_CELL_DEATH_FROM_THE_NUCLEUS	-0.287707	0.153638	0.996832	0.781365	1.03335	Gorilla_gorilla,Pan_troglodytes,Pongo_abelii
REACTOME_NUCLEAR_ENVELOPE_BREAKDOWN	0.0744798	0.153197	0.996596	0.898214	0.580509	Gorilla_gorilla,Pan_troglodytes,Pongo_abelii
REACTOME_NUCLEAR_ENVELOPE_NE_REASSEMBLY	0.493843	0.167443	0.995925	0.237559	0.415173	Gorilla_gorilla,Pan_troglodytes,Pongo_abelii
REACTOME_NUCLEAR_EVENTS_KINASE_AND_TRANSCRIPTION_FACTOR_ACTIVATION	0.641205	0.174267	0.992378	0.193088	0.488762	Gorilla_gorilla,Pan_troglodytes,Pongo_abelii
REACTOME_NUCLEAR_EVENTS_MEDIATED_BY_NFE2L2	0.144306	0.153522	0.996535	0.833492	0.684331	Gorilla_gorilla,Pan_troglodytes,Pongo_abelii
REACTOME_NUCLEAR_PORE_COMPLEX_NPC_DISASSEMBLY	0.228311	0.153896	0.996686	0.760755	0.747408	Gorilla_gorilla,Pan_troglodytes,Pongo_abelii
REACTOME_NUCLEAR_RECEPTOR_TRANSCRIPTION_PATHWAY	-0.499374	0.161853	0.997108	0.337803	0.518047	Gorilla_gorilla,Pan_troglodytes,Pongo_abelii
REACTOME_NUCLEAR_SIGNALING_BY_ERBB4	-0.428895	0.154445	0.998261	0.641851	0.918834	Gorilla_gorilla,Pan_troglodytes,Pongo_abelii
REACTOME_NUCLEOTIDE_BINDING_DOMAIN_LEUCINE_RICH_REPEAT_CONTAINING_RECEPTOR_NLR_SIGNALING_PATHWAYS	-0.107994	0.153332	0.99707	0.803748	0.433231	Gorilla_gorilla,Pan_troglodytes,Pongo_abelii
REACTOME_NUCLEOTIDE_BIOSYNTHESIS	-0.207687	0.15305	0.997031	0.85968	1.17126	Gorilla_gorilla,Pan_troglodytes,Pongo_abelii
REACTOME_NUCLEOTIDE_CATABOLISM	-0.496727	0.157725	0.996119	0.511327	0.753131	Gorilla_gorilla,Pan_troglodytes,Pongo_abelii
REACTOME_NUCLEOTIDE_EXCISION_REPAIR	0.0688854	0.153227	0.99673	0.864593	0.402728	Gorilla_gorilla,Pan_troglodytes,Pongo_abelii
REACTOME_NUCLEOTIDE_LIKE_PURINERGIC_RECEPTORS	1.26665	0.17401	0.999562	0.143284	0.857392	Gorilla_gorilla,Pan_troglodytes,Pongo_abelii
REACTOME_NUCLEOTIDE_SALVAGE	1.21251	0.18714	0.995953	0.0643841	0.647061	Gorilla_gorilla,Pan_troglodytes,Pongo_abelii
REACTOME_N_GLYCAN_ANTENNAE_ELONGATION	0.996843	0.169556	0.992614	0.264931	0.888282	Gorilla_gorilla,Pan_troglodytes,Pongo_abelii
REACTOME_N_GLYCAN_ANTENNAE_ELONGATION_IN_THE_MEDIAL_TRANS_GOLGI	0.38612	0.157614	0.995607	0.540893	0.628919	Gorilla_gorilla,Pan_troglodytes,Pongo_abelii
REACTOME_N_GLYCAN_TRIMMING_AND_ELONGATION_IN_THE_CIS_GOLGI	-0.981831	0.155742	0.996052	0.633869	2.05399	Gorilla_gorilla,Pan_troglodytes,Pongo_abelii
REACTOME_N_GLYCAN_TRIMMING_IN_THE_ER_AND_CALNEXIN_CALRETICULIN_CYCLE	-0.615196	0.155739	0.995487	0.676181	1.4678	Gorilla_gorilla,Pan_troglodytes,Pongo_abelii
REACTOME_OAS_ANTIVIRAL_RESPONSE	-4.36968	0.194251	1	0.0408475	2.10413	Gorilla_gorilla,Pan_troglodytes,Pongo_abelii
REACTOME_OLFACTORY_SIGNALING_PATHWAY	0.0434134	0.155671	0.995955	0.645823	0.0941285	Gorilla_gorilla,Pan_troglodytes,Pongo_abelii
REACTOME_ONCOGENE_INDUCED_SENESCENCE	-1.09194	0.161714	0.995188	0.388088	1.25867	Gorilla_gorilla,Pan_troglodytes,Pongo_abelii
REACTOME_OPIOID_SIGNALLING	0.68461	0.185661	0.995686	0.0717414	0.375436	Gorilla_gorilla,Pan_troglodytes,Pongo_abelii
REACTOME_OPSINS	3.72227	0.164887	0.998879	0.261848	3.29539	Gorilla_gorilla,Pan_troglodytes,Pongo_abelii
REACTOME_ORC1_REMOVAL_FROM_CHROMATIN	-0.278613	0.154635	0.997644	0.638648	0.591184	Gorilla_gorilla,Pan_troglodytes,Pongo_abelii
REACTOME_OREXIN_AND_NEUROPEPTIDES_FF_AND_QRFP_BIND_TO_THEIR_RESPECTIVE_RECEPTORS	6.70387	0.198103	1	0.0322104	3.07862	Gorilla_gorilla,Pan_troglodytes,Pongo_abelii
REACTOME_ORGANELLE_BIOGENESIS_AND_MAINTENANCE	-0.202079	0.18672	1	0.0653473	0.108237	Gorilla_gorilla,Pan_troglodytes,Pongo_abelii
REACTOME_ORGANIC_ANION_TRANSPORTERS	0.796915	0.158444	0.995934	0.485135	1.13661	Gorilla_gorilla,Pan_troglodytes,Pongo_abelii
REACTOME_ORGANIC_CATION_ANION_ZWITTERION_TRANSPORT	-0.911957	0.158313	0.996694	0.464277	1.24052	Gorilla_gorilla,Pan_troglodytes,Pongo_abelii
REACTOME_ORGANIC_CATION_TRANSPORT	-2.29453	0.164006	0.995887	0.307018	2.23273	Gorilla_gorilla,Pan_troglodytes,Pongo_abelii
REACTOME_OTHER_INTERLEUKIN_SIGNALING	1.70996	0.170942	1	0.18308	1.27392	Gorilla_gorilla,Pan_troglodytes,Pongo_abelii
REACTOME_OTHER_SEMAPHORIN_INTERACTIONS	0.286321	0.153984	0.997241	0.711643	0.771986	Gorilla_gorilla,Pan_troglodytes,Pongo_abelii
REACTOME_OVARIAN_TUMOR_DOMAIN_PROTEASES	-0.0779835	0.153222	0.996565	0.897717	0.604847	Gorilla_gorilla,Pan_troglodytes,Pongo_abelii
REACTOME_OXIDATIVE_STRESS_INDUCED_SENESCENCE	0.0837108	0.153875	0.996359	0.797537	0.32529	Gorilla_gorilla,Pan_troglodytes,Pongo_abelii
REACTOME_O_GLYCOSYLATION_OF_TSR_DOMAIN_CONTAINING_PROTEINS	-0.154972	0.154303	0.995981	0.781723	0.557545	Gorilla_gorilla,Pan_troglodytes,Pongo_abelii
REACTOME_O_LINKED_GLYCOSYLATION	-0.401797	0.167938	0.996717	0.219278	0.324662	Gorilla_gorilla,Pan_troglodytes,Pongo_abelii
REACTOME_O_LINKED_GLYCOSYLATION_OF_MUCINS	-0.720137	0.182344	1	0.0862692	0.414936	Gorilla_gorilla,Pan_troglodytes,Pongo_abelii
REACTOME_P130CAS_LINKAGE_TO_MAPK_SIGNALING_FOR_INTEGRINS	0.236887	0.156932	0.995906	0.563809	0.408804	Gorilla_gorilla,Pan_troglodytes,Pongo_abelii
REACTOME_P2Y_RECEPTORS	0.793509	0.159278	0.99742	0.410898	0.960214	Gorilla_gorilla,Pan_troglodytes,Pongo_abelii
REACTOME_P38MAPK_EVENTS	1.76654	0.171194	1	0.179939	1.30654	Gorilla_gorilla,Pan_troglodytes,Pongo_abelii
REACTOME_P75NTR_RECRUITS_SIGNALLING_COMPLEXES	-1.93351	0.17242	0.996368	0.163759	1.37648	Gorilla_gorilla,Pan_troglodytes,Pongo_abelii
REACTOME_P75NTR_REGULATES_AXONOGENESIS	-0.595563	0.156516	0.996706	0.55059	0.993822	Gorilla_gorilla,Pan_troglodytes,Pongo_abelii
REACTOME_P75NTR_SIGNALS_VIA_NF_KB	-1.73531	0.166445	0.99654	0.246223	1.48619	Gorilla_gorilla,Pan_troglodytes,Pongo_abelii
REACTOME_P75_NTR_RECEPTOR_MEDIATED_SIGNALLING	-0.243395	0.170747	0.997893	0.173218	0.177211	Gorilla_gorilla,Pan_troglodytes,Pongo_abelii
REACTOME_PARACETAMOL_ADME	0.113098	0.154214	0.996889	0.709857	0.30297	Gorilla_gorilla,Pan_troglodytes,Pongo_abelii
REACTOME_PASSIVE_TRANSPORT_BY_AQUAPORINS	-1.86452	0.163009	0.995825	0.333029	1.91512	Gorilla_gorilla,Pan_troglodytes,Pongo_abelii
REACTOME_PCNA_DEPENDENT_LONG_PATCH_BASE_EXCISION_REPAIR	-0.406348	0.155076	0.996477	0.658713	0.916753	Gorilla_gorilla,Pan_troglodytes,Pongo_abelii
REACTOME_PCP_CE_PATHWAY	0.125496	0.153497	0.996934	0.79167	0.473615	Gorilla_gorilla,Pan_troglodytes,Pongo_abelii
REACTOME_PD_1_SIGNALING	-2.144	0.182244	0.993328	0.104778	1.30761	Gorilla_gorilla,Pan_troglodytes,Pongo_abelii
REACTOME_PECAM1_INTERACTIONS	0.0680757	0.153025	0.996671	0.945424	0.991544	Gorilla_gorilla,Pan_troglodytes,Pongo_abelii
REACTOME_PENTOSE_PHOSPHATE_PATHWAY	-0.859865	0.155999	0.99641	0.595253	1.6125	Gorilla_gorilla,Pan_troglodytes,Pongo_abelii
REACTOME_PEPTIDE_HORMONE_BIOSYNTHESIS	4.52143	0.174964	0.996323	0.090245	2.63889	Pan_troglodytes,Pongo_abelii
REACTOME_PEPTIDE_HORMONE_METABOLISM	-0.361523	0.155971	0.997241	0.562505	0.621808	Gorilla_gorilla,Pan_troglodytes,Pongo_abelii
REACTOME_PEPTIDE_LIGAND_BINDING_RECEPTORS	0.0163954	0.152901	0.996814	0.961594	0.339479	Gorilla_gorilla,Pan_troglodytes,Pongo_abelii
REACTOME_PEROXISOMAL_LIPID_METABOLISM	-1.3538	0.187493	0.999304	0.0593478	0.708347	Gorilla_gorilla,Pan_troglodytes,Pongo_abelii
REACTOME_PEROXISOMAL_PROTEIN_IMPORT	-0.849722	0.174284	0.994895	0.158219	0.596877	Gorilla_gorilla,Pan_troglodytes,Pongo_abelii
REACTOME_PEXOPHAGY	0.124292	0.152918	0.997052	0.889346	0.890664	Gorilla_gorilla,Pan_troglodytes,Pongo_abelii
REACTOME_PHASE_0_RAPID_DEPOLARISATION	-0.164633	0.155738	0.995497	0.675412	0.391812	Gorilla_gorilla,Pan_troglodytes,Pongo_abelii
REACTOME_PHASE_1_INACTIVATION_OF_FAST_NA_CHANNELS	-0.334822	0.153076	0.996981	0.860796	1.90356	Gorilla_gorilla,Pan_troglodytes,Pongo_abelii
REACTOME_PHASE_2_PLATEAU_PHASE	-0.393417	0.163256	0.994616	0.359378	0.426914	Gorilla_gorilla,Pan_troglodytes,Pongo_abelii
REACTOME_PHASE_3_RAPID_REPOLARISATION	-1.16894	0.161232	0.998429	0.343358	1.22675	Gorilla_gorilla,Pan_troglodytes,Pongo_abelii
REACTOME_PHASE_4_RESTING_MEMBRANE_POTENTIAL	-0.437421	0.153853	0.99682	0.754504	1.39432	Gorilla_gorilla,Pan_troglodytes,Pongo_abelii
REACTOME_PHASE_II_CONJUGATION_OF_COMPOUNDS	-0.0780897	0.153685	0.996924	0.766955	0.262654	Gorilla_gorilla,Pan_troglodytes,Pongo_abelii
REACTOME_PHASE_I_FUNCTIONALIZATION_OF_COMPOUNDS	-0.688767	0.187722	1	0.0613573	0.363273	Gorilla_gorilla,Pan_troglodytes,Pongo_abelii
REACTOME_PHENYLALANINE_AND_TYROSINE_METABOLISM	0.784314	0.162521	0.997136	0.320287	0.784539	Gorilla_gorilla,Pan_troglodytes,Pongo_abelii
REACTOME_PHENYLALANINE_METABOLISM	0.370116	0.155016	0.996937	0.637738	0.783214	Gorilla_gorilla,Pan_troglodytes,Pongo_abelii
REACTOME_PHOSPHATE_BOND_HYDROLYSIS_BY_NTPDASE_PROTEINS	0.287325	0.154236	0.996806	0.713272	0.779304	Gorilla_gorilla,Pan_troglodytes,Pongo_abelii
REACTOME_PHOSPHATE_BOND_HYDROLYSIS_BY_NUDT_PROTEINS	-0.13937	0.153125	0.996673	0.903001	1.14019	Gorilla_gorilla,Pan_troglodytes,Pongo_abelii
REACTOME_PHOSPHOLIPASE_C_MEDIATED_CASCADE_FGFR1	0.74012	0.159427	0.997863	0.400025	0.875028	Gorilla_gorilla,Pan_troglodytes,Pongo_abelii
REACTOME_PHOSPHOLIPASE_C_MEDIATED_CASCADE_FGFR2	2.80003	0.17872	1	0.108976	1.72861	Gorilla_gorilla,Pan_troglodytes,Pongo_abelii
REACTOME_PHOSPHOLIPASE_C_MEDIATED_CASCADE_FGFR4	2.83114	0.193584	0.998869	0.0400887	1.358	Gorilla_gorilla,Pan_troglodytes,Pongo_abelii
REACTOME_PHOSPHOLIPID_METABOLISM	-0.0416597	0.153623	0.996808	0.785676	0.152717	Gorilla_gorilla,Pan_troglodytes,Pongo_abelii
REACTOME_PHOSPHORYLATION_OF_CD3_AND_TCR_ZETA_CHAINS	-1.50893	0.168486	0.998169	0.201649	1.1726	Gorilla_gorilla,Pan_troglodytes,Pongo_abelii
REACTOME_PHOSPHORYLATION_OF_EMI1	5.43573	0.197873	1	0.0326681	2.50304	Gorilla_gorilla,Pan_troglodytes,Pongo_abelii
REACTOME_PHOSPHORYLATION_OF_THE_APC_C	-0.178864	0.15353	0.996736	0.806913	0.729539	Gorilla_gorilla,Pan_troglodytes,Pongo_abelii
REACTOME_PHYSIOLOGICAL_FACTORS	-0.23542	0.153568	0.996558	0.822093	1.04376	Gorilla_gorilla,Pan_troglodytes,Pongo_abelii
REACTOME_PI3K_AKT_ACTIVATION	0.192207	0.153444	0.996416	0.868778	1.15989	Gorilla_gorilla,Pan_troglodytes,Pongo_abelii
REACTOME_PI3K_EVENTS_IN_ERBB2_SIGNALING	0.806732	0.16493	0.996467	0.276218	0.736137	Gorilla_gorilla,Pan_troglodytes,Pongo_abelii
REACTOME_PI3K_EVENTS_IN_ERBB4_SIGNALING	1.41308	0.17894	0.997037	0.103225	0.85791	Gorilla_gorilla,Pan_troglodytes,Pongo_abelii
REACTOME_PI5P_REGULATES_TP53_ACETYLATION	2.29386	0.169818	1	0.197883	1.76757	Gorilla_gorilla,Pan_troglodytes,Pongo_abelii
REACTOME_PINK1_PRKN_MEDIATED_MITOPHAGY	-0.652664	0.156761	0.997266	0.519065	1.008	Gorilla_gorilla,Pan_troglodytes,Pongo_abelii
REACTOME_PI_3K_CASCADE_FGFR1	1.2128	0.18312	1	0.0820949	0.689297	Gorilla_gorilla,Pan_troglodytes,Pongo_abelii
REACTOME_PI_3K_CASCADE_FGFR2	2.60838	0.213038	1	0.0129488	1.02745	Gorilla_gorilla,Pan_troglodytes,Pongo_abelii
REACTOME_PI_3K_CASCADE_FGFR3	1.25824	0.184926	1	0.0731915	0.693594	Gorilla_gorilla,Pan_troglodytes,Pongo_abelii
REACTOME_PI_3K_CASCADE_FGFR4	2.44623	0.219039	0.997908	0.00849724	0.907908	Gorilla_gorilla,Pan_troglodytes,Pongo_abelii
REACTOME_PI_METABOLISM	0.0421002	0.153574	0.996608	0.814695	0.179072	Gorilla_gorilla,Pan_troglodytes,Pongo_abelii
REACTOME_PKA_ACTIVATION_IN_GLUCAGON_SIGNALLING	0.621178	0.153664	0.997317	0.741677	1.87831	Gorilla_gorilla,Pan_troglodytes,Pongo_abelii
REACTOME_PKA_MEDIATED_PHOSPHORYLATION_OF_CREB	0.563102	0.155459	0.99771	0.580566	1.01517	Gorilla_gorilla,Pan_troglodytes,Pongo_abelii
REACTOME_PKMTS_METHYLATE_HISTONE_LYSINES	-0.105639	0.153913	0.996898	0.741402	0.319077	Gorilla_gorilla,Pan_troglodytes,Pongo_abelii
REACTOME_PKR_MEDIATED_SIGNALING	0.975738	0.207263	1	0.018395	0.405899	Gorilla_gorilla,Pan_troglodytes,Pongo_abelii
REACTOME_PLASMA_LIPOPROTEIN_ASSEMBLY	-0.253308	0.153311	0.996878	0.827298	1.15749	Gorilla_gorilla,Pan_troglodytes,Pongo_abelii
REACTOME_PLASMA_LIPOPROTEIN_ASSEMBLY_REMODELING_AND_CLEARANCE	-0.11067	0.154017	0.996387	0.77439	0.38487	Gorilla_gorilla,Pan_troglodytes,Pongo_abelii
REACTOME_PLASMA_LIPOPROTEIN_CLEARANCE	-0.292995	0.156837	0.995978	0.565638	0.508018	Gorilla_gorilla,Pan_troglodytes,Pongo_abelii
REACTOME_PLASMA_LIPOPROTEIN_REMODELING	1.05709	0.161955	0.998021	0.325489	1.06889	Gorilla_gorilla,Pan_troglodytes,Pongo_abelii
REACTOME_PLATELET_ACTIVATION_SIGNALING_AND_AGGREGATION	0.17568	0.166343	0.996319	0.251132	0.152041	Gorilla_gorilla,Pan_troglodytes,Pongo_abelii
REACTOME_PLATELET_ADHESION_TO_EXPOSED_COLLAGEN	-1.01917	0.155799	0.996558	0.600946	1.94126	Gorilla_gorilla,Pan_troglodytes,Pongo_abelii
REACTOME_PLATELET_AGGREGATION_PLUG_FORMATION	0.495819	0.173562	0.996467	0.150854	0.342042	Gorilla_gorilla,Pan_troglodytes,Pongo_abelii
REACTOME_PLATELET_CALCIUM_HOMEOSTASIS	0.221832	0.15434	0.997507	0.666819	0.513472	Gorilla_gorilla,Pan_troglodytes,Pongo_abelii
REACTOME_PLATELET_HOMEOSTASIS	0.507969	0.177097	0.998273	0.113045	0.317245	Gorilla_gorilla,Pan_troglodytes,Pongo_abelii
REACTOME_PLATELET_SENSITIZATION_BY_LDL	0.615959	0.166786	0.993721	0.295235	0.584847	Gorilla_gorilla,Pan_troglodytes,Pongo_abelii
REACTOME_POLB_DEPENDENT_LONG_PATCH_BASE_EXCISION_REPAIR	0.235962	0.153025	0.99673	0.92493	2.49681	Gorilla_gorilla,Pan_troglodytes,Pongo_abelii
REACTOME_POLO_LIKE_KINASE_MEDIATED_EVENTS	0.906536	0.159048	0.997176	0.423573	1.12737	Gorilla_gorilla,Pan_troglodytes,Pongo_abelii
REACTOME_POLYMERASE_SWITCHING	-0.782224	0.156344	0.996665	0.562129	1.3441	Gorilla_gorilla,Pan_troglodytes,Pongo_abelii
REACTOME_POLYMERASE_SWITCHING_ON_THE_C_STRAND_OF_THE_TELOMERE	-0.583384	0.157221	0.996948	0.505589	0.8726	Gorilla_gorilla,Pan_troglodytes,Pongo_abelii
REACTOME_POSITIVE_EPIGENETIC_REGULATION_OF_RRNA_EXPRESSION	-0.445094	0.156417	0.996928	0.54779	0.737533	Gorilla_gorilla,Pan_troglodytes,Pongo_abelii
REACTOME_POSTMITOTIC_NUCLEAR_PORE_COMPLEX_NPC_REFORMATION	0.387217	0.156609	0.995854	0.586361	0.708932	Gorilla_gorilla,Pan_troglodytes,Pongo_abelii
REACTOME_POST_NMDA_RECEPTOR_ACTIVATION_EVENTS	0.469816	0.159234	0.994696	0.505432	0.70247	Gorilla_gorilla,Pan_troglodytes,Pongo_abelii
REACTOME_POST_TRANSCRIPTIONAL_SILENCING_BY_SMALL_RNAS	-0.169451	0.153083	0.997225	0.830553	0.789426	Gorilla_gorilla,Pan_troglodytes,Pongo_abelii
REACTOME_POST_TRANSLATIONAL_MODIFICATION_SYNTHESIS_OF_GPI_ANCHORED_PROTEINS	-0.427119	0.161367	0.998035	0.340699	0.445769	Gorilla_gorilla,Pan_troglodytes,Pongo_abelii
REACTOME_POST_TRANSLATIONAL_PROTEIN_MODIFICATION	0.0832137	0.163965	0.996795	0.291655	0.0784229	Gorilla_gorilla,Pan_troglodytes,Pongo_abelii
REACTOME_POTASSIUM_CHANNELS	0.269299	0.160421	0.997666	0.370591	0.299176	Gorilla_gorilla,Pan_troglodytes,Pongo_abelii
REACTOME_PRC2_METHYLATES_HISTONES_AND_DNA	0.959802	0.197007	1	0.0344573	0.446575	Gorilla_gorilla,Pan_troglodytes,Pongo_abelii
REACTOME_PREDNISONE_ADME	-0.729338	0.168191	0.997606	0.208039	0.574906	Gorilla_gorilla,Pan_troglodytes,Pongo_abelii
REACTOME_PREGNENOLONE_BIOSYNTHESIS	0.308529	0.153722	0.997511	0.7249	0.873814	Gorilla_gorilla,Pan_troglodytes,Pongo_abelii
REACTOME_PRESYNAPTIC_DEPOLARIZATION_AND_CALCIUM_CHANNEL_OPENING	-0.379041	0.157438	0.996068	0.52806	0.598259	Gorilla_gorilla,Pan_troglodytes,Pongo_abelii
REACTOME_PRESYNAPTIC_FUNCTION_OF_KAINATE_RECEPTORS	1.67504	0.219892	1	0.00854647	0.622169	Gorilla_gorilla,Pan_troglodytes,Pongo_abelii
REACTOME_PRE_NOTCH_EXPRESSION_AND_PROCESSING	-2.32537	0.166676	0.998163	0.229077	1.91948	Gorilla_gorilla,Pan_troglodytes,Pongo_abelii
REACTOME_PRE_NOTCH_PROCESSING_IN_GOLGI	-1.73763	0.157058	0.9957	0.567514	3.02747	Gorilla_gorilla,Pan_troglodytes,Pongo_abelii
REACTOME_PROCESSING_AND_ACTIVATION_OF_SUMO	0.0226912	0.15294	0.99673	0.983956	1.12508	Gorilla_gorilla,Pan_troglodytes,Pongo_abelii
REACTOME_PROCESSING_OF_CAPPED_INTRONLESS_PRE_MRNA	0.133855	0.153432	0.996584	0.843673	0.676717	Gorilla_gorilla,Pan_troglodytes,Pongo_abelii
REACTOME_PROCESSING_OF_CAPPED_INTRON_CONTAINING_PRE_MRNA	0.134278	0.159623	0.995992	0.434458	0.170988	Gorilla_gorilla,Pan_troglodytes,Pongo_abelii
REACTOME_PROCESSING_OF_DNA_DOUBLE_STRAND_BREAK_ENDS	0.270633	0.160036	0.996018	0.418414	0.332828	Gorilla_gorilla,Pan_troglodytes,Pongo_abelii
REACTOME_PROCESSING_OF_INTRONLESS_PRE_MRNAS	0.440493	0.15626	0.99673	0.564337	0.761205	Gorilla_gorilla,Pan_troglodytes,Pongo_abelii
REACTOME_PROCESSIVE_SYNTHESIS_ON_THE_C_STRAND_OF_THE_TELOMERE	-1.30946	0.167058	0.99673	0.23329	1.09078	Gorilla_gorilla,Pan_troglodytes,Pongo_abelii
REACTOME_PROCESSIVE_SYNTHESIS_ON_THE_LAGGING_STRAND	-4.82294	0.233123	1	0.00383388	1.62214	Gorilla_gorilla,Pan_troglodytes,Pongo_abelii
REACTOME_PROGRAMMED_CELL_DEATH	-0.0740129	0.153793	0.997354	0.725383	0.210003	Gorilla_gorilla,Pan_troglodytes,Pongo_abelii
REACTOME_PROLACTIN_RECEPTOR_SIGNALING	-1.66224	0.189274	1	0.0556682	0.856726	Gorilla_gorilla,Pan_troglodytes,Pongo_abelii
REACTOME_PROLONGED_ERK_ACTIVATION_EVENTS	-0.414638	0.155621	0.998277	0.563282	0.714586	Gorilla_gorilla,Pan_troglodytes,Pongo_abelii
REACTOME_PROPIONYL_COA_CATABOLISM	0.277342	0.153124	0.996871	0.866256	1.64179	Gorilla_gorilla,Pan_troglodytes,Pongo_abelii
REACTOME_PROSTACYCLIN_SIGNALLING_THROUGH_PROSTACYCLIN_RECEPTOR	1.68487	0.2129	1	0.0130584	0.66451	Gorilla_gorilla,Pan_troglodytes,Pongo_abelii
REACTOME_PROSTANOID_LIGAND_RECEPTORS	1.62015	0.15959	0.996806	0.412471	1.96715	Gorilla_gorilla,Pan_troglodytes,Pongo_abelii
REACTOME_PROTEIN_HYDROXYLATION	-0.177888	0.153627	0.99648	0.822101	0.788726	Gorilla_gorilla,Pan_troglodytes,Pongo_abelii
REACTOME_PROTEIN_LOCALIZATION	-1.0593	0.195088	0.99367	0.0452331	0.521201	Gorilla_gorilla,Pan_troglodytes,Pongo_abelii
REACTOME_PROTEIN_METHYLATION	-0.401336	0.155967	0.996995	0.57129	0.706131	Gorilla_gorilla,Pan_troglodytes,Pongo_abelii
REACTOME_PROTEIN_PROTEIN_INTERACTIONS_AT_SYNAPSES	0.0747891	0.157405	0.996076	0.529379	0.118422	Gorilla_gorilla,Pan_troglodytes,Pongo_abelii
REACTOME_PROTEIN_REPAIR	0.202856	0.153042	0.996771	0.907896	1.74818	Gorilla_gorilla,Pan_troglodytes,Pongo_abelii
REACTOME_PROTEIN_UBIQUITINATION	0.70631	0.169871	0.998971	0.18446	0.527879	Gorilla_gorilla,Pan_troglodytes,Pongo_abelii
REACTOME_PTEN_REGULATION	0.535949	0.175829	0.997736	0.123733	0.344728	Gorilla_gorilla,Pan_troglodytes,Pongo_abelii
REACTOME_PTK6_PROMOTES_HIF1A_STABILIZATION	3.18427	0.181146	0.998467	0.0870465	1.83935	Gorilla_gorilla,Pan_troglodytes,Pongo_abelii
REACTOME_PTK6_REGULATES_CELL_CYCLE	-1.39721	0.154379	0.998205	0.647352	3.04353	Gorilla_gorilla,Pan_troglodytes,Pongo_abelii
REACTOME_PTK6_REGULATES_PROTEINS_INVOLVED_IN_RNA_PROCESSING	-3.78174	0.172327	0.996366	0.164803	2.69898	Gorilla_gorilla,Pan_troglodytes,Pongo_abelii
REACTOME_PTK6_REGULATES_RHO_GTPASES_RAS_GTPASE_AND_MAP_KINASES	1.42515	0.166825	0.994826	0.26861	1.27982	Gorilla_gorilla,Pan_troglodytes,Pongo_abelii
REACTOME_PTK6_REGULATES_RTKS_AND_THEIR_EFFECTORS_AKT1_AND_DOK1	-1.93097	0.185752	0.996014	0.0700479	1.05247	Gorilla_gorilla,Pan_troglodytes,Pongo_abelii
REACTOME_PURINE_CATABOLISM	-0.856221	0.159357	0.995806	0.451264	1.13137	Gorilla_gorilla,Pan_troglodytes,Pongo_abelii
REACTOME_PURINE_RIBONUCLEOSIDE_MONOPHOSPHATE_BIOSYNTHESIS	-0.482208	0.153675	0.997594	0.726191	1.37242	Gorilla_gorilla,Pan_troglodytes,Pongo_abelii
REACTOME_PURINE_SALVAGE	3.5144	0.251071	0.999902	0.00127576	1.05457	Gorilla_gorilla,Pan_troglodytes,Pongo_abelii
REACTOME_PYRIMIDINE_CATABOLISM	-0.731046	0.154283	0.996606	0.723055	2.05607	Gorilla_gorilla,Pan_troglodytes,Pongo_abelii
REACTOME_PYRIMIDINE_SALVAGE	0.392621	0.155098	0.996638	0.647225	0.854913	Gorilla_gorilla,Pan_troglodytes,Pongo_abelii
REACTOME_PYROPTOSIS	-0.265407	0.154404	0.996712	0.703124	0.694067	Gorilla_gorilla,Pan_troglodytes,Pongo_abelii
REACTOME_PYRUVATE_METABOLISM	0.386536	0.155221	0.997462	0.602414	0.739237	Gorilla_gorilla,Pan_troglodytes,Pongo_abelii
REACTOME_PYRUVATE_METABOLISM_AND_CITRIC_ACID_TCA_CYCLE	0.409073	0.157594	0.99815	0.46644	0.559167	Gorilla_gorilla,Pan_troglodytes,Pongo_abelii
REACTOME_RAB_GEFS_EXCHANGE_GTP_FOR_GDP_ON_RABS	-0.111233	0.154213	0.996619	0.729606	0.32075	Gorilla_gorilla,Pan_troglodytes,Pongo_abelii
REACTOME_RAB_GERANYLGERANYLATION	1.06541	0.188459	0.995004	0.0626477	0.564769	Gorilla_gorilla,Pan_troglodytes,Pongo_abelii
REACTOME_RAB_REGULATION_OF_TRAFFICKING	-0.0406994	0.153175	0.996672	0.888292	0.288877	Gorilla_gorilla,Pan_troglodytes,Pongo_abelii
REACTOME_RAC1_GTPASE_CYCLE	-0.0629453	0.154681	0.997342	0.645484	0.136337	Gorilla_gorilla,Pan_troglodytes,Pongo_abelii
REACTOME_RAC2_GTPASE_CYCLE	-0.0847896	0.153615	0.997558	0.734371	0.249064	Gorilla_gorilla,Pan_troglodytes,Pongo_abelii
REACTOME_RAC3_GTPASE_CYCLE	-0.0600139	0.153238	0.997247	0.802729	0.239481	Gorilla_gorilla,Pan_troglodytes,Pongo_abelii
REACTOME_RAF_ACTIVATION	0.103077	0.155035	0.99564	0.730456	0.298209	Gorilla_gorilla,Pan_troglodytes,Pongo_abelii
REACTOME_RAF_INDEPENDENT_MAPK1_3_ACTIVATION	-1.77464	0.178554	0.995917	0.111728	1.10421	Gorilla_gorilla,Pan_troglodytes,Pongo_abelii
REACTOME_RAP1_SIGNALLING	0.700854	0.166182	0.996704	0.248795	0.603539	Gorilla_gorilla,Pan_troglodytes,Pongo_abelii
REACTOME_RAS_PROCESSING	0.00264	0.152932	0.996735	0.997375	0.800124	Gorilla_gorilla,Pan_troglodytes,Pongo_abelii
REACTOME_RA_BIOSYNTHESIS_PATHWAY	-0.282974	0.15557	0.995158	0.723953	0.798567	Gorilla_gorilla,Pan_troglodytes,Pongo_abelii
REACTOME_REACTIONS_SPECIFIC_TO_THE_COMPLEX_N_GLYCAN_SYNTHESIS_PATHWAY	0.240742	0.153173	0.996941	0.845883	1.23477	Gorilla_gorilla,Pan_troglodytes,Pongo_abelii
REACTOME_RECEPTOR_MEDIATED_MITOPHAGY	-0.778014	0.157092	0.995868	0.556549	1.31798	Gorilla_gorilla,Pan_troglodytes,Pongo_abelii
REACTOME_RECEPTOR_TYPE_TYROSINE_PROTEIN_PHOSPHATASES	0.467406	0.18092	0.996071	0.0950348	0.276863	Gorilla_gorilla,Pan_troglodytes,Pongo_abelii
REACTOME_RECOGNITION_OF_DNA_DAMAGE_BY_PCNA_CONTAINING_REPLICATION_COMPLEX	-1.06979	0.174057	0.99675	0.143959	0.725375	Gorilla_gorilla,Pan_troglodytes,Pongo_abelii
REACTOME_RECRUITMENT_OF_NUMA_TO_MITOTIC_CENTROSOMES	-0.178839	0.165254	0.99882	0.254578	0.155911	Gorilla_gorilla,Pan_troglodytes,Pongo_abelii
REACTOME_RECYCLING_OF_BILE_ACIDS_AND_SALTS	1.37883	0.188002	0.996256	0.0600359	0.723435	Gorilla_gorilla,Pan_troglodytes,Pongo_abelii
REACTOME_RECYCLING_OF_EIF2_GDP	-1.96194	0.159688	0.996802	0.409172	2.36534	Gorilla_gorilla,Pan_troglodytes,Pongo_abelii
REACTOME_RECYCLING_PATHWAY_OF_L1	0.405492	0.156646	0.996649	0.545642	0.668316	Gorilla_gorilla,Pan_troglodytes,Pongo_abelii
REACTOME_REDUCTION_OF_CYTOSOLIC_CA_LEVELS	0.661903	0.161985	0.997392	0.33038	0.676132	Gorilla_gorilla,Pan_troglodytes,Pongo_abelii
REACTOME_REELIN_SIGNALLING_PATHWAY	0.278866	0.154087	0.99651	0.753414	0.884844	Gorilla_gorilla,Pan_troglodytes,Pongo_abelii
REACTOME_REGULATED_NECROSIS	-0.103172	0.153373	0.99693	0.81119	0.43054	Gorilla_gorilla,Pan_troglodytes,Pongo_abelii
REACTOME_REGULATED_PROTEOLYSIS_OF_P75NTR	0.579513	0.156936	0.996057	0.555862	0.98	Gorilla_gorilla,Pan_troglodytes,Pongo_abelii
REACTOME_REGULATION_BY_C_FLIP	-0.0857931	0.152944	0.996812	0.936044	1.06601	Gorilla_gorilla,Pan_troglodytes,Pongo_abelii
REACTOME_REGULATION_OF_APC_C_ACTIVATORS_BETWEEN_G1_S_AND_EARLY_ANAPHASE	-0.176553	0.153833	0.996956	0.746311	0.543976	Gorilla_gorilla,Pan_troglodytes,Pongo_abelii
REACTOME_REGULATION_OF_BACH1_ACTIVITY	-0.245738	0.153592	0.996932	0.778604	0.871309	Gorilla_gorilla,Pan_troglodytes,Pongo_abelii
REACTOME_REGULATION_OF_CDH11_EXPRESSION_AND_FUNCTION	0.769441	0.163742	0.995789	0.315402	0.761887	Gorilla_gorilla,Pan_troglodytes,Pongo_abelii
REACTOME_REGULATION_OF_CDH11_FUNCTION	1.48942	0.175648	0.995035	0.142983	1.00741	Gorilla_gorilla,Pan_troglodytes,Pongo_abelii
REACTOME_REGULATION_OF_CHOLESTEROL_BIOSYNTHESIS_BY_SREBP_SREBF	-0.812019	0.156784	0.996233	0.556096	1.374	Gorilla_gorilla,Pan_troglodytes,Pongo_abelii
REACTOME_REGULATION_OF_CYTOSKELETAL_REMODELING_AND_CELL_SPREADING_BY_IPP_COMPLEX_COMPONENTS	0.345299	0.154377	0.997898	0.652207	0.763434	Gorilla_gorilla,Pan_troglodytes,Pongo_abelii
REACTOME_REGULATION_OF_EXPRESSION_OF_SLITS_AND_ROBOS	-0.676642	0.156623	0.995794	0.588985	1.24757	Gorilla_gorilla,Pan_troglodytes,Pongo_abelii
REACTOME_REGULATION_OF_FOXO_TRANSCRIPTIONAL_ACTIVITY_BY_ACETYLATION	-1.90798	0.163223	0.995737	0.329561	1.94568	Gorilla_gorilla,Pan_troglodytes,Pongo_abelii
REACTOME_REGULATION_OF_FZD_BY_UBIQUITINATION	-0.152928	0.153087	0.996692	0.911404	1.37032	Gorilla_gorilla,Pan_troglodytes,Pongo_abelii
REACTOME_REGULATION_OF_GENE_EXPRESSION_BY_HYPOXIA_INDUCIBLE_FACTOR	-0.456386	0.154364	0.996368	0.734122	1.3393	Gorilla_gorilla,Pan_troglodytes,Pongo_abelii
REACTOME_REGULATION_OF_HSF1_MEDIATED_HEAT_SHOCK_RESPONSE	-0.242909	0.154684	0.996638	0.681988	0.590787	Gorilla_gorilla,Pan_troglodytes,Pongo_abelii
REACTOME_REGULATION_OF_IFNA_IFNB_SIGNALING	-1.61747	0.19315	0.997786	0.0412424	0.780418	Gorilla_gorilla,Pan_troglodytes,Pongo_abelii
REACTOME_REGULATION_OF_IFNG_SIGNALING	2.22898	0.16306	0.997553	0.302474	2.14854	Gorilla_gorilla,Pan_troglodytes,Pongo_abelii
REACTOME_REGULATION_OF_INNATE_IMMUNE_RESPONSES_TO_CYTOSOLIC_DNA	-0.317949	0.154163	0.996331	0.761181	1.04277	Gorilla_gorilla,Pan_troglodytes,Pongo_abelii
REACTOME_REGULATION_OF_INSULIN_LIKE_GROWTH_FACTOR_IGF_TRANSPORT_AND_UPTAKE_BY_INSULIN_LIKE_GROWTH_FACTOR_BINDING_PROTEINS_IGFBPS	0.519991	0.178496	1	0.110578	0.322492	Gorilla_gorilla,Pan_troglodytes,Pongo_abelii
REACTOME_REGULATION_OF_INSULIN_SECRETION	0.194224	0.157028	0.997846	0.494385	0.282996	Gorilla_gorilla,Pan_troglodytes,Pongo_abelii
REACTOME_REGULATION_OF_KIT_SIGNALING	-1.11092	0.17269	0.998915	0.152108	0.768754	Gorilla_gorilla,Pan_troglodytes,Pongo_abelii
REACTOME_REGULATION_OF_LIPID_METABOLISM_BY_PPARALPHA	-0.224895	0.155042	0.997516	0.612921	0.442897	Gorilla_gorilla,Pan_troglodytes,Pongo_abelii
REACTOME_REGULATION_OF_LOCALIZATION_OF_FOXO_TRANSCRIPTION_FACTORS	0.451957	0.153854	0.996676	0.766966	1.52023	Gorilla_gorilla,Pan_troglodytes,Pongo_abelii
REACTOME_REGULATION_OF_MRNA_STABILITY_BY_PROTEINS_THAT_BIND_AU_RICH_ELEMENTS	0.59702	0.170451	0.997993	0.176458	0.437994	Gorilla_gorilla,Pan_troglodytes,Pongo_abelii
REACTOME_REGULATION_OF_NF_KAPPA_B_SIGNALING	-1.28414	0.175982	0.996573	0.12776	0.834935	Gorilla_gorilla,Pan_troglodytes,Pongo_abelii
REACTOME_REGULATION_OF_PLK1_ACTIVITY_AT_G2_M_TRANSITION	-0.239553	0.178616	1	0.109717	0.148203	Gorilla_gorilla,Pan_troglodytes,Pongo_abelii
REACTOME_REGULATION_OF_PTEN_GENE_TRANSCRIPTION	0.612394	0.183945	0.997032	0.0749367	0.339658	Gorilla_gorilla,Pan_troglodytes,Pongo_abelii
REACTOME_REGULATION_OF_PTEN_LOCALIZATION	-0.903628	0.159892	0.9969	0.399993	1.06827	Gorilla_gorilla,Pan_troglodytes,Pongo_abelii
REACTOME_REGULATION_OF_PTEN_STABILITY_AND_ACTIVITY	-0.357816	0.155986	0.996095	0.613573	0.705963	Gorilla_gorilla,Pan_troglodytes,Pongo_abelii
REACTOME_REGULATION_OF_PYRUVATE_DEHYDROGENASE_PDH_COMPLEX	0.0828186	0.152991	0.996776	0.925721	0.885692	Gorilla_gorilla,Pan_troglodytes,Pongo_abelii
REACTOME_REGULATION_OF_RAS_BY_GAPS	0.589464	0.16721	0.997071	0.227196	0.484594	Gorilla_gorilla,Pan_troglodytes,Pongo_abelii
REACTOME_REGULATION_OF_RUNX1_EXPRESSION_AND_ACTIVITY	-1.65194	0.170538	1	0.188245	1.24539	Gorilla_gorilla,Pan_troglodytes,Pongo_abelii
REACTOME_REGULATION_OF_RUNX2_EXPRESSION_AND_ACTIVITY	-0.555996	0.157919	0.997937	0.454752	0.740382	Gorilla_gorilla,Pan_troglodytes,Pongo_abelii
REACTOME_REGULATION_OF_RUNX3_EXPRESSION_AND_ACTIVITY	0.451787	0.156232	0.998452	0.52938	0.715369	Gorilla_gorilla,Pan_troglodytes,Pongo_abelii
REACTOME_REGULATION_OF_SIGNALING_BY_CBL	-1.21374	0.195809	1	0.0370992	0.573073	Gorilla_gorilla,Pan_troglodytes,Pongo_abelii
REACTOME_REGULATION_OF_TLR_BY_ENDOGENOUS_LIGAND	0.105232	0.154228	0.995917	0.800979	0.41615	Gorilla_gorilla,Pan_troglodytes,Pongo_abelii
REACTOME_REGULATION_OF_TNFR1_SIGNALING	0.212993	0.157874	0.996663	0.484271	0.303182	Gorilla_gorilla,Pan_troglodytes,Pongo_abelii
REACTOME_REGULATION_OF_TP53_ACTIVITY	0.150844	0.157774	0.996566	0.492039	0.218597	Gorilla_gorilla,Pan_troglodytes,Pongo_abelii
REACTOME_REGULATION_OF_TP53_ACTIVITY_THROUGH_ACETYLATION	0.74257	0.180476	0.997843	0.0913307	0.434821	Gorilla_gorilla,Pan_troglodytes,Pongo_abelii
REACTOME_REGULATION_OF_TP53_ACTIVITY_THROUGH_ASSOCIATION_WITH_CO_FACTORS	-0.113617	0.1531	0.996795	0.88517	0.784364	Gorilla_gorilla,Pan_troglodytes,Pongo_abelii
REACTOME_REGULATION_OF_TP53_ACTIVITY_THROUGH_METHYLATION	-0.016748	0.152981	0.996679	0.976802	0.574259	Gorilla_gorilla,Pan_troglodytes,Pongo_abelii
REACTOME_REGULATION_OF_TP53_ACTIVITY_THROUGH_PHOSPHORYLATION	-0.195997	0.155742	0.997198	0.577662	0.350649	Gorilla_gorilla,Pan_troglodytes,Pongo_abelii
REACTOME_REGULATION_OF_TP53_DEGRADATION	0.290948	0.156226	0.99642	0.580308	0.524169	Gorilla_gorilla,Pan_troglodytes,Pongo_abelii
REACTOME_RELAXIN_RECEPTORS	0.871346	0.15453	0.997109	0.66823	2.02604	Gorilla_gorilla,Pan_troglodytes,Pongo_abelii
REACTOME_RELEASE_OF_APOPTOTIC_FACTORS_FROM_THE_MITOCHONDRIA	0.215658	0.153437	0.996783	0.816768	0.92787	Gorilla_gorilla,Pan_troglodytes,Pongo_abelii
REACTOME_RELEASE_OF_HH_NP_FROM_THE_SECRETING_CELL	2.20072	0.158855	0.998035	0.418335	2.70601	Gorilla_gorilla,Pan_troglodytes,Pongo_abelii
REACTOME_REPRESSION_OF_WNT_TARGET_GENES	-0.193697	0.157492	0.995803	0.537619	0.312955	Gorilla_gorilla,Pan_troglodytes,Pongo_abelii
REACTOME_RESOLUTION_OF_AP_SITES_VIA_THE_MULTIPLE_NUCLEOTIDE_PATCH_REPLACEMENT_PATHWAY	-0.485563	0.156063	0.996514	0.585947	0.888005	Gorilla_gorilla,Pan_troglodytes,Pongo_abelii
REACTOME_RESOLUTION_OF_D_LOOP_STRUCTURES	-0.330772	0.159635	0.998241	0.390808	0.383479	Gorilla_gorilla,Pan_troglodytes,Pongo_abelii
REACTOME_RESOLUTION_OF_SISTER_CHROMATID_COHESION	-0.0279902	0.15285	0.997253	0.876572	0.179672	Gorilla_gorilla,Pan_troglodytes,Pongo_abelii
REACTOME_RESPIRATORY_ELECTRON_TRANSPORT	0.0949593	0.153305	0.996855	0.83131	0.444403	Gorilla_gorilla,Pan_troglodytes,Pongo_abelii
REACTOME_RESPIRATORY_ELECTRON_TRANSPORT_ATP_SYNTHESIS_BY_CHEMIOSMOTIC_COUPLING_AND_HEAT_PRODUCTION_BY_UNCOUPLING_PROTEINS	0.144931	0.1544	0.996956	0.687924	0.359587	Gorilla_gorilla,Pan_troglodytes,Pongo_abelii
REACTOME_RESPONSE_TO_ELEVATED_PLATELET_CYTOSOLIC_CA2	0.236068	0.164	0.997419	0.283121	0.218547	Gorilla_gorilla,Pan_troglodytes,Pongo_abelii
REACTOME_RETROGRADE_NEUROTROPHIN_SIGNALLING	-0.9931	0.164827	0.99546	0.297283	0.946969	Gorilla_gorilla,Pan_troglodytes,Pongo_abelii
REACTOME_RETROGRADE_TRANSPORT_AT_THE_TRANS_GOLGI_NETWORK	0.191635	0.153502	0.997192	0.769551	0.652043	Gorilla_gorilla,Pan_troglodytes,Pongo_abelii
REACTOME_RET_SIGNALING	0.38697	0.161553	0.995681	0.378093	0.436739	Gorilla_gorilla,Pan_troglodytes,Pongo_abelii
REACTOME_REVERSIBLE_HYDRATION_OF_CARBON_DIOXIDE	-1.04348	0.155418	0.996573	0.626677	2.13747	Gorilla_gorilla,Pan_troglodytes,Pongo_abelii
REACTOME_RHOA_GTPASE_CYCLE	-0.233081	0.173194	0.997984	0.146635	0.15911	Gorilla_gorilla,Pan_troglodytes,Pongo_abelii
REACTOME_RHOBTB1_GTPASE_CYCLE	0.425995	0.16234	0.995835	0.350815	0.45407	Gorilla_gorilla,Pan_troglodytes,Pongo_abelii
REACTOME_RHOBTB2_GTPASE_CYCLE	-0.071858	0.153131	0.996771	0.881096	0.478957	Gorilla_gorilla,Pan_troglodytes,Pongo_abelii
REACTOME_RHOBTB3_ATPASE_CYCLE	-0.699584	0.155378	0.996341	0.643214	1.5049	Gorilla_gorilla,Pan_troglodytes,Pongo_abelii
REACTOME_RHOBTB_GTPASE_CYCLE	0.113831	0.153819	0.996573	0.781847	0.409773	Gorilla_gorilla,Pan_troglodytes,Pongo_abelii
REACTOME_RHOB_GTPASE_CYCLE	-0.431265	0.171884	0.998077	0.15992	0.30419	Gorilla_gorilla,Pan_troglodytes,Pongo_abelii
REACTOME_RHOC_GTPASE_CYCLE	-0.888134	0.229992	1	0.00463505	0.305376	Gorilla_gorilla,Pan_troglodytes,Pongo_abelii
REACTOME_RHOD_GTPASE_CYCLE	-0.0285961	0.152947	0.996804	0.937028	0.360882	Gorilla_gorilla,Pan_troglodytes,Pongo_abelii
REACTOME_RHOF_GTPASE_CYCLE	0.533218	0.172221	0.993832	0.197385	0.410417	Gorilla_gorilla,Pan_troglodytes,Pongo_abelii
REACTOME_RHOG_GTPASE_CYCLE	0.0633293	0.15465	0.995685	0.77137	0.217244	Gorilla_gorilla,Pan_troglodytes,Pongo_abelii
REACTOME_RHOH_GTPASE_CYCLE	0.779084	0.187562	0.993258	0.0748099	0.431919	Gorilla_gorilla,Pan_troglodytes,Pongo_abelii
REACTOME_RHOJ_GTPASE_CYCLE	-0.0922849	0.153124	0.996854	0.868993	0.557826	Gorilla_gorilla,Pan_troglodytes,Pongo_abelii
REACTOME_RHOQ_GTPASE_CYCLE	-0.153257	0.15736	0.99795	0.478149	0.215118	Gorilla_gorilla,Pan_troglodytes,Pongo_abelii
REACTOME_RHOU_GTPASE_CYCLE	0.191877	0.161387	0.994921	0.40815	0.230824	Gorilla_gorilla,Pan_troglodytes,Pongo_abelii
REACTOME_RHOV_GTPASE_CYCLE	0.285591	0.16763	0.995139	0.247336	0.245172	Gorilla_gorilla,Pan_troglodytes,Pongo_abelii
REACTOME_RHO_GTPASES_ACTIVATE_CIT	0.0971324	0.152983	0.996745	0.939423	1.27436	Gorilla_gorilla,Pan_troglodytes,Pongo_abelii
REACTOME_RHO_GTPASES_ACTIVATE_FORMINS	-0.0546596	0.153199	0.997736	0.776722	0.192128	Gorilla_gorilla,Pan_troglodytes,Pongo_abelii
REACTOME_RHO_GTPASES_ACTIVATE_IQGAPS	0.787475	0.16208	0.995821	0.358544	0.853032	Gorilla_gorilla,Pan_troglodytes,Pongo_abelii
REACTOME_RHO_GTPASES_ACTIVATE_KTN1	0.990237	0.177946	0.991578	0.160496	0.699432	Gorilla_gorilla,Pan_troglodytes,Pongo_abelii
REACTOME_RHO_GTPASES_ACTIVATE_NADPH_OXIDASES	-0.703752	0.156302	0.997539	0.536011	1.13256	Gorilla_gorilla,Pan_troglodytes,Pongo_abelii
REACTOME_RHO_GTPASES_ACTIVATE_PAKS	-0.479487	0.164506	0.9992	0.272325	0.433968	Gorilla_gorilla,Pan_troglodytes,Pongo_abelii
REACTOME_RHO_GTPASES_ACTIVATE_PKNS	0.0414665	0.152989	0.996684	0.963602	0.906007	Gorilla_gorilla,Pan_troglodytes,Pongo_abelii
REACTOME_RHO_GTPASES_ACTIVATE_RHOTEKIN_AND_RHOPHILINS	-1.15798	0.155455	0.997023	0.602673	2.21618	Gorilla_gorilla,Pan_troglodytes,Pongo_abelii
REACTOME_RHO_GTPASES_ACTIVATE_ROCKS	-0.837045	0.154647	0.998019	0.6293	1.72776	Gorilla_gorilla,Pan_troglodytes,Pongo_abelii
REACTOME_RHO_GTPASES_ACTIVATE_WASPS_AND_WAVES	0.29783	0.159231	0.996224	0.441891	0.385481	Gorilla_gorilla,Pan_troglodytes,Pongo_abelii
REACTOME_RHO_GTPASE_CYCLE	-0.0292564	0.154065	0.997579	0.688308	0.072682	Gorilla_gorilla,Pan_troglodytes,Pongo_abelii
REACTOME_RHO_GTPASE_EFFECTORS	-0.0127683	0.152743	0.997176	0.923584	0.132719	Gorilla_gorilla,Pan_troglodytes,Pongo_abelii
REACTOME_RIBAVIRIN_ADME	-0.0288821	0.152928	0.996746	0.984487	1.48102	Gorilla_gorilla,Pan_troglodytes,Pongo_abelii
REACTOME_RIPK1_MEDIATED_REGULATED_NECROSIS	0.00104579	0.152941	0.996723	0.998766	0.674439	Gorilla_gorilla,Pan_troglodytes,Pongo_abelii
REACTOME_RMTS_METHYLATE_HISTONE_ARGININES	0.567844	0.172075	0.997216	0.161312	0.401876	Gorilla_gorilla,Pan_troglodytes,Pongo_abelii
REACTOME_RNA_POLYMERASE_III_TRANSCRIPTION	1.44715	0.189246	0.997709	0.0526331	0.736311	Gorilla_gorilla,Pan_troglodytes,Pongo_abelii
REACTOME_RNA_POLYMERASE_III_TRANSCRIPTION_INITIATION_FROM_TYPE_1_PROMOTER	1.80678	0.197347	0.997059	0.0324903	0.831108	Gorilla_gorilla,Pan_troglodytes,Pongo_abelii
REACTOME_RNA_POLYMERASE_III_TRANSCRIPTION_INITIATION_FROM_TYPE_3_PROMOTER	1.14668	0.173104	0.997631	0.148591	0.786601	Gorilla_gorilla,Pan_troglodytes,Pongo_abelii
REACTOME_RNA_POLYMERASE_II_PRE_TRANSCRIPTION_EVENTS	0.0442403	0.152991	0.996743	0.936415	0.552917	Gorilla_gorilla,Pan_troglodytes,Pongo_abelii
REACTOME_RNA_POLYMERASE_II_PROMOTER_ESCAPE	-0.989796	0.170287	0.999994	0.191422	0.751628	Gorilla_gorilla,Pan_troglodytes,Pongo_abelii
REACTOME_RNA_POLYMERASE_II_TRANSCRIBES_SNRNA_GENES	-0.632316	0.164911	0.997167	0.267202	0.566156	Gorilla_gorilla,Pan_troglodytes,Pongo_abelii
REACTOME_RNA_POLYMERASE_II_TRANSCRIPTION_TERMINATION	0.079714	0.153663	0.996399	0.826999	0.363614	Gorilla_gorilla,Pan_troglodytes,Pongo_abelii
REACTOME_RNA_POLYMERASE_I_TRANSCRIPTION	0.875791	0.190053	0.997878	0.0498928	0.440269	Gorilla_gorilla,Pan_troglodytes,Pongo_abelii
REACTOME_RNA_POLYMERASE_I_TRANSCRIPTION_TERMINATION	0.530056	0.158129	0.996609	0.47472	0.738231	Gorilla_gorilla,Pan_troglodytes,Pongo_abelii
REACTOME_RND1_GTPASE_CYCLE	-0.37923	0.170608	1	0.187334	0.285304	Gorilla_gorilla,Pan_troglodytes,Pongo_abelii
REACTOME_RND2_GTPASE_CYCLE	-0.0463412	0.153066	0.997024	0.857202	0.256759	Gorilla_gorilla,Pan_troglodytes,Pongo_abelii
REACTOME_RND3_GTPASE_CYCLE	0.00417338	0.152969	0.996687	0.986456	0.245121	Gorilla_gorilla,Pan_troglodytes,Pongo_abelii
REACTOME_ROLE_OF_LAT2_NTAL_LAB_ON_CALCIUM_MOBILIZATION	-0.022305	0.152959	0.996711	0.975344	0.719564	Gorilla_gorilla,Pan_troglodytes,Pongo_abelii
REACTOME_ROLE_OF_PHOSPHOLIPIDS_IN_PHAGOCYTOSIS	-0.306532	0.15525	0.997235	0.60819	0.595706	Gorilla_gorilla,Pan_troglodytes,Pongo_abelii
REACTOME_ROS_AND_RNS_PRODUCTION_IN_PHAGOCYTES	0.134201	0.152881	0.997306	0.862461	0.772301	Gorilla_gorilla,Pan_troglodytes,Pongo_abelii
REACTOME_RUNX1_INTERACTS_WITH_CO_FACTORS_WHOSE_PRECISE_EFFECT_ON_RUNX1_TARGETS_IS_NOT_KNOWN	0.510227	0.180612	0.997428	0.0914519	0.298883	Gorilla_gorilla,Pan_troglodytes,Pongo_abelii
REACTOME_RUNX1_REGULATES_GENES_INVOLVED_IN_MEGAKARYOCYTE_DIFFERENTIATION_AND_PLATELET_FUNCTION	0.520054	0.163336	0.998245	0.292193	0.490663	Gorilla_gorilla,Pan_troglodytes,Pongo_abelii
REACTOME_RUNX1_REGULATES_TRANSCRIPTION_OF_GENES_INVOLVED_IN_DIFFERENTIATION_OF_HSCS	-0.758354	0.166893	0.997103	0.232068	0.630048	Gorilla_gorilla,Pan_troglodytes,Pongo_abelii
REACTOME_RUNX2_REGULATES_BONE_DEVELOPMENT	-1.40722	0.16288	0.996839	0.31602	1.39519	Gorilla_gorilla,Pan_troglodytes,Pongo_abelii
REACTOME_RUNX3_REGULATES_CDKN1A_TRANSCRIPTION	0.817936	0.154881	0.998005	0.612807	1.61028	Gorilla_gorilla,Pan_troglodytes,Pongo_abelii
REACTOME_RUNX3_REGULATES_NOTCH_SIGNALING	0.286315	0.154009	0.99643	0.770937	0.980264	Gorilla_gorilla,Pan_troglodytes,Pongo_abelii
REACTOME_RUNX3_REGULATES_P14_ARF	-0.178735	0.15318	0.996734	0.875421	1.13663	Gorilla_gorilla,Pan_troglodytes,Pongo_abelii
REACTOME_RUNX3_REGULATES_WNT_SIGNALING	-0.417971	0.16225	0.995881	0.352176	0.446784	Gorilla_gorilla,Pan_troglodytes,Pongo_abelii
REACTOME_RUNX3_REGULATES_YAP1_MEDIATED_TRANSCRIPTION	1.33474	0.16462	0.997739	0.267792	1.19657	Gorilla_gorilla,Pan_troglodytes,Pongo_abelii
REACTOME_SCAVENGING_BY_CLASS_A_RECEPTORS	0.740088	0.156496	0.997133	0.536628	1.19284	Gorilla_gorilla,Pan_troglodytes,Pongo_abelii
REACTOME_SCF_BETA_TRCP_MEDIATED_DEGRADATION_OF_EMI1	-0.698977	0.157791	0.997777	0.461901	0.945754	Gorilla_gorilla,Pan_troglodytes,Pongo_abelii
REACTOME_SCF_SKP2_MEDIATED_DEGRADATION_OF_P27_P21	-0.145915	0.153153	0.997105	0.830118	0.678007	Gorilla_gorilla,Pan_troglodytes,Pongo_abelii
REACTOME_SEALING_OF_THE_NUCLEAR_ENVELOPE_NE_BY_ESCRT_III	0.49219	0.154668	0.997149	0.654863	1.09717	Gorilla_gorilla,Pan_troglodytes,Pongo_abelii
REACTOME_SELECTIVE_AUTOPHAGY	-0.0591764	0.15314	0.996653	0.903009	0.484157	Gorilla_gorilla,Pan_troglodytes,Pongo_abelii
REACTOME_SEMA3A_PAK_DEPENDENT_AXON_REPULSION	0.104736	0.153294	0.996529	0.884636	0.719681	Gorilla_gorilla,Pan_troglodytes,Pongo_abelii
REACTOME_SEMA3A_PLEXIN_REPULSION_SIGNALING_BY_INHIBITING_INTEGRIN_ADHESION	0.773892	0.168542	1	0.216381	0.621365	Gorilla_gorilla,Pan_troglodytes,Pongo_abelii
REACTOME_SEMA4D_INDUCED_CELL_MIGRATION_AND_GROWTH_CONE_COLLAPSE	-0.511278	0.156513	0.9983	0.515195	0.782363	Gorilla_gorilla,Pan_troglodytes,Pongo_abelii
REACTOME_SEMA4D_IN_SEMAPHORIN_SIGNALING	-0.372984	0.154907	0.997546	0.6215	0.752687	Gorilla_gorilla,Pan_troglodytes,Pongo_abelii
REACTOME_SEMA4D_MEDIATED_INHIBITION_OF_CELL_ATTACHMENT_AND_MIGRATION	-0.400173	0.154022	0.997041	0.719607	1.11104	Gorilla_gorilla,Pan_troglodytes,Pongo_abelii
REACTOME_SEMAPHORIN_INTERACTIONS	0.904831	0.184257	1	0.0763646	0.504358	Gorilla_gorilla,Pan_troglodytes,Pongo_abelii
REACTOME_SENESCENCE_ASSOCIATED_SECRETORY_PHENOTYPE_SASP	0.134417	0.154207	0.99621	0.768336	0.454885	Gorilla_gorilla,Pan_troglodytes,Pongo_abelii
REACTOME_SENSING_OF_DNA_DOUBLE_STRAND_BREAKS	-1.59472	0.174555	1	0.14336	1.07967	Gorilla_gorilla,Pan_troglodytes,Pongo_abelii
REACTOME_SENSORY_PERCEPTION	0.0190168	0.153511	0.996592	0.827689	0.0870976	Gorilla_gorilla,Pan_troglodytes,Pongo_abelii
REACTOME_SENSORY_PERCEPTION_OF_TASTE	-0.459904	0.154647	0.996695	0.681577	1.11702	Gorilla_gorilla,Pan_troglodytes,Pongo_abelii
REACTOME_SEPARATION_OF_SISTER_CHROMATIDS	-0.0488931	0.153402	0.997573	0.758506	0.15852	Gorilla_gorilla,Pan_troglodytes,Pongo_abelii
REACTOME_SERINE_BIOSYNTHESIS	-1.42354	0.157785	0.997353	0.469554	1.95956	Gorilla_gorilla,Pan_troglodytes,Pongo_abelii
REACTOME_SEROTONIN_AND_MELATONIN_BIOSYNTHESIS	-1.63354	0.156656	0.997981	0.51043	2.47149	Gorilla_gorilla,Pan_troglodytes,Pongo_abelii
REACTOME_SEROTONIN_NEUROTRANSMITTER_RELEASE_CYCLE	-0.112459	0.154674	0.996897	0.667184	0.260612	Gorilla_gorilla,Pan_troglodytes,Pongo_abelii
REACTOME_SEROTONIN_RECEPTORS	2.39636	0.188668	1	0.0578192	1.24611	Gorilla_gorilla,Pan_troglodytes,Pongo_abelii
REACTOME_SHC1_EVENTS_IN_EGFR_SIGNALING	1.49242	0.167638	0.994978	0.250151	1.28891	Gorilla_gorilla,Pan_troglodytes,Pongo_abelii
REACTOME_SHC1_EVENTS_IN_ERBB2_SIGNALING	1.22365	0.174461	0.997137	0.137897	0.816981	Gorilla_gorilla,Pan_troglodytes,Pongo_abelii
REACTOME_SHC1_EVENTS_IN_ERBB4_SIGNALING	1.61945	0.18872	0.997884	0.0542095	0.829561	Gorilla_gorilla,Pan_troglodytes,Pongo_abelii
REACTOME_SHC_MEDIATED_CASCADE_FGFR1	1.36345	0.177816	0.998613	0.107957	0.839272	Gorilla_gorilla,Pan_troglodytes,Pongo_abelii
REACTOME_SHC_MEDIATED_CASCADE_FGFR2	4.38356	0.231512	1	0.00422718	1.49104	Gorilla_gorilla,Pan_troglodytes,Pongo_abelii
REACTOME_SHC_MEDIATED_CASCADE_FGFR3	1.38187	0.178941	0.998625	0.100388	0.831928	Gorilla_gorilla,Pan_troglodytes,Pongo_abelii
REACTOME_SHC_MEDIATED_CASCADE_FGFR4	4.49539	0.256665	0.998559	0.000861197	1.30116	Gorilla_gorilla,Pan_troglodytes,Pongo_abelii
REACTOME_SHC_RELATED_EVENTS_TRIGGERED_BY_IGF1R	0.717423	0.154878	0.996791	0.656175	1.60579	Gorilla_gorilla,Pan_troglodytes,Pongo_abelii
REACTOME_SIALIC_ACID_METABOLISM	0.307497	0.157935	0.995486	0.529958	0.487584	Gorilla_gorilla,Pan_troglodytes,Pongo_abelii
REACTOME_SIGNALING_BY_ACTIVIN	-0.15715	0.15318	0.996566	0.911246	1.40565	Gorilla_gorilla,Pan_troglodytes,Pongo_abelii
REACTOME_SIGNALING_BY_ALK	0.678631	0.157032	0.996872	0.517313	1.04372	Gorilla_gorilla,Pan_troglodytes,Pongo_abelii
REACTOME_SIGNALING_BY_BMP	1.53085	0.194598	0.99607	0.0401894	0.734672	Gorilla_gorilla,Pan_troglodytes,Pongo_abelii
REACTOME_SIGNALING_BY_CSF3_G_CSF	0.287872	0.155052	0.997161	0.624947	0.58673	Gorilla_gorilla,Pan_troglodytes,Pongo_abelii
REACTOME_SIGNALING_BY_EGFR	-0.245625	0.156206	0.996492	0.578097	0.439941	Gorilla_gorilla,Pan_troglodytes,Pongo_abelii
REACTOME_SIGNALING_BY_ERBB2	0.808335	0.173097	0.993139	0.196457	0.620874	Gorilla_gorilla,Pan_troglodytes,Pongo_abelii
REACTOME_SIGNALING_BY_ERBB4	-0.0345973	0.152857	0.996896	0.953765	0.594964	Gorilla_gorilla,Pan_troglodytes,Pongo_abelii
REACTOME_SIGNALING_BY_ERYTHROPOIETIN	-1.06028	0.173945	0.999655	0.144839	0.72053	Gorilla_gorilla,Pan_troglodytes,Pongo_abelii
REACTOME_SIGNALING_BY_FGFR	0.268987	0.156213	0.997076	0.554063	0.452809	Gorilla_gorilla,Pan_troglodytes,Pongo_abelii
REACTOME_SIGNALING_BY_FGFR1	1.09851	0.183744	1	0.0788948	0.617656	Gorilla_gorilla,Pan_troglodytes,Pongo_abelii
REACTOME_SIGNALING_BY_FGFR2	0.243653	0.154157	0.997574	0.680206	0.5891	Gorilla_gorilla,Pan_troglodytes,Pongo_abelii
REACTOME_SIGNALING_BY_FGFR3	0.158704	0.153289	0.997073	0.810273	0.659009	Gorilla_gorilla,Pan_troglodytes,Pongo_abelii
REACTOME_SIGNALING_BY_FGFR4	1.46998	0.184183	1	0.0767218	0.820386	Gorilla_gorilla,Pan_troglodytes,Pongo_abelii
REACTOME_SIGNALING_BY_GPCR	0.00807657	0.152998	0.996716	0.942464	0.111575	Gorilla_gorilla,Pan_troglodytes,Pongo_abelii
REACTOME_SIGNALING_BY_HEDGEHOG	-0.117881	0.154738	0.996732	0.671265	0.276789	Gorilla_gorilla,Pan_troglodytes,Pongo_abelii
REACTOME_SIGNALING_BY_HIPPO	0.0822987	0.152925	0.997015	0.893841	0.614875	Gorilla_gorilla,Pan_troglodytes,Pongo_abelii
REACTOME_SIGNALING_BY_INSULIN_RECEPTOR	0.283088	0.156599	0.99742	0.523311	0.441703	Gorilla_gorilla,Pan_troglodytes,Pongo_abelii
REACTOME_SIGNALING_BY_INTERLEUKINS	-0.0656729	0.154892	0.997527	0.623221	0.133187	Gorilla_gorilla,Pan_troglodytes,Pongo_abelii
REACTOME_SIGNALING_BY_MET	0.0345003	0.153111	0.996625	0.920632	0.345231	Gorilla_gorilla,Pan_troglodytes,Pongo_abelii
REACTOME_SIGNALING_BY_MST1	1.09825	0.15539	0.997698	0.585098	2.00394	Gorilla_gorilla,Pan_troglodytes,Pongo_abelii
REACTOME_SIGNALING_BY_NODAL	1.71142	0.161085	0.998068	0.348191	1.81425	Gorilla_gorilla,Pan_troglodytes,Pongo_abelii
REACTOME_SIGNALING_BY_NOTCH	-0.445428	0.161527	0.998925	0.338006	0.462279	Gorilla_gorilla,Pan_troglodytes,Pongo_abelii
REACTOME_SIGNALING_BY_NOTCH1	-1.10599	0.171654	0.999007	0.163518	0.786904	Gorilla_gorilla,Pan_troglodytes,Pongo_abelii
REACTOME_SIGNALING_BY_NOTCH3	-0.311444	0.15373	0.997275	0.736674	0.923169	Gorilla_gorilla,Pan_troglodytes,Pongo_abelii
REACTOME_SIGNALING_BY_NTRK1_TRKA	0.186984	0.157697	0.995077	0.565953	0.324472	Gorilla_gorilla,Pan_troglodytes,Pongo_abelii
REACTOME_SIGNALING_BY_NTRK2_TRKB	4.27705	0.232485	1	0.00398508	1.44493	Pan_troglodytes,Pongo_abelii,Gorilla_gorilla
REACTOME_SIGNALING_BY_NTRKS	0.296003	0.162209	0.994952	0.380109	0.335494	Gorilla_gorilla,Pan_troglodytes,Pongo_abelii
REACTOME_SIGNALING_BY_NUCLEAR_RECEPTORS	0.0698989	0.15499	0.996451	0.667506	0.162151	Gorilla_gorilla,Pan_troglodytes,Pongo_abelii
REACTOME_SIGNALING_BY_PDGF	-0.447359	0.160833	0.99796	0.355888	0.481919	Gorilla_gorilla,Pan_troglodytes,Pongo_abelii
REACTOME_SIGNALING_BY_PTK6	-0.11806	0.15343	0.996704	0.827558	0.540303	Gorilla_gorilla,Pan_troglodytes,Pongo_abelii
REACTOME_SIGNALING_BY_RECEPTOR_TYROSINE_KINASES	0.0614467	0.156164	0.995829	0.617597	0.122624	Gorilla_gorilla,Pan_troglodytes,Pongo_abelii
REACTOME_SIGNALING_BY_RETINOIC_ACID	-0.978936	0.185928	0.989884	0.108698	0.603868	Gorilla_gorilla,Pan_troglodytes,Pongo_abelii
REACTOME_SIGNALING_BY_RHO_GTPASES_MIRO_GTPASES_AND_RHOBTB3	-0.0474053	0.158833	0.999033	0.422867	0.0588632	Gorilla_gorilla,Pan_troglodytes,Pongo_abelii
REACTOME_SIGNALING_BY_ROBO_RECEPTORS	-0.118235	0.153397	0.996635	0.842998	0.595142	Gorilla_gorilla,Pan_troglodytes,Pongo_abelii
REACTOME_SIGNALING_BY_SCF_KIT	-0.334703	0.155875	0.997844	0.553295	0.562343	Gorilla_gorilla,Pan_troglodytes,Pongo_abelii
REACTOME_SIGNALING_BY_TGFB_FAMILY_MEMBERS	-0.016828	0.152943	0.996759	0.958309	0.320962	Gorilla_gorilla,Pan_troglodytes,Pongo_abelii
REACTOME_SIGNALING_BY_TGF_BETA_RECEPTOR_COMPLEX	-0.0726672	0.153455	0.996763	0.816118	0.311526	Gorilla_gorilla,Pan_troglodytes,Pongo_abelii
REACTOME_SIGNALING_BY_THE_B_CELL_RECEPTOR_BCR	-0.141064	0.154139	0.997442	0.687071	0.348983	Gorilla_gorilla,Pan_troglodytes,Pongo_abelii
REACTOME_SIGNALING_BY_TYPE_1_INSULIN_LIKE_GROWTH_FACTOR_1_RECEPTOR_IGF1R	0.623923	0.165144	0.997112	0.263279	0.554041	Gorilla_gorilla,Pan_troglodytes,Pongo_abelii
REACTOME_SIGNALING_BY_VEGF	0.257515	0.166962	0.993652	0.293113	0.243428	Gorilla_gorilla,Pan_troglodytes,Pongo_abelii
REACTOME_SIGNALING_BY_WNT	-0.019786	0.153157	0.996641	0.900371	0.157574	Gorilla_gorilla,Pan_troglodytes,Pongo_abelii
REACTOME_SIGNALLING_TO_ERKS	0.338239	0.15535	0.996151	0.657903	0.761162	Gorilla_gorilla,Pan_troglodytes,Pongo_abelii
REACTOME_SIGNALLING_TO_RAS	2.60828	0.191003	1	0.0499727	1.31168	Gorilla_gorilla,Pan_troglodytes,Pongo_abelii
REACTOME_SIGNAL_AMPLIFICATION	1.45744	0.205163	1	0.0209057	0.619267	Gorilla_gorilla,Pan_troglodytes,Pongo_abelii
REACTOME_SIGNAL_ATTENUATION	1.15131	0.159974	0.996314	0.411842	1.39601	Gorilla_gorilla,Pan_troglodytes,Pongo_abelii
REACTOME_SIGNAL_REGULATORY_PROTEIN_FAMILY_INTERACTIONS	-0.0824626	0.152978	0.996752	0.939757	1.08791	Gorilla_gorilla,Pan_troglodytes,Pongo_abelii
REACTOME_SIGNAL_TRANSDUCTION_BY_L1	0.120837	0.153865	0.996262	0.811368	0.504738	Gorilla_gorilla,Pan_troglodytes,Pongo_abelii
REACTOME_SLBP_DEPENDENT_PROCESSING_OF_REPLICATION_DEPENDENT_HISTONE_PRE_MRNAS	-1.19257	0.15927	0.998337	0.402649	1.41786	Gorilla_gorilla,Pan_troglodytes,Pongo_abelii
REACTOME_SLC_MEDIATED_TRANSMEMBRANE_TRANSPORT	-0.107969	0.155816	0.998077	0.553511	0.1815	Gorilla_gorilla,Pan_troglodytes,Pongo_abelii
REACTOME_SMAC_XIAP_REGULATED_APOPTOTIC_RESPONSE	0.341237	0.153565	0.997076	0.770179	1.16434	Gorilla_gorilla,Pan_troglodytes,Pongo_abelii
REACTOME_SMAD2_SMAD3_SMAD4_HETEROTRIMER_REGULATES_TRANSCRIPTION	-0.195366	0.153877	0.996349	0.798458	0.762716	Gorilla_gorilla,Pan_troglodytes,Pongo_abelii
REACTOME_SMALL_INTERFERING_RNA_SIRNA_BIOGENESIS	-0.32509	0.153262	0.997069	0.815122	1.38602	Gorilla_gorilla,Pan_troglodytes,Pongo_abelii
REACTOME_SMOOTH_MUSCLE_CONTRACTION	0.0227429	0.153079	0.996605	0.942123	0.312331	Gorilla_gorilla,Pan_troglodytes,Pongo_abelii
REACTOME_SNRNP_ASSEMBLY	-0.155148	0.153342	0.99737	0.778351	0.54946	Gorilla_gorilla,Pan_troglodytes,Pongo_abelii
REACTOME_SODIUM_CALCIUM_EXCHANGERS	1.95094	0.191616	0.998744	0.0451844	0.95969	Gorilla_gorilla,Pan_troglodytes,Pongo_abelii
REACTOME_SODIUM_COUPLED_PHOSPHATE_COTRANSPORTERS	-0.605729	0.154215	0.997076	0.698259	1.5572	Gorilla_gorilla,Pan_troglodytes,Pongo_abelii
REACTOME_SODIUM_COUPLED_SULPHATE_DI_AND_TRI_CARBOXYLATE_TRANSPORTERS	-2.30089	0.157784	0.997166	0.473884	3.19846	Gorilla_gorilla,Pan_troglodytes,Pongo_abelii
REACTOME_SODIUM_PROTON_EXCHANGERS	-0.407661	0.15404	0.996443	0.765572	1.36283	Gorilla_gorilla,Pan_troglodytes,Pongo_abelii
REACTOME_SPERM_MOTILITY_AND_TAXES	-0.390579	0.159568	0.997098	0.406812	0.468515	Gorilla_gorilla,Pan_troglodytes,Pongo_abelii
REACTOME_SPHINGOLIPID_DE_NOVO_BIOSYNTHESIS	0.520592	0.161277	0.995874	0.381163	0.59136	Gorilla_gorilla,Pan_troglodytes,Pongo_abelii
REACTOME_SPHINGOLIPID_METABOLISM	0.00820083	0.152939	0.996733	0.983228	0.388967	Gorilla_gorilla,Pan_troglodytes,Pongo_abelii
REACTOME_SPRY_REGULATION_OF_FGF_SIGNALING	-1.29385	0.168616	0.995698	0.221694	1.05101	Gorilla_gorilla,Pan_troglodytes,Pongo_abelii
REACTOME_STABILIZATION_OF_P53	0.39768	0.156083	0.996557	0.58272	0.721053	Gorilla_gorilla,Pan_troglodytes,Pongo_abelii
REACTOME_STIMULI_SENSING_CHANNELS	-0.111678	0.156164	0.99604	0.604695	0.214932	Gorilla_gorilla,Pan_troglodytes,Pongo_abelii
REACTOME_STING_MEDIATED_INDUCTION_OF_HOST_IMMUNE_RESPONSES	-0.77544	0.157509	0.996627	0.502308	1.15096	Gorilla_gorilla,Pan_troglodytes,Pongo_abelii
REACTOME_STRIATED_MUSCLE_CONTRACTION	-0.451782	0.1671	0.995767	0.246004	0.386743	Gorilla_gorilla,Pan_troglodytes,Pongo_abelii
REACTOME_SULFIDE_OXIDATION_TO_SULFATE	-0.68958	0.153252	0.997647	0.773925	2.39304	Gorilla_gorilla,Pan_troglodytes,Pongo_abelii
REACTOME_SULFUR_AMINO_ACID_METABOLISM	-0.990968	0.165039	0.998884	0.258993	0.872042	Gorilla_gorilla,Pan_troglodytes,Pongo_abelii
REACTOME_SUMOYLATION	0.344088	0.17452	0.996	0.145101	0.233984	Gorilla_gorilla,Pan_troglodytes,Pongo_abelii
REACTOME_SUMOYLATION_OF_CHROMATIN_ORGANIZATION_PROTEINS	0.902643	0.177659	0.997128	0.111792	0.561741	Gorilla_gorilla,Pan_troglodytes,Pongo_abelii
REACTOME_SUMOYLATION_OF_DNA_DAMAGE_RESPONSE_AND_REPAIR_PROTEINS	0.104328	0.155127	0.9961	0.680583	0.252556	Gorilla_gorilla,Pan_troglodytes,Pongo_abelii
REACTOME_SUMOYLATION_OF_DNA_REPLICATION_PROTEINS	-0.186179	0.153616	0.997066	0.764342	0.619057	Gorilla_gorilla,Pan_troglodytes,Pongo_abelii
REACTOME_SUMOYLATION_OF_IMMUNE_RESPONSE_PROTEINS	0.654837	0.158888	0.996164	0.457569	0.877491	Gorilla_gorilla,Pan_troglodytes,Pongo_abelii
REACTOME_SUMOYLATION_OF_INTRACELLULAR_RECEPTORS	0.0658476	0.15313	0.996766	0.882565	0.444428	Gorilla_gorilla,Pan_troglodytes,Pongo_abelii
REACTOME_SUMOYLATION_OF_RNA_BINDING_PROTEINS	0.808079	0.184041	0.994911	0.0834028	0.461266	Gorilla_gorilla,Pan_troglodytes,Pongo_abelii
REACTOME_SUMOYLATION_OF_SUMOYLATION_PROTEINS	-0.0360365	0.152917	0.996793	0.960148	0.719076	Gorilla_gorilla,Pan_troglodytes,Pongo_abelii
REACTOME_SUMOYLATION_OF_TRANSCRIPTION_COFACTORS	0.555295	0.16538	0.996737	0.263338	0.493161	Gorilla_gorilla,Pan_troglodytes,Pongo_abelii
REACTOME_SUMOYLATION_OF_TRANSCRIPTION_FACTORS	1.15906	0.165669	0.998018	0.246676	0.993629	Gorilla_gorilla,Pan_troglodytes,Pongo_abelii
REACTOME_SUMOYLATION_OF_UBIQUITINYLATION_PROTEINS	-0.0607662	0.152991	0.996801	0.918947	0.595378	Gorilla_gorilla,Pan_troglodytes,Pongo_abelii
REACTOME_SUMO_IS_PROTEOLYTICALLY_PROCESSED	1.51808	0.162919	0.996694	0.317484	1.50969	Gorilla_gorilla,Pan_troglodytes,Pongo_abelii
REACTOME_SUMO_IS_TRANSFERRED_FROM_E1_TO_E2_UBE2I_UBC9	-1.8742	0.162668	0.996433	0.328609	1.90746	Gorilla_gorilla,Pan_troglodytes,Pongo_abelii
REACTOME_SURFACTANT_METABOLISM	0.346008	0.157152	0.998895	0.48875	0.497623	Gorilla_gorilla,Pan_troglodytes,Pongo_abelii
REACTOME_SWITCHING_OF_ORIGINS_TO_A_POST_REPLICATIVE_STATE	-0.234938	0.155301	0.997853	0.587502	0.431451	Gorilla_gorilla,Pan_troglodytes,Pongo_abelii
REACTOME_SYNAPTIC_ADHESION_LIKE_MOLECULES	0.12987	0.153991	0.997199	0.713335	0.352324	Gorilla_gorilla,Pan_troglodytes,Pongo_abelii
REACTOME_SYNDECAN_INTERACTIONS	0.125072	0.153117	0.99677	0.884976	0.86198	Gorilla_gorilla,Pan_troglodytes,Pongo_abelii
REACTOME_SYNTHESIS_OF_12_EICOSATETRAENOIC_ACID_DERIVATIVES	-0.609613	0.154574	0.996276	0.719581	1.69237	Gorilla_gorilla,Pan_troglodytes,Pongo_abelii
REACTOME_SYNTHESIS_OF_15_EICOSATETRAENOIC_ACID_DERIVATIVES	0.216155	0.153015	0.996821	0.905176	1.80912	Gorilla_gorilla,Pan_troglodytes,Pongo_abelii
REACTOME_SYNTHESIS_OF_16_20_HYDROXYEICOSATETRAENOIC_ACIDS_HETE	-1.38708	0.168302	0.99763	0.206285	1.08912	Gorilla_gorilla,Pan_troglodytes,Pongo_abelii
REACTOME_SYNTHESIS_OF_5_EICOSATETRAENOIC_ACIDS	-0.486228	0.153393	0.996329	0.901753	3.92699	Gorilla_gorilla,Pan_troglodytes,Pongo_abelii
REACTOME_SYNTHESIS_OF_ACTIVE_UBIQUITIN_ROLES_OF_E1_AND_E2_ENZYMES	-0.0689561	0.153112	0.996608	0.925443	0.734685	Gorilla_gorilla,Pan_troglodytes,Pongo_abelii
REACTOME_SYNTHESIS_OF_BILE_ACIDS_AND_BILE_SALTS	0.332863	0.155499	0.997491	0.583551	0.604867	Gorilla_gorilla,Pan_troglodytes,Pongo_abelii
REACTOME_SYNTHESIS_OF_BILE_ACIDS_AND_BILE_SALTS_VIA_24_HYDROXYCHOLESTEROL	-0.7295	0.156589	0.996199	0.569079	1.27617	Gorilla_gorilla,Pan_troglodytes,Pongo_abelii
REACTOME_SYNTHESIS_OF_BILE_ACIDS_AND_BILE_SALTS_VIA_27_HYDROXYCHOLESTEROL	0.135513	0.153087	0.996915	0.868031	0.813094	Gorilla_gorilla,Pan_troglodytes,Pongo_abelii
REACTOME_SYNTHESIS_OF_BILE_ACIDS_AND_BILE_SALTS_VIA_7ALPHA_HYDROXYCHOLESTEROL	0.201764	0.153426	0.996975	0.798356	0.787287	Gorilla_gorilla,Pan_troglodytes,Pongo_abelii
REACTOME_SYNTHESIS_OF_DIPHTHAMIDE_EEF2	2.9288	0.165763	0.994847	0.290258	2.75215	Gorilla_gorilla,Pan_troglodytes,Pongo_abelii
REACTOME_SYNTHESIS_OF_DOLICHYL_PHOSPHATE	2.93826	0.172192	0.999402	0.160314	2.07446	Gorilla_gorilla,Pan_troglodytes,Pongo_abelii
REACTOME_SYNTHESIS_OF_EPOXY_EET_AND_DIHYDROXYEICOSATRIENOIC_ACIDS_DHET	-0.737499	0.155647	0.996415	0.618924	1.47735	Gorilla_gorilla,Pan_troglodytes,Pongo_abelii
REACTOME_SYNTHESIS_OF_GLYCOSYLPHOSPHATIDYLINOSITOL_GPI	-1.43866	0.180989	1	0.0941035	0.84973	Gorilla_gorilla,Pan_troglodytes,Pongo_abelii
REACTOME_SYNTHESIS_OF_IP2_IP_AND_INS_IN_THE_CYTOSOL	-1.73777	0.187566	0.996315	0.0615266	0.917155	Gorilla_gorilla,Pan_troglodytes,Pongo_abelii
REACTOME_SYNTHESIS_OF_IP3_AND_IP4_IN_THE_CYTOSOL	-0.421222	0.158251	0.998238	0.439566	0.542411	Gorilla_gorilla,Pan_troglodytes,Pongo_abelii
REACTOME_SYNTHESIS_OF_KETONE_BODIES	-0.637655	0.154154	0.99707	0.704563	1.67607	Gorilla_gorilla,Pan_troglodytes,Pongo_abelii
REACTOME_SYNTHESIS_OF_LEUKOTRIENES_LT_AND_EOXINS_EX	0.657313	0.177675	0.996548	0.114466	0.412157	Pan_troglodytes,Pongo_abelii,Gorilla_gorilla
REACTOME_SYNTHESIS_OF_LIPOXINS_LX	0.216393	0.152893	0.996894	0.934315	2.61783	Gorilla_gorilla,Pan_troglodytes,Pongo_abelii
REACTOME_SYNTHESIS_OF_PA	-0.757348	0.164264	0.997779	0.274648	0.688803	Gorilla_gorilla,Pan_troglodytes,Pongo_abelii
REACTOME_SYNTHESIS_OF_PC	-0.157471	0.154368	0.996554	0.718283	0.435055	Gorilla_gorilla,Pan_troglodytes,Pongo_abelii
REACTOME_SYNTHESIS_OF_PE	0.401378	0.15576	0.997281	0.57382	0.710884	Gorilla_gorilla,Pan_troglodytes,Pongo_abelii
REACTOME_SYNTHESIS_OF_PI	0.5998	0.156307	0.996572	0.568276	1.04709	Gorilla_gorilla,Pan_troglodytes,Pongo_abelii
REACTOME_SYNTHESIS_OF_PIPS_AT_THE_EARLY_ENDOSOME_MEMBRANE	-0.0914006	0.152979	0.997002	0.881106	0.609267	Gorilla_gorilla,Pan_troglodytes,Pongo_abelii
REACTOME_SYNTHESIS_OF_PIPS_AT_THE_ER_MEMBRANE	-0.683439	0.155426	0.997289	0.594502	1.27904	Gorilla_gorilla,Pan_troglodytes,Pongo_abelii
REACTOME_SYNTHESIS_OF_PIPS_AT_THE_GOLGI_MEMBRANE	-0.84649	0.167454	1	0.233778	0.705872	Gorilla_gorilla,Pan_troglodytes,Pongo_abelii
REACTOME_SYNTHESIS_OF_PIPS_AT_THE_LATE_ENDOSOME_MEMBRANE	0.512546	0.157705	0.994871	0.578429	0.918825	Gorilla_gorilla,Pan_troglodytes,Pongo_abelii
REACTOME_SYNTHESIS_OF_PIPS_AT_THE_PLASMA_MEMBRANE	0.00631879	0.152957	0.996713	0.976505	0.21392	Gorilla_gorilla,Pan_troglodytes,Pongo_abelii
REACTOME_SYNTHESIS_OF_PROSTAGLANDINS_PG_AND_THROMBOXANES_TX	-0.998842	0.16703	1	0.241007	0.845961	Gorilla_gorilla,Pan_troglodytes,Pongo_abelii
REACTOME_SYNTHESIS_OF_PYROPHOSPHATES_IN_THE_CYTOSOL	-1.42637	0.180521	0.998972	0.0912395	0.834989	Gorilla_gorilla,Pan_troglodytes,Pongo_abelii
REACTOME_SYNTHESIS_OF_SUBSTRATES_IN_N_GLYCAN_BIOSYTHESIS	0.441693	0.165811	0.995817	0.269404	0.397316	Gorilla_gorilla,Pan_troglodytes,Pongo_abelii
REACTOME_SYNTHESIS_OF_UDP_N_ACETYL_GLUCOSAMINE	1.49248	0.160178	0.99773	0.377274	1.68152	Gorilla_gorilla,Pan_troglodytes,Pongo_abelii
REACTOME_SYNTHESIS_OF_VERY_LONG_CHAIN_FATTY_ACYL_COAS	-0.0230226	0.15289	0.996819	0.969193	0.594378	Gorilla_gorilla,Pan_troglodytes,Pongo_abelii
REACTOME_SYNTHESIS_SECRETION_AND_DEACYLATION_OF_GHRELIN	1.06227	0.159273	0.998463	0.402595	1.2628	Gorilla_gorilla,Pongo_abelii,Pan_troglodytes
REACTOME_S_PHASE	-0.224036	0.157897	0.99861	0.453843	0.297731	Gorilla_gorilla,Pan_troglodytes,Pongo_abelii
REACTOME_TACHYKININ_RECEPTORS_BIND_TACHYKININS	-1.16757	0.154707	0.996782	0.670958	2.73876	Gorilla_gorilla,Pan_troglodytes,Pongo_abelii
REACTOME_TAK1_DEPENDENT_IKK_AND_NF_KAPPA_B_ACTIVATION	-0.649769	0.174389	0.99897	0.136014	0.431721	Gorilla_gorilla,Pan_troglodytes,Pongo_abelii
REACTOME_TANDEM_PORE_DOMAIN_POTASSIUM_CHANNELS	0.813518	0.154066	0.99714	0.709135	2.17361	Gorilla_gorilla,Pan_troglodytes,Pongo_abelii
REACTOME_TBC_RABGAPS	0.0682962	0.153204	0.996674	0.880159	0.451627	Gorilla_gorilla,Pan_troglodytes,Pongo_abelii
REACTOME_TCF_DEPENDENT_SIGNALING_IN_RESPONSE_TO_WNT	-0.0841792	0.155501	0.996223	0.641142	0.179956	Gorilla_gorilla,Pan_troglodytes,Pongo_abelii
REACTOME_TCR_SIGNALING	0.196217	0.158556	0.994906	0.528184	0.309792	Gorilla_gorilla,Pan_troglodytes,Pongo_abelii
REACTOME_TELOMERE_C_STRAND_LAGGING_STRAND_SYNTHESIS	-0.507949	0.157742	0.996854	0.484221	0.72295	Gorilla_gorilla,Pan_troglodytes,Pongo_abelii
REACTOME_TELOMERE_C_STRAND_SYNTHESIS_INITIATION	-0.869672	0.159392	0.997623	0.403951	1.03684	Gorilla_gorilla,Pan_troglodytes,Pongo_abelii
REACTOME_TELOMERE_EXTENSION_BY_TELOMERASE	0.267741	0.155326	0.996796	0.621812	0.54079	Gorilla_gorilla,Pan_troglodytes,Pongo_abelii
REACTOME_TELOMERE_MAINTENANCE	-0.0568961	0.153161	0.996702	0.886343	0.396868	Gorilla_gorilla,Pan_troglodytes,Pongo_abelii
REACTOME_TERMINAL_PATHWAY_OF_COMPLEMENT	0.050145	0.152927	0.99675	0.980833	2.08113	Gorilla_gorilla,Pan_troglodytes,Pongo_abelii
REACTOME_TERMINATION_OF_O_GLYCAN_BIOSYNTHESIS	-0.733198	0.16867	1	0.214439	0.586183	Gorilla_gorilla,Pan_troglodytes,Pongo_abelii
REACTOME_TERMINATION_OF_TRANSLESION_DNA_SYNTHESIS	-1.05173	0.172503	0.99592	0.167001	0.75456	Gorilla_gorilla,Pan_troglodytes,Pongo_abelii
REACTOME_TETRAHYDROBIOPTERIN_BH4_SYNTHESIS_RECYCLING_SALVAGE_AND_REGULATION	-0.0579838	0.152989	0.996701	0.954526	1.01384	Gorilla_gorilla,Pan_troglodytes,Pongo_abelii
REACTOME_TGF_BETA_RECEPTOR_SIGNALING_ACTIVATES_SMADS	0.368672	0.158351	0.998661	0.436377	0.471437	Gorilla_gorilla,Pan_troglodytes,Pongo_abelii
REACTOME_TGF_BETA_RECEPTOR_SIGNALING_IN_EMT_EPITHELIAL_TO_MESENCHYMAL_TRANSITION	0.332563	0.154867	0.996408	0.681136	0.806546	Gorilla_gorilla,Pan_troglodytes,Pongo_abelii
REACTOME_THE_ACTIVATION_OF_ARYLSULFATASES	0.399797	0.153685	0.997101	0.753149	1.26715	Gorilla_gorilla,Pan_troglodytes,Pongo_abelii
REACTOME_THE_CANONICAL_RETINOID_CYCLE_IN_RODS_TWILIGHT_VISION	-0.359523	0.157358	0.994992	0.592323	0.668872	Gorilla_gorilla,Pan_troglodytes,Pongo_abelii
REACTOME_THE_CITRIC_ACID_TCA_CYCLE_AND_RESPIRATORY_ELECTRON_TRANSPORT	0.195756	0.157083	0.997808	0.49238	0.283905	Gorilla_gorilla,Pan_troglodytes,Pongo_abelii
REACTOME_THE_FATTY_ACID_CYCLING_MODEL	-0.0734612	0.152895	0.996813	0.967745	1.81135	Gorilla_gorilla,Pan_troglodytes,Pongo_abelii
REACTOME_THE_NLRP3_INFLAMMASOME	-2.26838	0.188105	0.994741	0.0651505	1.21407	Gorilla_gorilla,Pan_troglodytes,Pongo_abelii
REACTOME_THE_PHOTOTRANSDUCTION_CASCADE	0.299288	0.154978	0.997779	0.610382	0.585209	Gorilla_gorilla,Pan_troglodytes,Pongo_abelii
REACTOME_THE_RETINOID_CYCLE_IN_CONES_DAYLIGHT_VISION	1.39577	0.156643	0.998699	0.510148	2.11034	Gorilla_gorilla,Pan_troglodytes,Pongo_abelii
REACTOME_THE_ROLE_OF_GTSE1_IN_G2_M_PROGRESSION_AFTER_G2_CHECKPOINT	0.404119	0.158187	0.998358	0.441774	0.522916	Gorilla_gorilla,Pan_troglodytes,Pongo_abelii
REACTOME_THROMBIN_SIGNALLING_THROUGH_PROTEINASE_ACTIVATED_RECEPTORS_PARS	0.976043	0.184556	1	0.0749281	0.541336	Gorilla_gorilla,Pan_troglodytes,Pongo_abelii
REACTOME_THROMBOXANE_SIGNALLING_THROUGH_TP_RECEPTOR	1.61695	0.209084	1	0.0164656	0.660796	Gorilla_gorilla,Pan_troglodytes,Pongo_abelii
REACTOME_THYROXINE_BIOSYNTHESIS	-2.06489	0.18528	1	0.0715665	1.13166	Gorilla_gorilla,Pan_troglodytes,Pongo_abelii
REACTOME_TIE2_SIGNALING	1.27566	0.177086	0.993778	0.142251	0.861233	Gorilla_gorilla,Pan_troglodytes,Pongo_abelii
REACTOME_TIGHT_JUNCTION_INTERACTIONS	0.684426	0.159477	0.995539	0.456493	0.914944	Gorilla_gorilla,Pan_troglodytes,Pongo_abelii
REACTOME_TNFR1_INDUCED_NF_KAPPA_B_SIGNALING_PATHWAY	0.194912	0.155091	0.996249	0.672805	0.459949	Gorilla_gorilla,Pan_troglodytes,Pongo_abelii
REACTOME_TNFR1_INDUCED_PROAPOPTOTIC_SIGNALING	0.0668254	0.153209	0.996635	0.886266	0.46581	Gorilla_gorilla,Pan_troglodytes,Pongo_abelii
REACTOME_TNFR1_MEDIATED_CERAMIDE_PRODUCTION	6.06625	0.191103	0.999006	0.0468944	3.00816	Gorilla_gorilla,Pan_troglodytes,Pongo_abelii
REACTOME_TNFR2_NON_CANONICAL_NF_KB_PATHWAY	0.303763	0.156628	0.996996	0.533993	0.486436	Gorilla_gorilla,Pan_troglodytes,Pongo_abelii
REACTOME_TNFS_BIND_THEIR_PHYSIOLOGICAL_RECEPTORS	0.852669	0.157115	0.998596	0.487166	1.22182	Gorilla_gorilla,Pan_troglodytes,Pongo_abelii
REACTOME_TNF_RECEPTOR_SUPERFAMILY_TNFSF_MEMBERS_MEDIATING_NON_CANONICAL_NF_KB_PATHWAY	0.762509	0.156008	0.997444	0.554511	1.28505	Gorilla_gorilla,Pan_troglodytes,Pongo_abelii
REACTOME_TNF_SIGNALING	0.190878	0.157591	0.996289	0.510978	0.289168	Gorilla_gorilla,Pan_troglodytes,Pongo_abelii
REACTOME_TOLL_LIKE_RECEPTOR_4_TLR4_CASCADE	0.0553358	0.154201	0.995956	0.799745	0.217453	Gorilla_gorilla,Pan_troglodytes,Pongo_abelii
REACTOME_TOLL_LIKE_RECEPTOR_9_TLR9_CASCADE	-0.0295237	0.152762	0.997241	0.903741	0.243397	Gorilla_gorilla,Pan_troglodytes,Pongo_abelii
REACTOME_TOLL_LIKE_RECEPTOR_CASCADES	0.0752756	0.156711	0.994899	0.645207	0.162907	Gorilla_gorilla,Pan_troglodytes,Pongo_abelii
REACTOME_TP53_REGULATES_METABOLIC_GENES	-0.489411	0.163705	0.997313	0.290563	0.460185	Gorilla_gorilla,Pan_troglodytes,Pongo_abelii
REACTOME_TP53_REGULATES_TRANSCRIPTION_OF_ADDITIONAL_CELL_CYCLE_GENES_WHOSE_EXACT_ROLE_IN_THE_P53_PATHWAY_REMAIN_UNCERTAIN	-0.277951	0.154444	0.997576	0.65577	0.621346	Gorilla_gorilla,Pan_troglodytes,Pongo_abelii
REACTOME_TP53_REGULATES_TRANSCRIPTION_OF_CELL_CYCLE_GENES	0.108646	0.153479	0.996434	0.857737	0.604262	Gorilla_gorilla,Pan_troglodytes,Pongo_abelii
REACTOME_TP53_REGULATES_TRANSCRIPTION_OF_CELL_DEATH_GENES	0.320554	0.154244	0.996538	0.732851	0.936036	Gorilla_gorilla,Pan_troglodytes,Pongo_abelii
REACTOME_TP53_REGULATES_TRANSCRIPTION_OF_DNA_REPAIR_GENES	0.748522	0.165899	0.997942	0.242922	0.636559	Gorilla_gorilla,Pan_troglodytes,Pongo_abelii
REACTOME_TP53_REGULATES_TRANSCRIPTION_OF_GENES_INVOLVED_IN_CYTOCHROME_C_RELEASE	1.31826	0.163961	0.996745	0.292499	1.24455	Gorilla_gorilla,Pan_troglodytes,Pongo_abelii
REACTOME_TP53_REGULATES_TRANSCRIPTION_OF_GENES_INVOLVED_IN_G1_CELL_CYCLE_ARREST	1.03658	0.156917	0.995287	0.601588	1.97791	Gorilla_gorilla,Pan_troglodytes,Pongo_abelii
REACTOME_TP53_REGULATES_TRANSCRIPTION_OF_GENES_INVOLVED_IN_G2_CELL_CYCLE_ARREST	2.77544	0.17835	1	0.111637	1.72648	Gorilla_gorilla,Pan_troglodytes,Pongo_abelii
REACTOME_TRAF6_MEDIATED_INDUCTION_OF_TAK1_COMPLEX_WITHIN_TLR4_COMPLEX	-2.33297	0.191959	1	0.0470865	1.15791	Gorilla_gorilla,Pan_troglodytes,Pongo_abelii
REACTOME_TRAF6_MEDIATED_NF_KB_ACTIVATION	0.950278	0.167211	0.996258	0.236712	0.797443	Gorilla_gorilla,Pan_troglodytes,Pongo_abelii
REACTOME_TRAFFICKING_AND_PROCESSING_OF_ENDOSOMAL_TLR	2.09083	0.169524	0.99586	0.20582	1.64001	Gorilla_gorilla,Pan_troglodytes,Pongo_abelii
REACTOME_TRAFFICKING_OF_AMPA_RECEPTORS	-0.141485	0.155107	0.997668	0.604277	0.271981	Gorilla_gorilla,Pan_troglodytes,Pongo_abelii
REACTOME_TRAFFICKING_OF_GLUR2_CONTAINING_AMPA_RECEPTORS	-0.376466	0.155295	0.996854	0.621194	0.759046	Gorilla_gorilla,Pan_troglodytes,Pongo_abelii
REACTOME_TRAIL_SIGNALING	-0.450023	0.153568	0.997582	0.73851	1.34367	Gorilla_gorilla,Pan_troglodytes,Pongo_abelii
REACTOME_TRANSCRIPTIONAL_ACTIVATION_OF_MITOCHONDRIAL_BIOGENESIS	-0.586038	0.156716	0.998751	0.507187	0.879881	Gorilla_gorilla,Pan_troglodytes,Pongo_abelii
REACTOME_TRANSCRIPTIONAL_ACTIVITY_OF_SMAD2_SMAD3_SMAD4_HETEROTRIMER	-0.53004	0.168748	0.997684	0.199688	0.41009	Gorilla_gorilla,Pan_troglodytes,Pongo_abelii
REACTOME_TRANSCRIPTIONAL_REGULATION_BY_E2F6	0.781392	0.180429	0.998746	0.0913569	0.457591	Gorilla_gorilla,Pan_troglodytes,Pongo_abelii
REACTOME_TRANSCRIPTIONAL_REGULATION_BY_MECP2	3.38454	0.177002	0.995237	0.128942	2.20751	Gorilla_gorilla,Pan_troglodytes,Pongo_abelii
REACTOME_TRANSCRIPTIONAL_REGULATION_BY_NPAS4	-1.90762	0.19259	0.999468	0.0435475	0.931005	Gorilla_gorilla,Pan_troglodytes,Pongo_abelii
REACTOME_TRANSCRIPTIONAL_REGULATION_BY_RUNX1	0.226471	0.163453	0.995844	0.321279	0.227003	Gorilla_gorilla,Pan_troglodytes,Pongo_abelii
REACTOME_TRANSCRIPTIONAL_REGULATION_BY_RUNX2	-0.384471	0.156147	0.996905	0.564019	0.663853	Gorilla_gorilla,Pan_troglodytes,Pongo_abelii
REACTOME_TRANSCRIPTIONAL_REGULATION_BY_RUNX3	-0.0445813	0.15331	0.996497	0.887155	0.313221	Gorilla_gorilla,Pan_troglodytes,Pongo_abelii
REACTOME_TRANSCRIPTIONAL_REGULATION_BY_SMALL_RNAS	0.147561	0.154052	0.996329	0.775863	0.516631	Gorilla_gorilla,Pan_troglodytes,Pongo_abelii
REACTOME_TRANSCRIPTIONAL_REGULATION_BY_THE_AP_2_TFAP2_FAMILY_OF_TRANSCRIPTION_FACTORS	-0.646278	0.156807	0.99858	0.501335	0.957061	Gorilla_gorilla,Pan_troglodytes,Pongo_abelii
REACTOME_TRANSCRIPTIONAL_REGULATION_BY_TP53	0.116447	0.157672	0.99621	0.510184	0.176077	Gorilla_gorilla,Pan_troglodytes,Pongo_abelii
REACTOME_TRANSCRIPTIONAL_REGULATION_OF_GRANULOPOIESIS	-0.498336	0.15548	0.996554	0.623229	1.01066	Gorilla_gorilla,Pan_troglodytes,Pongo_abelii
REACTOME_TRANSCRIPTION_COUPLED_NUCLEOTIDE_EXCISION_REPAIR_TC_NER	-0.352978	0.15768	0.997478	0.471513	0.488045	Gorilla_gorilla,Pan_troglodytes,Pongo_abelii
REACTOME_TRANSFERRIN_ENDOCYTOSIS_AND_RECYCLING	0.630429	0.156713	0.998727	0.507016	0.946147	Gorilla_gorilla,Pan_troglodytes,Pongo_abelii
REACTOME_TRANSLATION	-0.0442468	0.15609	0.996056	0.608775	0.0861289	Gorilla_gorilla,Pan_troglodytes,Pongo_abelii
REACTOME_TRANSLESION_SYNTHESIS_BY_POLH	-0.169448	0.153457	0.996374	0.873726	1.06299	Gorilla_gorilla,Pan_troglodytes,Pongo_abelii
REACTOME_TRANSLESION_SYNTHESIS_BY_POLK	-0.378373	0.154572	0.99645	0.70565	0.998407	Gorilla_gorilla,Pan_troglodytes,Pongo_abelii
REACTOME_TRANSLESION_SYNTHESIS_BY_Y_FAMILY_DNA_POLYMERASES_BYPASSES_LESIONS_ON_DNA_TEMPLATE	-1.03451	0.175165	0.99585	0.140212	0.694808	Gorilla_gorilla,Pan_troglodytes,Pongo_abelii
REACTOME_TRANSLOCATION_OF_ZAP_70_TO_IMMUNOLOGICAL_SYNAPSE	-0.966017	0.159829	0.996464	0.412795	1.17374	Gorilla_gorilla,Pan_troglodytes,Pongo_abelii
REACTOME_TRANSMISSION_ACROSS_CHEMICAL_SYNAPSES	0.0534741	0.155427	0.996167	0.650607	0.117647	Gorilla_gorilla,Pan_troglodytes,Pongo_abelii
REACTOME_TRANSPORT_AND_SYNTHESIS_OF_PAPS	-0.846683	0.155508	0.996332	0.633871	1.77127	Gorilla_gorilla,Pan_troglodytes,Pongo_abelii
REACTOME_TRANSPORT_OF_BILE_SALTS_AND_ORGANIC_ACIDS_METAL_IONS_AND_AMINE_COMPOUNDS	-0.722722	0.205519	1	0.0204566	0.305966	Gorilla_gorilla,Pan_troglodytes,Pongo_abelii
REACTOME_TRANSPORT_OF_CONNEXONS_TO_THE_PLASMA_MEMBRANE	0.627183	0.155112	0.997144	0.62137	1.26519	Gorilla_gorilla,Pan_troglodytes,Pongo_abelii
REACTOME_TRANSPORT_OF_FATTY_ACIDS	-2.95888	0.186931	0.997033	0.062066	1.56493	Gorilla_gorilla,Pan_troglodytes,Pongo_abelii
REACTOME_TRANSPORT_OF_GAMMA_CARBOXYLATED_PROTEIN_PRECURSORS_FROM_THE_ENDOPLASMIC_RETICULUM_TO_THE_GOLGI_APPARATUS	-2.67732	0.166283	0.99751	0.238851	2.25706	Gorilla_gorilla,Pan_troglodytes,Pongo_abelii
REACTOME_TRANSPORT_OF_INORGANIC_CATIONS_ANIONS_AND_AMINO_ACIDS_OLIGOPEPTIDES	0.394074	0.17041	0.996391	0.187648	0.296684	Gorilla_gorilla,Pan_troglodytes,Pongo_abelii
REACTOME_TRANSPORT_OF_MATURE_MRNAS_DERIVED_FROM_INTRONLESS_TRANSCRIPTS	-0.0139529	0.15292	0.996761	0.980208	0.560778	Gorilla_gorilla,Pan_troglodytes,Pongo_abelii
REACTOME_TRANSPORT_OF_MATURE_TRANSCRIPT_TO_CYTOPLASM	0.0415313	0.153226	0.996497	0.913329	0.380444	Gorilla_gorilla,Pan_troglodytes,Pongo_abelii
REACTOME_TRANSPORT_OF_NUCLEOSIDES_AND_FREE_PURINE_AND_PYRIMIDINE_BASES_ACROSS_THE_PLASMA_MEMBRANE	-2.80535	0.176422	0.999145	0.119632	1.78441	Gorilla_gorilla,Pan_troglodytes,Pongo_abelii
REACTOME_TRANSPORT_OF_NUCLEOTIDE_SUGARS	1.65686	0.166424	0.996811	0.243189	1.40983	Gorilla_gorilla,Pan_troglodytes,Pongo_abelii
REACTOME_TRANSPORT_OF_ORGANIC_ANIONS	0.225128	0.153426	0.9967	0.828834	1.0381	Gorilla_gorilla,Pan_troglodytes,Pongo_abelii
REACTOME_TRANSPORT_OF_RCBL_WITHIN_THE_BODY	3.24075	0.179422	0.997795	0.0978307	1.93607	Gorilla_gorilla,Pan_troglodytes,Pongo_abelii
REACTOME_TRANSPORT_OF_SMALL_MOLECULES	-0.0972874	0.159574	0.997334	0.402199	0.115555	Gorilla_gorilla,Pan_troglodytes,Pongo_abelii
REACTOME_TRANSPORT_OF_THE_SLBP_DEPENDANT_MATURE_MRNA	-0.375546	0.15526	0.997014	0.616419	0.746937	Gorilla_gorilla,Pan_troglodytes,Pongo_abelii
REACTOME_TRANSPORT_OF_VITAMINS_NUCLEOSIDES_AND_RELATED_MOLECULES	-0.42362	0.157175	0.997231	0.499782	0.625056	Gorilla_gorilla,Pan_troglodytes,Pongo_abelii
REACTOME_TRANSPORT_TO_THE_GOLGI_AND_SUBSEQUENT_MODIFICATION	0.0392079	0.153328	0.99672	0.844507	0.199296	Gorilla_gorilla,Pan_troglodytes,Pongo_abelii
REACTOME_TRANS_GOLGI_NETWORK_VESICLE_BUDDING	-0.0641511	0.153379	0.996843	0.819742	0.280646	Gorilla_gorilla,Pan_troglodytes,Pongo_abelii
REACTOME_TRIF_MEDIATED_PROGRAMMED_CELL_DEATH	0.982815	0.155823	0.996879	0.584718	1.7915	Gorilla_gorilla,Pan_troglodytes,Pongo_abelii
REACTOME_TRIGLYCERIDE_BIOSYNTHESIS	-0.755635	0.16689	0.997715	0.22739	0.621462	Gorilla_gorilla,Pan_troglodytes,Pongo_abelii
REACTOME_TRIGLYCERIDE_CATABOLISM	-1.27367	0.157017	0.996109	0.548816	2.11594	Gorilla_gorilla,Pan_troglodytes,Pongo_abelii
REACTOME_TRIGLYCERIDE_METABOLISM	-0.702381	0.167806	0.99725	0.216254	0.563791	Gorilla_gorilla,Pan_troglodytes,Pongo_abelii
REACTOME_TRISTETRAPROLIN_TTP_ZFP36_BINDS_AND_DESTABILIZES_MRNA	0.698893	0.159284	0.994357	0.521354	1.08535	Gorilla_gorilla,Pan_troglodytes,Pongo_abelii
REACTOME_TRP_CHANNELS	0.40931	0.156957	0.997955	0.496345	0.599117	Gorilla_gorilla,Pan_troglodytes,Pongo_abelii
REACTOME_TRYPTOPHAN_CATABOLISM	0.174378	0.153722	0.996595	0.793313	0.663446	Gorilla_gorilla,Pan_troglodytes,Pongo_abelii
REACTOME_TYPE_I_HEMIDESMOSOME_ASSEMBLY	0.507632	0.166246	0.999295	0.240992	0.42992	Gorilla_gorilla,Pan_troglodytes,Pongo_abelii
REACTOME_TYROSINE_CATABOLISM	5.67136	0.189606	0.997433	0.0518208	2.87543	Gorilla_gorilla,Pan_troglodytes,Pongo_abelii
REACTOME_UBIQUITIN_MEDIATED_DEGRADATION_OF_PHOSPHORYLATED_CDC25A	0.459834	0.155939	0.996719	0.584309	0.83728	Gorilla_gorilla,Pan_troglodytes,Pongo_abelii
REACTOME_UB_SPECIFIC_PROCESSING_PROTEASES	-0.112911	0.154181	0.997504	0.680696	0.273438	Gorilla_gorilla,Pan_troglodytes,Pongo_abelii
REACTOME_UCH_PROTEINASES	0.576419	0.16915	0.998712	0.19281	0.439103	Gorilla_gorilla,Pan_troglodytes,Pongo_abelii
REACTOME_UNBLOCKING_OF_NMDA_RECEPTORS_GLUTAMATE_BINDING_AND_ACTIVATION	-0.351979	0.167768	0.998736	0.212393	0.280137	Gorilla_gorilla,Pan_troglodytes,Pongo_abelii
REACTOME_UNFOLDED_PROTEIN_RESPONSE_UPR	0.8895	0.155884	0.997431	0.56197	1.52781	Gorilla_gorilla,Pan_troglodytes,Pongo_abelii
REACTOME_UREA_CYCLE	0.281974	0.153089	0.996744	0.898519	2.2044	Gorilla_gorilla,Pan_troglodytes,Pongo_abelii
REACTOME_UTILIZATION_OF_KETONE_BODIES	-0.69843	0.153824	0.996542	0.784244	2.54289	Gorilla_gorilla,Pan_troglodytes,Pongo_abelii
REACTOME_VASOPRESSIN_LIKE_RECEPTORS	1.63282	0.154476	0.998656	0.640745	3.48645	Gorilla_gorilla,Pan_troglodytes,Pongo_abelii
REACTOME_VASOPRESSIN_REGULATES_RENAL_WATER_HOMEOSTASIS_VIA_AQUAPORINS	1.18557	0.188613	1	0.0580219	0.617008	Gorilla_gorilla,Pan_troglodytes,Pongo_abelii
REACTOME_VEGFR2_MEDIATED_CELL_PROLIFERATION	0.862814	0.15819	0.997516	0.449735	1.13623	Gorilla_gorilla,Pan_troglodytes,Pongo_abelii
REACTOME_VEGFR2_MEDIATED_VASCULAR_PERMEABILITY	0.298585	0.158921	0.994575	0.527674	0.470829	Gorilla_gorilla,Pan_troglodytes,Pongo_abelii
REACTOME_VEGF_LIGAND_RECEPTOR_INTERACTIONS	-0.374397	0.153419	0.996736	0.825553	1.69342	Gorilla_gorilla,Pan_troglodytes,Pongo_abelii
REACTOME_VESICLE_MEDIATED_TRANSPORT	-0.0126879	0.153037	0.996869	0.888881	0.0905372	Gorilla_gorilla,Pan_troglodytes,Pongo_abelii
REACTOME_VISUAL_PHOTOTRANSDUCTION	-0.169611	0.156843	0.995139	0.616902	0.337809	Gorilla_gorilla,Pan_troglodytes,Pongo_abelii
REACTOME_VITAMINS	-2.18928	0.157596	0.996289	0.510771	3.31499	Gorilla_gorilla,Pan_troglodytes,Pongo_abelii
REACTOME_VITAMIN_B1_THIAMIN_METABOLISM	-0.325683	0.153711	0.997973	0.709763	0.872154	Gorilla_gorilla,Pan_troglodytes,Pongo_abelii
REACTOME_VITAMIN_B2_RIBOFLAVIN_METABOLISM	1.9488	0.194438	0.997331	0.0385207	0.927155	Gorilla_gorilla,Pan_troglodytes,Pongo_abelii
REACTOME_VITAMIN_B5_PANTOTHENATE_METABOLISM	-0.94065	0.165218	0.998311	0.254171	0.81935	Gorilla_gorilla,Pan_troglodytes,Pongo_abelii
REACTOME_VITAMIN_C_ASCORBATE_METABOLISM	-0.375496	0.153667	0.996851	0.775557	1.31282	Gorilla_gorilla,Pan_troglodytes,Pongo_abelii
REACTOME_VITAMIN_D_CALCIFEROL_METABOLISM	-0.63808	0.153802	0.997136	0.737313	1.89615	Gorilla_gorilla,Pan_troglodytes,Pongo_abelii
REACTOME_VLDLR_INTERNALISATION_AND_DEGRADATION	-0.41829	0.158592	0.994978	0.522491	0.65137	Gorilla_gorilla,Pan_troglodytes,Pongo_abelii
REACTOME_VLDL_ASSEMBLY	0.754123	0.15285	0.997192	0.885638	5.22759	Gorilla_gorilla,Pan_troglodytes,Pongo_abelii
REACTOME_VLDL_CLEARANCE	1.21042	0.154939	0.99778	0.613088	2.38487	Gorilla_gorilla,Pan_troglodytes,Pongo_abelii
REACTOME_VOLTAGE_GATED_POTASSIUM_CHANNELS	-0.28969	0.155284	0.996539	0.638579	0.61456	Gorilla_gorilla,Pan_troglodytes,Pongo_abelii
REACTOME_VXPX_CARGO_TARGETING_TO_CILIUM	0.54995	0.157859	0.996378	0.494753	0.801998	Gorilla_gorilla,Pan_troglodytes,Pongo_abelii
REACTOME_WAX_AND_PLASMALOGEN_BIOSYNTHESIS	3.85758	0.176397	1	0.12688	2.50228	Gorilla_gorilla,Pan_troglodytes,Pongo_abelii
REACTOME_WNT5A_DEPENDENT_INTERNALIZATION_OF_FZD2_FZD5_AND_ROR2	-1.02371	0.168313	0.994534	0.246448	0.877166	Gorilla_gorilla,Pan_troglodytes,Pongo_abelii
REACTOME_WNT5A_DEPENDENT_INTERNALIZATION_OF_FZD4	-0.593454	0.160443	0.994333	0.468653	0.815255	Gorilla_gorilla,Pan_troglodytes,Pongo_abelii
REACTOME_WNT_LIGAND_BIOGENESIS_AND_TRAFFICKING	-1.53739	0.169154	0.990868	0.322516	1.54497	Gorilla_gorilla,Pan_troglodytes,Pongo_abelii
REACTOME_WNT_MEDIATED_ACTIVATION_OF_DVL	0.197639	0.153552	0.997801	0.731422	0.573924	Gorilla_gorilla,Pan_troglodytes,Pongo_abelii
REACTOME_XENOBIOTICS	-1.44429	0.208332	1	0.0172356	0.594539	Gorilla_gorilla,Pan_troglodytes,Pongo_abelii
REACTOME_YAP1_AND_WWTR1_TAZ_STIMULATED_GENE_EXPRESSION	0.266614	0.153523	0.996682	0.814277	1.13144	Gorilla_gorilla,Pan_troglodytes,Pongo_abelii
REACTOME_ZBP1_DAI_MEDIATED_INDUCTION_OF_TYPE_I_IFNS	1.47948	0.185403	0.99891	0.0668097	0.796811	Gorilla_gorilla,Pan_troglodytes,Pongo_abelii
REACTOME_ZINC_INFLUX_INTO_CELLS_BY_THE_SLC39_GENE_FAMILY	0.0953977	0.152833	0.996913	0.962848	2.04201	Gorilla_gorilla,Pan_troglodytes,Pongo_abelii
REACTOME_ZINC_TRANSPORTERS	1.71989	0.160113	0.998484	0.375638	1.93108	Gorilla_gorilla,Pan_troglodytes,Pongo_abelii
WP_ACETYLCHOLINE_SYNTHESIS	-0.132377	0.153155	0.996692	0.889813	0.952656	Gorilla_gorilla,Pan_troglodytes,Pongo_abelii
WP_ACE_INHIBITOR_PATHWAY	-0.866752	0.15586	0.997803	0.554902	1.46218	Gorilla_gorilla,Pan_troglodytes,Pongo_abelii
WP_ADIPOGENESIS_GENES	0.0134827	0.153132	0.996587	0.923524	0.140036	Gorilla_gorilla,Pan_troglodytes,Pongo_abelii
WP_AFLATOXIN_B1_METABOLISM	-4.01698	0.254694	1	0.00103038	1.18167	Gorilla_gorilla,Pan_troglodytes,Pongo_abelii
WP_ALANINE_AND_ASPARTATE_METABOLISM	0.673152	0.156772	0.996821	0.532418	1.07381	Gorilla_gorilla,Pan_troglodytes,Pongo_abelii
WP_ALPHA_6_BETA_4_INTEGRIN_SIGNALING_PATHWAY	0.31848	0.165454	0.995644	0.279921	0.292874	Gorilla_gorilla,Pan_troglodytes,Pongo_abelii
WP_ALZHEIMER_39_S_DISEASE	-0.0935601	0.154041	0.996784	0.735595	0.276151	Gorilla_gorilla,Pan_troglodytes,Pongo_abelii
WP_AMINO_ACID_METABOLISM	-0.144485	0.154245	0.996936	0.703839	0.378804	Gorilla_gorilla,Pan_troglodytes,Pongo_abelii
WP_APOE_AND_MIR_146_IN_INFLAMMATION_AND_ATHEROSCLEROSIS	0.760309	0.158703	0.99616	0.465349	1.03673	Gorilla_gorilla,Pan_troglodytes,Pongo_abelii
WP_APOPTOSIS	0.222186	0.155553	0.996451	0.623597	0.45109	Gorilla_gorilla,Pan_troglodytes,Pongo_abelii
WP_APOPTOSIS_MODULATION_BY_HSP70	0.63629	0.16098	0.995805	0.392649	0.740564	Gorilla_gorilla,Pan_troglodytes,Pongo_abelii
WP_BDNF_PATHWAY	2.41685	0.20352	0.999556	0.0223618	1.03876	Gorilla_gorilla,Pongo_abelii,Pan_troglodytes
WP_BIOGENIC_AMINE_SYNTHESIS	-0.53176	0.153887	0.996855	0.747631	1.64728	Gorilla_gorilla,Pan_troglodytes,Pongo_abelii
WP_BLOOD_CLOTTING_CASCADE	3.20639	0.228608	1	0.00504076	1.11359	Gorilla_gorilla,Pan_troglodytes,Pongo_abelii
WP_BMP_SIGNALING_PATHWAY_IN_EYELID_DEVELOPMENT	0.217305	0.154775	0.996143	0.710326	0.583113	Gorilla_gorilla,Pan_troglodytes,Pongo_abelii
WP_BURN_WOUND_HEALING	0.0638557	0.152906	0.996865	0.936748	0.802272	Gorilla_gorilla,Pan_troglodytes,Pongo_abelii
WP_CALCIUM_REGULATION_IN_CARDIAC_CELLS	0.143941	0.158105	0.997773	0.449163	0.189314	Gorilla_gorilla,Pan_troglodytes,Pongo_abelii
WP_CHEMOKINE_SIGNALING_PATHWAY	0.146415	0.16269	0.994246	0.389072	0.169122	Gorilla_gorilla,Pan_troglodytes,Pongo_abelii
WP_CHOLESTEROL_BIOSYNTHESIS	2.00263	0.171342	0.998332	0.165577	1.4319	Gorilla_gorilla,Pan_troglodytes,Pongo_abelii
WP_CHOLESTEROL_METABOLISM_WITH_BLOCH_AND_KANDUTSCH_RUSSELL_PATHWAYS	-0.00408794	0.152933	0.996736	0.993356	0.489487	Gorilla_gorilla,Pan_troglodytes,Pongo_abelii
WP_COMPLEMENT_ACTIVATION_CLASSICAL_PATHWAY	-1.24657	0.164141	0.996214	0.297477	1.18915	Gorilla_gorilla,Pan_troglodytes,Pongo_abelii
WP_COMPREHENSIVE_IL_17A_SIGNALING	0.293505	0.160218	0.997579	0.377809	0.331055	Gorilla_gorilla,Pan_troglodytes,Pongo_abelii
WP_CYTOKINES_AND_INFLAMMATORY_RESPONSE	-0.429553	0.15916	0.994647	0.511591	0.651692	Gorilla_gorilla,Pan_troglodytes,Pongo_abelii
WP_CYTOPLASMIC_RIBOSOMAL_PROTEINS	-0.063405	0.157249	0.996559	0.517451	0.0975477	Gorilla_gorilla,Pan_troglodytes,Pongo_abelii
WP_DELTA_NOTCH_SIGNALING_PATHWAY	-0.264009	0.166836	1	0.244412	0.225235	Gorilla_gorilla,Pan_troglodytes,Pongo_abelii
WP_DISTAL_CONVOLUTED_TUBULE_1_DCT1_CELL	0.419923	0.161491	0.996617	0.356661	0.453095	Gorilla_gorilla,Pan_troglodytes,Pongo_abelii
WP_DOPAMINERGIC_NEUROGENESIS	0.735849	0.161016	0.997695	0.352997	0.787924	Gorilla_gorilla,Pan_troglodytes,Pongo_abelii
WP_DRAVET_SYNDROME_SCN1A_A1783V_POINT_MUTATION_MODEL	0.0211613	0.153282	0.9964	0.920913	0.212506	Gorilla_gorilla,Pan_troglodytes,Pongo_abelii
WP_DYSREGULATED_MIRNA_TARGETING_IN_INSULIN_PI3K_AKT_SIGNALING	-0.834724	0.173804	1	0.150746	0.575683	Gorilla_gorilla,Pan_troglodytes,Pongo_abelii
WP_EBV_LMP1_SIGNALING	1.34013	0.187962	0.99732	0.0576168	0.696294	Gorilla_gorilla,Pan_troglodytes,Pongo_abelii
WP_EDA_SIGNALING_IN_HAIR_FOLLICLE_DEVELOPMENT	1.07805	0.16919	1	0.206748	0.847348	Gorilla_gorilla,Pan_troglodytes,Pongo_abelii
WP_EGFR1_SIGNALING_PATHWAY	0.223678	0.172673	0.994937	0.176025	0.163932	Gorilla_gorilla,Pan_troglodytes,Pongo_abelii
WP_EICOSANOID_LIPID_SYNTHESIS_MAP	-2.11689	0.180465	1	0.0973351	1.26276	Gorilla_gorilla,Pan_troglodytes,Pongo_abelii
WP_EICOSANOID_METABOLISM_VIA_CYCLOOXYGENASES_COX	-0.820802	0.172725	1	0.162111	0.582021	Gorilla_gorilla,Pan_troglodytes,Pongo_abelii
WP_EICOSANOID_METABOLISM_VIA_CYTOCHROME_P450_MONOOXYGENASES	-0.493944	0.155388	0.996247	0.648455	1.07958	Gorilla_gorilla,Pan_troglodytes,Pongo_abelii
WP_EICOSANOID_METABOLISM_VIA_LIPOXYGENASES_LOX	0.417912	0.163205	0.996722	0.31014	0.409307	Pan_troglodytes,Pongo_abelii,Gorilla_gorilla
WP_EICOSANOID_SYNTHESIS	0.693679	0.17319	0.9966	0.153652	0.481854	Gorilla_gorilla,Pan_troglodytes,Pongo_abelii
WP_ELECTRON_TRANSPORT_CHAIN	-0.1287	0.153942	0.996669	0.75657	0.41384	Gorilla_gorilla,Pan_troglodytes,Pongo_abelii
WP_ELONGATION_OF_VERY_LONG_CHAIN_FATTY_ACIDS	-1.21957	0.157183	0.998254	0.483751	1.73392	Gorilla_gorilla,Pan_troglodytes,Pongo_abelii
WP_ENDOCHONDRAL_OSSIFICATION	0.207554	0.164108	0.993811	0.360812	0.225903	Gorilla_gorilla,Pan_troglodytes,Pongo_abelii
WP_EPO_RECEPTOR_SIGNALING	0.514212	0.156733	0.998007	0.506377	0.770565	Gorilla_gorilla,Pan_troglodytes,Pongo_abelii
WP_ERBB_SIGNALING_PATHWAY	0.220692	0.164152	0.993317	0.376884	0.248442	Gorilla_gorilla,Pan_troglodytes,Pongo_abelii
WP_ESC_PLURIPOTENCY_PATHWAYS	0.540185	0.171878	0.997068	0.164408	0.385159	Gorilla_gorilla,Pan_troglodytes,Pongo_abelii
WP_ESTROGEN_METABOLISM	-1.19939	0.171337	0.999413	0.169975	0.8666	Gorilla_gorilla,Pan_troglodytes,Pongo_abelii
WP_ESTROGEN_SIGNALING	0.23931	0.15991	0.993939	0.513675	0.36487	Gorilla_gorilla,Pan_troglodytes,Pongo_abelii
WP_ETHANOL_METABOLISM_RESULTING_IN_PRODUCTION_OF_ROS_BY_CYP2E1	0.609612	0.159099	0.996018	0.454039	0.810494	Gorilla_gorilla,Pan_troglodytes,Pongo_abelii
WP_EUKARYOTIC_TRANSCRIPTION_INITIATION	-0.120797	0.152852	0.997048	0.910982	1.07726	Gorilla_gorilla,Pan_troglodytes,Pongo_abelii
WP_EXERCISE_INDUCED_CIRCADIAN_REGULATION	-0.20816	0.154771	0.996642	0.673974	0.493084	Gorilla_gorilla,Pan_troglodytes,Pongo_abelii
WP_FACTORS_AND_PATHWAYS_AFFECTING_INSULIN_LIKE_GROWTH_FACTOR_IGF1_AKT_SIGNALING	-0.226224	0.153998	0.996601	0.755736	0.724869	Gorilla_gorilla,Pan_troglodytes,Pongo_abelii
WP_FAS_PATHWAY_AND_STRESS_INDUCTION_OF_HSP_REGULATION	-0.0334555	0.15278	0.997106	0.925043	0.354543	Gorilla_gorilla,Pan_troglodytes,Pongo_abelii
WP_FATTY_ACID_BETA_OXIDATION	0.126011	0.153333	0.996707	0.845455	0.644503	Gorilla_gorilla,Pan_troglodytes,Pongo_abelii
WP_FATTY_ACID_BIOSYNTHESIS	0.120317	0.153351	0.996694	0.843632	0.608114	Gorilla_gorilla,Pan_troglodytes,Pongo_abelii
WP_FATTY_ACID_OMEGA_OXIDATION	-0.931133	0.159072	0.996116	0.451732	1.23164	Gorilla_gorilla,Pan_troglodytes,Pongo_abelii
WP_FATTY_ACID_OXIDATION	0.892102	0.154971	0.996886	0.643767	1.92224	Gorilla_gorilla,Pan_troglodytes,Pongo_abelii
WP_FIBRIN_COMPLEMENT_RECEPTOR_3_SIGNALING_PATHWAY	-0.210191	0.154188	0.996341	0.75711	0.677432	Gorilla_gorilla,Pan_troglodytes,Pongo_abelii
WP_FOCAL_ADHESION	0.0579541	0.154106	0.996269	0.775279	0.202363	Gorilla_gorilla,Pan_troglodytes,Pongo_abelii
WP_FOCAL_ADHESION_PI3K_AKT_MTOR_SIGNALING_PATHWAY	0.0253156	0.153119	0.996739	0.890635	0.183561	Gorilla_gorilla,Pan_troglodytes,Pongo_abelii
WP_FOLIC_ACID_NETWORK	-0.383242	0.15522	0.996899	0.624427	0.779936	Gorilla_gorilla,Pan_troglodytes,Pongo_abelii
WP_G13_SIGNALING_PATHWAY	-0.31425	0.166009	1	0.259556	0.276866	Gorilla_gorilla,Pan_troglodytes,Pongo_abelii
WP_G1_TO_S_CELL_CYCLE_CONTROL	-0.131254	0.153044	0.997216	0.838759	0.643067	Gorilla_gorilla,Pan_troglodytes,Pongo_abelii
WP_GDNF_RET_SIGNALING_AXIS	0.803677	0.172516	0.997591	0.15473	0.559743	Gorilla_gorilla,Pan_troglodytes,Pongo_abelii
WP_GENE_REGULATORY_NETWORK_MODELLING_SOMITOGENESIS	-0.29286	0.153308	0.996992	0.815306	1.24987	Gorilla_gorilla,Pan_troglodytes,Pongo_abelii
WP_GLUCURONIDATION	0.172489	0.153318	0.996576	0.869692	1.04827	Gorilla_gorilla,Pan_troglodytes,Pongo_abelii
WP_GLUTATHIONE_AND_ONE_CARBON_METABOLISM	0.52429	0.164551	0.996679	0.28084	0.483065	Gorilla_gorilla,Pan_troglodytes,Pongo_abelii
WP_GLUTATHIONE_METABOLISM	0.28632	0.157109	0.997234	0.502827	0.425492	Gorilla_gorilla,Pan_troglodytes,Pongo_abelii
WP_GLYCEROLIPIDS_AND_GLYCEROPHOSPHOLIPIDS_WP4345	-0.713628	0.167176	0.997043	0.228011	0.587705	Gorilla_gorilla,Pan_troglodytes,Pongo_abelii
WP_GLYCEROLIPIDS_AND_GLYCEROPHOSPHOLIPIDS_WP5296	-0.713628	0.167176	0.997043	0.228011	0.587705	Gorilla_gorilla,Pan_troglodytes,Pongo_abelii
WP_GLYCOGEN_METABOLISM	0.462763	0.159912	0.994743	0.472235	0.640887	Gorilla_gorilla,Pan_troglodytes,Pongo_abelii
WP_GLYCOLYSIS_AND_GLUCONEOGENESIS	-0.758573	0.170023	0.996618	0.190477	0.574805	Gorilla_gorilla,Pan_troglodytes,Pongo_abelii
WP_GPCRS_CLASS_A_RHODOPSIN_LIKE	0.0365375	0.15399	0.996791	0.740716	0.110057	Gorilla_gorilla,Pan_troglodytes,Pongo_abelii
WP_GPCRS_CLASS_B_SECRETIN_LIKE	0.249752	0.156491	0.996205	0.574726	0.443388	Gorilla_gorilla,Pan_troglodytes,Pongo_abelii
WP_GPCRS_CLASS_C_METABOTROPIC_GLUTAMATE_PHEROMONE	0.204247	0.15345	0.99684	0.808294	0.839194	Gorilla_gorilla,Pan_troglodytes,Pongo_abelii
WP_GPCRS_NON_ODORANT	0.243562	0.179315	0.998837	0.0982973	0.145713	Gorilla_gorilla,Pan_troglodytes,Pongo_abelii
WP_GPCRS_ODORANT	0.0106062	0.153088	0.996669	0.917254	0.101784	Gorilla_gorilla,Pan_troglodytes,Pongo_abelii
WP_GPCRS_ORPHAN	2.85213	0.220119	1	0.00842933	1.05742	Gorilla_gorilla,Pan_troglodytes,Pongo_abelii
WP_GPCRS_OTHER	0.04504	0.155198	0.996568	0.643492	0.0969687	Gorilla_gorilla,Pan_troglodytes,Pongo_abelii
WP_GPCRS_PEPTIDE	0.098144	0.153058	0.997131	0.845405	0.501809	Gorilla_gorilla,Pan_troglodytes,Pongo_abelii
WP_GPCRS_SMALL_LIGAND	-0.253478	0.153883	0.99675	0.756825	0.815953	Gorilla_gorilla,Pan_troglodytes,Pongo_abelii
WP_G_PROTEIN_SIGNALING_PATHWAYS	0.0593337	0.153528	0.996566	0.828056	0.272341	Gorilla_gorilla,Pan_troglodytes,Pongo_abelii
WP_HEART_DEVELOPMENT	0.650114	0.164532	0.997562	0.270872	0.586603	Gorilla_gorilla,Pan_troglodytes,Pongo_abelii
WP_HEDGEHOG_SIGNALING_PATHWAY	0.289746	0.153902	0.99757	0.704007	0.76009	Gorilla_gorilla,Pan_troglodytes,Pongo_abelii
WP_HEME_BIOSYNTHESIS	-1.76087	0.164967	0.996247	0.279042	1.61631	Gorilla_gorilla,Pan_troglodytes,Pongo_abelii
WP_HFE_EFFECT_ON_HEPCIDIN_PRODUCTION	3.86861	0.18111	0.99914	0.088317	2.24379	Gorilla_gorilla,Pan_troglodytes,Pongo_abelii
WP_HISTONE_MODIFICATIONS	0.380361	0.154294	0.997049	0.692373	0.95812	Gorilla_gorilla,Pan_troglodytes,Pongo_abelii
WP_HOMOLOGOUS_RECOMBINATION	-1.75031	0.181482	0.99977	0.0893184	1.01842	Gorilla_gorilla,Pan_troglodytes,Pongo_abelii
WP_HYPERTROPHY_MODEL	2.35225	0.209558	0.999082	0.0151763	0.949118	Gorilla_gorilla,Pan_troglodytes,Pongo_abelii
WP_HYPOXIA_DEPENDENT_DIFFERENTIATION_OF_MYOBLASTS	-0.00444056	0.152943	0.996721	0.997435	1.37737	Gorilla_gorilla,Pan_troglodytes,Pongo_abelii
WP_HYPOXIA_DEPENDENT_PROLIFERATION_OF_MYOBLASTS	0.790364	0.170527	0.997769	0.176281	0.579598	Gorilla_gorilla,Pan_troglodytes,Pongo_abelii
WP_HYPOXIA_DEPENDENT_SELF_RENEWAL_OF_MYOBLASTS	0.376951	0.153318	0.997185	0.795663	1.45105	Gorilla_gorilla,Pan_troglodytes,Pongo_abelii
WP_ID_SIGNALING_PATHWAY	-0.519198	0.17561	0.998381	0.124564	0.334703	Gorilla_gorilla,Pan_troglodytes,Pongo_abelii
WP_IL_1_SIGNALING_PATHWAY	-0.366315	0.161227	0.999185	0.34961	0.389476	Gorilla_gorilla,Pan_troglodytes,Pongo_abelii
WP_IL_2_SIGNALING_PATHWAY	-0.345859	0.171029	0.999917	0.18043	0.256091	Gorilla_gorilla,Pan_troglodytes,Pongo_abelii
WP_IL_3_SIGNALING_PATHWAY	-0.0340375	0.153017	0.997171	0.849016	0.178248	Gorilla_gorilla,Pan_troglodytes,Pongo_abelii
WP_IL_5_SIGNALING_PATHWAY	-0.0563912	0.152946	0.997418	0.837521	0.274149	Gorilla_gorilla,Pan_troglodytes,Pongo_abelii
WP_IL_6_SIGNALING_PATHWAY	0.0342637	0.153704	0.996146	0.859821	0.193428	Gorilla_gorilla,Pan_troglodytes,Pongo_abelii
WP_IL_7_SIGNALING_PATHWAY	-0.0242833	0.15292	0.996778	0.966705	0.580046	Gorilla_gorilla,Pan_troglodytes,Pongo_abelii
WP_IL_9_SIGNALING_PATHWAY	0.646079	0.159386	0.99747	0.406367	0.774257	Gorilla_gorilla,Pan_troglodytes,Pongo_abelii
WP_INFLAMMATORY_RESPONSE_PATHWAY	0.236794	0.15564	0.998229	0.562392	0.407159	Gorilla_gorilla,Pan_troglodytes,Pongo_abelii
WP_INSULIN_SIGNALING	-0.0183584	0.152803	0.997172	0.902634	0.14962	Gorilla_gorilla,Pan_troglodytes,Pongo_abelii
WP_INTEGRIN_MEDIATED_CELL_ADHESION	0.03157	0.153659	0.996202	0.85937	0.177644	Gorilla_gorilla,Pan_troglodytes,Pongo_abelii
WP_IRON_HOMEOSTASIS	-0.166685	0.153375	0.996436	0.882232	1.1218	Gorilla_gorilla,Pan_troglodytes,Pongo_abelii
WP_KENNEDY_PATHWAY	0.181244	0.153225	0.996895	0.841356	0.902735	Gorilla_gorilla,Pan_troglodytes,Pongo_abelii
WP_KIT_RECEPTOR_SIGNALING_PATHWAY	0.0187796	0.153024	0.996638	0.962226	0.395353	Gorilla_gorilla,Pan_troglodytes,Pongo_abelii
WP_LEPTIN_AND_ADIPONECTIN	-1.63901	0.217351	1	0.00996878	0.621765	Gorilla_gorilla,Pan_troglodytes,Pongo_abelii
WP_LEPTIN_INSULIN_SIGNALING_OVERLAP	-1.06271	0.18652	1	0.0661767	0.570989	Gorilla_gorilla,Pan_troglodytes,Pongo_abelii
WP_LUNG_FIBROSIS	-0.528829	0.162006	0.997553	0.327973	0.5375	Gorilla_gorilla,Pan_troglodytes,Pongo_abelii
WP_MACROPHAGE_MARKERS	-1.194	0.166084	0.995463	0.270554	1.07664	Gorilla_gorilla,Pan_troglodytes,Pongo_abelii
WP_MAPK_CASCADE	0.720049	0.175022	0.994596	0.15376	0.500304	Gorilla_gorilla,Pan_troglodytes,Pongo_abelii
WP_MAPK_SIGNALING_PATHWAY	0.217076	0.176682	0.990456	0.193091	0.165469	Gorilla_gorilla,Pan_troglodytes,Pongo_abelii
WP_MATRIX_METALLOPROTEINASES	-3.85656	0.208483	0.996214	0.0170458	1.58474	Gorilla_gorilla,Pan_troglodytes,Pongo_abelii
WP_MECHANISMS_ASSOCIATED_WITH_PLURIPOTENCY	0.162961	0.173632	0.997381	0.144487	0.110644	Gorilla_gorilla,Pan_troglodytes,Pongo_abelii
WP_MECP2_AND_ASSOCIATED_RETT_SYNDROME	0.246592	0.163221	0.995052	0.347425	0.260991	Gorilla_gorilla,Pan_troglodytes,Pongo_abelii
WP_METAPATHWAY_BIOTRANSFORMATION	-0.339594	0.173375	0.994847	0.168849	0.244714	Gorilla_gorilla,Pan_troglodytes,Pongo_abelii
WP_METHYLATION	-5.1674	0.191711	0.993261	0.0575268	2.68385	Gorilla_gorilla,Pan_troglodytes,Pongo_abelii
WP_MICROGLIA_PATHOGEN_PHAGOCYTOSIS_PATHWAY	-0.199947	0.154115	0.997255	0.698071	0.513683	Gorilla_gorilla,Pan_troglodytes,Pongo_abelii
WP_MICRORNAS_IN_CARDIOMYOCYTE_HYPERTROPHY	0.145982	0.160496	0.994135	0.475996	0.203905	Gorilla_gorilla,Pan_troglodytes,Pongo_abelii
WP_MIRNAS_AND_TFS_IN_IPS_CELL_GENERATION	1.9567	0.160715	0.997838	0.360211	2.127	Gorilla_gorilla,Pan_troglodytes,Pongo_abelii
WP_MIR_127_IN_MESENDODERM_DIFFERENTIATION	-1.17074	0.157532	0.996233	0.516164	1.79562	Gorilla_gorilla,Pan_troglodytes,Pongo_abelii
WP_MIR_193A_AND_MVP_IN_COLON_CANCER_METASTASIS	-1.97554	0.15977	0.998598	0.38667	2.27035	Gorilla_gorilla,Pan_troglodytes,Pongo_abelii
WP_MISMATCH_REPAIR	1.09183	0.1574	0.997516	0.483005	1.54965	Gorilla_gorilla,Pan_troglodytes,Pongo_abelii
WP_MITOCHONDRIAL_GENE_EXPRESSION	0.88089	0.171213	0.995901	0.18259	0.655524	Gorilla_gorilla,Pan_troglodytes,Pongo_abelii
WP_MITOCHONDRIAL_LONG_CHAIN_FATTY_ACID_BETA_OXIDATION	-0.442811	0.154818	0.997475	0.630314	0.916731	Gorilla_gorilla,Pan_troglodytes,Pongo_abelii
WP_MONOAMINE_GPCRS	1.31632	0.201056	1	0.026872	0.584399	Gorilla_gorilla,Pan_troglodytes,Pongo_abelii
WP_MRNA_PROCESSING	0.0664079	0.159504	0.996402	0.426185	0.0830538	Gorilla_gorilla,Pan_troglodytes,Pongo_abelii
WP_MYOMETRIAL_RELAXATION_AND_CONTRACTION_PATHWAYS	-0.0770781	0.154519	0.996613	0.698893	0.198591	Gorilla_gorilla,Pan_troglodytes,Pongo_abelii
WP_NEURAL_CREST_DIFFERENTIATION	0.525762	0.193643	1	0.0424137	0.255169	Gorilla_gorilla,Pan_troglodytes,Pongo_abelii
WP_NOD_LIKE_RECEPTOR_NLR_SIGNALING_PATHWAY	0.435789	0.158215	0.994889	0.547531	0.721647	Gorilla_gorilla,Pan_troglodytes,Pongo_abelii
WP_NON_HOMOLOGOUS_END_JOINING	-2.41985	0.192503	0.998405	0.0426668	1.1759	Gorilla_gorilla,Pan_troglodytes,Pongo_abelii
WP_NOTCH_SIGNALING_PATHWAY	0.0430624	0.153187	0.996574	0.906733	0.366456	Gorilla_gorilla,Pan_troglodytes,Pongo_abelii
WP_NOVEL_JUN_DMP1_PATHWAY	-0.539607	0.156154	0.996132	0.600079	1.02536	Gorilla_gorilla,Pan_troglodytes,Pongo_abelii
WP_NUCLEAR_RECEPTORS	-0.155863	0.153845	0.996714	0.764765	0.519214	Gorilla_gorilla,Pan_troglodytes,Pongo_abelii
WP_NUCLEAR_RECEPTORS_IN_LIPID_METABOLISM_AND_TOXICITY	0.218962	0.15458	0.99784	0.637753	0.463372	Gorilla_gorilla,Pan_troglodytes,Pongo_abelii
WP_NUCLEOTIDE_GPCRS	0.630598	0.154591	0.997518	0.646038	1.36815	Gorilla_gorilla,Pan_troglodytes,Pongo_abelii
WP_OMEGA_3_OMEGA_6_FATTY_ACID_SYNTHESIS	-0.122056	0.152779	0.997524	0.862033	0.700206	Gorilla_gorilla,Pan_troglodytes,Pongo_abelii
WP_OMEGA_9_FATTY_ACID_SYNTHESIS	0.0291889	0.153015	0.996635	0.973774	0.885246	Gorilla_gorilla,Pan_troglodytes,Pongo_abelii
WP_ONE_CARBON_METABOLISM	0.0021385	0.152942	0.996722	0.996942	0.556392	Gorilla_gorilla,Pan_troglodytes,Pongo_abelii
WP_ONE_CARBON_METABOLISM_AND_RELATED_PATHWAYS	0.172199	0.154681	0.996197	0.715256	0.470456	Gorilla_gorilla,Pan_troglodytes,Pongo_abelii
WP_OSTEOBLAST_SIGNALING	2.30041	0.187	0.998513	0.0601168	1.20735	Gorilla_gorilla,Pan_troglodytes,Pongo_abelii
WP_OSTEOCLAST_SIGNALING	-1.7099	0.164993	0.998694	0.258894	1.50438	Gorilla_gorilla,Pan_troglodytes,Pongo_abelii
WP_OVARIAN_INFERTILITY	-0.434547	0.161518	1	0.365966	0.478095	Gorilla_gorilla,Pan_troglodytes,Pongo_abelii
WP_OXIDATION_BY_CYTOCHROME_P450	-0.748285	0.165525	0.99547	0.281885	0.690957	Gorilla_gorilla,Pan_troglodytes,Pongo_abelii
WP_OXIDATIVE_DAMAGE_RESPONSE	0.335039	0.158188	0.995507	0.516047	0.513725	Gorilla_gorilla,Pan_troglodytes,Pongo_abelii
WP_OXIDATIVE_PHOSPHORYLATION	0.224887	0.154023	0.997127	0.714165	0.611949	Gorilla_gorilla,Pan_troglodytes,Pongo_abelii
WP_OXIDATIVE_STRESS_AND_REDOX_PATHWAY	0.262624	0.15932	0.997255	0.412358	0.318796	Gorilla_gorilla,Pan_troglodytes,Pongo_abelii
WP_OXIDATIVE_STRESS_RESPONSE	0.0523075	0.153143	0.996537	0.935091	0.640377	Gorilla_gorilla,Pan_troglodytes,Pongo_abelii
WP_P38_MAPK_SIGNALING_PATHWAY	0.00230405	0.152943	0.99672	0.996987	0.608358	Gorilla_gorilla,Pan_troglodytes,Pongo_abelii
WP_P53_SIGNALING	0.492524	0.162532	0.996127	0.338627	0.511819	Gorilla_gorilla,Pan_troglodytes,Pongo_abelii
WP_PARKINSON_39_S_DISEASE	0.37742	0.157673	0.997615	0.469305	0.519243	Gorilla_gorilla,Pan_troglodytes,Pongo_abelii
WP_PENTOSE_PHOSPHATE_PATHWAY	0.158756	0.152956	0.996807	0.931734	1.84777	Gorilla_gorilla,Pan_troglodytes,Pongo_abelii
WP_PEROXIREDOXIN_2_INDUCED_OVARIAN_FAILURE	0.775828	0.156017	0.996897	0.572036	1.36769	Gorilla_gorilla,Pan_troglodytes,Pongo_abelii
WP_PPAR_SIGNALING_PATHWAY	-0.132896	0.154043	0.997544	0.691677	0.333965	Gorilla_gorilla,Pan_troglodytes,Pongo_abelii
WP_PRIMARY_FOCAL_SEGMENTAL_GLOMERULOSCLEROSIS_FSGS	-0.056063	0.153357	0.99722	0.787243	0.207069	Gorilla_gorilla,Pan_troglodytes,Pongo_abelii
WP_PROSTAGLANDIN_SYNTHESIS_AND_REGULATION	-0.350949	0.153979	0.997201	0.71438	0.955736	Gorilla_gorilla,Pan_troglodytes,Pongo_abelii
WP_PROTEASOME_DEGRADATION	0.544895	0.163498	0.997715	0.291267	0.513109	Gorilla_gorilla,Pan_troglodytes,Pongo_abelii
WP_PTF1A_RELATED_REGULATORY_PATHWAY	2.0499	0.179657	0.993748	0.12023	1.30602	Gorilla_gorilla,Pan_troglodytes,Pongo_abelii
WP_PURINE_METABOLISM	0.0732181	0.153791	0.996991	0.748613	0.227732	Gorilla_gorilla,Pan_troglodytes,Pongo_abelii
WP_REGULATION_OF_ACTIN_CYTOSKELETON	0.0405649	0.153528	0.996418	0.84982	0.213583	Gorilla_gorilla,Pan_troglodytes,Pongo_abelii
WP_REGULATION_OF_CARDIAC_HYPERTROPHY_BY_MIR_208	-1.33867	0.158416	0.997683	0.438301	1.71904	Gorilla_gorilla,Pan_troglodytes,Pongo_abelii
WP_RETINOL_METABOLISM	-0.631436	0.165324	0.997884	0.25353	0.549263	Gorilla_gorilla,Pan_troglodytes,Pongo_abelii
WP_ROBO4_AND_VEGF_SIGNALING_PATHWAYS_CROSSTALK	0.0638404	0.152916	0.996791	0.962341	1.3481	Gorilla_gorilla,Pan_troglodytes,Pongo_abelii
WP_SELENIUM_METABOLISM_SELENOPROTEINS	0.216932	0.155053	0.996957	0.63402	0.454024	Gorilla_gorilla,Pan_troglodytes,Pongo_abelii
WP_SELENIUM_MICRONUTRIENT_NETWORK	-1.40266	0.16351	0.997791	0.290436	1.31855	Gorilla_gorilla,Pan_troglodytes,Pongo_abelii
WP_SEROTONIN_AND_ANXIETY	0.239589	0.158306	0.995716	0.500634	0.354221	Gorilla_gorilla,Pan_troglodytes,Pongo_abelii
WP_SEROTONIN_AND_ANXIETY_RELATED_EVENTS	0.679584	0.158047	0.997336	0.458941	0.913444	Gorilla_gorilla,Pan_troglodytes,Pongo_abelii
WP_SIDS_SUSCEPTIBILITY_PATHWAYS	0.549719	0.167231	0.993619	0.288044	0.514181	Gorilla_gorilla,Pan_troglodytes,Pongo_abelii
WP_SIGNAL_TRANSDUCTION_OF_S1P_RECEPTOR	1.57433	0.176031	0.99734	0.12344	1.01183	Gorilla_gorilla,Pan_troglodytes,Pongo_abelii
WP_SPHINGOLIPID_METABOLISM_INTEGRATED_PATHWAY	0.952687	0.168938	0.995349	0.221838	0.774115	Gorilla_gorilla,Pan_troglodytes,Pongo_abelii
WP_SPHINGOLIPID_METABOLISM_OVERVIEW	0.952687	0.168938	0.995349	0.221838	0.774115	Gorilla_gorilla,Pan_troglodytes,Pongo_abelii
WP_SPINAL_CORD_INJURY	-0.0972178	0.153759	0.996486	0.800068	0.382667	Gorilla_gorilla,Pan_troglodytes,Pongo_abelii
WP_SPLICING_FACTOR_NOVA_REGULATED_SYNAPTIC_PROTEINS	-0.0266057	0.153117	0.997413	0.808357	0.109352	Gorilla_gorilla,Pan_troglodytes,Pongo_abelii
WP_SREBF_AND_MIR33_IN_CHOLESTEROL_AND_LIPID_HOMEOSTASIS	-0.437074	0.1578	0.995625	0.530073	0.693241	Gorilla_gorilla,Pan_troglodytes,Pongo_abelii
WP_STATIN_PATHWAY	-0.478247	0.155191	0.99683	0.629976	0.989112	Gorilla_gorilla,Pan_troglodytes,Pongo_abelii
WP_STEROID_BIOSYNTHESIS	3.55677	0.179071	0.998567	0.0995034	2.13561	Gorilla_gorilla,Pan_troglodytes,Pongo_abelii
WP_SYNTHESIS_AND_DEGRADATION_OF_KETONE_BODIES	-1.54623	0.16006	0.997736	0.380862	1.7553	Gorilla_gorilla,Pan_troglodytes,Pongo_abelii
WP_TCA_CYCLE	0.948761	0.163845	0.997646	0.284335	0.880574	Gorilla_gorilla,Pan_troglodytes,Pongo_abelii
WP_TGF_BETA_SIGNALING_PATHWAY	0.667435	0.177828	0.992437	0.150558	0.460094	Gorilla_gorilla,Pan_troglodytes,Pongo_abelii
WP_TOLL_LIKE_RECEPTOR_SIGNALING	0.382583	0.16359	0.996619	0.302855	0.36907	Gorilla_gorilla,Pan_troglodytes,Pongo_abelii
WP_TRANSCRIPTIONAL_ACTIVATION_BY_NFE2L2_IN_RESPONSE_TO_PHYTOCHEMICALS	0.729672	0.163789	0.993554	0.379457	0.825886	Gorilla_gorilla,Pan_troglodytes,Pongo_abelii
WP_TRANSLATION_FACTORS	-0.134223	0.153839	0.996562	0.780175	0.479408	Gorilla_gorilla,Pan_troglodytes,Pongo_abelii
WP_TRIACYLGLYCERIDE_SYNTHESIS	-0.79881	0.162005	0.997916	0.324848	0.806651	Gorilla_gorilla,Pan_troglodytes,Pongo_abelii
WP_TRYPTOPHAN_METABOLISM	-0.237154	0.154294	0.997014	0.694375	0.601514	Gorilla_gorilla,Pan_troglodytes,Pongo_abelii
WP_TYPE_II_INTERFERON_SIGNALING_IFNG	0.950268	0.171889	0.996769	0.16642	0.680822	Gorilla_gorilla,Pan_troglodytes,Pongo_abelii
WP_TYROBP_CAUSAL_NETWORK_IN_MICROGLIA	0.647513	0.174571	0.99558	0.148302	0.443863	Gorilla_gorilla,Pan_troglodytes,Pongo_abelii
WP_WHITE_FAT_CELL_DIFFERENTIATION	0.0940266	0.153282	0.997254	0.795307	0.361306	Gorilla_gorilla,Pan_troglodytes,Pongo_abelii
WP_WNT_SIGNALING_IN_KIDNEY_DISEASE	-0.0465103	0.153072	0.996759	0.900642	0.371419	Gorilla_gorilla,Pan_troglodytes,Pongo_abelii
WP_WNT_SIGNALING_PATHWAY_AND_PLURIPOTENCY	0.239826	0.163938	0.997199	0.286838	0.223758	Gorilla_gorilla,Pan_troglodytes,Pongo_abelii
WP_WNT_SIGNALING_PATHWAY_WP403	0.0435554	0.15326	0.996491	0.903484	0.358116	Gorilla_gorilla,Pan_troglodytes,Pongo_abelii
WP_WNT_SIGNALING_PATHWAY_WP539	-0.0405056	0.153468	0.997043	0.786088	0.148779	Gorilla_gorilla,Pan_troglodytes,Pongo_abelii
GOBP_10_FORMYLTETRAHYDROFOLATE_METABOLIC_PROCESS	-1.02565	0.155162	0.996203	0.669961	2.39813	Gorilla_gorilla,Pan_troglodytes,Pongo_abelii
GOBP_2FE_2S_CLUSTER_ASSEMBLY	1.68688	0.168578	1	0.215832	1.35277	Gorilla_gorilla,Pan_troglodytes,Pongo_abelii
GOBP_2_OXOGLUTARATE_METABOLIC_PROCESS	1.25771	0.180786	1	0.0953368	0.745681	Gorilla_gorilla,Pan_troglodytes,Pongo_abelii
GOBP_3_PHOSPHOADENOSINE_5_PHOSPHOSULFATE_METABOLIC_PROCESS	0.552689	0.155484	0.997757	0.577967	0.989583	Gorilla_gorilla,Pan_troglodytes,Pongo_abelii
GOBP_3_UTR_MEDIATED_MRNA_DESTABILIZATION	-0.803622	0.162589	0.997736	0.311867	0.789906	Gorilla_gorilla,Pan_troglodytes,Pongo_abelii
GOBP_3_UTR_MEDIATED_MRNA_STABILIZATION	0.612294	0.170164	0.996083	0.194196	0.4679	Gorilla_gorilla,Pan_troglodytes,Pongo_abelii
GOBP_4FE_4S_CLUSTER_ASSEMBLY	3.68875	0.192995	1	0.0441528	1.80558	Gorilla_gorilla,Pan_troglodytes,Pongo_abelii
GOBP_5_PHOSPHORIBOSE_1_DIPHOSPHATE_METABOLIC_PROCESS	1.14854	0.154243	0.997476	0.676349	2.74184	Gorilla_gorilla,Pan_troglodytes,Pongo_abelii
GOBP_7_METHYLGUANOSINE_RNA_CAPPING	0.735212	0.155029	0.995666	0.728433	2.11051	Gorilla_gorilla,Pan_troglodytes,Pongo_abelii
GOBP_9_CIS_RETINOIC_ACID_METABOLIC_PROCESS	0.244781	0.152838	0.997407	0.860843	1.39212	Gorilla_gorilla,Pan_troglodytes,Pongo_abelii
GOBP_ABSCISSION	3.21768	0.162299	0.998318	0.316032	3.19026	Gorilla_gorilla,Pan_troglodytes,Pongo_abelii
GOBP_ACETATE_ESTER_METABOLIC_PROCESS	0.0302295	0.152934	0.996735	0.99043	2.51292	Gorilla_gorilla,Pan_troglodytes,Pongo_abelii
GOBP_ACETATE_ESTER_TRANSPORT	-0.583315	0.158864	0.996728	0.441172	0.753791	Gorilla_gorilla,Pan_troglodytes,Pongo_abelii
GOBP_ACETYLCHOLINE_SECRETION	-0.576832	0.158342	0.996722	0.46223	0.781061	Gorilla_gorilla,Pan_troglodytes,Pongo_abelii
GOBP_ACETYL_COA_BIOSYNTHETIC_PROCESS	1.04507	0.161547	0.998746	0.336036	1.08017	Gorilla_gorilla,Pan_troglodytes,Pongo_abelii
GOBP_ACETYL_COA_BIOSYNTHETIC_PROCESS_FROM_PYRUVATE	2.2628	0.171479	0.998698	0.164368	1.61325	Gorilla_gorilla,Pan_troglodytes,Pongo_abelii
GOBP_ACETYL_COA_METABOLIC_PROCESS	-0.851974	0.166481	0.998506	0.232102	0.70788	Gorilla_gorilla,Pan_troglodytes,Pongo_abelii
GOBP_ACIDIC_AMINO_ACID_TRANSPORT	0.318657	0.168622	0.995128	0.230466	0.263828	Gorilla_gorilla,Pan_troglodytes,Pongo_abelii
GOBP_ACID_SECRETION	0.145461	0.154948	0.996192	0.689719	0.363107	Gorilla_gorilla,Pan_troglodytes,Pongo_abelii
GOBP_ACINAR_CELL_DIFFERENTIATION	1.81842	0.178606	0.996934	0.105914	1.11272	Gorilla_gorilla,Pan_troglodytes,Pongo_abelii
GOBP_ACROSOMAL_VESICLE_EXOCYTOSIS	0.204589	0.154532	0.997293	0.659449	0.462633	Gorilla_gorilla,Pan_troglodytes,Pongo_abelii
GOBP_ACROSOME_ASSEMBLY	0.402144	0.156892	0.996659	0.532071	0.640957	Gorilla_gorilla,Pan_troglodytes,Pongo_abelii
GOBP_ACROSOME_REACTION	-0.151959	0.155402	0.995921	0.670248	0.355634	Gorilla_gorilla,Pan_troglodytes,Pongo_abelii
GOBP_ACTIN_CROSSLINK_FORMATION	0.808294	0.184793	1	0.0738093	0.446539	Gorilla_gorilla,Pan_troglodytes,Pongo_abelii
GOBP_ACTIN_FILAMENT_BASED_MOVEMENT	-0.168566	0.171099	0.995713	0.186194	0.126485	Gorilla_gorilla,Pan_troglodytes,Pongo_abelii
GOBP_ACTIN_FILAMENT_BASED_PROCESS	-0.0648089	0.16864	0.996893	0.206978	0.0509658	Gorilla_gorilla,Pan_troglodytes,Pongo_abelii
GOBP_ACTIN_FILAMENT_BASED_TRANSPORT	-1.34248	0.210694	0.998459	0.0140334	0.535229	Gorilla_gorilla,Pan_troglodytes,Pongo_abelii
GOBP_ACTIN_FILAMENT_BUNDLE_ORGANIZATION	-0.057877	0.154387	0.996567	0.715317	0.158159	Gorilla_gorilla,Pan_troglodytes,Pongo_abelii
GOBP_ACTIN_FILAMENT_DEPOLYMERIZATION	0.241628	0.158698	0.998066	0.423773	0.300619	Gorilla_gorilla,Pan_troglodytes,Pongo_abelii
GOBP_ACTIN_FILAMENT_NETWORK_FORMATION	0.958288	0.175722	0.998468	0.123664	0.616266	Gorilla_gorilla,Pan_troglodytes,Pongo_abelii
GOBP_ACTIN_FILAMENT_ORGANIZATION	-0.0431631	0.154892	0.99654	0.670108	0.10097	Gorilla_gorilla,Pan_troglodytes,Pongo_abelii
GOBP_ACTIN_FILAMENT_SEVERING	-0.847089	0.164805	0.998454	0.261936	0.750082	Gorilla_gorilla,Pan_troglodytes,Pongo_abelii
GOBP_ACTIN_MEDIATED_CELL_CONTRACTION	-0.129479	0.161003	0.996136	0.382626	0.147535	Gorilla_gorilla,Pan_troglodytes,Pongo_abelii
GOBP_ACTIN_MYOSIN_FILAMENT_SLIDING	0.274467	0.156069	0.998077	0.539516	0.445537	Gorilla_gorilla,Pan_troglodytes,Pongo_abelii
GOBP_ACTIN_NUCLEATION	0.689172	0.185381	1	0.0711104	0.37708	Gorilla_gorilla,Pan_troglodytes,Pongo_abelii
GOBP_ACTIN_POLYMERIZATION_OR_DEPOLYMERIZATION	0.093754	0.155205	0.997018	0.620102	0.18844	Gorilla_gorilla,Pan_troglodytes,Pongo_abelii
GOBP_ACTION_POTENTIAL	-0.107834	0.164273	0.99663	0.287473	0.100743	Gorilla_gorilla,Pan_troglodytes,Pongo_abelii
GOBP_ACTION_POTENTIAL_INITIATION	-0.609317	0.155904	0.996628	0.59068	1.12858	Gorilla_gorilla,Pan_troglodytes,Pongo_abelii
GOBP_ACTIVATED_T_CELL_PROLIFERATION	-0.104597	0.15407	0.996227	0.784824	0.381878	Gorilla_gorilla,Pan_troglodytes,Pongo_abelii
GOBP_ACTIVATION_INDUCED_CELL_DEATH_OF_T_CELLS	-1.72459	0.172299	0.998841	0.155898	1.20458	Gorilla_gorilla,Pan_troglodytes,Pongo_abelii
GOBP_ACTIVATION_OF_ADENYLATE_CYCLASE_ACTIVITY	0.780116	0.166667	0.99746	0.232748	0.649079	Gorilla_gorilla,Pan_troglodytes,Pongo_abelii
GOBP_ACTIVATION_OF_CYSTEINE_TYPE_ENDOPEPTIDASE_ACTIVITY	0.973908	0.156578	0.996742	0.545791	1.60575	Gorilla_gorilla,Pan_troglodytes,Pongo_abelii
GOBP_ACTIVATION_OF_CYSTEINE_TYPE_ENDOPEPTIDASE_ACTIVITY_INVOLVED_IN_APOPTOTIC_PROCESS	0.454612	0.166848	0.999297	0.23085	0.376703	Gorilla_gorilla,Pan_troglodytes,Pongo_abelii
GOBP_ACTIVATION_OF_CYSTEINE_TYPE_ENDOPEPTIDASE_ACTIVITY_INVOLVED_IN_APOPTOTIC_PROCESS_BY_CYTOCHROME_C	0.301708	0.153148	0.996984	0.84517	1.54025	Gorilla_gorilla,Pan_troglodytes,Pongo_abelii
GOBP_ACTIVATION_OF_GTPASE_ACTIVITY	-0.473893	0.196739	0.994739	0.0380157	0.224855	Gorilla_gorilla,Pan_troglodytes,Pongo_abelii
GOBP_ACTIVATION_OF_IMMUNE_RESPONSE	-0.0280744	0.153687	0.997087	0.754022	0.0893081	Gorilla_gorilla,Pan_troglodytes,Pongo_abelii
GOBP_ACTIVATION_OF_INNATE_IMMUNE_RESPONSE	0.0515151	0.155083	0.996001	0.692511	0.129827	Gorilla_gorilla,Pan_troglodytes,Pongo_abelii
GOBP_ACTIVATION_OF_JANUS_KINASE_ACTIVITY	-1.66616	0.216709	1	0.0103644	0.635519	Gorilla_gorilla,Pan_troglodytes,Pongo_abelii
GOBP_ACTIVATION_OF_MEIOSIS	0.000790956	0.152941	0.996723	0.998659	0.469381	Gorilla_gorilla,Pan_troglodytes,Pongo_abelii
GOBP_ACTIVATION_OF_MEMBRANE_ATTACK_COMPLEX	-1.06895	0.156354	0.998991	0.529418	1.69276	Gorilla_gorilla,Pan_troglodytes,Pongo_abelii
GOBP_ACTIVATION_OF_NF_KAPPAB_INDUCING_KINASE_ACTIVITY	-1.41157	0.172307	0.998962	0.15627	0.986837	Gorilla_gorilla,Pan_troglodytes,Pongo_abelii
GOBP_ACTIVATION_OF_PHOSPHOLIPASE_A2_ACTIVITY	9.1948	0.201707	0.999081	0.0244745	4.0145	Gorilla_gorilla,Pan_troglodytes,Pongo_abelii
GOBP_ACTIVATION_OF_PHOSPHOLIPASE_C_ACTIVITY	0.516901	0.158788	0.998725	0.420696	0.638831	Pan_troglodytes,Pongo_abelii,Gorilla_gorilla
GOBP_ACTIVATION_OF_PHOSPHOLIPASE_D_ACTIVITY	0.103408	0.153255	0.996456	0.91455	0.960851	Gorilla_gorilla,Pan_troglodytes,Pongo_abelii
GOBP_ACTIVATION_OF_PROTEIN_KINASE_ACTIVITY	-0.205999	0.160557	0.998932	0.365183	0.226271	Gorilla_gorilla,Pan_troglodytes,Pongo_abelii
GOBP_ACTIVATION_OF_PROTEIN_KINASE_B_ACTIVITY	0.469988	0.15872	0.997557	0.428719	0.59104	Gorilla_gorilla,Pan_troglodytes,Pongo_abelii
GOBP_ACTIVATION_OF_PROTEIN_KINASE_C_ACTIVITY	1.49032	0.15945	0.997668	0.401417	1.76721	Gorilla_gorilla,Pan_troglodytes,Pongo_abelii
GOBP_ACTIVATION_OF_STORE_OPERATED_CALCIUM_CHANNEL_ACTIVITY	-1.72883	0.163099	0.996513	0.316334	1.71517	Gorilla_gorilla,Pan_troglodytes,Pongo_abelii
GOBP_ACTIVATION_OF_TRANSMEMBRANE_RECEPTOR_PROTEIN_TYROSINE_KINASE_ACTIVITY	0.784712	0.15795	0.996975	0.471702	1.08545	Gorilla_gorilla,Pan_troglodytes,Pongo_abelii
GOBP_ACTIVIN_RECEPTOR_SIGNALING_PATHWAY	0.450065	0.156252	0.998536	0.528661	0.711396	Gorilla_gorilla,Pan_troglodytes,Pongo_abelii
GOBP_ACTOMYOSIN_CONTRACTILE_RING_ORGANIZATION	0.207446	0.153523	0.997357	0.755852	0.665025	Gorilla_gorilla,Pan_troglodytes,Pongo_abelii
GOBP_ACTOMYOSIN_STRUCTURE_ORGANIZATION	-0.147076	0.169788	0.996649	0.193298	0.112163	Gorilla_gorilla,Pan_troglodytes,Pongo_abelii
GOBP_ACUTE_INFLAMMATORY_RESPONSE	0.119675	0.154657	0.997655	0.636664	0.252441	Gorilla_gorilla,Pan_troglodytes,Pongo_abelii
GOBP_ACUTE_INFLAMMATORY_RESPONSE_TO_ANTIGENIC_STIMULUS	0.425865	0.157809	0.998098	0.45782	0.570985	Gorilla_gorilla,Pan_troglodytes,Pongo_abelii
GOBP_ACUTE_PHASE_RESPONSE	0.366088	0.156877	0.998619	0.498245	0.53823	Gorilla_gorilla,Pan_troglodytes,Pongo_abelii
GOBP_ACYLGLYCEROL_HOMEOSTASIS	0.679402	0.165209	0.997541	0.257913	0.596502	Gorilla_gorilla,Pan_troglodytes,Pongo_abelii
GOBP_ACYLGLYCEROL_TRANSPORT	-0.0834216	0.152737	0.997252	0.91008	0.736459	Gorilla_gorilla,Pan_troglodytes,Pongo_abelii
GOBP_ADAPTATION_OF_SIGNALING_PATHWAY	-0.0277192	0.152907	0.996869	0.935387	0.340909	Gorilla_gorilla,Pan_troglodytes,Pongo_abelii
GOBP_ADAPTIVE_IMMUNE_MEMORY_RESPONSE	-0.72055	0.154295	0.995946	0.787193	2.66071	Gorilla_gorilla,Pan_troglodytes,Pongo_abelii
GOBP_ADAPTIVE_IMMUNE_RESPONSE	-0.0868381	0.160575	0.996494	0.38708	0.0998835	Gorilla_gorilla,Pan_troglodytes,Pongo_abelii
GOBP_ADAPTIVE_IMMUNE_RESPONSE_BASED_ON_SOMATIC_RECOMBINATION_OF_IMMUNE_RECEPTORS_BUILT_FROM_IMMUNOGLOBULIN_SUPERFAMILY_DOMAINS	-0.129627	0.161153	0.996543	0.368086	0.143254	Gorilla_gorilla,Pan_troglodytes,Pongo_abelii
GOBP_ADAPTIVE_THERMOGENESIS	0.0597259	0.153574	0.996881	0.785682	0.218951	Gorilla_gorilla,Pan_troglodytes,Pongo_abelii
GOBP_ADENOHYPOPHYSIS_DEVELOPMENT	1.23942	0.165966	0.995643	0.269507	1.11513	Gorilla_gorilla,Pan_troglodytes,Pongo_abelii
GOBP_ADENOSINE_METABOLIC_PROCESS	1.07428	0.159899	0.997872	0.384596	1.22919	Gorilla_gorilla,Pan_troglodytes,Pongo_abelii
GOBP_ADENOSINE_TO_INOSINE_EDITING	1.53828	0.167373	0.997691	0.219869	1.24458	Gorilla_gorilla,Pan_troglodytes,Pongo_abelii
GOBP_ADENOSINE_TRANSPORT	-2.55888	0.164325	0.997689	0.274038	2.32431	Gorilla_gorilla,Pan_troglodytes,Pongo_abelii
GOBP_ADENYLATE_CYCLASE_ACTIVATING_ADRENERGIC_RECEPTOR_SIGNALING_PATHWAY	-0.490581	0.164727	0.99875	0.264224	0.436503	Gorilla_gorilla,Pan_troglodytes,Pongo_abelii
GOBP_ADENYLATE_CYCLASE_ACTIVATING_ADRENERGIC_RECEPTOR_SIGNALING_PATHWAY_INVOLVED_IN_HEART_PROCESS	-0.766173	0.1783	0.999122	0.105769	0.468637	Gorilla_gorilla,Pan_troglodytes,Pongo_abelii
GOBP_ADENYLATE_CYCLASE_ACTIVATING_DOPAMINE_RECEPTOR_SIGNALING_PATHWAY	1.65734	0.173607	0.997752	0.143273	1.12182	Gorilla_gorilla,Pan_troglodytes,Pongo_abelii
GOBP_ADENYLATE_CYCLASE_ACTIVATING_G_PROTEIN_COUPLED_RECEPTOR_SIGNALING_PATHWAY	0.10301	0.155097	0.996786	0.639226	0.218952	Gorilla_gorilla,Pan_troglodytes,Pongo_abelii
GOBP_ADENYLATE_CYCLASE_INHIBITING_DOPAMINE_RECEPTOR_SIGNALING_PATHWAY	1.59361	0.167414	0.999449	0.223623	1.29995	Gorilla_gorilla,Pan_troglodytes,Pongo_abelii
GOBP_ADENYLATE_CYCLASE_INHIBITING_G_PROTEIN_COUPLED_ACETYLCHOLINE_RECEPTOR_SIGNALING_PATHWAY	1.51206	0.163863	0.997848	0.28251	1.39805	Gorilla_gorilla,Pan_troglodytes,Pongo_abelii
GOBP_ADENYLATE_CYCLASE_INHIBITING_G_PROTEIN_COUPLED_RECEPTOR_SIGNALING_PATHWAY	0.498639	0.175474	1	0.134858	0.330316	Pan_troglodytes,Pongo_abelii,Gorilla_gorilla
GOBP_ADENYLATE_CYCLASE_INHIBITING_SEROTONIN_RECEPTOR_SIGNALING_PATHWAY	4.47236	0.205119	1	0.0209628	1.90118	Gorilla_gorilla,Pan_troglodytes,Pongo_abelii
GOBP_ADENYLATE_CYCLASE_MODULATING_G_PROTEIN_COUPLED_RECEPTOR_SIGNALING_PATHWAY	0.12978	0.156774	0.997655	0.50955	0.195944	Gorilla_gorilla,Pan_troglodytes,Pongo_abelii
GOBP_ADHERENS_JUNCTION_ASSEMBLY	0.173854	0.154788	0.996304	0.696105	0.443606	Gorilla_gorilla,Pan_troglodytes,Pongo_abelii
GOBP_ADHERENS_JUNCTION_MAINTENANCE	0.466663	0.161512	0.995717	0.378302	0.526912	Gorilla_gorilla,Pan_troglodytes,Pongo_abelii
GOBP_ADHERENS_JUNCTION_ORGANIZATION	0.438327	0.178518	0.996527	0.10846	0.270202	Gorilla_gorilla,Pan_troglodytes,Pongo_abelii
GOBP_ADHESION_OF_SYMBIONT_TO_HOST	-1.09257	0.158564	0.997508	0.435352	1.39399	Gorilla_gorilla,Pan_troglodytes,Pongo_abelii
GOBP_ADIPONECTIN_ACTIVATED_SIGNALING_PATHWAY	-0.635837	0.161965	1	0.353072	0.680941	Gorilla_gorilla,Pan_troglodytes,Pongo_abelii
GOBP_ADIPOSE_TISSUE_DEVELOPMENT	-0.093998	0.154007	0.996721	0.744467	0.287449	Gorilla_gorilla,Pan_troglodytes,Pongo_abelii
GOBP_ADP_METABOLIC_PROCESS	1.21539	0.160017	0.99804	0.379608	1.37608	Gorilla_gorilla,Pan_troglodytes,Pongo_abelii
GOBP_ADP_TRANSPORT	-2.29356	0.198477	0.995827	0.0320419	1.05222	Gorilla_gorilla,Pan_troglodytes,Pongo_abelii
GOBP_ADRENAL_GLAND_DEVELOPMENT	1.10948	0.181092	0.997514	0.0884684	0.643805	Gorilla_gorilla,Pan_troglodytes,Pongo_abelii
GOBP_ADRENERGIC_RECEPTOR_SIGNALING_PATHWAY	-0.410552	0.16147	0.998485	0.337062	0.425247	Gorilla_gorilla,Pan_troglodytes,Pongo_abelii
GOBP_ADULT_BEHAVIOR	0.0269915	0.153346	0.997087	0.800027	0.106221	Gorilla_gorilla,Pan_troglodytes,Pongo_abelii
GOBP_ADULT_FEEDING_BEHAVIOR	0.474383	0.15472	0.996999	0.657981	1.06779	Gorilla_gorilla,Pan_troglodytes,Pongo_abelii
GOBP_ADULT_HEART_DEVELOPMENT	-0.944171	0.179567	0.996236	0.102813	0.572529	Gorilla_gorilla,Pan_troglodytes,Pongo_abelii
GOBP_ADULT_LOCOMOTORY_BEHAVIOR	-0.0239657	0.153407	0.996567	0.851196	0.127366	Gorilla_gorilla,Pan_troglodytes,Pongo_abelii
GOBP_AEROBIC_ELECTRON_TRANSPORT_CHAIN	-0.551416	0.162465	0.996718	0.328417	0.560975	Gorilla_gorilla,Pan_troglodytes,Pongo_abelii
GOBP_AEROBIC_RESPIRATION	-0.102576	0.154547	0.996369	0.714657	0.279629	Gorilla_gorilla,Pan_troglodytes,Pongo_abelii
GOBP_AGGREPHAGY	-1.62721	0.176211	0.99733	0.122025	1.04181	Gorilla_gorilla,Pan_troglodytes,Pongo_abelii
GOBP_AGGRESOME_ASSEMBLY	0.0635711	0.153143	0.996576	0.922539	0.651847	Gorilla_gorilla,Pan_troglodytes,Pongo_abelii
GOBP_AGGRESSIVE_BEHAVIOR	0.959899	0.156356	0.997271	0.540034	1.56018	Gorilla_gorilla,Pan_troglodytes,Pongo_abelii
GOBP_AIM2_INFLAMMASOME_COMPLEX_ASSEMBLY	0.740729	0.159081	0.996493	0.439437	0.953574	Gorilla_gorilla,Pan_troglodytes,Pongo_abelii
GOBP_ALANINE_TRANSPORT	0.539824	0.156704	0.997708	0.512009	0.819802	Gorilla_gorilla,Pan_troglodytes,Pongo_abelii
GOBP_ALCOHOL_BIOSYNTHETIC_PROCESS	-0.252194	0.162531	0.994229	0.394897	0.294927	Gorilla_gorilla,Pan_troglodytes,Pongo_abelii
GOBP_ALCOHOL_CATABOLIC_PROCESS	-0.497566	0.158771	0.994955	0.514649	0.76039	Gorilla_gorilla,Pan_troglodytes,Pongo_abelii
GOBP_ALCOHOL_METABOLIC_PROCESS	-0.0892351	0.157417	0.99511	0.580874	0.161006	Gorilla_gorilla,Pan_troglodytes,Pongo_abelii
GOBP_ALDEHYDE_BIOSYNTHETIC_PROCESS	-0.839725	0.177015	0.994523	0.135267	0.556853	Gorilla_gorilla,Pan_troglodytes,Pongo_abelii
GOBP_ALDEHYDE_CATABOLIC_PROCESS	-0.108426	0.153071	0.996719	0.910367	0.960273	Gorilla_gorilla,Pan_troglodytes,Pongo_abelii
GOBP_ALDITOL_BIOSYNTHETIC_PROCESS	-0.744303	0.154199	0.996425	0.747739	2.30671	Gorilla_gorilla,Pan_troglodytes,Pongo_abelii
GOBP_ALDITOL_METABOLIC_PROCESS	0.0765812	0.152947	0.996885	0.913915	0.706311	Gorilla_gorilla,Pan_troglodytes,Pongo_abelii
GOBP_ALDITOL_PHOSPHATE_METABOLIC_PROCESS	-1.33153	0.18129	1	0.0922966	0.782055	Gorilla_gorilla,Pan_troglodytes,Pongo_abelii
GOBP_ALKALOID_CATABOLIC_PROCESS	-2.50777	0.172199	0.998206	0.156372	1.75364	Gorilla_gorilla,Pan_troglodytes,Pongo_abelii
GOBP_ALKALOID_METABOLIC_PROCESS	-2.74932	0.192374	1	0.0458882	1.35694	Gorilla_gorilla,Pan_troglodytes,Pongo_abelii
GOBP_ALLANTOIN_METABOLIC_PROCESS	0.944326	0.155238	0.997148	0.612375	1.85685	Gorilla_gorilla,Pan_troglodytes,Pongo_abelii
GOBP_ALPHA_AMINO_ACID_CATABOLIC_PROCESS	-0.35186	0.155695	0.997679	0.566925	0.612113	Gorilla_gorilla,Pan_troglodytes,Pongo_abelii
GOBP_ALPHA_AMINO_ACID_METABOLIC_PROCESS	-0.0202533	0.152927	0.996816	0.943262	0.283733	Gorilla_gorilla,Pan_troglodytes,Pongo_abelii
GOBP_ALPHA_BETA_T_CELL_ACTIVATION	-0.209524	0.171212	0.995743	0.184395	0.15657	Gorilla_gorilla,Pan_troglodytes,Pongo_abelii
GOBP_ALPHA_BETA_T_CELL_DIFFERENTIATION	-0.192309	0.160498	0.997066	0.377211	0.216639	Gorilla_gorilla,Pan_troglodytes,Pongo_abelii
GOBP_ALPHA_BETA_T_CELL_LINEAGE_COMMITMENT	-1.23148	0.189788	0.99906	0.0509675	0.62204	Gorilla_gorilla,Pan_troglodytes,Pongo_abelii
GOBP_ALPHA_BETA_T_CELL_PROLIFERATION	-0.335373	0.168114	0.995171	0.238282	0.282386	Gorilla_gorilla,Pan_troglodytes,Pongo_abelii
GOBP_ALPHA_KETOGLUTARATE_TRANSPORT	1.16704	0.155918	0.996014	0.623347	2.36766	Gorilla_gorilla,Pan_troglodytes,Pongo_abelii
GOBP_ALPHA_TUBULIN_ACETYLATION	-0.301697	0.153245	0.99691	0.835696	1.45019	Gorilla_gorilla,Pan_troglodytes,Pongo_abelii
GOBP_ALTERNATIVE_MRNA_SPLICING_VIA_SPLICEOSOME	0.20871	0.166997	0.996311	0.23964	0.176248	Gorilla_gorilla,Pan_troglodytes,Pongo_abelii
GOBP_AMACRINE_CELL_DIFFERENTIATION	-0.0440613	0.152993	0.996724	0.942574	0.609863	Gorilla_gorilla,Pan_troglodytes,Pongo_abelii
GOBP_AMEBOIDAL_TYPE_CELL_MIGRATION	0.0477923	0.155132	0.997376	0.611241	0.0936757	Gorilla_gorilla,Pan_troglodytes,Pongo_abelii
GOBP_AMELOBLAST_DIFFERENTIATION	1.17223	0.153825	0.997457	0.716745	3.22021	Gorilla_gorilla,Pan_troglodytes,Pongo_abelii
GOBP_AMELOGENESIS	-0.0979647	0.153593	0.996202	0.874928	0.620513	Gorilla_gorilla,Pan_troglodytes,Pongo_abelii
GOBP_AMIDE_BIOSYNTHETIC_PROCESS	-0.0206585	0.153905	0.996589	0.768561	0.0699815	Gorilla_gorilla,Pan_troglodytes,Pongo_abelii
GOBP_AMIDE_CATABOLIC_PROCESS	0.389658	0.153704	0.996756	0.779281	1.38596	Gorilla_gorilla,Pan_troglodytes,Pongo_abelii
GOBP_AMIDE_METABOLIC_PROCESS	-0.0320902	0.155886	0.996603	0.593028	0.0598162	Gorilla_gorilla,Pan_troglodytes,Pongo_abelii
GOBP_AMIDE_TRANSPORT	-0.022425	0.153556	0.996696	0.807362	0.0916834	Gorilla_gorilla,Pan_troglodytes,Pongo_abelii
GOBP_AMINE_BIOSYNTHETIC_PROCESS	-0.107465	0.153238	0.996577	0.890157	0.775809	Gorilla_gorilla,Pan_troglodytes,Pongo_abelii
GOBP_AMINE_CATABOLIC_PROCESS	0.078535	0.152976	0.99675	0.94154	1.06775	Gorilla_gorilla,Pan_troglodytes,Pongo_abelii
GOBP_AMINE_METABOLIC_PROCESS	0.192872	0.155679	0.99821	0.560264	0.329835	Gorilla_gorilla,Pan_troglodytes,Pongo_abelii
GOBP_AMINE_TRANSPORT	0.456134	0.180611	1	0.0964218	0.271337	Gorilla_gorilla,Pan_troglodytes,Pongo_abelii
GOBP_AMINOGLYCAN_BIOSYNTHETIC_PROCESS	0.128332	0.153579	0.996756	0.797277	0.49803	Gorilla_gorilla,Pan_troglodytes,Pongo_abelii
GOBP_AMINOGLYCAN_CATABOLIC_PROCESS	1.0314	0.188278	1	0.0592523	0.539451	Gorilla_gorilla,Pan_troglodytes,Pongo_abelii
GOBP_AMINOGLYCAN_METABOLIC_PROCESS	0.466959	0.179863	1	0.101191	0.281797	Gorilla_gorilla,Pan_troglodytes,Pongo_abelii
GOBP_AMINOPHOSPHOLIPID_TRANSPORT	-1.87166	0.178679	0.997739	0.102754	1.13474	Gorilla_gorilla,Pan_troglodytes,Pongo_abelii
GOBP_AMINO_ACID_ACTIVATION	0.520493	0.158245	0.997222	0.453337	0.690929	Gorilla_gorilla,Pan_troglodytes,Pongo_abelii
GOBP_AMINO_ACID_BETAINE_METABOLIC_PROCESS	-0.68219	0.155416	0.996443	0.634173	1.42842	Gorilla_gorilla,Pan_troglodytes,Pongo_abelii
GOBP_AMINO_ACID_BETAINE_TRANSPORT	-1.20885	0.162545	0.997931	0.311524	1.18737	Gorilla_gorilla,Pan_troglodytes,Pongo_abelii
GOBP_AMINO_ACID_BIOSYNTHETIC_PROCESS	0.233922	0.157898	0.995099	0.553004	0.392729	Gorilla_gorilla,Pan_troglodytes,Pongo_abelii
GOBP_AMINO_ACID_CATABOLIC_PROCESS	0.135554	0.153994	0.996807	0.739025	0.405566	Gorilla_gorilla,Pan_troglodytes,Pongo_abelii
GOBP_AMINO_ACID_IMPORT_ACROSS_PLASMA_MEMBRANE	0.432086	0.159005	0.997078	0.427246	0.541639	Gorilla_gorilla,Pan_troglodytes,Pongo_abelii
GOBP_AMINO_ACID_METABOLIC_PROCESS	0.123817	0.155267	0.996809	0.625397	0.252688	Gorilla_gorilla,Pan_troglodytes,Pongo_abelii
GOBP_AMINO_ACID_NEUROTRANSMITTER_REUPTAKE	0.695027	0.153925	0.997444	0.707258	1.84453	Gorilla_gorilla,Pan_troglodytes,Pongo_abelii
GOBP_AMINO_ACID_SALVAGE	0.401096	0.152965	0.996854	0.915081	3.75034	Gorilla_gorilla,Pan_troglodytes,Pongo_abelii
GOBP_AMINO_ACID_TRANSMEMBRANE_TRANSPORT	0.213511	0.156672	0.996499	0.550439	0.356152	Gorilla_gorilla,Pan_troglodytes,Pongo_abelii
GOBP_AMINO_ACID_TRANSPORT	0.27086	0.171617	0.996158	0.174953	0.198013	Gorilla_gorilla,Pan_troglodytes,Pongo_abelii
GOBP_AMINO_SUGAR_BIOSYNTHETIC_PROCESS	2.42885	0.176739	0.995862	0.126235	1.5728	Gorilla_gorilla,Pan_troglodytes,Pongo_abelii
GOBP_AMINO_SUGAR_CATABOLIC_PROCESS	0.981016	0.158452	0.998221	0.432008	1.24256	Gorilla_gorilla,Pan_troglodytes,Pongo_abelii
GOBP_AMINO_SUGAR_METABOLIC_PROCESS	0.767259	0.177713	0.995125	0.123949	0.493797	Gorilla_gorilla,Pan_troglodytes,Pongo_abelii
GOBP_AMMONIUM_HOMEOSTASIS	1.57044	0.15472	0.996663	0.677088	3.75811	Gorilla_gorilla,Pan_troglodytes,Pongo_abelii
GOBP_AMMONIUM_ION_METABOLIC_PROCESS	0.207965	0.153612	0.997299	0.748758	0.647223	Gorilla_gorilla,Pan_troglodytes,Pongo_abelii
GOBP_AMMONIUM_TRANSMEMBRANE_TRANSPORT	2.15533	0.168026	0.996285	0.222999	1.75578	Gorilla_gorilla,Pan_troglodytes,Pongo_abelii
GOBP_AMPA_GLUTAMATE_RECEPTOR_CLUSTERING	0.482624	0.159162	0.996793	0.428184	0.606226	Gorilla_gorilla,Pan_troglodytes,Pongo_abelii
GOBP_AMP_BIOSYNTHETIC_PROCESS	0.770334	0.15982	0.99479	0.474021	1.07117	Gorilla_gorilla,Pan_troglodytes,Pongo_abelii
GOBP_AMP_CATABOLIC_PROCESS	3.56457	0.18545	0.998156	0.0663124	1.91621	Gorilla_gorilla,Pan_troglodytes,Pongo_abelii
GOBP_AMP_METABOLIC_PROCESS	1.15377	0.174875	0.995047	0.150464	0.79516	Gorilla_gorilla,Pan_troglodytes,Pongo_abelii
GOBP_AMP_SALVAGE	1.70035	0.164894	0.995601	0.292787	1.60625	Gorilla_gorilla,Pan_troglodytes,Pongo_abelii
GOBP_AMYGDALA_DEVELOPMENT	1.19841	0.192369	0.988479	0.0803456	0.677141	Gorilla_gorilla,Pan_troglodytes,Pongo_abelii
GOBP_AMYLIN_RECEPTOR_SIGNALING_PATHWAY	-4.83535	0.181603	1	0.0904641	2.82368	Gorilla_gorilla,Pan_troglodytes,Pongo_abelii
GOBP_AMYLOID_BETA_CLEARANCE	0.0185394	0.153086	0.996578	0.949959	0.29454	Gorilla_gorilla,Pan_troglodytes,Pongo_abelii
GOBP_AMYLOID_BETA_CLEARANCE_BY_CELLULAR_CATABOLIC_PROCESS	-0.322481	0.158348	0.99908	0.441938	0.41743	Gorilla_gorilla,Pan_troglodytes,Pongo_abelii
GOBP_AMYLOID_BETA_CLEARANCE_BY_TRANSCYTOSIS	1.65466	0.185581	0.997028	0.0675821	0.893726	Gorilla_gorilla,Pan_troglodytes,Pongo_abelii
GOBP_AMYLOID_BETA_METABOLIC_PROCESS	-0.0810992	0.153696	0.996882	0.769068	0.275348	Gorilla_gorilla,Pan_troglodytes,Pongo_abelii
GOBP_AMYLOID_FIBRIL_FORMATION	0.212975	0.156013	0.996397	0.594993	0.399109	Gorilla_gorilla,Pan_troglodytes,Pongo_abelii
GOBP_AMYLOID_PRECURSOR_PROTEIN_BIOSYNTHETIC_PROCESS	-1.5263	0.186724	0.999349	0.0624094	0.808335	Gorilla_gorilla,Pan_troglodytes,Pongo_abelii
GOBP_AMYLOID_PRECURSOR_PROTEIN_CATABOLIC_PROCESS	-0.0471102	0.153346	0.996614	0.856924	0.260508	Gorilla_gorilla,Pan_troglodytes,Pongo_abelii
GOBP_AMYLOID_PRECURSOR_PROTEIN_METABOLIC_PROCESS	-0.172347	0.157526	0.997438	0.478995	0.242381	Gorilla_gorilla,Pan_troglodytes,Pongo_abelii
GOBP_ANAGEN	0.243575	0.154245	0.996537	0.732706	0.710854	Gorilla_gorilla,Pan_troglodytes,Pongo_abelii
GOBP_ANAPHASE_PROMOTING_COMPLEX_DEPENDENT_CATABOLIC_PROCESS	-0.961301	0.166157	0.996866	0.247273	0.825143	Gorilla_gorilla,Pan_troglodytes,Pongo_abelii
GOBP_ANATOMICAL_STRUCTURE_ARRANGEMENT	-0.0359539	0.152996	0.996716	0.943751	0.508078	Gorilla_gorilla,Pan_troglodytes,Pongo_abelii
GOBP_ANATOMICAL_STRUCTURE_FORMATION_INVOLVED_IN_MORPHOGENESIS	0.0526921	0.164493	0.998091	0.268501	0.047308	Gorilla_gorilla,Pan_troglodytes,Pongo_abelii
GOBP_ANATOMICAL_STRUCTURE_MATURATION	0.0927965	0.157209	0.996822	0.510213	0.140326	Gorilla_gorilla,Pan_troglodytes,Pongo_abelii
GOBP_ANATOMICAL_STRUCTURE_REGRESSION	0.67988	0.157588	0.997536	0.474368	0.946139	Gorilla_gorilla,Pan_troglodytes,Pongo_abelii
GOBP_ANDROGEN_BIOSYNTHETIC_PROCESS	1.19536	0.157073	0.995793	0.56152	2.0508	Gorilla_gorilla,Pan_troglodytes,Pongo_abelii
GOBP_ANDROGEN_METABOLIC_PROCESS	0.522358	0.157579	0.997013	0.48695	0.748135	Gorilla_gorilla,Pan_troglodytes,Pongo_abelii
GOBP_ANDROGEN_RECEPTOR_SIGNALING_PATHWAY	-0.384866	0.188441	1	0.0586495	0.200807	Gorilla_gorilla,Pan_troglodytes,Pongo_abelii
GOBP_ANGIOGENESIS	0.101411	0.167909	0.998301	0.209778	0.0802464	Gorilla_gorilla,Pan_troglodytes,Pongo_abelii
GOBP_ANGIOGENESIS_INVOLVED_IN_CORONARY_VASCULAR_MORPHOGENESIS	0.70826	0.156189	0.997239	0.550151	1.18058	Gorilla_gorilla,Pan_troglodytes,Pongo_abelii
GOBP_ANGIOGENESIS_INVOLVED_IN_WOUND_HEALING	0.637478	0.16191	0.994363	0.410847	0.771319	Gorilla_gorilla,Pan_troglodytes,Pongo_abelii
GOBP_ANGIOTENSIN_ACTIVATED_SIGNALING_PATHWAY	0.0677263	0.153549	0.996345	0.857861	0.377007	Gorilla_gorilla,Pan_troglodytes,Pongo_abelii
GOBP_ANIMAL_ORGAN_FORMATION	0.67654	0.198644	1	0.0311564	0.308721	Gorilla_gorilla,Pan_troglodytes,Pongo_abelii
GOBP_ANIMAL_ORGAN_MATURATION	0.497016	0.165991	0.994962	0.282767	0.459786	Gorilla_gorilla,Pan_troglodytes,Pongo_abelii
GOBP_ANIMAL_ORGAN_MORPHOGENESIS	0.12527	0.187107	1	0.0637752	0.0666949	Gorilla_gorilla,Pan_troglodytes,Pongo_abelii
GOBP_ANIMAL_ORGAN_REGENERATION	0.349381	0.155181	0.9971	0.618316	0.698661	Gorilla_gorilla,Pan_troglodytes,Pongo_abelii
GOBP_ANOIKIS	0.192389	0.155958	0.996375	0.599769	0.365269	Gorilla_gorilla,Pan_troglodytes,Pongo_abelii
GOBP_ANTERIOR_COMMISSURE_MORPHOGENESIS	-0.318371	0.153597	0.996608	0.811148	1.32826	Gorilla_gorilla,Pan_troglodytes,Pongo_abelii
GOBP_ANTERIOR_HEAD_DEVELOPMENT	0.268113	0.153835	0.996643	0.772671	0.925151	Gorilla_gorilla,Pan_troglodytes,Pongo_abelii
GOBP_ANTERIOR_POSTERIOR_AXIS_SPECIFICATION	0.968255	0.168907	0.997692	0.197454	0.745381	Gorilla_gorilla,Pan_troglodytes,Pongo_abelii
GOBP_ANTERIOR_POSTERIOR_AXON_GUIDANCE	-0.0951492	0.152974	0.996752	0.941862	1.30082	Gorilla_gorilla,Pan_troglodytes,Pongo_abelii
GOBP_ANTERIOR_POSTERIOR_PATTERN_SPECIFICATION	0.0403627	0.153483	0.996787	0.808821	0.166306	Gorilla_gorilla,Pan_troglodytes,Pongo_abelii
GOBP_ANTEROGRADE_AXONAL_PROTEIN_TRANSPORT	-0.807538	0.168	0.998619	0.208645	0.637403	Gorilla_gorilla,Pan_troglodytes,Pongo_abelii
GOBP_ANTEROGRADE_AXONAL_TRANSPORT	-0.0343988	0.153187	0.996833	0.857794	0.191393	Gorilla_gorilla,Pan_troglodytes,Pongo_abelii
GOBP_ANTEROGRADE_AXONAL_TRANSPORT_OF_MITOCHONDRION	-0.0644555	0.15301	0.996716	0.936215	0.803032	Gorilla_gorilla,Pan_troglodytes,Pongo_abelii
GOBP_ANTEROGRADE_DENDRITIC_TRANSPORT	0.0216981	0.15298	0.996689	0.969061	0.557778	Gorilla_gorilla,Pan_troglodytes,Pongo_abelii
GOBP_ANTEROGRADE_DENDRITIC_TRANSPORT_OF_NEUROTRANSMITTER_RECEPTOR_COMPLEX	-1.71375	0.161386	0.997602	0.343742	1.79996	Gorilla_gorilla,Pan_troglodytes,Pongo_abelii
GOBP_ANTEROGRADE_NEURONAL_DENSE_CORE_VESICLE_TRANSPORT	0.391236	0.161217	0.996628	0.364354	0.428992	Gorilla_gorilla,Pan_troglodytes,Pongo_abelii
GOBP_ANTIBACTERIAL_HUMORAL_RESPONSE	0.0195642	0.15291	0.996827	0.948993	0.304925	Gorilla_gorilla,Pan_troglodytes,Pongo_abelii
GOBP_ANTIBACTERIAL_INNATE_IMMUNE_RESPONSE	0.669077	0.15318	0.997617	0.785433	2.44987	Gorilla_gorilla,Pan_troglodytes,Pongo_abelii
GOBP_ANTIFUNGAL_HUMORAL_RESPONSE	0.659224	0.156258	0.997882	0.531884	1.05022	Gorilla_gorilla,Pan_troglodytes,Pongo_abelii
GOBP_ANTIFUNGAL_INNATE_IMMUNE_RESPONSE	0.0787834	0.15291	0.996873	0.932471	0.926994	Gorilla_gorilla,Pan_troglodytes,Pongo_abelii
GOBP_ANTIGEN_PROCESSING_AND_PRESENTATION	-0.296317	0.16353	0.995014	0.340059	0.308844	Gorilla_gorilla,Pan_troglodytes,Pongo_abelii
GOBP_ANTIGEN_PROCESSING_AND_PRESENTATION_OF_ENDOGENOUS_ANTIGEN	-1.19443	0.193044	0.990992	0.0628612	0.633687	Gorilla_gorilla,Pan_troglodytes,Pongo_abelii
GOBP_ANTIGEN_PROCESSING_AND_PRESENTATION_OF_EXOGENOUS_ANTIGEN	-0.119365	0.153924	0.996104	0.823963	0.534935	Gorilla_gorilla,Pan_troglodytes,Pongo_abelii
GOBP_ANTIGEN_PROCESSING_AND_PRESENTATION_OF_EXOGENOUS_PEPTIDE_ANTIGEN_VIA_MHC_CLASS_I	-0.177987	0.153628	0.996393	0.834187	0.847644	Gorilla_gorilla,Pan_troglodytes,Pongo_abelii
GOBP_ANTIGEN_PROCESSING_AND_PRESENTATION_OF_EXOGENOUS_PEPTIDE_ANTIGEN_VIA_MHC_CLASS_IB	-0.413615	0.155079	0.996066	0.687616	1.02515	Gorilla_gorilla,Pan_troglodytes,Pongo_abelii
GOBP_ANTIGEN_PROCESSING_AND_PRESENTATION_OF_EXOGENOUS_PEPTIDE_ANTIGEN_VIA_MHC_CLASS_II	0.446833	0.15559	0.997777	0.57112	0.785834	Gorilla_gorilla,Pan_troglodytes,Pongo_abelii
GOBP_ANTIGEN_PROCESSING_AND_PRESENTATION_OF_PEPTIDE_ANTIGEN	-0.158678	0.155929	0.995418	0.665673	0.365949	Gorilla_gorilla,Pan_troglodytes,Pongo_abelii
GOBP_ANTIGEN_PROCESSING_AND_PRESENTATION_OF_PEPTIDE_ANTIGEN_VIA_MHC_CLASS_I	-0.209677	0.1564	0.995531	0.620724	0.422189	Gorilla_gorilla,Pan_troglodytes,Pongo_abelii
GOBP_ANTIGEN_PROCESSING_AND_PRESENTATION_OF_PEPTIDE_OR_POLYSACCHARIDE_ANTIGEN_VIA_MHC_CLASS_II	0.314207	0.154456	0.997647	0.652495	0.69531	Gorilla_gorilla,Pan_troglodytes,Pongo_abelii
GOBP_ANTIGEN_PROCESSING_AND_PRESENTATION_VIA_MHC_CLASS_IB	-0.927107	0.181085	0.991166	0.134506	0.613586	Gorilla_gorilla,Pan_troglodytes,Pongo_abelii
GOBP_ANTIGEN_RECEPTOR_MEDIATED_SIGNALING_PATHWAY	-0.161283	0.16391	0.996392	0.299465	0.154492	Gorilla_gorilla,Pan_troglodytes,Pongo_abelii
GOBP_ANTIMICROBIAL_HUMORAL_IMMUNE_RESPONSE_MEDIATED_BY_ANTIMICROBIAL_PEPTIDE	0.128374	0.154298	0.997651	0.665368	0.295773	Gorilla_gorilla,Pan_troglodytes,Pongo_abelii
GOBP_ANTIMICROBIAL_HUMORAL_RESPONSE	-0.0716076	0.154261	0.996255	0.756819	0.230501	Gorilla_gorilla,Pan_troglodytes,Pongo_abelii
GOBP_ANTIMICROBIAL_PEPTIDE_PRODUCTION	-1.30336	0.160069	0.996121	0.414093	1.58804	Gorilla_gorilla,Pan_troglodytes,Pongo_abelii
GOBP_ANTIVIRAL_INNATE_IMMUNE_RESPONSE	0.250152	0.156186	0.996236	0.59225	0.465302	Gorilla_gorilla,Pan_troglodytes,Pongo_abelii
GOBP_ANTRAL_OVARIAN_FOLLICLE_GROWTH	0.7893	0.164528	0.993879	0.346707	0.834141	Gorilla_gorilla,Pan_troglodytes,Pongo_abelii
GOBP_AORTA_DEVELOPMENT	0.170264	0.157479	0.997103	0.489074	0.245053	Gorilla_gorilla,Pan_troglodytes,Pongo_abelii
GOBP_AORTA_MORPHOGENESIS	1.16629	0.187002	0.99853	0.0601121	0.612107	Gorilla_gorilla,Pan_troglodytes,Pongo_abelii
GOBP_AORTA_SMOOTH_MUSCLE_TISSUE_MORPHOGENESIS	-0.058989	0.152918	0.996781	0.966893	1.41708	Gorilla_gorilla,Pan_troglodytes,Pongo_abelii
GOBP_AORTIC_VALVE_DEVELOPMENT	-0.0557579	0.153037	0.996712	0.925132	0.591595	Gorilla_gorilla,Pan_troglodytes,Pongo_abelii
GOBP_APICAL_CONSTRICTION	-0.0726055	0.15297	0.996844	0.91546	0.681929	Gorilla_gorilla,Pan_troglodytes,Pongo_abelii
GOBP_APICAL_JUNCTION_ASSEMBLY	-0.0371058	0.152905	0.997132	0.879909	0.244857	Gorilla_gorilla,Pan_troglodytes,Pongo_abelii
GOBP_APICAL_PROTEIN_LOCALIZATION	-0.833232	0.164624	0.99348	0.357089	0.899859	Gorilla_gorilla,Pan_troglodytes,Pongo_abelii
GOBP_APOPTOTIC_CELL_CLEARANCE	-0.226469	0.15544	0.996954	0.606513	0.43806	Gorilla_gorilla,Pan_troglodytes,Pongo_abelii
GOBP_APOPTOTIC_CHROMOSOME_CONDENSATION	-2.12579	0.176939	0.998256	0.114225	1.33204	Gorilla_gorilla,Pan_troglodytes,Pongo_abelii
GOBP_APOPTOTIC_DNA_FRAGMENTATION	-0.0763541	0.1532	0.996494	0.924593	0.804312	Gorilla_gorilla,Pan_troglodytes,Pongo_abelii
GOBP_APOPTOTIC_MITOCHONDRIAL_CHANGES	0.224341	0.160404	0.995377	0.426652	0.280859	Gorilla_gorilla,Pan_troglodytes,Pongo_abelii
GOBP_APOPTOTIC_PROCESS_INVOLVED_IN_BLOOD_VESSEL_MORPHOGENESIS	0.0685964	0.15291	0.996792	0.966535	1.63023	Gorilla_gorilla,Pan_troglodytes,Pongo_abelii
GOBP_APOPTOTIC_PROCESS_INVOLVED_IN_DEVELOPMENT	0.882164	0.17796	1	0.114512	0.553217	Gorilla_gorilla,Pan_troglodytes,Pongo_abelii
GOBP_APOPTOTIC_PROCESS_INVOLVED_IN_HEART_MORPHOGENESIS	5.74008	0.178437	1	0.111001	3.56421	Gorilla_gorilla,Pan_troglodytes,Pongo_abelii
GOBP_APOPTOTIC_PROCESS_INVOLVED_IN_MORPHOGENESIS	-0.0231667	0.152978	0.996698	0.965319	0.531251	Gorilla_gorilla,Pan_troglodytes,Pongo_abelii
GOBP_APOPTOTIC_PROCESS_IN_BONE_MARROW_CELL	0.165268	0.153544	0.996783	0.799709	0.649334	Gorilla_gorilla,Pan_troglodytes,Pongo_abelii
GOBP_APOPTOTIC_SIGNALING_PATHWAY	0.0429576	0.156754	0.996276	0.55575	0.0726238	Gorilla_gorilla,Pan_troglodytes,Pongo_abelii
GOBP_APPENDAGE_DEVELOPMENT	-0.00783637	0.152987	0.996682	0.967449	0.191465	Gorilla_gorilla,Pan_troglodytes,Pongo_abelii
GOBP_APPENDAGE_MORPHOGENESIS	-0.0106916	0.152999	0.996686	0.955344	0.190368	Gorilla_gorilla,Pan_troglodytes,Pongo_abelii
GOBP_ARACHIDONIC_ACID_METABOLIC_PROCESS	-0.664521	0.170163	0.995958	0.195662	0.509497	Gorilla_gorilla,Pan_troglodytes,Pongo_abelii
GOBP_ARACHIDONIC_ACID_SECRETION	1.28925	0.169851	0.995683	0.203429	1.00588	Gorilla_gorilla,Pan_troglodytes,Pongo_abelii
GOBP_ARF_PROTEIN_SIGNAL_TRANSDUCTION	-0.445761	0.165239	0.995386	0.289748	0.418429	Gorilla_gorilla,Pan_troglodytes,Pongo_abelii
GOBP_ARGININE_BIOSYNTHETIC_PROCESS	-2.78069	0.16244	0.995287	0.362849	3.03944	Gorilla_gorilla,Pan_troglodytes,Pongo_abelii
GOBP_ARGININE_CATABOLIC_PROCESS	-0.617779	0.154443	0.997704	0.651841	1.36433	Gorilla_gorilla,Pan_troglodytes,Pongo_abelii
GOBP_ARGININE_METABOLIC_PROCESS	-0.431014	0.154959	0.996752	0.651802	0.951756	Gorilla_gorilla,Pan_troglodytes,Pongo_abelii
[truncated: 10,504 more rows]

## Sheet: Body_size
OG	coeff	r_squared	lambda	p_value	std_error	outliers
HALLMARK_ADIPOGENESIS	0.000861777	0.319788	0.987999	0.812705	0.00362637
HALLMARK_ALLOGRAFT_REJECTION	-0.00347289	0.31696	0.994403	0.215094	0.00278147
HALLMARK_ANDROGEN_RESPONSE	0.00452376	0.326521	0.989073	0.271105	0.00408503
HALLMARK_ANGIOGENESIS	0.00825122	0.333203	0.989285	0.142643	0.00557852
HALLMARK_APICAL_JUNCTION	0.00176061	0.320475	0.988781	0.557436	0.00298978
HALLMARK_APICAL_SURFACE	-0.00906285	0.319166	0.995728	0.131039	0.00594651
HALLMARK_APOPTOSIS	-0.00144141	0.319301	0.988842	0.648842	0.00315462
HALLMARK_BILE_ACID_METABOLISM	0.000953339	0.319702	0.987941	0.861322	0.00544147
HALLMARK_CHOLESTEROL_HOMEOSTASIS	0.00043714	0.318606	0.988406	0.942605	0.0060546
HALLMARK_COAGULATION	-0.00388306	0.318632	0.990585	0.442958	0.00503871
HALLMARK_COMPLEMENT	0.00201433	0.319773	0.98949	0.507786	0.00302918
HALLMARK_DNA_REPAIR	0.00218452	0.321726	0.987765	0.616708	0.00434917
HALLMARK_E2F_TARGETS	0.00180028	0.318299	0.989374	0.641762	0.00385641
HALLMARK_EPITHELIAL_MESENCHYMAL_TRANSITION	-0.000373891	0.317499	0.989003	0.901922	0.00302535
HALLMARK_ESTROGEN_RESPONSE_EARLY	-0.000344612	0.318142	0.98867	0.911818	0.0031029
HALLMARK_ESTROGEN_RESPONSE_LATE	0.00190971	0.320924	0.988644	0.544282	0.00313742
HALLMARK_FATTY_ACID_METABOLISM	-0.000124304	0.317628	0.988884	0.974103	0.00381837
HALLMARK_G2M_CHECKPOINT	0.00524633	0.334837	0.99206	0.0761812	0.00292409
HALLMARK_GLYCOLYSIS	0.00377585	0.326559	0.988649	0.292882	0.00356858
HALLMARK_HEDGEHOG_SIGNALING	0.000806117	0.317897	0.988865	0.860612	0.0045775
HALLMARK_HEME_METABOLISM	-0.000843197	0.318735	0.988799	0.726268	0.0024009
HALLMARK_HYPOXIA	0.00308626	0.327171	0.986524	0.415155	0.00376979
HALLMARK_IL2_STAT5_SIGNALING	-0.00614561	0.328124	0.995207	0.070595	0.00335823
HALLMARK_IL6_JAK_STAT3_SIGNALING	0.00248855	0.322514	0.987676	0.564779	0.00430607
HALLMARK_INFLAMMATORY_RESPONSE	-0.00263026	0.31962	0.991504	0.322506	0.00264388
HALLMARK_INTERFERON_ALPHA_RESPONSE	0.00259019	0.321402	0.988462	0.535879	0.00416785
HALLMARK_INTERFERON_GAMMA_RESPONSE	0.00336245	0.326684	0.989052	0.267965	0.00301637
HALLMARK_KRAS_SIGNALING_DN	0.000195386	0.317998	0.988711	0.947493	0.00295852
HALLMARK_KRAS_SIGNALING_UP	0.00177288	0.323955	0.987483	0.491887	0.00256878
HALLMARK_MITOTIC_SPINDLE	0.000969658	0.315514	0.99241	0.397667	0.00114092
HALLMARK_MTORC1_SIGNALING	0.000710991	0.318713	0.988486	0.842419	0.00356597
HALLMARK_MYC_TARGETS_V1	-0.00403447	0.330207	0.990737	0.142792	0.00272867
HALLMARK_MYC_TARGETS_V2	-0.00829208	0.325089	0.987889	0.395728	0.00971651
HALLMARK_MYOGENESIS	-0.000328335	0.318416	0.988622	0.850091	0.00173216
HALLMARK_NOTCH_SIGNALING	0.000909167	0.317499	0.989074	0.85417	0.00493215
HALLMARK_OXIDATIVE_PHOSPHORYLATION	-0.00484385	0.323401	0.991814	0.211278	0.003847
HALLMARK_P53_PATHWAY	5.29581e-05	0.317905	0.988742	0.988318	0.00360671
HALLMARK_PANCREAS_BETA_CELLS	0.00279822	0.31954	0.988412	0.720591	0.00779874
HALLMARK_PEROXISOME	0.000517995	0.317856	0.988805	0.920412	0.00516968
HALLMARK_PI3K_AKT_MTOR_SIGNALING	0.00504513	0.325168	0.989578	0.280064	0.00464222
HALLMARK_PROTEIN_SECRETION	-0.000632178	0.317908	0.988875	0.851811	0.00337428
HALLMARK_REACTIVE_OXIGEN_SPECIES_PATHWAY	0.0148943	0.3304	0.99088	0.136834	0.00992132
HALLMARK_SPERMATOGENESIS	-0.00285321	0.320965	0.989116	0.481582	0.00403721
HALLMARK_TGF_BETA_SIGNALING	-0.00228432	0.317698	0.989261	0.741892	0.00691429
HALLMARK_TNFA_SIGNALING_VIA_NFKB	0.00103905	0.318896	0.988568	0.771788	0.00357156
HALLMARK_UNFOLDED_PROTEIN_RESPONSE	-0.011727	0.3347	0.999369	0.0168113	0.00481261
HALLMARK_UV_RESPONSE_DN	0.00110463	0.3158	0.990961	0.567272	0.00192373
HALLMARK_UV_RESPONSE_UP	-0.00293677	0.315112	0.992075	0.453241	0.00389839
HALLMARK_WNT_BETA_CATENIN_SIGNALING	0.000597876	0.317294	0.989098	0.907898	0.00515319
HALLMARK_XENOBIOTIC_METABOLISM	-0.000783944	0.316116	0.989955	0.765362	0.00261871
BIOCARTA_ACTINY_PATHWAY	-0.00531752	0.318555	0.989669	0.5668	0.00924924
BIOCARTA_41BB_PATHWAY	0.0275558	0.351966	1	0.00398429	0.00932073
BIOCARTA_ACE2_PATHWAY	0.0278307	0.32259	0.993051	0.175836	0.0203955
BIOCARTA_ACETAMINOPHEN_PATHWAY	0.00852798	0.317277	0.989948	0.62592	0.0174334
BIOCARTA_ACH_PATHWAY	0.0113616	0.322229	0.987904	0.55373	0.0191132
BIOCARTA_AGPCR_PATHWAY	-0.00024123	0.317745	0.988823	0.987101	0.0148793
BIOCARTA_AGR_PATHWAY	0.00215359	0.317779	0.989247	0.734252	0.00632404
BIOCARTA_AKAP13_PATHWAY	0.00684379	0.321281	0.988029	0.611338	0.0134201
BIOCARTA_AKAP95_PATHWAY	-0.00330785	0.317748	0.988896	0.888713	0.0235713
BIOCARTA_AKAPCENTROSOME_PATHWAY	-0.00655153	0.322539	0.989232	0.392565	0.00762559
BIOCARTA_AKT_PATHWAY	-0.0177167	0.31387	0.993535	0.355496	0.0190744
BIOCARTA_ALTERNATIVE_PATHWAY	-0.020893	0.320754	0.989042	0.503097	0.0310741
BIOCARTA_AMAN_PATHWAY	-0.0114564	0.318335	0.989387	0.635588	0.0240929
BIOCARTA_ARAP_PATHWAY	0.00058083	0.317874	0.988769	0.956606	0.0106444
BIOCARTA_ARENRF2_PATHWAY	0.0181221	0.330082	0.989524	0.179823	0.0134046
BIOCARTA_ARF_PATHWAY	-0.0247973	0.323615	0.990269	0.283431	0.0229783
BIOCARTA_ASBCELL_PATHWAY	0.012019	0.321083	0.987656	0.708461	0.03204
BIOCARTA_AT1R_PATHWAY	0.0093727	0.329905	0.989647	0.178657	0.00691406
BIOCARTA_ATM_PATHWAY	0.012421	0.325498	0.994533	0.100733	0.00748917
BIOCARTA_ATRBRCA_PATHWAY	0.00592561	0.319804	0.989698	0.480218	0.00835847
BIOCARTA_BAD_PATHWAY	0.00557082	0.31892	0.989372	0.586145	0.0101951
BIOCARTA_BARRESTIN_PATHWAY	-0.0107923	0.325725	0.988741	0.312435	0.0106235
BIOCARTA_BARRESTIN_SRC_PATHWAY	-0.00286187	0.318014	0.989097	0.744301	0.00874712
BIOCARTA_BARR_MAPK_PATHWAY	-0.00606411	0.318892	0.98951	0.565954	0.0105248
BIOCARTA_BBCELL_PATHWAY	-0.0344737	0.313428	0.992853	0.445638	0.0449984
BIOCARTA_BCELLSURVIVAL_PATHWAY	-0.0312463	0.332314	0.991685	0.100446	0.0188237
BIOCARTA_BCR_PATHWAY	0.0148089	0.332037	0.993832	0.0682574	0.00802335
BIOCARTA_BIOPEPTIDES_PATHWAY	0.0125697	0.327594	0.991246	0.162834	0.00893203
BIOCARTA_BLYMPHOCYTE_PATHWAY	-0.00939754	0.314959	0.991148	0.601976	0.0179538
BIOCARTA_BTG2_PATHWAY	0.0183947	0.319915	0.989277	0.526659	0.02894
BIOCARTA_CACAM_PATHWAY	0.00462783	0.314019	0.992142	0.506454	0.00693756
BIOCARTA_CALCINEURIN_PATHWAY	0.0144242	0.319364	0.990482	0.418313	0.0177391
BIOCARTA_CARDIACEGF_PATHWAY	-0.0195959	0.317027	0.992377	0.342498	0.0205335
BIOCARTA_CARM1_PATHWAY	0.00418201	0.318849	0.988615	0.764133	0.0138947
BIOCARTA_CASPASE_PATHWAY	-0.013384	0.324473	0.989885	0.281833	0.0123608
BIOCARTA_CB1R_PATHWAY	0.00321737	0.317884	0.988901	0.844182	0.0163218
BIOCARTA_CBL_PATHWAY	-0.00161086	0.318109	0.988707	0.894516	0.0121143
BIOCARTA_CCR3_PATHWAY	0.0396158	0.358353	0.99532	0.00658454	0.0142371
BIOCARTA_CCR5_PATHWAY	0.0246681	0.334692	0.992491	0.0712025	0.0135093
BIOCARTA_CD40_PATHWAY	0.00241471	0.318472	0.988499	0.915094	0.0225844
BIOCARTA_CDC25_PATHWAY	-0.0140008	0.319959	0.989692	0.472133	0.0193893
BIOCARTA_CDC42RAC_PATHWAY	-0.000765928	0.3179	0.988764	0.943031	0.010688
BIOCARTA_CDK5_PATHWAY	0.00485202	0.318328	0.98866	0.853481	0.0261965
BIOCARTA_CDMAC_PATHWAY	-0.00357457	0.317423	0.989095	0.864007	0.02081
BIOCARTA_CELL2CELL_PATHWAY	0.0037478	0.319586	0.98801	0.856397	0.0206504
BIOCARTA_CELLCYCLE_PATHWAY	-0.00660597	0.319272	0.988933	0.633642	0.0138127
BIOCARTA_CERAMIDE_PATHWAY	0.0109246	0.319199	0.991478	0.338414	0.0113505
BIOCARTA_CFTR_PATHWAY	-0.016312	0.321841	0.988463	0.506713	0.0244682
BIOCARTA_CHEMICAL_PATHWAY	-0.00947163	0.317305	0.991936	0.369595	0.010503
BIOCARTA_CHREBP_PATHWAY	-0.0119033	0.31663	0.991118	0.48869	0.0171202
BIOCARTA_CIRCADIAN_PATHWAY	-0.00639618	0.319103	0.989022	0.632854	0.013343
BIOCARTA_CK1_PATHWAY	-0.0122636	0.324607	0.989533	0.298397	0.0117244
BIOCARTA_CLASSIC_PATHWAY	-0.0116396	0.318844	0.988973	0.669783	0.0272039
BIOCARTA_COMP_PATHWAY	-0.0274708	0.31748	0.996392	0.129268	0.0179407
BIOCARTA_CPSF_PATHWAY	-0.0107635	0.315249	0.990488	0.725464	0.030554
BIOCARTA_CREB_PATHWAY	0.00538368	0.319202	0.989426	0.555518	0.0090979
BIOCARTA_CREM_PATHWAY	0.000136463	0.317896	0.988747	0.987357	0.00858721
BIOCARTA_CSK_PATHWAY	-0.0167967	0.322168	0.991328	0.261691	0.0148699
BIOCARTA_CTBP1_PATHWAY	-0.00715203	0.316927	0.990022	0.644944	0.0154682
BIOCARTA_CTCF_PATHWAY	0.00364956	0.319025	0.988372	0.821306	0.0161105
BIOCARTA_CTLA4_PATHWAY	0.00257959	0.318395	0.988562	0.894643	0.0194231
BIOCARTA_CTL_PATHWAY	0.0154388	0.330294	0.988137	0.225608	0.0126525
BIOCARTA_CXCR4_PATHWAY	0.0177728	0.324956	0.987169	0.467809	0.0243739
BIOCARTA_CYTOKINE_PATHWAY	0.0128038	0.334145	0.983674	0.330092	0.0130746
BIOCARTA_D4GDI_PATHWAY	-0.0131276	0.322693	0.990084	0.322379	0.013192
BIOCARTA_DEATH_PATHWAY	-0.0101817	0.324421	0.989356	0.314926	0.0100744
BIOCARTA_DNAFRAGMENT_PATHWAY	0.00079727	0.317892	0.988755	0.967005	0.0192197
BIOCARTA_DREAM_PATHWAY	0.000823923	0.318034	0.988717	0.918668	0.008046
BIOCARTA_DSP_PATHWAY	0.025524	0.329594	0.996539	0.0471347	0.0126795
BIOCARTA_ECM_PATHWAY	0.0038009	0.317504	0.989635	0.669124	0.00886459
BIOCARTA_EDG1_PATHWAY	-0.0291715	0.324128	1	0.0325684	0.013435
BIOCARTA_EEA1_PATHWAY	-0.000695171	0.317796	0.9888	0.975576	0.0226424
BIOCARTA_EFP_PATHWAY	-0.0243437	0.323349	0.991482	0.227148	0.0200172
BIOCARTA_EGFR_SMRTE_PATHWAY	0.0103256	0.318626	0.995034	0.160752	0.00730064
BIOCARTA_EGF_PATHWAY	0.0085652	0.324858	0.988399	0.365417	0.009415
BIOCARTA_EICOSANOID_PATHWAY	0.0145757	0.324878	0.987686	0.42251	0.0180886
BIOCARTA_EIF2_PATHWAY	-0.028888	0.319833	0.993438	0.206601	0.0227064
BIOCARTA_EIF4_PATHWAY	0.00525005	0.32162	0.987511	0.676539	0.0125428
BIOCARTA_EIF_PATHWAY	-0.0481467	0.339069	0.987287	0.119359	0.0306159
BIOCARTA_EOSINOPHILS_PATHWAY	0.0429826	0.332033	0.987419	0.217514	0.0346087
BIOCARTA_EPHA4_PATHWAY	-0.0094348	0.319072	0.990425	0.438033	0.0121111
BIOCARTA_EPONFKB_PATHWAY	0.0114649	0.32074	0.988774	0.539179	0.0185986
BIOCARTA_EPO_PATHWAY	0.00676729	0.319772	0.98915	0.554785	0.0114148
BIOCARTA_ERAD_PATHWAY	0.0167265	0.32633	0.989239	0.2675	0.0149902
BIOCARTA_ERBB3_PATHWAY	-0.0180895	0.330799	0.990257	0.148037	0.0123971
BIOCARTA_ERBB4_PATHWAY	-0.00376154	0.317762	0.989066	0.79788	0.0146443
BIOCARTA_ERK5_PATHWAY	0.00448055	0.317971	0.989422	0.665812	0.0103394
BIOCARTA_ERK_PATHWAY	0.00553164	0.321398	0.988701	0.505146	0.00826694
BIOCARTA_ERYTH_PATHWAY	-0.0151551	0.319074	0.989879	0.501296	0.0224452
BIOCARTA_ETS_PATHWAY	0.00545823	0.31599	0.990963	0.552688	0.0091581
BIOCARTA_EXTRINSIC_PATHWAY	0.0427435	0.331244	0.993203	0.0823404	0.0243262
BIOCARTA_FAS_PATHWAY	0.00743809	0.324513	0.991704	0.195457	0.00570226
BIOCARTA_FBW7_PATHWAY	0.00836879	0.317985	0.990069	0.547208	0.0138496
BIOCARTA_FCER1_PATHWAY	0.00885922	0.326378	0.991701	0.165874	0.0063414
BIOCARTA_FIBRINOLYSIS_PATHWAY	0.0514061	0.324813	0.988362	0.369936	0.0570445
BIOCARTA_FMLP_PATHWAY	0.00565882	0.315178	0.993722	0.298091	0.00540656
BIOCARTA_FOSB_PATHWAY	-0.0270346	0.318276	0.994291	0.196216	0.0207611
BIOCARTA_FREE_PATHWAY	0.0176287	0.324712	0.987186	0.479773	0.0248413
BIOCARTA_FXR_PATHWAY	-0.0127093	0.315525	0.993872	0.278135	0.0116472
BIOCARTA_G1_PATHWAY	-0.0104963	0.321408	0.989093	0.459603	0.0141321
BIOCARTA_G2_PATHWAY	-0.00334122	0.319076	0.988769	0.68998	0.00834923
BIOCARTA_GABA_PATHWAY	-0.0102925	0.316307	0.99076	0.562041	0.0176848
BIOCARTA_GATA3_PATHWAY	-0.00978522	0.321729	0.987931	0.588859	0.0180387
BIOCARTA_GCR_PATHWAY	0.00311188	0.318771	0.988529	0.810094	0.0129113
BIOCARTA_GH_PATHWAY	0.00614757	0.320416	0.988952	0.537193	0.009924
BIOCARTA_GLEEVEC_PATHWAY	0.0115755	0.323922	0.991326	0.22242	0.00942085
BIOCARTA_GPCR_PATHWAY	0.00464492	0.317843	0.989971	0.573357	0.00821813
BIOCARTA_GSK3_PATHWAY	0.00109681	0.318068	0.988695	0.923635	0.0114098
BIOCARTA_HBX_PATHWAY	0.0127835	0.319724	0.989042	0.575112	0.0227216
BIOCARTA_HCMV_PATHWAY	0.0317523	0.332493	0.991363	0.104965	0.0193855
BIOCARTA_HDAC_PATHWAY	-0.000152219	0.318109	0.988641	0.978051	0.00551733
BIOCARTA_HER2_PATHWAY	0.00688169	0.322191	0.987877	0.560348	0.0117732
BIOCARTA_HES_PATHWAY	-0.00504119	0.319001	0.988466	0.789002	0.0187814
BIOCARTA_HIVNEF_PATHWAY	0.00510121	0.316524	0.992033	0.391976	0.00593009
BIOCARTA_HSP27_PATHWAY	-0.00660544	0.317587	0.989437	0.707643	0.017557
BIOCARTA_HSWI_SNF_PATHWAY	0.0111883	0.320989	0.990665	0.338127	0.0116174
BIOCARTA_IFNA_PATHWAY	0.0245363	0.354913	0.984932	0.0447981	0.0120556
BIOCARTA_IFNG_PATHWAY	0.0268796	0.325861	0.987372	0.404375	0.0320827
BIOCARTA_IGF1MTOR_PATHWAY	-0.000962763	0.317842	0.988788	0.950174	0.0153637
BIOCARTA_IGF1R_PATHWAY	0.00534778	0.319321	0.989132	0.593146	0.00997316
BIOCARTA_IGF1_PATHWAY	0.00441735	0.319122	0.988898	0.655955	0.00988204
BIOCARTA_IL10_PATHWAY	0.0111628	0.321964	0.987736	0.600302	0.0212283
BIOCARTA_IL12_PATHWAY	0.0111775	0.322601	0.991475	0.243722	0.0095248
BIOCARTA_IL17_PATHWAY	-0.0393053	0.329898	0.987916	0.243383	0.0334695
BIOCARTA_IL1R_PATHWAY	0.025796	0.364443	0.993239	0.00604797	0.00917194
BIOCARTA_IL22BP_PATHWAY	0.0114273	0.322508	0.988351	0.479748	0.0161017
BIOCARTA_IL2RB_PATHWAY	0.00631127	0.318342	0.990438	0.475126	0.00879982
BIOCARTA_IL2_PATHWAY	0.00449397	0.31988	0.988667	0.62605	0.00919026
BIOCARTA_IL3_PATHWAY	0.0122962	0.320443	0.989069	0.51953	0.0190156
BIOCARTA_IL4_PATHWAY	0.00338559	0.319678	0.988108	0.792385	0.0128239
BIOCARTA_IL5_PATHWAY	0.05297	0.323677	0.990861	0.249908	0.0457374
BIOCARTA_IL6_PATHWAY	0.00101877	0.318277	0.988567	0.953382	0.0173778
BIOCARTA_IL7_PATHWAY	-0.00942482	0.318775	0.989802	0.53104	0.0149867
BIOCARTA_INFLAM_PATHWAY	0.0175267	0.34538	0.980825	0.170645	0.0126886
BIOCARTA_INSULIN_PATHWAY	0.007242	0.321477	0.988854	0.482238	0.0102626
BIOCARTA_INTEGRIN_PATHWAY	0.0120918	0.332877	0.993076	0.073886	0.0066856
BIOCARTA_INTRINSIC_PATHWAY	0.0171685	0.325487	0.98826	0.351938	0.0183474
BIOCARTA_ION_PATHWAY	-0.00731613	0.317154	0.989278	0.8367	0.0353912
BIOCARTA_IRES_PATHWAY	0.000899901	0.317801	0.988825	0.92808	0.00994182
BIOCARTA_KERATINOCYTE_PATHWAY	0.0105222	0.327478	0.990319	0.196065	0.00807774
BIOCARTA_LECTIN_PATHWAY	-0.0421196	0.331271	1	0.0189224	0.0176179
BIOCARTA_LIS1_PATHWAY	-0.0101649	0.329087	0.987186	0.299933	0.00974908
BIOCARTA_LONGEVITY_PATHWAY	-0.00731329	0.3159	0.990289	0.696383	0.0186814
BIOCARTA_LYMPHOCYTE_PATHWAY	-0.0115219	0.319202	0.991728	0.319808	0.0115168
BIOCARTA_MALATEX_PATHWAY	0.00501379	0.318625	0.988662	0.786845	0.0184857
BIOCARTA_MAL_PATHWAY	0.018535	0.342681	1	0.00800719	0.00683223
BIOCARTA_MAPK_PATHWAY	0.0085988	0.347294	1	0.00566078	0.00303242
BIOCARTA_MCALPAIN_PATHWAY	0.00693203	0.320218	0.989457	0.484837	0.00988209
BIOCARTA_MCM_PATHWAY	0.0231286	0.326264	0.990773	0.200558	0.0179358
BIOCARTA_MEF2D_PATHWAY	0.0101095	0.315856	0.991593	0.472365	0.0140077
BIOCARTA_MELANOCYTE_PATHWAY	0.00830465	0.318478	0.990028	0.519311	0.012836
BIOCARTA_MET_PATHWAY	0.00634201	0.325434	0.990682	0.220104	0.00513549
BIOCARTA_MITOCHONDRIA_PATHWAY	-0.0261699	0.330684	0.995146	0.0582658	0.0136415
BIOCARTA_MONOCYTE_PATHWAY	-0.0155558	0.320526	0.996282	0.103099	0.00944536
BIOCARTA_MPR_PATHWAY	0.00166708	0.317614	0.989009	0.859105	0.00936407
BIOCARTA_MRP_PATHWAY	-0.0344715	0.321145	0.995998	0.104558	0.0210206
BIOCARTA_MSP_PATHWAY	0.0170154	0.317907	0.989541	0.646957	0.0370258
BIOCARTA_MTA3_PATHWAY	0.00945422	0.32721	0.986128	0.447663	0.0123958
BIOCARTA_MTOR_PATHWAY	-0.00467868	0.321744	0.988208	0.546566	0.00773041
BIOCARTA_NDKDYNAMIN_PATHWAY	-0.00609601	0.325301	0.987298	0.437162	0.00781031
BIOCARTA_NEUTROPHIL_PATHWAY	-0.0211222	0.324411	0.995924	0.0814987	0.0119875
BIOCARTA_NFAT_PATHWAY	0.000679636	0.317108	0.989261	0.857797	0.00378206
BIOCARTA_NFKB_PATHWAY	0.0107017	0.321069	0.988771	0.517431	0.0164666
BIOCARTA_NGF_PATHWAY	0.00476802	0.31904	0.989011	0.641117	0.0101938
BIOCARTA_NKCELLS_PATHWAY	0.00961524	0.329676	0.986309	0.331317	0.00984364
BIOCARTA_NKT_PATHWAY	-0.00182326	0.316715	0.989378	0.912934	0.0166281
BIOCARTA_NO2IL12_PATHWAY	0.0164108	0.322069	0.990588	0.308521	0.0160232
BIOCARTA_NOS1_PATHWAY	-0.00913448	0.324182	0.987602	0.465978	0.0124756
BIOCARTA_NOTCH_PATHWAY	-0.0221213	0.330332	0.988415	0.214067	0.0176772
BIOCARTA_NPP1_PATHWAY	0.0198692	0.330786	0.98608	0.308494	0.0193988
BIOCARTA_NTHI_PATHWAY	0.00576608	0.318383	0.988915	0.743776	0.0175862
BIOCARTA_NUCLEARRS_PATHWAY	-0.0125676	0.324365	0.995616	0.0875414	0.00727492
BIOCARTA_P27_PATHWAY	0.00461219	0.31704	0.98957	0.745704	0.0141775
BIOCARTA_P35ALZHEIMERS_PATHWAY	0.0379854	0.329523	0.988283	0.23616	0.0318485
BIOCARTA_P38MAPK_PATHWAY	0.00951717	0.322443	0.990663	0.292747	0.00899223
BIOCARTA_P53_PATHWAY	0.0213748	0.325872	0.987836	0.367935	0.0236198
BIOCARTA_PAR1_PATHWAY	0.00859362	0.320682	0.988559	0.575075	0.015273
BIOCARTA_PARKIN_PATHWAY	-0.0004905	0.317602	0.988896	0.977901	0.0176574
BIOCARTA_PCAF_PATHWAY	0.0194213	0.327548	0.988082	0.295925	0.018472
BIOCARTA_PDGF_PATHWAY	0.00514507	0.321112	0.988241	0.590566	0.00952843
BIOCARTA_PELP1_PATHWAY	0.00443857	0.318976	0.988281	0.883392	0.0301755
BIOCARTA_PEPI_PATHWAY	0.024875	0.321388	0.987485	0.710803	0.0668745
BIOCARTA_PGC1A_PATHWAY	0.000312449	0.317412	0.988998	0.959109	0.00607681
BIOCARTA_PITX2_PATHWAY	0.00625837	0.317912	0.989597	0.635029	0.0131396
BIOCARTA_PKC_PATHWAY	0.00138032	0.318117	0.98864	0.970081	0.0366991
BIOCARTA_PLATELETAPP_PATHWAY	0.00758437	0.318694	0.988755	0.744879	0.0232356
BIOCARTA_PLCD_PATHWAY	-0.0366917	0.316357	0.992288	0.374879	0.0411411
BIOCARTA_PLCE_PATHWAY	-0.00969414	0.315492	0.991038	0.578168	0.0173695
BIOCARTA_PLC_PATHWAY	0.00692148	0.320393	0.987918	0.734678	0.0203589
BIOCARTA_PML_PATHWAY	0.0078617	0.319093	0.991391	0.348875	0.00834806
BIOCARTA_PPARG_PATHWAY	0.0189247	0.32446	0.98819	0.398047	0.0222853
BIOCARTA_PRC2_PATHWAY	-0.00845358	0.318619	0.989618	0.569992	0.0148262
BIOCARTA_PRION_PATHWAY	-0.0122304	0.314399	0.992116	0.487158	0.0175286
BIOCARTA_PS1_PATHWAY	-0.0060309	0.321625	0.988877	0.471257	0.00833549
BIOCARTA_PTC1_PATHWAY	-0.0218663	0.323025	0.991692	0.224124	0.0178623
BIOCARTA_PTDINS_PATHWAY	0.0138875	0.323854	0.992903	0.162412	0.00985846
BIOCARTA_PTEN_PATHWAY	-0.00314119	0.316108	0.98977	0.845127	0.0160338
BIOCARTA_PYK2_PATHWAY	0.0127683	0.33299	0.991788	0.0931843	0.00752387
BIOCARTA_RAB_PATHWAY	0.00925644	0.322115	0.987794	0.57861	0.0166045
BIOCARTA_RAC1_PATHWAY	0.00631747	0.319546	0.991816	0.303118	0.00609934
BIOCARTA_RACCYCD_PATHWAY	0.00217811	0.317964	0.989038	0.771207	0.00746736
BIOCARTA_RANBP2_PATHWAY	0.015544	0.326518	0.990892	0.191638	0.0118138
BIOCARTA_RANMS_PATHWAY	-0.00995608	0.318437	0.990085	0.514341	0.0152068
BIOCARTA_RARRXR_PATHWAY	0.00589609	0.316328	0.990984	0.526022	0.00926191
BIOCARTA_RAS_PATHWAY	-0.00166217	0.316612	0.989472	0.877862	0.0107847
BIOCARTA_RB_PATHWAY	-0.0125706	0.319363	0.98924	0.571992	0.0221618
BIOCARTA_RECK_PATHWAY	0.0044144	0.317542	0.988948	0.936453	0.0552116
BIOCARTA_REELIN_PATHWAY	-0.00767473	0.326428	0.986643	0.440707	0.00990968
BIOCARTA_RELA_PATHWAY	-0.0060351	0.317208	0.989467	0.752413	0.0190721
BIOCARTA_RHO_PATHWAY	0.0109196	0.323314	0.992503	0.184881	0.00817197
BIOCARTA_RNA_PATHWAY	-0.047989	0.329187	0.992068	0.121461	0.0306914
BIOCARTA_S1P_PATHWAY	-0.0107677	0.318208	0.989842	0.56581	0.0186814
BIOCARTA_SAM68_PATHWAY	-0.00971217	0.317672	0.989057	0.820321	0.0426338
BIOCARTA_SET_PATHWAY	-0.0166295	0.320036	0.991873	0.285442	0.0154745
BIOCARTA_SHH_PATHWAY	-0.0198404	0.326231	0.98965	0.249597	0.0171201
BIOCARTA_SKP2E2F_PATHWAY	0.00424779	0.317768	0.989296	0.721839	0.0118942
BIOCARTA_SLRP_PATHWAY	-0.0620853	0.314923	0.993257	0.342424	0.0650458
BIOCARTA_SODD_PATHWAY	-0.0298984	0.323657	0.991926	0.201793	0.0232499
BIOCARTA_SPRY_PATHWAY	0.0164006	0.320916	0.990006	0.394061	0.01915
BIOCARTA_SRCRPTP_PATHWAY	-0.0314706	0.325983	0.996477	0.0635422	0.0167502
BIOCARTA_STAT3_PATHWAY	0.0143934	0.323439	0.988111	0.453988	0.0191382
BIOCARTA_STATHMIN_PATHWAY	-0.0139585	0.317761	0.990698	0.476374	0.0195176
BIOCARTA_STEM_PATHWAY	-0.0115868	0.317783	0.989003	0.819539	0.0506388
BIOCARTA_STRESS_PATHWAY	0.0166861	0.327591	0.992564	0.126276	0.0108111
BIOCARTA_SUMO_PATHWAY	0.00605419	0.317476	0.989132	0.830308	0.0281672
BIOCARTA_TALL1_PATHWAY	0.020799	0.322844	0.99731	0.0674671	0.0112358
BIOCARTA_TCAPOPTOSIS_PATHWAY	-0.0121413	0.318589	0.988855	0.731139	0.0352236
BIOCARTA_TCRA_PATHWAY	-0.0196597	0.324072	0.990388	0.264816	0.0175196
BIOCARTA_TCR_PATHWAY	0.00741215	0.321798	0.990325	0.33524	0.00765036
BIOCARTA_TCYTOTOXIC_PATHWAY	-0.0327023	0.323191	0.989879	0.320035	0.0327032
BIOCARTA_TEL_PATHWAY	0.0040262	0.318814	0.98859	0.778673	0.0142823
BIOCARTA_TERC_PATHWAY	0.000418136	0.31777	0.988812	0.98107	0.0175727
BIOCARTA_TERT_PATHWAY	0.0661586	0.328206	1	0.0238715	0.0287825
BIOCARTA_TFF_PATHWAY	-0.00376425	0.316203	0.989909	0.767092	0.0126705
BIOCARTA_TGFB_PATHWAY	0.0150841	0.326445	0.987105	0.400412	0.0178523
BIOCARTA_TH1TH2_PATHWAY	-0.0254392	0.321729	0.999552	0.043402	0.0124152
BIOCARTA_THELPER_PATHWAY	-0.0368831	0.325711	0.990335	0.229555	0.0304867
BIOCARTA_TNFR1_PATHWAY	0.00751935	0.321356	0.992306	0.229728	0.00621763
BIOCARTA_TNFR2_PATHWAY	-0.00565875	0.318895	0.988705	0.730029	0.0163466
BIOCARTA_TOB1_PATHWAY	0.0251013	0.324539	0.990074	0.26971	0.0226005
BIOCARTA_TOLL_PATHWAY	0.0113932	0.323788	0.990709	0.255032	0.00994517
BIOCARTA_TPO_PATHWAY	-0.000480017	0.317713	0.988842	0.975809	0.0157854
BIOCARTA_TRKA_PATHWAY	0.00177686	0.318657	0.988401	0.918183	0.0172485
BIOCARTA_TSP1_PATHWAY	-0.0126738	0.322853	0.991165	0.253778	0.0110337
BIOCARTA_TUBBY_PATHWAY	0.000587742	0.317764	0.988814	0.984699	0.0305606
BIOCARTA_UCALPAIN_PATHWAY	0.0119266	0.325753	0.990571	0.218469	0.00962315
BIOCARTA_VDR_PATHWAY	0.0156922	0.326446	0.995413	0.0773257	0.00878079
BIOCARTA_VIP_PATHWAY	0.0159296	0.320019	0.992196	0.266389	0.0142427
BIOCARTA_VITCB_PATHWAY	0.0187812	0.317136	0.994146	0.224649	0.0153597
BIOCARTA_VOBESITY_PATHWAY	0.00446988	0.317923	0.989129	0.748327	0.0138885
BIOCARTA_WNT_LRP6_PATHWAY	0.0559336	0.322234	0.988522	0.476366	0.0782085
BIOCARTA_WNT_PATHWAY	-0.00375237	0.319292	0.989703	0.510479	0.00567895
REACTOME_ABACAVIR_ADME	-0.00418998	0.317879	0.988869	0.863458	0.0242937
REACTOME_ABC_FAMILY_PROTEINS_MEDIATED_TRANSPORT	-0.00180893	0.318856	0.98864	0.754817	0.00577457
REACTOME_ABC_TRANSPORTERS_IN_LIPID_HOMEOSTASIS	0.00274546	0.317438	0.989177	0.818224	0.0119103
REACTOME_ACETYLCHOLINE_BINDING_AND_DOWNSTREAM_EVENTS	-0.0406743	0.323038	0.996789	0.0749031	0.0225696
REACTOME_ACETYLCHOLINE_NEUROTRANSMITTER_RELEASE_CYCLE	-0.00206904	0.320696	0.988073	0.660369	0.00469298
REACTOME_ACETYLCHOLINE_REGULATES_INSULIN_SECRETION	-0.00317363	0.317951	0.988744	0.934898	0.0387428
REACTOME_ACROSOME_REACTION_AND_SPERM_OOCYTE_MEMBRANE_BINDING	0.0370301	0.320383	0.993689	0.186242	0.0277991
REACTOME_ACTIVATED_NOTCH1_TRANSMITS_SIGNAL_TO_THE_NUCLEUS	0.0198145	0.320579	0.992772	0.223216	0.0161542
REACTOME_ACTIVATED_NTRK2_SIGNALS_THROUGH_FRS2_AND_FRS3	-0.00776632	0.316792	0.98968	0.748851	0.024183
REACTOME_ACTIVATED_TAK1_MEDIATES_P38_MAPK_ACTIVATION	-0.00632048	0.32131	0.988169	0.585684	0.0115529
REACTOME_ACTIVATION_OF_APC_C_AND_APC_C_CDC20_MEDIATED_DEGRADATION_OF_MITOTIC_PROTEINS	-0.0104156	0.318258	0.994524	0.186412	0.00782223
REACTOME_ACTIVATION_OF_ATR_IN_RESPONSE_TO_REPLICATION_STRESS	0.0041048	0.319963	0.988452	0.660248	0.00930692
REACTOME_ACTIVATION_OF_BAD_AND_TRANSLOCATION_TO_MITOCHONDRIA	0.033606	0.324481	0.992435	0.169183	0.0242453
REACTOME_ACTIVATION_OF_BH3_ONLY_PROTEINS	0.0142053	0.316392	0.995377	0.180129	0.0105149
REACTOME_ACTIVATION_OF_C3_AND_C5	0.00250396	0.317787	0.988815	0.950788	0.0404568
REACTOME_ACTIVATION_OF_CASPASES_THROUGH_APOPTOSOME_MEDIATED_CLEAVAGE	-0.0233996	0.326927	0.989599	0.236125	0.0196176
REACTOME_ACTIVATION_OF_G_PROTEIN_GATED_POTASSIUM_CHANNELS	-0.0149678	0.332056	0.995378	0.0497972	0.00752614
REACTOME_ACTIVATION_OF_IRF3_IRF7_MEDIATED_BY_TBK1_IKBKE	0.00388574	0.319211	0.988332	0.798794	0.0151981
REACTOME_ACTIVATION_OF_KAINATE_RECEPTORS_UPON_GLUTAMATE_BINDING	-0.00392632	0.32537	0.986882	0.474006	0.00546059
REACTOME_ACTIVATION_OF_MATRIX_METALLOPROTEINASES	-0.00503229	0.31741	0.98949	0.71655	0.0138163
REACTOME_ACTIVATION_OF_NF_KAPPAB_IN_B_CELLS	-0.00438937	0.317101	0.989963	0.639932	0.00935103
REACTOME_ACTIVATION_OF_NIMA_KINASES_NEK9_NEK6_NEK7	-0.0858306	0.335131	0.989835	0.110138	0.0531895
REACTOME_ACTIVATION_OF_NMDA_RECEPTORS_AND_POSTSYNAPTIC_EVENTS	0.00180903	0.314479	0.991155	0.645349	0.00391731
REACTOME_ACTIVATION_OF_RAC1_DOWNSTREAM_OF_NMDARS	0.0175387	0.31596	0.990863	0.571383	0.0308713
REACTOME_ACTIVATION_OF_SMO	-0.0119726	0.325792	0.989883	0.248694	0.0103112
REACTOME_ACTIVATION_OF_THE_AP_1_FAMILY_OF_TRANSCRIPTION_FACTORS	0.0191625	0.332992	0.991343	0.101046	0.0115647
REACTOME_ACTIVATION_OF_THE_MRNA_UPON_BINDING_OF_THE_CAP_BINDING_COMPLEX_AND_EIFS_AND_SUBSEQUENT_BINDING_TO_43S	-0.00479252	0.32806	0.989801	0.204941	0.00375309
REACTOME_ACTIVATION_OF_THE_PHOTOTRANSDUCTION_CASCADE	-0.0390027	0.332825	0.9989	0.0215647	0.0166736
REACTOME_ACTIVATION_OF_THE_PRE_REPLICATIVE_COMPLEX	0.025311	0.335105	0.997752	0.0234981	0.0109814
REACTOME_ACTIVATION_OF_THE_TFAP2_AP_2_FAMILY_OF_TRANSCRIPTION_FACTORS	-0.0492449	0.3271	0.997706	0.0440609	0.0241101
REACTOME_ACYL_CHAIN_REMODELING_OF_CL	-0.031942	0.325248	0.988949	0.314535	0.0315799
REACTOME_ACYL_CHAIN_REMODELING_OF_DAG_AND_TAG	-0.0265583	0.321109	0.990995	0.311009	0.0260655
REACTOME_ACYL_CHAIN_REMODELLING_OF_PC	0.0270195	0.332729	0.995084	0.050182	0.0136093
REACTOME_ACYL_CHAIN_REMODELLING_OF_PE	0.0351709	0.342973	0.99539	0.0211925	0.0149913
REACTOME_ACYL_CHAIN_REMODELLING_OF_PG	-0.00157158	0.317708	0.988864	0.93797	0.0201376
REACTOME_ACYL_CHAIN_REMODELLING_OF_PI	0.0419208	0.345434	0.9941	0.0225222	0.0180546
REACTOME_ACYL_CHAIN_REMODELLING_OF_PS	0.0266412	0.332174	0.990816	0.11903	0.0169255
REACTOME_ADAPTIVE_IMMUNE_SYSTEM	0.000412294	0.319542	0.988256	0.765776	0.00137975
REACTOME_ADENYLATE_CYCLASE_ACTIVATING_PATHWAY	0.00248012	0.318649	0.988441	0.8888	0.0176869
REACTOME_ADENYLATE_CYCLASE_INHIBITORY_PATHWAY	0.007972	0.320837	0.988013	0.657644	0.0179283
REACTOME_ADHERENS_JUNCTIONS_INTERACTIONS	0.00520304	0.318908	0.990111	0.482282	0.00737396
REACTOME_ADP_SIGNALLING_THROUGH_P2Y_PURINOCEPTOR_1	-0.0154339	0.324434	0.991889	0.189673	0.0116778
REACTOME_ADP_SIGNALLING_THROUGH_P2Y_PURINOCEPTOR_12	-0.0218828	0.331809	0.994302	0.0633132	0.0116368
REACTOME_ADRENALINE_NORADRENALINE_INHIBITS_INSULIN_SECRETION	-0.0226763	0.332938	0.996539	0.0362944	0.0106675
REACTOME_ADRENOCEPTORS	-0.0453369	0.327244	0.989141	0.249878	0.039144
REACTOME_ADVANCED_GLYCOSYLATION_ENDPRODUCT_RECEPTOR_SIGNALING	0.0144946	0.32116	0.988797	0.508213	0.0218191
REACTOME_AFLATOXIN_ACTIVATION_AND_DETOXIFICATION	0.000236963	0.317907	0.988745	0.972786	0.00692673
REACTOME_AGGREPHAGY	-0.00339286	0.316842	0.98956	0.781838	0.0122149
REACTOME_AKT_PHOSPHORYLATES_TARGETS_IN_THE_CYTOSOL	-0.0119957	0.323262	0.988137	0.460797	0.0161941
REACTOME_AKT_PHOSPHORYLATES_TARGETS_IN_THE_NUCLEUS	0.0227597	0.324465	0.989422	0.309446	0.0222649
REACTOME_ALPHA_DEFENSINS	-0.0340424	0.332754	0.98846	0.170813	0.024655
REACTOME_ALPHA_LINOLENIC_OMEGA3_AND_LINOLEIC_OMEGA6_ACID_METABOLISM	0.0162113	0.326398	0.987244	0.391343	0.0188201
REACTOME_ALPHA_OXIDATION_OF_PHYTANATE	-0.033887	0.324861	0.9897	0.281604	0.0312815
REACTOME_ALPHA_PROTEIN_KINASE_1_SIGNALING_PATHWAY	0.0173349	0.316776	0.995507	0.169007	0.0125012
REACTOME_ALTERNATIVE_COMPLEMENT_ACTIVATION	0.00878114	0.317237	0.989167	0.876922	0.0565362
REACTOME_AMINE_LIGAND_BINDING_RECEPTORS	-0.0171099	0.330662	1	0.0198149	0.00721134
REACTOME_AMINO_ACIDS_REGULATE_MTORC1	-0.00424795	0.318283	0.989148	0.69403	0.0107633
REACTOME_AMINO_ACID_CONJUGATION	0.00389288	0.318261	0.988698	0.851843	0.020783
REACTOME_AMINO_ACID_TRANSPORT_ACROSS_THE_PLASMA_MEMBRANE	-0.00243412	0.318166	0.988764	0.842144	0.0121868
REACTOME_AMPK_INHIBITS_CHREBP_TRANSCRIPTIONAL_ACTIVATION_ACTIVITY	0.0114665	0.322147	0.988172	0.523482	0.017902
REACTOME_AMPLIFICATION_OF_SIGNAL_FROM_THE_KINETOCHORES	0.00161289	0.319126	0.989023	0.630404	0.0033405
REACTOME_ANCHORING_OF_THE_BASAL_BODY_TO_THE_PLASMA_MEMBRANE	0.00111784	0.31656	0.990098	0.666672	0.00258666
REACTOME_ANDROGEN_BIOSYNTHESIS	-0.0209884	0.318092	0.990539	0.477015	0.0293902
REACTOME_ANTIGEN_ACTIVATES_B_CELL_RECEPTOR_BCR_LEADING_TO_GENERATION_OF_SECOND_MESSENGERS	0.00892017	0.319027	0.991444	0.347003	0.00943511
REACTOME_ANTIGEN_PRESENTATION_FOLDING_ASSEMBLY_AND_PEPTIDE_LOADING_OF_CLASS_I_MHC	0.00135384	0.318871	0.988375	0.858319	0.00756196
REACTOME_ANTIGEN_PROCESSING_CROSS_PRESENTATION	-0.00699486	0.314608	0.994106	0.286879	0.0065286
REACTOME_ANTIGEN_PROCESSING_UBIQUITINATION_PROTEASOME_DEGRADATION	0.00101826	0.319931	0.988484	0.656995	0.00228533
REACTOME_ANTIMICROBIAL_PEPTIDES	-0.000150069	0.317805	0.988793	0.986004	0.00853059
REACTOME_ANTIVIRAL_MECHANISM_BY_IFN_STIMULATED_GENES	-0.00417094	0.320146	0.989288	0.510136	0.0063073
REACTOME_APC_CDC20_MEDIATED_DEGRADATION_OF_NEK2A	-0.00700994	0.31805	0.990073	0.54198	0.0114508
REACTOME_APC_C_CDC20_MEDIATED_DEGRADATION_OF_CYCLIN_B	-0.00525999	0.318442	0.989365	0.629609	0.0108688
REACTOME_APC_C_CDH1_MEDIATED_DEGRADATION_OF_CDC20_AND_OTHER_APC_C_CDH1_TARGETED_PROTEINS_IN_LATE_MITOSIS_EARLY_G1	-0.00714501	0.318294	0.991669	0.355245	0.00768856
REACTOME_APC_C_MEDIATED_DEGRADATION_OF_CELL_CYCLE_PROTEINS	-0.00261865	0.316948	0.989807	0.692216	0.00659377
REACTOME_APEX1_INDEPENDENT_RESOLUTION_OF_AP_SITES_VIA_THE_SINGLE_NUCLEOTIDE_REPLACEMENT_PATHWAY	-0.0121282	0.321301	0.988154	0.588832	0.0223563
REACTOME_APOPTOSIS	-0.00141614	0.319288	0.988593	0.706896	0.00375398
REACTOME_APOPTOSIS_INDUCED_DNA_FRAGMENTATION	-0.0126023	0.318706	0.989541	0.575611	0.0224289
REACTOME_APOPTOTIC_CLEAVAGE_OF_CELLULAR_PROTEINS	-0.0019429	0.317844	0.989522	0.657509	0.00436756
REACTOME_APOPTOTIC_CLEAVAGE_OF_CELL_ADHESION_PROTEINS	-0.0163727	0.327726	0.990269	0.19358	0.0124986
REACTOME_APOPTOTIC_EXECUTION_PHASE	-0.00198552	0.318365	0.989322	0.64592	0.00430695
REACTOME_APOPTOTIC_FACTOR_MEDIATED_RESPONSE	-0.0128905	0.322952	0.990825	0.26962	0.0116041
REACTOME_AQUAPORIN_MEDIATED_TRANSPORT	-0.0162533	0.330679	0.991521	0.118725	0.0103173
REACTOME_ARACHIDONATE_PRODUCTION_FROM_DAG	-0.0328938	0.310522	0.997648	0.170584	0.0238102
REACTOME_ARACHIDONIC_ACID_METABOLISM	-0.00344003	0.316823	0.990901	0.5058	0.00514899
REACTOME_ARMS_MEDIATED_ACTIVATION	0.0212141	0.328272	0.991032	0.159846	0.0149665
REACTOME_ARYL_HYDROCARBON_RECEPTOR_SIGNALLING	-0.00464681	0.319439	0.988209	0.800847	0.0183664
REACTOME_ASPARAGINE_N_LINKED_GLYCOSYLATION	0.000110122	0.318078	0.98866	0.968358	0.00276832
REACTOME_ASPARTATE_AND_ASPARAGINE_METABOLISM	0.00350167	0.318219	0.988726	0.848119	0.0182305
REACTOME_ASPIRIN_ADME	0.0016371	0.318663	0.98861	0.799123	0.00641386
REACTOME_ASSEMBLY_AND_CELL_SURFACE_PRESENTATION_OF_NMDA_RECEPTORS	0.000385736	0.317881	0.988755	0.985021	0.0204877
REACTOME_ASSEMBLY_OF_ACTIVE_LPL_AND_LIPC_LIPASE_COMPLEXES	-0.0166949	0.316777	0.990778	0.526082	0.026229
REACTOME_ASSEMBLY_OF_COLLAGEN_FIBRILS_AND_OTHER_MULTIMERIC_STRUCTURES	0.00369014	0.320561	0.988307	0.628352	0.00759709
REACTOME_ASSEMBLY_OF_THE_ORC_COMPLEX_AT_THE_ORIGIN_OF_REPLICATION	0.033229	0.336668	0.995183	0.0360778	0.0156131
REACTOME_ASSEMBLY_OF_THE_PRE_REPLICATIVE_COMPLEX	0.00240696	0.319131	0.988497	0.756061	0.00772412
REACTOME_ASSOCIATION_OF_TRIC_CCT_WITH_TARGET_PROTEINS_DURING_BIOSYNTHESIS	-0.0668744	0.350391	0.989865	0.0316886	0.030638
REACTOME_ASYMMETRIC_LOCALIZATION_OF_PCP_PROTEINS	-0.0206907	0.317455	1	0.0544516	0.0106164
REACTOME_ATORVASTATIN_ADME	-0.0141073	0.325696	0.991253	0.192271	0.0107373
REACTOME_ATTACHMENT_OF_GPI_ANCHOR_TO_UPAR	0.0448242	0.323047	0.988601	0.426052	0.0560559
REACTOME_ATTENUATION_PHASE	-0.0225458	0.31488	0.993756	0.304339	0.0218226
REACTOME_AUF1_HNRNP_D0_BINDS_AND_DESTABILIZES_MRNA	-0.0227837	0.332909	1	0.016718	0.00934183
REACTOME_AURKA_ACTIVATION_BY_TPX2	0.00082163	0.316849	0.98959	0.769566	0.00279621
REACTOME_AZATHIOPRINE_ADME	0.00910021	0.321261	0.993068	0.197	0.00700083
REACTOME_A_TETRASACCHARIDE_LINKER_SEQUENCE_IS_REQUIRED_FOR_GAG_SYNTHESIS	-0.031349	0.326308	0.995423	0.078011	0.0175831
REACTOME_BASE_EXCISION_REPAIR	0.00427957	0.321808	0.988253	0.53584	0.00688554
REACTOME_BASE_EXCISION_REPAIR_AP_SITE_FORMATION	0.00515634	0.322394	0.987574	0.5898	0.00952961
REACTOME_BBSOME_MEDIATED_CARGO_TARGETING_TO_CILIUM	0.00829803	0.31988	0.988479	0.663464	0.0190063
REACTOME_BETA_CATENIN_INDEPENDENT_WNT_SIGNALING	-0.00837139	0.334802	0.992586	0.0693297	0.00455347
REACTOME_BETA_CATENIN_PHOSPHORYLATION_CASCADE	-0.00483723	0.320275	0.988667	0.590886	0.00896607
REACTOME_BETA_DEFENSINS	0.000328089	0.317894	0.988749	0.985433	0.0179197
REACTOME_BETA_OXIDATION_OF_DECANOYL_COA_TO_OCTANOYL_COA_COA	-0.0516671	0.333341	0.987462	0.191683	0.0392722
REACTOME_BETA_OXIDATION_OF_HEXANOYL_COA_TO_BUTANOYL_COA	-0.127948	0.345142	0.994322	0.0220842	0.0549202
REACTOME_BETA_OXIDATION_OF_LAUROYL_COA_TO_DECANOYL_COA_COA	-0.100043	0.339735	0.992837	0.0445722	0.0491015
REACTOME_BETA_OXIDATION_OF_OCTANOYL_COA_TO_HEXANOYL_COA	-0.10751	0.336679	0.993602	0.0492361	0.0539225
REACTOME_BETA_OXIDATION_OF_PRISTANOYL_COA	0.0129958	0.318137	0.98942	0.648614	0.0284223
REACTOME_BETA_OXIDATION_OF_VERY_LONG_CHAIN_FATTY_ACIDS	0.0354888	0.326935	0.992926	0.124241	0.0228683
REACTOME_BH3_ONLY_PROTEINS_ASSOCIATE_WITH_AND_INACTIVATE_ANTI_APOPTOTIC_BCL_2_MEMBERS	-0.0476673	0.362091	0.989828	0.0126741	0.018735
REACTOME_BICARBONATE_TRANSPORTERS	0.00454113	0.317645	0.989377	0.716159	0.0124498
REACTOME_BILE_ACID_AND_BILE_SALT_METABOLISM	-0.0151898	0.317264	1	0.0552685	0.00782069
REACTOME_BINDING_AND_UPTAKE_OF_LIGANDS_BY_SCAVENGER_RECEPTORS	-0.0168749	0.340203	1	0.00964738	0.00637908
REACTOME_BIOLOGICAL_OXIDATIONS	0.000216391	0.318214	0.988604	0.944746	0.00311344
REACTOME_BIOSYNTHESIS_OF_EPA_DERIVED_SPMS	-0.02652	0.318401	0.990128	0.510911	0.0401773
REACTOME_BIOSYNTHESIS_OF_E_SERIES_18_S_RESOLVINS	-0.0589725	0.322027	0.993815	0.157062	0.0413245
REACTOME_BIOSYNTHESIS_OF_MARESINS	0.00527722	0.317107	0.98955	0.742118	0.0159879
REACTOME_BIOSYNTHESIS_OF_MARESIN_LIKE_SPMS	0.00786317	0.317423	0.98983	0.635516	0.0165327
REACTOME_BIOSYNTHESIS_OF_SPECIALIZED_PRORESOLVING_MEDIATORS_SPMS	0.00546885	0.318102	0.989304	0.678152	0.013135
REACTOME_BIOSYNTHESIS_OF_THE_N_GLYCAN_PRECURSOR_DOLICHOL_LIPID_LINKED_OLIGOSACCHARIDE_LLO_AND_TRANSFER_TO_A_NASCENT_PROTEIN	-0.00548674	0.319516	0.990547	0.405124	0.0065593
REACTOME_BIOTIN_TRANSPORT_AND_METABOLISM	0.00060102	0.317859	0.988776	0.956957	0.0111043
REACTOME_BLOOD_GROUP_SYSTEMS_BIOSYNTHESIS	-0.0052368	0.320752	0.987962	0.677875	0.0125662
REACTOME_BRANCHED_CHAIN_AMINO_ACID_CATABOLISM	-0.0112344	0.317306	0.991447	0.416011	0.0137478
REACTOME_BUTYRATE_RESPONSE_FACTOR_1_BRF1_BINDS_AND_DESTABILIZES_MRNA	0.00221458	0.31827	0.988619	0.899235	0.0174392
REACTOME_BUTYROPHILIN_BTN_FAMILY_INTERACTIONS	0.00442188	0.319133	0.98837	0.799541	0.017361
REACTOME_CA2_ACTIVATED_K_CHANNELS	0.0163634	0.318722	0.989343	0.607989	0.0317877
REACTOME_CA2_PATHWAY	-0.00500044	0.325613	0.988266	0.34697	0.00528873
REACTOME_CALCINEURIN_ACTIVATES_NFAT	0.0130527	0.316311	0.990941	0.533517	0.0208816
REACTOME_CALCITONIN_LIKE_LIGAND_RECEPTORS	0.00072309	0.31789	0.988751	0.98327	0.0343872
REACTOME_CALNEXIN_CALRETICULIN_CYCLE	-0.0121708	0.318581	0.98916	0.65749	0.0273579
REACTOME_CAMK_IV_MEDIATED_PHOSPHORYLATION_OF_CREB	0.061551	0.319227	0.99708	0.0951677	0.0364925
REACTOME_CAM_PDE_1_ACTIVATION	-0.0249023	0.327562	0.988481	0.274282	0.0226376
REACTOME_CARBOXYTERMINAL_POST_TRANSLATIONAL_MODIFICATIONS_OF_TUBULIN	0.00382121	0.318461	0.989508	0.601355	0.00728784
REACTOME_CARDIAC_CONDUCTION	-0.00358652	0.327212	0.987446	0.34527	0.00377989
REACTOME_CARGO_CONCENTRATION_IN_THE_ER	0.00674317	0.321233	0.988422	0.553513	0.0113376
REACTOME_CARGO_RECOGNITION_FOR_CLATHRIN_MEDIATED_ENDOCYTOSIS	-0.0045021	0.330566	0.988668	0.200425	0.00349026
REACTOME_CARGO_TRAFFICKING_TO_THE_PERICILIARY_MEMBRANE	0.00733981	0.316511	0.991173	0.488543	0.010553
REACTOME_CARNITINE_METABOLISM	0.0144669	0.320618	0.994797	0.143029	0.00979043
REACTOME_CASPASE_ACTIVATION_VIA_DEATH_RECEPTORS_IN_THE_PRESENCE_OF_LIGAND	-0.00367772	0.318059	0.988866	0.819359	0.0160567
REACTOME_CASPASE_ACTIVATION_VIA_EXTRINSIC_APOPTOTIC_SIGNALLING_PATHWAY	-0.00462879	0.318632	0.988889	0.715738	0.0126704
REACTOME_CASPASE_MEDIATED_CLEAVAGE_OF_CYTOSKELETAL_PROTEINS	-0.0042141	0.319163	0.989753	0.512117	0.00640259
REACTOME_CATION_COUPLED_CHLORIDE_COTRANSPORTERS	0.0126491	0.317969	0.989404	0.670189	0.029602
REACTOME_CA_DEPENDENT_EVENTS	-0.0107232	0.320873	0.990719	0.338117	0.0111343
REACTOME_CD209_DC_SIGN_SIGNALING	-0.00056764	0.317961	0.988729	0.948848	0.00882331
REACTOME_CD28_CO_STIMULATION	0.0012578	0.317735	0.988954	0.855775	0.00690025
REACTOME_CD28_DEPENDENT_PI3K_AKT_SIGNALING	-0.00411675	0.317825	0.989292	0.715071	0.0112412
REACTOME_CD28_DEPENDENT_VAV1_PATHWAY	0.00837886	0.319414	0.990531	0.411255	0.0101492
REACTOME_CDC42_GTPASE_CYCLE	0.00123377	0.318642	0.989332	0.617237	0.00246001
REACTOME_CDC6_ASSOCIATION_WITH_THE_ORC_ORIGIN_COMPLEX	0.0219675	0.3237	0.99243	0.181364	0.0163071
REACTOME_CDK_MEDIATED_PHOSPHORYLATION_AND_REMOVAL_OF_CDC6	-0.00321709	0.316754	0.989832	0.709807	0.00861778
REACTOME_CELLULAR_HEXOSE_TRANSPORT	0.00785668	0.317451	0.990012	0.598294	0.0148589
REACTOME_CELLULAR_RESPONSES_TO_STIMULI	0.00157351	0.317425	0.990684	0.497838	0.00231165
REACTOME_CELLULAR_RESPONSE_TO_CHEMICAL_STRESS	0.000432583	0.317925	0.988767	0.923447	0.00448896
REACTOME_CELLULAR_RESPONSE_TO_HEAT_STRESS	0.000386767	0.317555	0.988931	0.952354	0.00645477
REACTOME_CELLULAR_RESPONSE_TO_HYPOXIA	0.00100637	0.318356	0.988556	0.916773	0.00960306
REACTOME_CELLULAR_SENESCENCE	0.00841379	0.327741	1	0.0247295	0.00368323
REACTOME_CELL_CELL_COMMUNICATION	-0.00276766	0.318319	0.990158	0.51204	0.0042042
REACTOME_CELL_CELL_JUNCTION_ORGANIZATION	0.00535586	0.318293	0.990822	0.43434	0.0068198
REACTOME_CELL_CYCLE	0.0010731	0.320786	0.990908	0.327311	0.00108948
REACTOME_CELL_CYCLE_CHECKPOINTS	0.00158479	0.321048	0.989255	0.461388	0.00214229
REACTOME_CELL_DEATH_SIGNALLING_VIA_NRAGE_NRIF_AND_NADE	-0.000411638	0.318912	0.988298	0.894379	0.00309163
REACTOME_CELL_EXTRACELLULAR_MATRIX_INTERACTIONS	-0.0050097	0.317639	0.990016	0.582102	0.00906999
REACTOME_CELL_JUNCTION_ORGANIZATION	-0.00097879	0.317499	0.989141	0.821162	0.00431718
REACTOME_CELL_SURFACE_INTERACTIONS_AT_THE_VASCULAR_WALL	-0.00685754	0.324727	0.990624	0.237612	0.00576761
REACTOME_CGMP_EFFECTS	-0.0160916	0.325892	0.990403	0.222814	0.0131076
REACTOME_CHAPERONIN_MEDIATED_PROTEIN_FOLDING	-0.0221869	0.351829	1	0.00402547	0.00751356
REACTOME_CHEMOKINE_RECEPTORS_BIND_CHEMOKINES	-0.00177915	0.317204	0.989199	0.866902	0.0105852
REACTOME_CHK1_CHK2_CDS1_MEDIATED_INACTIVATION_OF_CYCLIN_B_CDK1_COMPLEX	0.0176347	0.321883	0.990614	0.312517	0.0173619
REACTOME_CHOLESTEROL_BIOSYNTHESIS	0.00135229	0.318575	0.988425	0.938139	0.0173751
REACTOME_CHOLINE_CATABOLISM	0.0286579	0.33671	0.987501	0.141411	0.0193147
REACTOME_CHONDROITIN_SULFATE_BIOSYNTHESIS	-0.0104283	0.31672	0.992797	0.319729	0.010422
REACTOME_CHONDROITIN_SULFATE_DERMATAN_SULFATE_METABOLISM	-0.0119987	0.31525	0.995457	0.195355	0.00919645
REACTOME_CHROMATIN_MODIFYING_ENZYMES	0.0012533	0.317411	0.990003	0.603431	0.00240404
REACTOME_CHROMOSOME_MAINTENANCE	0.00570681	0.329825	0.98728	0.274379	0.00518888
REACTOME_CHYLOMICRON_ASSEMBLY	-0.0463591	0.325555	0.991187	0.197249	0.0356843
REACTOME_CHYLOMICRON_CLEARANCE	-0.0327097	0.316129	0.991955	0.417148	0.040126
REACTOME_CHYLOMICRON_REMODELING	-0.0638572	0.327637	0.993816	0.0979771	0.0381852
REACTOME_CITRIC_ACID_CYCLE_TCA_CYCLE	-0.0216193	0.315848	0.993622	0.286288	0.0201533
REACTOME_CLASS_A_1_RHODOPSIN_LIKE_RECEPTORS	-0.00199263	0.316211	0.991918	0.417304	0.00244524
REACTOME_CLASS_B_2_SECRETIN_FAMILY_RECEPTORS	-0.0130655	0.323668	0.995634	0.0922789	0.00767733
REACTOME_CLASS_C_3_METABOTROPIC_GLUTAMATE_PHEROMONE_RECEPTORS	-0.00998154	0.324954	0.987433	0.442025	0.0129256
REACTOME_CLASS_I_MHC_MEDIATED_ANTIGEN_PROCESSING_PRESENTATION	0.000322033	0.31855	0.988506	0.878639	0.00210294
REACTOME_CLASS_I_PEROXISOMAL_MEMBRANE_PROTEIN_IMPORT	0.0102195	0.318917	0.990087	0.48475	0.0145657
REACTOME_CLATHRIN_MEDIATED_ENDOCYTOSIS	-0.00549369	0.347992	0.988983	0.0440353	0.00268936
REACTOME_CLEAVAGE_OF_THE_DAMAGED_PYRIMIDINE	0.00567015	0.321216	0.98782	0.656668	0.0127129
REACTOME_CLEC7A_DECTIN_1_SIGNALING	-0.00349192	0.320767	0.988778	0.536789	0.00563139
REACTOME_COBALAMIN_CBL_METABOLISM	0.0352712	0.329752	0.997315	0.0391787	0.0168506
REACTOME_COBALAMIN_CBL_VITAMIN_B12_TRANSPORT_AND_METABOLISM	0.0106456	0.31818	0.989673	0.596392	0.020029
REACTOME_COENZYME_A_BIOSYNTHESIS	-0.010294	0.320205	0.988867	0.564843	0.0178152
REACTOME_COHESIN_LOADING_ONTO_CHROMATIN	0.0199444	0.331641	0.991553	0.108865	0.0123147
REACTOME_COLLAGEN_BIOSYNTHESIS_AND_MODIFYING_ENZYMES	0.00675545	0.325637	0.988249	0.347321	0.00715017
REACTOME_COLLAGEN_CHAIN_TRIMERIZATION	0.00173408	0.3185	0.988658	0.813371	0.00732359
REACTOME_COLLAGEN_DEGRADATION	0.00904675	0.32811	0.989051	0.234312	0.00755504
REACTOME_COLLAGEN_FORMATION	0.0078978	0.33069	0.988062	0.22037	0.00639902
REACTOME_COMMON_PATHWAY_OF_FIBRIN_CLOT_FORMATION	0.0146171	0.321036	0.988355	0.578659	0.0262241
REACTOME_COMPLEMENT_CASCADE	-0.00497839	0.32167	0.988398	0.526072	0.00782127
REACTOME_COMPLEX_I_BIOGENESIS	0.00427107	0.319672	0.988212	0.758336	0.0138395
REACTOME_CONDENSATION_OF_PROMETAPHASE_CHROMOSOMES	0.0470081	0.328163	0.990049	0.19394	0.0359144
REACTOME_CONDENSATION_OF_PROPHASE_CHROMOSOMES	0.00106078	0.318788	0.98836	0.896181	0.00810617
REACTOME_CONJUGATION_OF_SALICYLATE_WITH_GLYCINE	0.00389288	0.318261	0.988698	0.851843	0.020783
REACTOME_CONVERSION_FROM_APC_C_CDC20_TO_APC_C_CDH1_IN_LATE_ANAPHASE	0.00147609	0.318011	0.988771	0.883852	0.0100752
REACTOME_COPII_MEDIATED_VESICLE_TRANSPORT	0.00167466	0.321099	0.987503	0.746731	0.00516938
REACTOME_COPI_DEPENDENT_GOLGI_TO_ER_RETROGRADE_TRAFFIC	0.0100171	0.333696	0.992329	0.0795657	0.00564817
REACTOME_COPI_INDEPENDENT_GOLGI_TO_ER_RETROGRADE_TRAFFIC	-0.00051543	0.31774	0.988834	0.960687	0.0104273
REACTOME_COPI_MEDIATED_ANTEROGRADE_TRANSPORT	0.00302544	0.320004	0.988986	0.562129	0.00519956
REACTOME_COSTIMULATION_BY_THE_CD28_FAMILY	9.53612e-05	0.317842	0.988774	0.987768	0.0062026
REACTOME_CREATINE_METABOLISM	0.0173054	0.321584	0.989017	0.458313	0.0232328
REACTOME_CREB1_PHOSPHORYLATION_THROUGH_NMDA_RECEPTOR_MEDIATED_ACTIVATION_OF_RAS_SIGNALING	0.0107911	0.318112	0.991452	0.380904	0.0122542
REACTOME_CREB3_FACTORS_ACTIVATE_GENES	-0.0411188	0.326782	0.990491	0.202045	0.0319932
REACTOME_CREB_PHOSPHORYLATION	0.0113566	0.319206	0.991695	0.321973	0.0114027
REACTOME_CRMPS_IN_SEMA3A_SIGNALING	-0.0552284	0.345509	0.993525	0.0249322	0.0242118
REACTOME_CROSSLINKING_OF_COLLAGEN_FIBRILS	0.0277165	0.336088	0.991013	0.0829602	0.0158065
REACTOME_CROSS_PRESENTATION_OF_PARTICULATE_EXOGENOUS_ANTIGENS_PHAGOSOMES	-0.0139553	0.322758	0.991451	0.241362	0.011832
REACTOME_CROSS_PRESENTATION_OF_SOLUBLE_EXOGENOUS_ANTIGENS_ENDOSOMES	-0.0164458	0.316089	0.993026	0.32231	0.0165242
REACTOME_CS_DS_DEGRADATION	-0.0404885	0.32068	0.998415	0.0616859	0.0213951
REACTOME_CTLA4_INHIBITORY_SIGNALING	-0.000419417	0.317959	0.988719	0.972111	0.0119632
REACTOME_CYCLIN_A_B1_B2_ASSOCIATED_EVENTS_DURING_G2_M_TRANSITION	-0.00319755	0.318553	0.98883	0.743707	0.00974962
REACTOME_CYCLIN_A_CDK2_ASSOCIATED_EVENTS_AT_S_PHASE_ENTRY	0.00185392	0.318796	0.988424	0.852809	0.00996328
REACTOME_CYCLIN_D_ASSOCIATED_EVENTS_IN_G1	0.00151357	0.317108	0.989278	0.848509	0.0079005
REACTOME_CYP2E1_REACTIONS	0.0212831	0.321958	0.991209	0.273688	0.0193235
REACTOME_CYTOCHROME_C_MEDIATED_APOPTOTIC_RESPONSE	-0.0212349	0.324103	0.989832	0.295281	0.0201699
REACTOME_CYTOCHROME_P450_ARRANGED_BY_SUBSTRATE_TYPE	-0.00138065	0.317359	0.989133	0.86063	0.00784098
REACTOME_CYTOKINE_SIGNALING_IN_IMMUNE_SYSTEM	0.00113681	0.320821	0.988818	0.527576	0.00179251
REACTOME_CYTOPROTECTION_BY_HMOX1	-0.0016244	0.319949	0.987992	0.783649	0.00589838
REACTOME_CYTOSOLIC_SENSORS_OF_PATHOGEN_ASSOCIATED_DNA	-0.00178443	0.318182	0.988751	0.844959	0.00909841
REACTOME_CYTOSOLIC_SULFONATION_OF_SMALL_MOLECULES	-0.0202166	0.328987	0.989549	0.197435	0.015568
REACTOME_C_TYPE_LECTIN_RECEPTORS_CLRS	-0.0024844	0.319892	0.988828	0.596302	0.00467311
REACTOME_DAP12_INTERACTIONS	0.00352372	0.319568	0.988833	0.624398	0.0071717
REACTOME_DAP12_SIGNALING	0.00176354	0.31793	0.988852	0.858729	0.00987931
REACTOME_DARPP_32_EVENTS	-0.00108055	0.317967	0.988741	0.928304	0.0119749
REACTOME_DCC_MEDIATED_ATTRACTIVE_SIGNALING	0.00326085	0.317328	0.990139	0.586195	0.00596847
REACTOME_DDX58_IFIH1_MEDIATED_INDUCTION_OF_INTERFERON_ALPHA_BETA	0.00701001	0.320251	0.989988	0.425669	0.00875924
REACTOME_DEACTIVATION_OF_THE_BETA_CATENIN_TRANSACTIVATING_COMPLEX	0.0013277	0.31789	0.989212	0.728532	0.00381333
REACTOME_DEADENYLATION_DEPENDENT_MRNA_DECAY	-0.00580038	0.322795	0.990344	0.30226	0.0055901
REACTOME_DEADENYLATION_OF_MRNA	-0.00486431	0.319178	0.989366	0.566704	0.00845883
REACTOME_DEATH_RECEPTOR_SIGNALING	-0.000375532	0.31888	0.988339	0.877589	0.00243109
REACTOME_DECTIN_1_MEDIATED_NONCANONICAL_NF_KB_SIGNALING	-0.00868044	0.320335	0.990691	0.359498	0.00942418
REACTOME_DECTIN_2_FAMILY	-0.00901229	0.318605	0.989305	0.625767	0.0184152
REACTOME_DEFENSINS	-0.0104284	0.321497	0.989103	0.453807	0.0138605
REACTOME_DEGRADATION_OF_AXIN	-0.0101887	0.317439	0.991039	0.453556	0.0135343
REACTOME_DEGRADATION_OF_BETA_CATENIN_BY_THE_DESTRUCTION_COMPLEX	-0.00202618	0.318873	0.989231	0.614856	0.0040128
REACTOME_DEGRADATION_OF_CYSTEINE_AND_HOMOCYSTEINE	0.0121657	0.319679	0.989555	0.505337	0.0181895
REACTOME_DEGRADATION_OF_DVL	-0.00678202	0.315621	0.990886	0.594843	0.0127063
REACTOME_DEGRADATION_OF_THE_EXTRACELLULAR_MATRIX	0.00402055	0.325191	0.98795	0.386577	0.0046207
REACTOME_DEPOLYMERIZATION_OF_THE_NUCLEAR_LAMINA	-0.00339801	0.317739	0.989033	0.816193	0.0145754
REACTOME_DEPOSITION_OF_NEW_CENPA_CONTAINING_NUCLEOSOMES_AT_THE_CENTROMERE	0.00602484	0.324824	0.987343	0.457422	0.0080724
REACTOME_DERMATAN_SULFATE_BIOSYNTHESIS	-0.0618924	0.351626	1	0.00408739	0.0209967
REACTOME_DETOXIFICATION_OF_REACTIVE_OXYGEN_SPECIES	-0.00614079	0.318001	0.9894	0.667577	0.0142508
REACTOME_DEUBIQUITINATION	0.00320558	0.32245	0.990046	0.332967	0.00329301
REACTOME_DEVELOPMENTAL_BIOLOGY	0.000812719	0.318256	0.989374	0.646254	0.00176472
REACTOME_DEX_H_BOX_HELICASES_ACTIVATE_TYPE_I_IFN_AND_INFLAMMATORY_CYTOKINES_PRODUCTION	-0.0027352	0.317685	0.988959	0.86771	0.0163735
REACTOME_DIGESTION	-0.0239913	0.315163	0.994523	0.246249	0.0205546
REACTOME_DIGESTION_AND_ABSORPTION	-0.0056986	0.318026	0.989281	0.692738	0.0143748
REACTOME_DIGESTION_OF_DIETARY_CARBOHYDRATE	-0.0203893	0.315731	0.991376	0.508501	0.0307137
REACTOME_DIGESTION_OF_DIETARY_LIPID	0.00984715	0.320196	0.987756	0.824686	0.0443215
REACTOME_DISASSEMBLY_OF_THE_DESTRUCTION_COMPLEX_AND_RECRUITMENT_OF_AXIN_TO_THE_MEMBRANE	-0.000525312	0.317924	0.988749	0.947148	0.00790231
REACTOME_DISPLACEMENT_OF_DNA_GLYCOSYLASE_BY_APEX1	0.000114457	0.317895	0.988747	0.991042	0.0101653
REACTOME_DISSOLUTION_OF_FIBRIN_CLOT	-0.0334632	0.33827	0.993273	0.0461778	0.0165494
REACTOME_DNA_DAMAGE_BYPASS	0.00406711	0.319268	0.988694	0.684859	0.00998866
REACTOME_DNA_DAMAGE_RECOGNITION_IN_GG_NER	-0.0059202	0.318775	0.989993	0.505115	0.008847
REACTOME_DNA_DAMAGE_TELOMERE_STRESS_INDUCED_SENESCENCE	0.00689484	0.314898	0.992012	0.472408	0.00955442
REACTOME_DNA_DOUBLE_STRAND_BREAK_REPAIR	0.00307832	0.320189	0.990749	0.360301	0.00334769
REACTOME_DNA_DOUBLE_STRAND_BREAK_RESPONSE	0.00416671	0.317626	0.990767	0.475524	0.00581492
REACTOME_DNA_REPAIR	0.00164044	0.322039	0.988391	0.503078	0.00243972
REACTOME_DNA_REPLICATION	0.0061379	0.327017	0.989079	0.25831	0.00539513
REACTOME_DNA_REPLICATION_INITIATION	0.0382757	0.323678	0.995431	0.0964212	0.0227802
REACTOME_DNA_REPLICATION_PRE_INITIATION	0.00588614	0.322464	0.989141	0.403725	0.00701579
REACTOME_DNA_STRAND_ELONGATION	0.00395728	0.318552	0.988606	0.824406	0.0177826
REACTOME_DOPAMINE_NEUROTRANSMITTER_RELEASE_CYCLE	-0.00103149	0.319428	0.988229	0.795276	0.00396354
REACTOME_DOPAMINE_RECEPTORS	0.0227988	0.318935	0.98871	0.722884	0.06409
REACTOME_DOWNREGULATION_OF_ERBB2_ERBB3_SIGNALING	-0.0132232	0.321175	0.99082	0.320843	0.0132458
REACTOME_DOWNREGULATION_OF_ERBB2_SIGNALING	-0.00949874	0.321734	0.98939	0.413889	0.0115709
REACTOME_DOWNREGULATION_OF_ERBB4_SIGNALING	0.0195053	0.320933	0.992623	0.223153	0.0159
REACTOME_DOWNREGULATION_OF_SMAD2_3_SMAD4_TRANSCRIPTIONAL_ACTIVITY	0.00821053	0.315493	0.993154	0.331636	0.00841113
REACTOME_DOWNREGULATION_OF_TGF_BETA_RECEPTOR_SIGNALING	-0.0137935	0.320131	0.989411	0.49565	0.0201611
REACTOME_DOWNSTREAM_SIGNALING_EVENTS_OF_B_CELL_RECEPTOR_BCR	-0.0019822	0.317784	0.989044	0.802405	0.00789769
REACTOME_DOWNSTREAM_SIGNALING_OF_ACTIVATED_FGFR1	-0.00131929	0.317193	0.989154	0.903064	0.0108015
REACTOME_DOWNSTREAM_SIGNALING_OF_ACTIVATED_FGFR2	-0.0187174	0.318254	0.993528	0.23363	0.0156081
REACTOME_DOWNSTREAM_SIGNALING_OF_ACTIVATED_FGFR3	-0.000833282	0.317411	0.989013	0.936863	0.0104898
REACTOME_DOWNSTREAM_SIGNALING_OF_ACTIVATED_FGFR4	-0.0263636	0.319556	1	0.0462723	0.0130441
REACTOME_DOWNSTREAM_SIGNAL_TRANSDUCTION	0.00435641	0.317358	0.989823	0.64359	0.00938342
REACTOME_DOWNSTREAM_TCR_SIGNALING	-0.00252114	0.318021	0.989364	0.673563	0.00596494
REACTOME_DRUG_ADME	0.00138681	0.320041	0.988408	0.661016	0.00315197
REACTOME_DRUG_MEDIATED_INHIBITION_OF_CDK4_CDK6_ACTIVITY	0.0941239	0.338339	0.98852	0.104517	0.0573896
REACTOME_DSCAM_INTERACTIONS	0.00928734	0.323196	0.991848	0.213735	0.00741611
REACTOME_DUAL_INCISION_IN_GG_NER	0.0104406	0.324443	0.989206	0.323877	0.0105246
REACTOME_DUAL_INCISION_IN_TC_NER	0.00373052	0.32054	0.988159	0.659354	0.0084346
REACTOME_E3_UBIQUITIN_LIGASES_UBIQUITINATE_TARGET_PROTEINS	0.00120168	0.318346	0.98858	0.900268	0.00956132
REACTOME_ECM_PROTEOGLYCANS	3.47791e-06	0.317851	0.988768	0.999607	0.00704429
REACTOME_EFFECTS_OF_PIP2_HYDROLYSIS	0.0185969	0.33662	0.993474	0.0506849	0.00938788
REACTOME_EGFR_DOWNREGULATION	-0.00626395	0.325834	0.987062	0.432327	0.00794114
REACTOME_EGFR_INTERACTS_WITH_PHOSPHOLIPASE_C_GAMMA	-0.0107247	0.319516	0.988885	0.619555	0.0215258
REACTOME_EGFR_TRANSACTIVATION_BY_GASTRIN	-0.0523437	0.327546	0.992339	0.132441	0.0344714
REACTOME_EICOSANOIDS	-0.0150434	0.316156	0.991409	0.478776	0.0211499
REACTOME_EICOSANOID_LIGAND_BINDING_RECEPTORS	-0.0104312	0.318356	0.989443	0.622812	0.0211333
REACTOME_ELASTIC_FIBRE_FORMATION	5.91221e-06	0.317821	0.988784	0.999392	0.00773981
REACTOME_ELECTRIC_TRANSMISSION_ACROSS_GAP_JUNCTIONS	0.0452506	0.324848	0.99173	0.188712	0.034163
REACTOME_ELEVATION_OF_CYTOSOLIC_CA2_LEVELS	-0.0185373	0.32169	0.991648	0.255949	0.0162128
REACTOME_ENDOGENOUS_STEROLS	2.75948e-05	0.31786	0.988764	0.998277	0.0127444
REACTOME_ENDOSOMAL_SORTING_COMPLEX_REQUIRED_FOR_TRANSPORT_ESCRT	0.00929261	0.320311	0.988666	0.588074	0.0170945
REACTOME_ENDOSOMAL_VACUOLAR_PATHWAY	0.014651	0.328749	0.986771	0.334734	0.015106
REACTOME_ENERGY_DEPENDENT_REGULATION_OF_MTOR_BY_LKB1_AMPK	0.0092227	0.320915	0.991866	0.262878	0.00818525
REACTOME_ENOS_ACTIVATION	-0.00572539	0.317307	0.989519	0.722432	0.0160674
REACTOME_EPHA_MEDIATED_GROWTH_CONE_COLLAPSE	-0.0107215	0.318872	0.990211	0.472472	0.0148593
REACTOME_EPHB_MEDIATED_FORWARD_SIGNALING	0.00159538	0.317726	0.989287	0.730102	0.00460991
REACTOME_EPHRIN_SIGNALING	0.00350875	0.317915	0.989327	0.694741	0.00891215
REACTOME_EPH_EPHRIN_MEDIATED_REPULSION_OF_CELLS	-0.011626	0.325598	0.988787	0.313591	0.0114717
REACTOME_EPH_EPHRIN_SIGNALING	0.00135026	0.317582	0.989365	0.728132	0.00387219
REACTOME_EPIGENETIC_REGULATION_OF_GENE_EXPRESSION	0.00440542	0.324719	0.988134	0.391553	0.00511665
REACTOME_ERBB2_ACTIVATES_PTK6_SIGNALING	-0.0139743	0.325661	0.988837	0.308599	0.0136465
REACTOME_ERBB2_REGULATES_CELL_MOTILITY	-0.00228752	0.318736	0.988438	0.862301	0.0131506
REACTOME_ERKS_ARE_INACTIVATED	-1.44725e-06	0.317813	0.988788	0.999923	0.0149025
REACTOME_ERK_MAPK_TARGETS	0.00718982	0.31618	0.992017	0.408385	0.00865549
REACTOME_ERYTHROCYTES_TAKE_UP_CARBON_DIOXIDE_AND_RELEASE_OXYGEN	-0.00100016	0.317418	0.988996	0.956611	0.0183311
REACTOME_ERYTHROCYTES_TAKE_UP_OXYGEN_AND_RELEASE_CARBON_DIOXIDE	-0.0166163	0.316114	0.990902	0.553465	0.0279344
REACTOME_ERYTHROPOIETIN_ACTIVATES_PHOSPHOINOSITIDE_3_KINASE_PI3K	0.024258	0.32485	0.993273	0.138172	0.0162144
REACTOME_ERYTHROPOIETIN_ACTIVATES_RAS	0.0222816	0.319579	0.99388	0.191684	0.0169363
REACTOME_ER_PHAGOSOME_PATHWAY	0.00379754	0.319579	0.988125	0.805573	0.0153824
REACTOME_ER_QUALITY_CONTROL_COMPARTMENT_ERQC	-0.0155363	0.319442	0.988918	0.620289	0.031249
REACTOME_ER_TO_GOLGI_ANTEROGRADE_TRANSPORT	0.00212236	0.322528	0.987853	0.539136	0.00344258
REACTOME_ESR_MEDIATED_SIGNALING	0.000488728	0.318638	0.988469	0.873756	0.00306705
REACTOME_ESTABLISHMENT_OF_SISTER_CHROMATID_COHESION	0.0196391	0.337411	0.989617	0.0944024	0.0116163
REACTOME_ESTROGEN_BIOSYNTHESIS	-0.00979538	0.315746	0.99029	0.715599	0.0267993
REACTOME_ESTROGEN_DEPENDENT_GENE_EXPRESSION	0.00220225	0.320832	0.987783	0.709795	0.00589903
REACTOME_ESTROGEN_DEPENDENT_NUCLEAR_EVENTS_DOWNSTREAM_OF_ESR_MEMBRANE_SIGNALING	-0.0109857	0.315954	0.990548	0.630674	0.022771
REACTOME_ESTROGEN_STIMULATED_SIGNALING_THROUGH_PRKCZ	-0.00292712	0.318461	0.988495	0.924675	0.0308719
REACTOME_ETHANOL_OXIDATION	-0.0113522	0.316464	0.98983	0.75154	0.0357448
REACTOME_EUKARYOTIC_TRANSLATION_ELONGATION	-0.0218074	0.328444	0.987762	0.287605	0.0203847
REACTOME_EUKARYOTIC_TRANSLATION_INITIATION	-0.00136322	0.323589	0.989253	0.349871	0.00145056
REACTOME_EUKARYOTIC_TRANSLATION_TERMINATION	0.0237018	0.321332	0.988073	0.599467	0.0449703
REACTOME_EXTRACELLULAR_MATRIX_ORGANIZATION	-0.000407235	0.316847	0.989352	0.881429	0.00272239
REACTOME_EXTRA_NUCLEAR_ESTROGEN_SIGNALING	-0.000108719	0.317807	0.988793	0.979399	0.00419839
REACTOME_EXTRINSIC_PATHWAY_OF_FIBRIN_CLOT_FORMATION	0.0471916	0.31939	0.995309	0.14149	0.0318122
REACTOME_FACTORS_INVOLVED_IN_MEGAKARYOCYTE_DEVELOPMENT_AND_PLATELET_PRODUCTION	0.00999575	0.350275	1	0.00452459	0.00343136
REACTOME_FANCONI_ANEMIA_PATHWAY	0.0107999	0.329383	0.986813	0.311581	0.0106121
REACTOME_FATTY_ACIDS	-0.00626652	0.317427	0.989821	0.637104	0.0132379
REACTOME_FATTY_ACIDS_BOUND_TO_GPR40_FFAR1_REGULATE_INSULIN_SECRETION	-0.00066015	0.317865	0.988763	0.986561	0.0390828
REACTOME_FATTY_ACID_METABOLISM	-0.00115509	0.317236	0.989361	0.783974	0.00420073
REACTOME_FATTY_ACYL_COA_BIOSYNTHESIS	0.00659846	0.319896	0.989996	0.44213	0.00854667
REACTOME_FCERI_MEDIATED_CA_2_MOBILIZATION	-0.00305012	0.319872	0.988191	0.734052	0.00894969
REACTOME_FCERI_MEDIATED_MAPK_ACTIVATION	0.00418394	0.317702	0.990308	0.531643	0.00666282
REACTOME_FCERI_MEDIATED_NF_KB_ACTIVATION	-0.00650181	0.323136	0.989468	0.350598	0.0069289
REACTOME_FCGAMMA_RECEPTOR_FCGR_DEPENDENT_PHAGOCYTOSIS	0.00168032	0.318771	0.989097	0.650922	0.003701
REACTOME_FC_EPSILON_RECEPTOR_FCERI_SIGNALING	0.00144868	0.316922	0.989719	0.718692	0.00400905
REACTOME_FERTILIZATION	0.00955715	0.320862	0.995904	0.109327	0.0059089
REACTOME_FGFR1B_LIGAND_BINDING_AND_ACTIVATION	0.00390838	0.319258	0.988419	0.76013	0.0127621
REACTOME_FGFR1C_LIGAND_BINDING_AND_ACTIVATION	-0.00397631	0.316894	0.989585	0.763986	0.0132028
REACTOME_FGFR1_LIGAND_BINDING_AND_ACTIVATION	-0.00359492	0.31701	0.989461	0.788248	0.0133443
REACTOME_FGFR2B_LIGAND_BINDING_AND_ACTIVATION	-0.0202908	0.320576	0.988691	0.563248	0.0349723
REACTOME_FGFR2C_LIGAND_BINDING_AND_ACTIVATION	-0.0758625	0.350282	0.996437	0.0097648	0.0287257
REACTOME_FGFR2_ALTERNATIVE_SPLICING	-0.011976	0.317976	0.991726	0.362246	0.013077
REACTOME_FGFR2_LIGAND_BINDING_AND_ACTIVATION	-0.0548053	0.335219	0.993112	0.0607364	0.0288524
REACTOME_FGFR3B_LIGAND_BINDING_AND_ACTIVATION	0.00193569	0.318474	0.98852	0.896065	0.0147755
REACTOME_FGFR3_LIGAND_BINDING_AND_ACTIVATION	0.00611595	0.31977	0.988492	0.672845	0.0144364
REACTOME_FGFRL1_MODULATION_OF_FGFR1_SIGNALING	-0.0420589	0.326555	0.992439	0.141329	0.0283407
REACTOME_FLT3_SIGNALING	-0.00734613	0.322806	0.987923	0.511547	0.0111461
REACTOME_FORMATION_OF_APOPTOSOME	-0.0123238	0.320155	0.988778	0.582774	0.0223519
REACTOME_FORMATION_OF_ATP_BY_CHEMIOSMOTIC_COUPLING	-0.0452553	0.351851	0.993213	0.0161038	0.0184466
REACTOME_FORMATION_OF_FIBRIN_CLOT_CLOTTING_CASCADE	0.0098852	0.321235	0.988755	0.508704	0.0148978
REACTOME_FORMATION_OF_INCISION_COMPLEX_IN_GG_NER	-0.00508567	0.320672	0.988489	0.58705	0.00932983
REACTOME_FORMATION_OF_RNA_POL_II_ELONGATION_COMPLEX	0.00477885	0.321279	0.98785	0.644045	0.0103075
REACTOME_FORMATION_OF_SENESCENCE_ASSOCIATED_HETEROCHROMATIN_FOCI_SAHF	-0.00740133	0.323523	0.987899	0.471498	0.0102352
REACTOME_FORMATION_OF_TC_NER_PRE_INCISION_COMPLEX	-0.00221568	0.317317	0.989156	0.859342	0.0124669
REACTOME_FORMATION_OF_THE_BETA_CATENIN_TCF_TRANSACTIVATING_COMPLEX	-0.00271228	0.319826	0.98897	0.578463	0.0048635
REACTOME_FORMATION_OF_THE_CORNIFIED_ENVELOPE	0.00278763	0.319882	0.988219	0.724937	0.00789739
REACTOME_FORMATION_OF_THE_EARLY_ELONGATION_COMPLEX	0.0103311	0.323802	0.987359	0.515817	0.0158353
REACTOME_FORMATION_OF_WDR5_CONTAINING_HISTONE_MODIFYING_COMPLEXES	0.0013436	0.317229	0.989217	0.849049	0.00703871
REACTOME_FORMATION_OF_XYLULOSE_5_PHOSPHATE	0.00766323	0.317993	0.988783	0.881537	0.0512762
REACTOME_FORMYL_PEPTIDE_RECEPTORS_BIND_FORMYL_PEPTIDES_AND_MANY_OTHER_LIGANDS	0.00817521	0.319716	0.988142	0.773616	0.0283346
REACTOME_FOXO_MEDIATED_TRANSCRIPTION	0.0175445	0.328384	0.989387	0.214813	0.0140429
REACTOME_FOXO_MEDIATED_TRANSCRIPTION_OF_CELL_CYCLE_GENES	-0.000486749	0.317859	0.988765	0.988618	0.034023
REACTOME_FREE_FATTY_ACIDS_REGULATE_INSULIN_SECRETION	-0.00414501	0.318564	0.988939	0.711646	0.0111777
REACTOME_FRS_MEDIATED_FGFR1_SIGNALING	-0.00373167	0.317419	0.989331	0.763135	0.0123446
REACTOME_FRS_MEDIATED_FGFR2_SIGNALING	-0.0356034	0.333198	0.993412	0.0674867	0.0192347
REACTOME_FRS_MEDIATED_FGFR3_SIGNALING	-0.00449322	0.317422	0.989484	0.716709	0.0123434
REACTOME_FRS_MEDIATED_FGFR4_SIGNALING	-0.0417717	0.339605	1	0.0100918	0.0158897
REACTOME_FRUCTOSE_CATABOLISM	0.00494274	0.317765	0.989033	0.810522	0.0205548
REACTOME_FRUCTOSE_METABOLISM	0.00574959	0.318058	0.989141	0.725031	0.0162944
REACTOME_G0_AND_EARLY_G1	0.00140186	0.317067	0.989225	0.896008	0.0106947
REACTOME_G1_S_DNA_DAMAGE_CHECKPOINTS	0.00516193	0.319792	0.988864	0.598835	0.00977696
REACTOME_G1_S_TRANSITION	0.00898259	0.325636	0.990291	0.233133	0.00748241
REACTOME_G2_M_CHECKPOINTS	0.00277932	0.321366	0.988908	0.482453	0.00394051
REACTOME_G2_M_DNA_DAMAGE_CHECKPOINT	0.00450843	0.321704	0.989852	0.374891	0.00505528
REACTOME_G2_M_DNA_REPLICATION_CHECKPOINT	-0.0521973	0.328486	0.990667	0.168006	0.0375529
REACTOME_G2_PHASE	0.0479718	0.32527	0.989944	0.258158	0.042153
REACTOME_GAB1_SIGNALOSOME	-0.00957803	0.318871	0.989768	0.529308	0.0151662
REACTOME_GABA_B_RECEPTOR_ACTIVATION	-0.0120754	0.324426	0.995352	0.0922783	0.00709553
REACTOME_GABA_RECEPTOR_ACTIVATION	-0.0104123	0.329188	0.994962	0.0682323	0.00564082
REACTOME_GABA_SYNTHESIS_RELEASE_REUPTAKE_AND_DEGRADATION	-0.00309664	0.318647	0.989216	0.639123	0.00658109
REACTOME_GAMMA_CARBOXYLATION_HYPUSINYLATION_HYDROXYLATION_AND_ARYLSULFATASE_ACTIVATION	-0.00822371	0.322909	0.990273	0.30335	0.00794358
REACTOME_GAMMA_CARBOXYLATION_OF_PROTEIN_PRECURSORS	-0.00811639	0.319107	0.98833	0.821258	0.0358189
REACTOME_GAMMA_CARBOXYLATION_TRANSPORT_AND_AMINO_TERMINAL_CLEAVAGE_OF_PROTEINS	0.0137833	0.317321	0.989865	0.638445	0.0292334
REACTOME_GAP_FILLING_DNA_REPAIR_SYNTHESIS_AND_LIGATION_IN_GG_NER	0.00977469	0.324253	0.987706	0.451727	0.0129318
REACTOME_GAP_JUNCTION_ASSEMBLY	0.00565196	0.32079	0.988097	0.645792	0.0122553
REACTOME_GAP_JUNCTION_DEGRADATION	-0.00652916	0.319578	0.988719	0.645527	0.014146
REACTOME_GAP_JUNCTION_TRAFFICKING_AND_REGULATION	-0.00354433	0.318358	0.988991	0.725305	0.0100551
REACTOME_GASTRIN_CREB_SIGNALLING_PATHWAY_VIA_PKC_AND_MAPK	0.0039541	0.317072	0.989626	0.724478	0.0111825
REACTOME_GDP_FUCOSE_BIOSYNTHESIS	-0.00389195	0.3168	0.989372	0.883872	0.0265695
REACTOME_GENERATION_OF_SECOND_MESSENGER_MOLECULES	0.00540563	0.320679	0.98831	0.616699	0.0107618
REACTOME_GENERIC_TRANSCRIPTION_PATHWAY	9.7675e-06	0.317796	0.988796	0.994168	0.00133258
REACTOME_GENE_EXPRESSION_TRANSCRIPTION	0.000129194	0.317663	0.988912	0.910358	0.00114424
REACTOME_GENE_SILENCING_BY_RNA	0.0100715	0.32802	0.9917	0.143931	0.00683143
REACTOME_GLI3_IS_PROCESSED_TO_GLI3R_BY_THE_PROTEASOME	-0.00377604	0.317459	0.989635	0.674068	0.00894868
REACTOME_GLOBAL_GENOME_NUCLEOTIDE_EXCISION_REPAIR_GG_NER	-0.00270105	0.317442	0.989609	0.682117	0.00657312
REACTOME_GLUCAGON_LIKE_PEPTIDE_1_GLP1_REGULATES_INSULIN_SECRETION	-0.0182827	0.331968	0.998152	0.0273148	0.00814748
REACTOME_GLUCAGON_SIGNALING_IN_METABOLIC_REGULATION	-0.0369919	0.320155	0.992468	0.247869	0.0318026
REACTOME_GLUCAGON_TYPE_LIGAND_RECEPTORS	-0.017336	0.317632	1	0.05371	0.00886712
REACTOME_GLUCOCORTICOID_BIOSYNTHESIS	0.0146966	0.317541	0.989693	0.652418	0.0325195
REACTOME_GLUCONEOGENESIS	0.00854758	0.32409	0.987469	0.485432	0.0122018
REACTOME_GLUCOSE_METABOLISM	0.00883153	0.335538	0.988461	0.13395	0.00583902
REACTOME_GLUCURONIDATION	-0.00852449	0.317681	0.990061	0.571229	0.0149987
REACTOME_GLUTAMATE_AND_GLUTAMINE_METABOLISM	0.0048647	0.317935	0.989296	0.69994	0.0125818
REACTOME_GLUTAMATE_NEUROTRANSMITTER_RELEASE_CYCLE	-0.000787399	0.318658	0.988475	0.863548	0.00456842
REACTOME_GLUTATHIONE_CONJUGATION	0.00264609	0.319698	0.988326	0.721807	0.0074084
REACTOME_GLUTATHIONE_SYNTHESIS_AND_RECYCLING	0.00202757	0.318785	0.988548	0.799528	0.00796004
REACTOME_GLYCEROPHOSPHOLIPID_BIOSYNTHESIS	0.00332054	0.321562	0.988194	0.562043	0.00570547
REACTOME_GLYCOGEN_BREAKDOWN_GLYCOGENOLYSIS	0.00229959	0.318258	0.988612	0.910295	0.0203526
REACTOME_GLYCOGEN_METABOLISM	0.00372781	0.318954	0.988366	0.841287	0.0185617
REACTOME_GLYCOGEN_SYNTHESIS	0.00391751	0.318893	0.988332	0.877706	0.0253854
REACTOME_GLYCOLYSIS	0.0127613	0.340102	0.990138	0.0693251	0.00694119
REACTOME_GLYCOPROTEIN_HORMONES	0.0050963	0.317993	0.988758	0.900327	0.0405737
REACTOME_GLYCOSAMINOGLYCAN_METABOLISM	-0.00604384	0.318782	0.992766	0.263951	0.00537612
REACTOME_GLYCOSPHINGOLIPID_BIOSYNTHESIS	-0.00137749	0.31758	0.988944	0.920038	0.0136831
REACTOME_GLYCOSPHINGOLIPID_CATABOLISM	-0.026699	0.360639	1	0.00207315	0.00841512
REACTOME_GLYCOSPHINGOLIPID_METABOLISM	-0.0191392	0.34469	1	0.00688506	0.00691751
REACTOME_GLYOXYLATE_METABOLISM_AND_GLYCINE_DEGRADATION	-0.0113759	0.319513	0.990314	0.42812	0.0142903
REACTOME_GOLGI_ASSOCIATED_VESICLE_BIOGENESIS	-0.0042727	0.324204	0.988356	0.395306	0.00500219
REACTOME_GOLGI_CISTERNAE_PERICENTRIOLAR_STACK_REORGANIZATION	0.0348402	0.328931	0.988434	0.242911	0.0296374
REACTOME_GOLGI_TO_ER_RETROGRADE_TRANSPORT	0.0082334	0.328716	0.99266	0.11275	0.00514018
REACTOME_GP1B_IX_V_ACTIVATION_SIGNALLING	-0.0123208	0.320375	0.988541	0.603589	0.0236436
REACTOME_GPCR_LIGAND_BINDING	-0.00238777	0.318377	0.993646	0.224947	0.00195404
REACTOME_GPER1_SIGNALING	-0.0136821	0.320604	0.994756	0.144505	0.0092939
REACTOME_GPVI_MEDIATED_ACTIVATION_CASCADE	0.0020773	0.317298	0.989381	0.766467	0.00697296
REACTOME_GRB2_EVENTS_IN_ERBB2_SIGNALING	-0.0172444	0.326579	0.989217	0.262347	0.0152875
REACTOME_GRB2_SOS_PROVIDES_LINKAGE_TO_MAPK_SIGNALING_FOR_INTEGRINS	0.002778	0.319047	0.988844	0.675898	0.00662297
REACTOME_GROWTH_HORMONE_RECEPTOR_SIGNALING	0.021352	0.329255	0.987959	0.256653	0.0187024
REACTOME_G_ALPHA_12_13_SIGNALLING_EVENTS	-0.00111171	0.320415	0.987923	0.730228	0.00321389
REACTOME_G_ALPHA_I_SIGNALLING_EVENTS	-0.00256639	0.317844	0.991354	0.40122	0.00304261
REACTOME_G_ALPHA_Q_SIGNALLING_EVENTS	-0.00150987	0.317151	0.989733	0.686264	0.00372575
REACTOME_G_ALPHA_S_SIGNALLING_EVENTS	-0.00626694	0.316187	0.995531	0.176828	0.00460335
REACTOME_G_ALPHA_Z_SIGNALLING_EVENTS	-0.0186787	0.331721	0.99585	0.0462853	0.00924231
REACTOME_G_BETA_GAMMA_SIGNALLING_THROUGH_CDC42	-0.00404612	0.319151	0.989127	0.608835	0.00787863
REACTOME_G_BETA_GAMMA_SIGNALLING_THROUGH_PI3KGAMMA	-0.012175	0.322125	0.991725	0.241855	0.0103335
REACTOME_G_PROTEIN_ACTIVATION	-0.0244133	0.336983	0.996397	0.0273393	0.0108813
REACTOME_G_PROTEIN_BETA_GAMMA_SIGNALLING	-0.00119247	0.318142	0.988735	0.864838	0.00698526
REACTOME_G_PROTEIN_MEDIATED_EVENTS	0.00096771	0.318015	0.988738	0.907828	0.00833456
REACTOME_HATS_ACETYLATE_HISTONES	-0.00406618	0.316773	0.990396	0.587046	0.00745947
REACTOME_HDACS_DEACETYLATE_HISTONES	0.00216055	0.318122	0.989201	0.7006	0.00560086
REACTOME_HDL_ASSEMBLY	-0.00445807	0.318732	0.988552	0.808388	0.0183287
REACTOME_HDL_REMODELING	-0.0192487	0.317352	0.99031	0.556233	0.0325875
REACTOME_HDMS_DEMETHYLATE_HISTONES	0.00613485	0.31738	0.992058	0.356252	0.00661545
REACTOME_HDR_THROUGH_HOMOLOGOUS_RECOMBINATION_HRR	0.00757757	0.328605	0.990709	0.164959	0.00541215
REACTOME_HDR_THROUGH_MMEJ_ALT_NHEJ	0.0153986	0.314523	0.995483	0.207011	0.0121146
REACTOME_HDR_THROUGH_SINGLE_STRAND_ANNEALING_SSA	0.00511205	0.321133	0.989308	0.451221	0.0067556
REACTOME_HEDGEHOG_LIGAND_BIOGENESIS	-0.0127897	0.315399	0.993867	0.281809	0.0118114
REACTOME_HEDGEHOG_OFF_STATE	0.00185479	0.319256	0.988581	0.714124	0.00504716
REACTOME_HEDGEHOG_ON_STATE	-0.00549468	0.320585	0.989816	0.42668	0.00688086
REACTOME_HEME_BIOSYNTHESIS	0.00940009	0.320259	0.988065	0.714266	0.0255922
REACTOME_HEME_DEGRADATION	-0.00288874	0.317811	0.98902	0.806621	0.0117659
REACTOME_HEME_SIGNALING	0.0215545	0.321289	0.989379	0.436019	0.027547
REACTOME_HEMOSTASIS	0.000337582	0.318576	0.988531	0.855804	0.00185234
REACTOME_HEPARAN_SULFATE_HEPARIN_HS_GAG_METABOLISM	-0.0197307	0.329185	0.993324	0.0951886	0.0116987
REACTOME_HIGHLY_CALCIUM_PERMEABLE_NICOTINIC_ACETYLCHOLINE_RECEPTORS	-0.0428348	0.322376	0.99225	0.211848	0.0340624
REACTOME_HIGHLY_CALCIUM_PERMEABLE_POSTSYNAPTIC_NICOTINIC_ACETYLCHOLINE_RECEPTORS	-0.0495438	0.325536	0.994603	0.0989597	0.0297141
REACTOME_HIGHLY_SODIUM_PERMEABLE_POSTSYNAPTIC_ACETYLCHOLINE_NICOTINIC_RECEPTORS	-0.00880796	0.317372	0.989302	0.781528	0.0316641
REACTOME_HISTIDINE_CATABOLISM	-0.0135546	0.317769	0.989651	0.638098	0.0287187
REACTOME_HOMOLOGOUS_DNA_PAIRING_AND_STRAND_EXCHANGE	0.00802191	0.322044	0.991672	0.246386	0.00687481
REACTOME_HOMOLOGY_DIRECTED_REPAIR	0.00376155	0.322937	0.98902	0.393686	0.00438864
REACTOME_HORMONE_LIGAND_BINDING_RECEPTORS	0.00311507	0.318209	0.988664	0.888781	0.0222112
REACTOME_HSF1_ACTIVATION	-0.0166456	0.321813	0.989538	0.397056	0.0195601
REACTOME_HSF1_DEPENDENT_TRANSACTIVATION	-0.00489178	0.323903	0.986998	0.555234	0.00826068
REACTOME_HSP90_CHAPERONE_CYCLE_FOR_STEROID_HORMONE_RECEPTORS_SHR_IN_THE_PRESENCE_OF_LIGAND	-0.0102356	0.316309	0.993072	0.311946	0.0100653
REACTOME_HS_GAG_BIOSYNTHESIS	-0.001447	0.318031	0.988714	0.923284	0.0149838
REACTOME_HS_GAG_DEGRADATION	-0.036327	0.335372	0.992645	0.0654854	0.0194789
REACTOME_HUR_ELAVL1_BINDS_AND_STABILIZES_MRNA	-0.0439162	0.341253	0.992559	0.0415628	0.0212382
REACTOME_HYALURONAN_BIOSYNTHESIS_AND_EXPORT	0.0365489	0.317731	0.99463	0.190562	0.0277101
REACTOME_HYALURONAN_METABOLISM	-0.0103423	0.321756	0.989257	0.425398	0.0129154
REACTOME_HYALURONAN_UPTAKE_AND_DEGRADATION	-0.0215539	0.32742	0.992558	0.128263	0.0140391
REACTOME_HYDROLYSIS_OF_LPC	0.00927754	0.319852	0.988195	0.736063	0.027438
REACTOME_HYPUSINE_SYNTHESIS_FROM_EIF5A_LYSINE	-0.0112198	0.317611	0.989159	0.790697	0.042147
REACTOME_IFNG_SIGNALING_ACTIVATES_MAPKS	0.0265188	0.323334	0.987923	0.479526	0.0373475
REACTOME_IKK_COMPLEX_RECRUITMENT_MEDIATED_BY_RIP1	-0.0161623	0.327653	0.992644	0.123642	0.0103979
REACTOME_IL_6_TYPE_CYTOKINE_RECEPTOR_LIGAND_INTERACTIONS	0.0100104	0.320375	0.989504	0.470496	0.0138118
REACTOME_IMMUNE_SYSTEM	9.25996e-05	0.318602	0.988449	0.900423	0.000737934
REACTOME_IMMUNOREGULATORY_INTERACTIONS_BETWEEN_A_LYMPHOID_AND_A_NON_LYMPHOID_CELL	-0.00097225	0.316976	0.989393	0.823625	0.00434928
REACTOME_INACTIVATION_OF_CSF3_G_CSF_SIGNALING	0.000618803	0.318044	0.988683	0.955459	0.011048
REACTOME_INCRETIN_SYNTHESIS_SECRETION_AND_INACTIVATION	-0.0248777	0.318257	0.991122	0.405649	0.0297743
REACTOME_INFLAMMASOMES	-0.0291512	0.343871	0.988273	0.0686369	0.015816
REACTOME_INHIBITION_OF_REPLICATION_INITIATION_OF_DAMAGED_DNA_BY_RB1_E2F1	0.0041119	0.316086	0.989731	0.875318	0.0261305
REACTOME_INHIBITION_OF_THE_PROTEOLYTIC_ACTIVITY_OF_APC_C_REQUIRED_FOR_THE_ONSET_OF_ANAPHASE_BY_MITOTIC_SPINDLE_CHECKPOINT_COMPONENTS	-0.00441045	0.31746	0.989457	0.719132	0.0122254
REACTOME_INITIAL_TRIGGERING_OF_COMPLEMENT	-0.0125885	0.321789	0.990554	0.319531	0.0125756
REACTOME_INITIATION_OF_NUCLEAR_ENVELOPE_NE_REFORMATION	-0.0115125	0.324671	0.988652	0.353955	0.012355
REACTOME_INNATE_IMMUNE_SYSTEM	-0.000556017	0.318502	0.989646	0.574667	0.000987122
REACTOME_INOSITOL_PHOSPHATE_METABOLISM	-0.000654177	0.318608	0.988412	0.933204	0.00778303
REACTOME_INSERTION_OF_TAIL_ANCHORED_PROTEINS_INTO_THE_ENDOPLASMIC_RETICULUM_MEMBRANE	0.0045419	0.318689	0.9886	0.797882	0.0176826
REACTOME_INSULIN_PROCESSING	0.0251373	0.330165	0.989634	0.17498	0.0183848
REACTOME_INSULIN_RECEPTOR_RECYCLING	0.00110801	0.318478	0.988484	0.92697	0.0120543
REACTOME_INSULIN_RECEPTOR_SIGNALLING_CASCADE	0.0099314	0.328875	0.987962	0.265971	0.00887187
REACTOME_INTEGRATION_OF_ENERGY_METABOLISM	-0.00560693	0.326839	0.99057	0.198009	0.00432325
REACTOME_INTEGRIN_CELL_SURFACE_INTERACTIONS	-0.00361318	0.315949	0.991638	0.461796	0.00488867
REACTOME_INTEGRIN_SIGNALING	0.00154303	0.31969	0.988098	0.79365	0.00588133
REACTOME_INTERACTION_BETWEEN_L1_AND_ANKYRINS	0.00477331	0.315517	0.991211	0.547416	0.00790355
REACTOME_INTERACTION_WITH_CUMULUS_CELLS_AND_THE_ZONA_PELLUCIDA	0.0126953	0.323869	0.987636	0.480041	0.0179004
REACTOME_INTERCONVERSION_OF_NUCLEOTIDE_DI_AND_TRIPHOSPHATES	0.00382215	0.318399	0.989378	0.63125	0.00793584
REACTOME_INTERFERON_ALPHA_BETA_SIGNALING	0.0211477	0.350696	0.984515	0.0668891	0.0113996
REACTOME_INTERFERON_GAMMA_SIGNALING	-0.00101504	0.318773	0.988391	0.879154	0.00665693
REACTOME_INTERFERON_SIGNALING	0.000427094	0.317877	0.988795	0.920018	0.00424141
REACTOME_INTERLEUKIN_12_FAMILY_SIGNALING	0.0307347	0.329054	0.995584	0.0604873	0.0161644
REACTOME_INTERLEUKIN_15_SIGNALING	0.00194615	0.318805	0.988343	0.902222	0.015796
REACTOME_INTERLEUKIN_17_SIGNALING	0.00636866	0.317379	0.994325	0.210883	0.0050536
REACTOME_INTERLEUKIN_1_FAMILY_SIGNALING	0.00193448	0.318694	0.98936	0.607429	0.00375207
REACTOME_INTERLEUKIN_1_PROCESSING	-0.00506609	0.31877	0.988956	0.682083	0.0123272
REACTOME_INTERLEUKIN_20_FAMILY_SIGNALING	0.016303	0.327751	0.988135	0.287234	0.0152276
REACTOME_INTERLEUKIN_21_SIGNALING	-0.00620406	0.318001	0.988887	0.822741	0.0276125
REACTOME_INTERLEUKIN_23_SIGNALING	0.0371654	0.333984	0.997553	0.0267801	0.016503
REACTOME_INTERLEUKIN_27_SIGNALING	0.0158666	0.321814	0.988835	0.465466	0.0216452
REACTOME_INTERLEUKIN_2_FAMILY_SIGNALING	0.00346056	0.320543	0.988042	0.68439	0.00848563
REACTOME_INTERLEUKIN_2_SIGNALING	0.00378107	0.318628	0.988598	0.811338	0.0157933
REACTOME_INTERLEUKIN_35_SIGNALLING	0.0196445	0.323981	0.989365	0.328548	0.0199957
REACTOME_INTERLEUKIN_36_PATHWAY	0.00777134	0.31908	0.988505	0.761575	0.0255346
REACTOME_INTERLEUKIN_3_INTERLEUKIN_5_AND_GM_CSF_SIGNALING	0.00603407	0.316906	0.991128	0.471723	0.00834866
REACTOME_INTERLEUKIN_4_AND_INTERLEUKIN_13_SIGNALING	-0.0020826	0.317401	0.989054	0.9004	0.0165927
REACTOME_INTERLEUKIN_6_FAMILY_SIGNALING	0.0112839	0.325144	0.990096	0.253599	0.00981992
REACTOME_INTERLEUKIN_6_SIGNALING	0.016484	0.326298	0.990715	0.202222	0.0128307
REACTOME_INTERLEUKIN_7_SIGNALING	0.00529097	0.319987	0.98829	0.693581	0.0133853
REACTOME_INTERLEUKIN_9_SIGNALING	-0.0256193	0.319824	0.990834	0.367111	0.0282613
REACTOME_INTERLEUKIN_RECEPTOR_SHC_SIGNALING	0.0124085	0.319334	0.990435	0.424441	0.0154636
REACTOME_INTRACELLULAR_SIGNALING_BY_SECOND_MESSENGERS	-0.000658323	0.317752	0.989011	0.82308	0.00293572
REACTOME_INTRAFLAGELLAR_TRANSPORT	0.00821402	0.330526	0.987892	0.230507	0.00680351
REACTOME_INTRA_GOLGI_AND_RETROGRADE_GOLGI_TO_ER_TRAFFIC	0.00550349	0.328808	0.98858	0.239303	0.0046456
REACTOME_INTRA_GOLGI_TRAFFIC	0.0119125	0.333538	0.98463	0.299944	0.0114254
REACTOME_INTRINSIC_PATHWAY_FOR_APOPTOSIS	-0.00542334	0.321688	0.988491	0.512895	0.00825508
REACTOME_INTRINSIC_PATHWAY_OF_FIBRIN_CLOT_FORMATION	0.00651868	0.31913	0.98858	0.731638	0.0189482
REACTOME_INWARDLY_RECTIFYING_K_CHANNELS	-0.0178403	0.341256	1	0.00891284	0.00667131
REACTOME_IONOTROPIC_ACTIVITY_OF_KAINATE_RECEPTORS	0.000372056	0.317299	0.989061	0.948016	0.0056904
REACTOME_ION_CHANNEL_TRANSPORT	0.00166492	0.320471	0.988982	0.529225	0.00263577
REACTOME_ION_HOMEOSTASIS	-0.00175735	0.320079	0.988126	0.722662	0.00493597
REACTOME_ION_TRANSPORT_BY_P_TYPE_ATPASES	0.00875112	0.326935	0.99664	0.0568323	0.00453502
REACTOME_IRAK1_RECRUITS_IKK_COMPLEX	-0.0135691	0.3231	0.988878	0.398793	0.016004
REACTOME_IRAK2_MEDIATED_ACTIVATION_OF_TAK1_COMPLEX	0.0290008	0.320445	0.994781	0.145679	0.0197578
REACTOME_IRF3_MEDIATED_INDUCTION_OF_TYPE_I_IFN	0.0264381	0.325643	0.991544	0.182467	0.0196759
REACTOME_IRON_UPTAKE_AND_TRANSPORT	-0.00548535	0.31476	0.991854	0.501597	0.00812971
REACTOME_IRS_MEDIATED_SIGNALLING	0.00572765	0.321209	0.988404	0.557842	0.00973646
REACTOME_ISG15_ANTIVIRAL_MECHANISM	-0.00628419	0.326831	0.986412	0.441296	0.0081247
REACTOME_JNK_C_JUN_KINASES_PHOSPHORYLATION_AND_ACTIVATION_MEDIATED_BY_ACTIVATED_HUMAN_TAK1	0.00513024	0.316151	0.990649	0.593552	0.009578
REACTOME_JOSEPHIN_DOMAIN_DUBS	0.00365084	0.316995	0.989333	0.848759	0.0190885
REACTOME_KEAP1_NFE2L2_PATHWAY	0.00623101	0.325841	0.986825	0.453932	0.008284
REACTOME_KERATAN_SULFATE_BIOSYNTHESIS	0.0137286	0.32574	0.989063	0.292946	0.0129767
REACTOME_KERATAN_SULFATE_DEGRADATION	-0.0456949	0.337751	1	0.0116034	0.0177299
REACTOME_KERATAN_SULFATE_KERATIN_METABOLISM	0.00121995	0.318168	0.988649	0.91945	0.0120293
REACTOME_KERATINIZATION	-0.000960611	0.317412	0.989102	0.86352	0.00557222
REACTOME_KETONE_BODY_METABOLISM	0.0380821	0.331521	0.99005	0.144315	0.0258558
REACTOME_KINESINS	0.00993223	0.327255	0.994509	0.0876726	0.00575181
REACTOME_KSRP_KHSRP_BINDS_AND_DESTABILIZES_MRNA	-0.0164252	0.319223	0.990685	0.405055	0.0196332
REACTOME_L1CAM_INTERACTIONS	0.000351728	0.317579	0.988934	0.930656	0.00403052
REACTOME_LAGGING_STRAND_SYNTHESIS	-0.00108453	0.317762	0.988825	0.956429	0.0197942
REACTOME_LAMININ_INTERACTIONS	0.00190906	0.318353	0.98857	0.905592	0.0160508
REACTOME_LDL_CLEARANCE	-0.0117306	0.320704	0.990641	0.349918	0.0124835
REACTOME_LECTIN_PATHWAY_OF_COMPLEMENT_ACTIVATION	-0.012902	0.317189	0.990608	0.523149	0.0201269
REACTOME_LEUKOTRIENE_RECEPTORS	-0.0365421	0.322307	0.990757	0.290932	0.0343961
REACTOME_LGI_ADAM_INTERACTIONS	-0.0106113	0.324345	0.989666	0.298137	0.0101392
REACTOME_LIGAND_RECEPTOR_INTERACTIONS	-0.0780082	0.353286	0.988891	0.0292497	0.035204
REACTOME_LINOLEIC_ACID_LA_METABOLISM	0.00863879	0.321076	0.987935	0.648412	0.0188818
REACTOME_LIPID_PARTICLE_ORGANIZATION	-0.0456464	0.312678	0.993715	0.38392	0.0521662
REACTOME_LYSINE_CATABOLISM	0.0472428	0.345707	0.988355	0.0583295	0.0246325
REACTOME_LYSOSOME_VESICLE_BIOGENESIS	-0.0137896	0.33911	0.990001	0.0769365	0.00770586
REACTOME_LYSOSPHINGOLIPID_AND_LPA_RECEPTORS	0.0104633	0.32369	0.987961	0.455949	0.0139733
REACTOME_MACROAUTOPHAGY	0.00401158	0.325885	0.986613	0.472463	0.00555968
REACTOME_MAJOR_PATHWAY_OF_RRNA_PROCESSING_IN_THE_NUCLEOLUS_AND_CYTOSOL	-0.00136361	0.324001	0.989233	0.33681	0.00141204
REACTOME_MAP2K_AND_MAPK_ACTIVATION	0.000732085	0.317999	0.988731	0.922075	0.00746281
REACTOME_MAP3K8_TPL2_DEPENDENT_MAPK1_3_ACTIVATION	0.00394231	0.317793	0.989285	0.721268	0.0110152
REACTOME_MAPK1_ERK2_ACTIVATION	0.0272583	0.326173	0.990525	0.212137	0.0216897
REACTOME_MAPK3_ERK1_ACTIVATION	0.0219281	0.32396	0.989753	0.304251	0.0212209
REACTOME_MAPK6_MAPK4_SIGNALING	-0.00219272	0.318345	0.98896	0.735945	0.00648185
REACTOME_MAPK_FAMILY_SIGNALING_CASCADES	0.000980238	0.316483	0.990076	0.680561	0.00237315
REACTOME_MAPK_TARGETS_NUCLEAR_EVENTS_MEDIATED_BY_MAP_KINASES	0.0109626	0.32382	0.995814	0.0875863	0.00634672
REACTOME_MELANIN_BIOSYNTHESIS	0.0304249	0.319313	0.98891	0.634223	0.0637259
REACTOME_MEMBRANE_TRAFFICKING	-0.000192938	0.318072	0.988727	0.893758	0.00144055
REACTOME_METABOLISM	-0.000674987	0.315758	0.992017	0.427753	0.000847243
REACTOME_METABOLISM_OF_AMINE_DERIVED_HORMONES	-0.000775301	0.317615	0.988894	0.965765	0.018013
REACTOME_METABOLISM_OF_AMINO_ACIDS_AND_DERIVATIVES	0.00104256	0.319264	0.988335	0.787686	0.00385948
REACTOME_METABOLISM_OF_ANGIOTENSINOGEN_TO_ANGIOTENSINS	0.00841094	0.321711	0.988768	0.478575	0.0118198
REACTOME_METABOLISM_OF_CARBOHYDRATES	-0.00066197	0.317141	0.989251	0.854433	0.0035977
REACTOME_METABOLISM_OF_COFACTORS	0.0146045	0.324031	0.98922	0.336689	0.0151194
REACTOME_METABOLISM_OF_FAT_SOLUBLE_VITAMINS	0.000266228	0.317733	0.988832	0.973957	0.00813205
REACTOME_METABOLISM_OF_FOLATE_AND_PTERINES	-0.01925	0.321122	0.990918	0.315835	0.0190832
REACTOME_METABOLISM_OF_LIPIDS	-0.000763953	0.316343	0.990199	0.667122	0.00177031
REACTOME_METABOLISM_OF_NITRIC_OXIDE_NOS3_ACTIVATION_AND_REGULATION	-0.00352487	0.318413	0.989011	0.71263	0.00953946
REACTOME_METABOLISM_OF_NUCLEOTIDES	0.00359408	0.322899	0.988313	0.462014	0.00486521
REACTOME_METABOLISM_OF_POLYAMINES	-0.00855625	0.316756	0.990938	0.504862	0.0127786
REACTOME_METABOLISM_OF_PORPHYRINS	-0.000461033	0.317678	0.988862	0.968195	0.0115304
REACTOME_METABOLISM_OF_PROTEINS	-0.00108882	0.319866	0.993996	0.182168	0.000809764
REACTOME_METABOLISM_OF_RNA	-0.00122772	0.32574	0.990483	0.222495	0.000999356
REACTOME_METABOLISM_OF_STEROIDS	-0.00885852	0.317546	1	0.0540693	0.00453793
REACTOME_METABOLISM_OF_STEROID_HORMONES	-0.00535664	0.316797	0.990121	0.637154	0.0113175
REACTOME_METABOLISM_OF_VITAMINS_AND_COFACTORS	0.000123019	0.317959	0.988718	0.974269	0.00380329
REACTOME_METABOLISM_OF_WATER_SOLUBLE_VITAMINS_AND_COFACTORS	-0.00124495	0.316554	0.989712	0.777169	0.0043856
REACTOME_METALLOPROTEASE_DUBS	0.005528	0.319839	0.98881	0.604007	0.0106205
REACTOME_METAL_ION_SLC_TRANSPORTERS	0.0115997	0.321576	0.988682	0.496554	0.0169903
REACTOME_METHYLATION	0.0413524	0.338759	0.998862	0.0138583	0.016471
REACTOME_MET_ACTIVATES_PI3K_AKT_SIGNALING	0.00361681	0.318296	0.988577	0.926348	0.0390152
REACTOME_MET_ACTIVATES_PTK2_SIGNALING	0.00458361	0.320227	0.989246	0.510374	0.00693524
REACTOME_MET_ACTIVATES_PTPN11	0.0187594	0.32224	0.987728	0.578577	0.0336483
REACTOME_MET_ACTIVATES_RAP1_AND_RAC1	0.014017	0.327361	0.988221	0.293649	0.0132688
REACTOME_MET_ACTIVATES_RAS_SIGNALING	0.00439576	0.317485	0.989056	0.869321	0.0266415
REACTOME_MET_INTERACTS_WITH_TNS_PROTEINS	-0.0177072	0.317426	0.990923	0.467847	0.024286
REACTOME_MET_PROMOTES_CELL_MOTILITY	0.00575315	0.323816	0.988746	0.379752	0.00651734
REACTOME_MET_RECEPTOR_ACTIVATION	0.00127234	0.318018	0.988688	0.975516	0.0413405
REACTOME_MET_RECEPTOR_RECYCLING	0.0322519	0.326447	0.98715	0.39668	0.0378687
REACTOME_MHC_CLASS_II_ANTIGEN_PRESENTATION	0.000352266	0.317942	0.98874	0.947451	0.00532975
REACTOME_MICRORNA_MIRNA_BIOGENESIS	0.0295816	0.321468	0.991831	0.25142	0.0256247
REACTOME_MINERALOCORTICOID_BIOSYNTHESIS	0.000300744	0.317864	0.988762	0.992211	0.0307219
REACTOME_MIRO_GTPASE_CYCLE	0.00960823	0.321802	0.988366	0.521368	0.0149245
REACTOME_MISCELLANEOUS_SUBSTRATES	-0.00442927	0.318829	0.988435	0.838779	0.0217066
REACTOME_MISCELLANEOUS_TRANSPORT_AND_BINDING_EVENTS	0.00103219	0.31799	0.988778	0.886109	0.00718597
REACTOME_MISMATCH_REPAIR	-0.000951549	0.317352	0.989039	0.941428	0.0129141
REACTOME_MISMATCH_REPAIR_MMR_DIRECTED_BY_MSH2_MSH3_MUTSBETA	0.00942029	0.319923	0.98807	0.762399	0.0310633
REACTOME_MITOCHONDRIAL_BIOGENESIS	-0.0190177	0.349514	0.986307	0.0577142	0.0098911
REACTOME_MITOCHONDRIAL_CALCIUM_ION_TRANSPORT	-0.00521357	0.317836	0.988978	0.818925	0.0227066
REACTOME_MITOCHONDRIAL_FATTY_ACID_BETA_OXIDATION	-0.0267802	0.333852	1	0.0155689	0.0108586
REACTOME_MITOCHONDRIAL_FATTY_ACID_BETA_OXIDATION_OF_SATURATED_FATTY_ACIDS	-0.0426969	0.329298	0.988348	0.238376	0.0359696
REACTOME_MITOCHONDRIAL_IRON_SULFUR_CLUSTER_BIOGENESIS	-0.0284337	0.320761	0.994987	0.13547	0.0188735
REACTOME_MITOCHONDRIAL_PROTEIN_IMPORT	-0.0344	0.321251	0.990125	0.370369	0.0382078
REACTOME_MITOCHONDRIAL_TRANSLATION	-0.0200681	0.33144	1	0.018682	0.00837662
REACTOME_MITOCHONDRIAL_UNCOUPLING	-0.0134289	0.322093	0.987444	0.639483	0.0285703
REACTOME_MITOPHAGY	0.00138368	0.317847	0.988809	0.920805	0.0138781
REACTOME_MITOTIC_G1_PHASE_AND_G1_S_TRANSITION	0.005141	0.318576	0.991246	0.380708	0.00583563
REACTOME_MITOTIC_G2_G2_M_PHASES	0.000823539	0.317111	0.989585	0.730687	0.00238503
REACTOME_MITOTIC_METAPHASE_AND_ANAPHASE	0.000983449	0.319327	0.988701	0.676265	0.00234744
REACTOME_MITOTIC_PROMETAPHASE	0.00118628	0.318672	0.989948	0.517698	0.00182649
REACTOME_MITOTIC_PROPHASE	0.00564165	0.32773	0.987028	0.354384	0.00605992
REACTOME_MITOTIC_SPINDLE_CHECKPOINT	0.00128821	0.318858	0.988984	0.665748	0.0029721
REACTOME_MITOTIC_TELOPHASE_CYTOKINESIS	0.019464	0.331458	0.993234	0.0804208	0.0110066
REACTOME_MOLECULES_ASSOCIATED_WITH_ELASTIC_FIBRES	-0.00197455	0.316685	0.98955	0.816649	0.00849106
REACTOME_MOLYBDENUM_COFACTOR_BIOSYNTHESIS	0.0141282	0.321469	0.98838	0.542401	0.0231026
REACTOME_MRNA_CAPPING	0.0207484	0.330243	0.987587	0.249697	0.0179073
REACTOME_MRNA_DECAY_BY_3_TO_5_EXORIBONUCLEASE	-0.0183534	0.322475	0.990491	0.302533	0.0176981
REACTOME_MRNA_DECAY_BY_5_TO_3_EXORIBONUCLEASE	-0.0212513	0.325381	0.989595	0.273465	0.0192856
REACTOME_MRNA_EDITING	-0.00287766	0.317309	0.989101	0.899356	0.0226881
REACTOME_MRNA_EDITING_C_TO_U_CONVERSION	0.0367085	0.322087	0.988803	0.45419	0.0488313
REACTOME_MRNA_SPLICING	-0.00387978	0.324424	0.990787	0.236597	0.00325602
REACTOME_MRNA_SPLICING_MINOR_PATHWAY	-0.00065769	0.317877	0.988769	0.952474	0.0110039
REACTOME_MTORC1_MEDIATED_SIGNALLING	-0.00170425	0.318636	0.988436	0.8972	0.0131532
REACTOME_MTOR_SIGNALLING	0.00600292	0.316051	0.991569	0.464666	0.00817446
REACTOME_MULTIFUNCTIONAL_ANION_EXCHANGERS	-0.0138903	0.323071	0.98837	0.447177	0.0181927
REACTOME_MUSCARINIC_ACETYLCHOLINE_RECEPTORS	-0.0497066	0.332745	1	0.0169266	0.020421
REACTOME_MUSCLE_CONTRACTION	-0.000976005	0.319805	0.988247	0.728084	0.0027984
REACTOME_MYD88_INDEPENDENT_TLR4_CASCADE	0.00222794	0.31756	0.990253	0.549858	0.00371162
REACTOME_MYD88_MAL_TIRAP_CASCADE_INITIATED_ON_PLASMA_MEMBRANE	0.00418003	0.317507	0.992582	0.311112	0.00410335
REACTOME_MYOGENESIS	-0.00125107	0.318104	0.988849	0.816892	0.00538717
REACTOME_M_PHASE	0.00108899	0.320223	0.989465	0.483711	0.00154843
REACTOME_NADE_MODULATES_DEATH_SIGNALLING	-0.0174014	0.320305	0.988686	0.585283	0.031773
REACTOME_NA_CL_DEPENDENT_NEUROTRANSMITTER_TRANSPORTERS	0.0312817	0.337533	0.993529	0.0466492	0.0155047
REACTOME_NCAM1_INTERACTIONS	0.0226154	0.334196	0.99046	0.106942	0.0138868
REACTOME_NCAM_SIGNALING_FOR_NEURITE_OUT_GROWTH	0.00844506	0.327938	0.992023	0.136208	0.00561631
REACTOME_NECTIN_NECL_TRANS_HETERODIMERIZATION	0.00787752	0.316522	0.989792	0.754833	0.0251487
REACTOME_NEDDYLATION	-0.00169707	0.315916	0.990521	0.640012	0.00361629
REACTOME_NEGATIVE_FEEDBACK_REGULATION_OF_MAPK_PATHWAY	0.00537727	0.317897	0.988853	0.867295	0.0320879
REACTOME_NEGATIVE_REGULATION_OF_ACTIVITY_OF_TFAP2_AP_2_FAMILY_TRANSCRIPTION_FACTORS	-0.0477935	0.33049	0.991554	0.119901	0.0304365
REACTOME_NEGATIVE_REGULATION_OF_FGFR2_SIGNALING	-0.0261935	0.336448	0.989632	0.102051	0.0158553
REACTOME_NEGATIVE_REGULATION_OF_FGFR3_SIGNALING	-0.00631691	0.319135	0.98917	0.602575	0.0120883
REACTOME_NEGATIVE_REGULATION_OF_FGFR4_SIGNALING	-0.0263666	0.334634	0.993331	0.0610625	0.0138987
REACTOME_NEGATIVE_REGULATION_OF_FLT3	-0.0137885	0.333848	0.985374	0.257638	0.0121026
REACTOME_NEGATIVE_REGULATION_OF_MAPK_PATHWAY	0.00604342	0.316575	0.992386	0.357853	0.0065387
REACTOME_NEGATIVE_REGULATION_OF_MET_ACTIVITY	0.00376885	0.317783	0.9892	0.747593	0.011675
REACTOME_NEGATIVE_REGULATION_OF_TCF_DEPENDENT_SIGNALING_BY_WNT_LIGAND_ANTAGONISTS	0.0295182	0.324829	0.986619	0.538109	0.0477588
REACTOME_NEGATIVE_REGULATION_OF_THE_PI3K_AKT_NETWORK	0.00150989	0.319304	0.988353	0.774113	0.00524498
REACTOME_NEGATIVE_REGULATORS_OF_DDX58_IFIH1_SIGNALING	0.0187633	0.31897	0.993866	0.202978	0.0146296
REACTOME_NEPHRIN_FAMILY_INTERACTIONS	-0.049169	0.344155	0.987894	0.0710518	0.0269124
REACTOME_NERVOUS_SYSTEM_DEVELOPMENT	0.00111073	0.318565	0.989823	0.542495	0.0018167
REACTOME_NETRIN_1_SIGNALING	0.00379877	0.319891	0.991212	0.334968	0.00391865
REACTOME_NEUREXINS_AND_NEUROLIGINS	-0.000661296	0.320463	0.987636	0.815929	0.00283241
REACTOME_NEURONAL_SYSTEM	-0.00134297	0.331672	0.986244	0.274831	0.00122224
REACTOME_NEUROTRANSMITTER_CLEARANCE	-0.0353947	0.326788	0.991388	0.170042	0.0255877
REACTOME_NEUROTRANSMITTER_RECEPTORS_AND_POSTSYNAPTIC_SIGNAL_TRANSMISSION	-0.00317784	0.328632	0.98731	0.306765	0.00309148
REACTOME_NEUROTRANSMITTER_RELEASE_CYCLE	-0.000931196	0.319274	0.988275	0.808392	0.00382856
REACTOME_NEUTROPHIL_DEGRANULATION	-0.00193671	0.318672	0.993914	0.206216	0.00152098
REACTOME_NF_KB_IS_ACTIVATED_AND_SIGNALS_SURVIVAL	-0.00174312	0.317563	0.988928	0.950146	0.027801
REACTOME_NGF_STIMULATED_TRANSCRIPTION	0.0214167	0.320456	0.990135	0.402262	0.0254473
REACTOME_NICOTINAMIDE_SALVAGING	-0.00583245	0.31708	0.989837	0.669747	0.0136299
REACTOME_NICOTINATE_METABOLISM	-0.000822544	0.31731	0.989072	0.926186	0.00885337
REACTOME_NITRIC_OXIDE_STIMULATES_GUANYLATE_CYCLASE	-0.0123899	0.323287	0.989853	0.31872	0.0123564
REACTOME_NOD1_2_SIGNALING_PATHWAY	3.94808e-05	0.317793	0.988798	0.996048	0.0079478
REACTOME_NONCANONICAL_ACTIVATION_OF_NOTCH3	-0.0139314	0.323788	0.987474	0.503105	0.0207206
REACTOME_NONHOMOLOGOUS_END_JOINING_NHEJ	0.00207237	0.3178	0.989141	0.763903	0.00687852
REACTOME_NONSENSE_MEDIATED_DECAY_NMD	-0.00136078	0.323249	0.989232	0.364092	0.00149165
REACTOME_NONSENSE_MEDIATED_DECAY_NMD_INDEPENDENT_OF_THE_EXON_JUNCTION_COMPLEX_EJC	-0.00131269	0.322799	0.989181	0.385948	0.00150663
REACTOME_NON_INTEGRIN_MEMBRANE_ECM_INTERACTIONS	0.00938478	0.321702	0.990584	0.32022	0.00938865
REACTOME_NOREPINEPHRINE_NEUROTRANSMITTER_RELEASE_CYCLE	-0.00211898	0.320445	0.988228	0.655295	0.00473064
REACTOME_NOTCH_HLH_TRANSCRIPTION_PATHWAY	-0.00286487	0.321298	0.987561	0.703978	0.00751577
REACTOME_NR1H2_AND_NR1H3_MEDIATED_SIGNALING	-0.00135924	0.318226	0.98868	0.87213	0.00842057
REACTOME_NR1H2_NR1H3_REGULATE_GENE_EXPRESSION_TO_CONTROL_BILE_ACID_HOMEOSTASIS	0.00338132	0.317816	0.989183	0.747909	0.0104881
REACTOME_NRAGE_SIGNALS_DEATH_THROUGH_JNK	-9.52358e-05	0.31806	0.988667	0.976067	0.00316565
REACTOME_NRIF_SIGNALS_CELL_DEATH_FROM_THE_NUCLEUS	-0.00126487	0.318048	0.98869	0.941829	0.017285
REACTOME_NUCLEAR_ENVELOPE_BREAKDOWN	0.00633448	0.320234	0.989369	0.494556	0.00923521
REACTOME_NUCLEAR_ENVELOPE_NE_REASSEMBLY	-0.00157999	0.317656	0.989077	0.815073	0.00673535
REACTOME_NUCLEAR_EVENTS_KINASE_AND_TRANSCRIPTION_FACTOR_ACTIVATION	0.00787754	0.317121	0.992799	0.30725	0.00767117
REACTOME_NUCLEAR_EVENTS_MEDIATED_BY_NFE2L2	0.00457861	0.321284	0.987687	0.676927	0.0109526
REACTOME_NUCLEAR_PORE_COMPLEX_NPC_DISASSEMBLY	0.0114594	0.324814	0.988837	0.335993	0.0118462
REACTOME_NUCLEAR_RECEPTOR_TRANSCRIPTION_PATHWAY	0.000727851	0.317935	0.988756	0.930304	0.00829841
REACTOME_NUCLEAR_SIGNALING_BY_ERBB4	-0.00152637	0.318367	0.988546	0.921043	0.0153556
REACTOME_NUCLEOTIDE_BINDING_DOMAIN_LEUCINE_RICH_REPEAT_CONTAINING_RECEPTOR_NLR_SIGNALING_PATHWAYS	-0.00570096	0.325322	0.987455	0.422037	0.00706774
REACTOME_NUCLEOTIDE_BIOSYNTHESIS	0.020665	0.324415	0.989784	0.289202	0.0193813
REACTOME_NUCLEOTIDE_CATABOLISM	0.00652679	0.321782	0.987803	0.6052	0.012581
REACTOME_NUCLEOTIDE_EXCISION_REPAIR	-0.0032842	0.317285	0.990083	0.599735	0.00623582
REACTOME_NUCLEOTIDE_LIKE_PURINERGIC_RECEPTORS	-0.00828371	0.319442	0.989281	0.559686	0.0141479
REACTOME_NUCLEOTIDE_SALVAGE	-0.000161156	0.31774	0.988825	0.988429	0.0110809
REACTOME_N_GLYCAN_ANTENNAE_ELONGATION	-0.0125751	0.317929	0.991655	0.370144	0.0139605
REACTOME_N_GLYCAN_ANTENNAE_ELONGATION_IN_THE_MEDIAL_TRANS_GOLGI	-0.00302711	0.316314	0.989843	0.771467	0.0103902
REACTOME_N_GLYCAN_TRIMMING_AND_ELONGATION_IN_THE_CIS_GOLGI	0.0482571	0.335923	0.98827	0.133706	0.0318852
REACTOME_N_GLYCAN_TRIMMING_IN_THE_ER_AND_CALNEXIN_CALRETICULIN_CYCLE	-0.0302777	0.325123	0.991694	0.185513	0.022692
REACTOME_OAS_ANTIVIRAL_RESPONSE	0.0503775	0.325657	0.991481	0.184522	0.0376702
REACTOME_OLFACTORY_SIGNALING_PATHWAY	0.0015582	0.330795	0.986579	0.282489	0.00144105
REACTOME_ONCOGENE_INDUCED_SENESCENCE	-0.0130948	0.31923	0.989727	0.511293	0.0198563
REACTOME_OPIOID_SIGNALLING	-0.00501011	0.319921	0.990368	0.404125	0.00597673
REACTOME_OPSINS	-0.071932	0.324827	0.99188	0.183492	0.0536602
REACTOME_ORC1_REMOVAL_FROM_CHROMATIN	0.00841954	0.323269	0.989015	0.380291	0.00954874
REACTOME_OREXIN_AND_NEUROPEPTIDES_FF_AND_QRFP_BIND_TO_THEIR_RESPECTIVE_RECEPTORS	-0.133561	0.345352	1	0.00655043	0.0479675
REACTOME_ORGANELLE_BIOGENESIS_AND_MAINTENANCE	0.000778451	0.316084	0.990194	0.698544	0.00200353
REACTOME_ORGANIC_ANION_TRANSPORTERS	0.0031271	0.317638	0.988989	0.863597	0.0181498
REACTOME_ORGANIC_CATION_ANION_ZWITTERION_TRANSPORT	0.0352393	0.334352	0.992724	0.0700711	0.0192197
REACTOME_ORGANIC_CATION_TRANSPORT	0.0385627	0.322057	0.99097	0.285012	0.0358521
REACTOME_OTHER_INTERLEUKIN_SIGNALING	-0.0228641	0.323372	0.990441	0.280133	0.0210412
REACTOME_OTHER_SEMAPHORIN_INTERACTIONS	-0.0151768	0.335356	0.985491	0.219369	0.0122698
REACTOME_OVARIAN_TUMOR_DOMAIN_PROTEASES	-0.00640744	0.316473	0.991046	0.507783	0.00963556
REACTOME_OXIDATIVE_STRESS_INDUCED_SENESCENCE	0.00967127	0.334084	0.994047	0.0555283	0.00498482
REACTOME_O_GLYCOSYLATION_OF_TSR_DOMAIN_CONTAINING_PROTEINS	-0.0123717	0.331112	0.989766	0.157281	0.008674
REACTOME_O_LINKED_GLYCOSYLATION	-0.0016559	0.317583	0.989292	0.749871	0.00517796
REACTOME_O_LINKED_GLYCOSYLATION_OF_MUCINS	0.00978197	0.331567	0.988934	0.174907	0.0071531
REACTOME_P130CAS_LINKAGE_TO_MAPK_SIGNALING_FOR_INTEGRINS	0.00283266	0.319429	0.988648	0.67666	0.00677017
REACTOME_P2Y_RECEPTORS	-0.00772117	0.320549	0.988349	0.621811	0.0155979
REACTOME_P38MAPK_EVENTS	-0.00695709	0.31592	0.990066	0.75931	0.0226372
REACTOME_P75NTR_RECRUITS_SIGNALLING_COMPLEXES	0.00451188	0.31843	0.988631	0.842184	0.0225952
REACTOME_P75NTR_REGULATES_AXONOGENESIS	-0.00639335	0.318371	0.989113	0.691905	0.0160814
REACTOME_P75NTR_SIGNALS_VIA_NF_KB	0.00569907	0.318577	0.988634	0.807023	0.0232618
REACTOME_P75_NTR_RECEPTOR_MEDIATED_SIGNALLING	-0.000551589	0.319173	0.988221	0.857829	0.00307021
REACTOME_PARACETAMOL_ADME	-0.000388964	0.317603	0.988916	0.939009	0.00506914
REACTOME_PASSIVE_TRANSPORT_BY_AQUAPORINS	0.0123164	0.315509	0.99048	0.69404	0.0312078
REACTOME_PCNA_DEPENDENT_LONG_PATCH_BASE_EXCISION_REPAIR	0.00754025	0.320883	0.988213	0.6153	0.014952
REACTOME_PCP_CE_PATHWAY	-0.0149618	0.325652	0.999875	0.029819	0.00677638
REACTOME_PD_1_SIGNALING	0.00145813	0.318381	0.98852	0.943732	0.020601
REACTOME_PECAM1_INTERACTIONS	-0.00614774	0.317653	0.989431	0.70084	0.0159504
REACTOME_PENTOSE_PHOSPHATE_PATHWAY	-0.0193662	0.322035	0.988848	0.452282	0.0256528
REACTOME_PEPTIDE_HORMONE_BIOSYNTHESIS	-0.0119917	0.318692	0.988729	0.753086	0.0380031
REACTOME_PEPTIDE_HORMONE_METABOLISM	0.00292108	0.319846	0.988097	0.766437	0.00980395
REACTOME_PEPTIDE_LIGAND_BINDING_RECEPTORS	-0.00143285	0.317469	0.989245	0.784981	0.0052359
REACTOME_PEROXISOMAL_LIPID_METABOLISM	0.0108599	0.317879	0.991662	0.371438	0.0120891
REACTOME_PEROXISOMAL_PROTEIN_IMPORT	-0.000262457	0.317909	0.988742	0.978581	0.00974835
REACTOME_PEXOPHAGY	0.00734209	0.322383	0.987307	0.636094	0.0154636
REACTOME_PHASE_0_RAPID_DEPOLARISATION	-0.00463177	0.32257	0.988427	0.467927	0.00635375
REACTOME_PHASE_1_INACTIVATION_OF_FAST_NA_CHANNELS	0.0338922	0.324456	0.990272	0.261356	0.0299832
REACTOME_PHASE_2_PLATEAU_PHASE	-0.00464189	0.323576	0.987614	0.499969	0.00685346
REACTOME_PHASE_3_RAPID_REPOLARISATION	-0.0173928	0.32856	0.985665	0.420895	0.0215094
REACTOME_PHASE_4_RESTING_MEMBRANE_POTENTIAL	-0.0391999	0.340509	0.989159	0.078712	0.0220392
REACTOME_PHASE_II_CONJUGATION_OF_COMPOUNDS	0.00101082	0.318556	0.988607	0.823079	0.00450763
REACTOME_PHASE_I_FUNCTIONALIZATION_OF_COMPOUNDS	0.00015397	0.317973	0.98871	0.98041	0.00625298
REACTOME_PHENYLALANINE_AND_TYROSINE_METABOLISM	0.00485335	0.319345	0.988539	0.713273	0.0131656
REACTOME_PHENYLALANINE_METABOLISM	0.00602425	0.319515	0.988756	0.644585	0.0130149
REACTOME_PHOSPHATE_BOND_HYDROLYSIS_BY_NTPDASE_PROTEINS	-0.000314779	0.317725	0.988834	0.981469	0.0135145
REACTOME_PHOSPHATE_BOND_HYDROLYSIS_BY_NUDT_PROTEINS	0.00172783	0.317719	0.988865	0.929263	0.0194085
REACTOME_PHOSPHOLIPASE_C_MEDIATED_CASCADE_FGFR1	0.00362856	0.319134	0.988358	0.804185	0.0145916
REACTOME_PHOSPHOLIPASE_C_MEDIATED_CASCADE_FGFR2	-0.0436823	0.326666	0.992365	0.142045	0.0294881
REACTOME_PHOSPHOLIPASE_C_MEDIATED_CASCADE_FGFR4	-0.048498	0.329954	1	0.020906	0.0206244
REACTOME_PHOSPHOLIPID_METABOLISM	0.000261023	0.31795	0.98876	0.917619	0.00251641
REACTOME_PHOSPHORYLATION_OF_CD3_AND_TCR_ZETA_CHAINS	-0.00830462	0.31851	0.989174	0.662032	0.0189355
REACTOME_PHOSPHORYLATION_OF_EMI1	-0.0724859	0.322664	0.996208	0.0880886	0.0420329
REACTOME_PHOSPHORYLATION_OF_THE_APC_C	-0.00425595	0.31846	0.988986	0.71289	0.0115289
REACTOME_PHYSIOLOGICAL_FACTORS	0.00437831	0.320317	0.987768	0.794867	0.0167895
REACTOME_PI3K_AKT_ACTIVATION	0.0152761	0.319804	0.990338	0.412199	0.0185412
REACTOME_PI3K_EVENTS_IN_ERBB2_SIGNALING	-0.0109334	0.321906	0.989676	0.381377	0.0124282
REACTOME_PI3K_EVENTS_IN_ERBB4_SIGNALING	-0.018735	0.327057	0.99045	0.198659	0.0144668
REACTOME_PI5P_REGULATES_TP53_ACETYLATION	-0.0349799	0.317463	0.993692	0.242015	0.0296992
REACTOME_PINK1_PRKN_MEDIATED_MITOPHAGY	0.00530804	0.318965	0.988624	0.742899	0.0161319
REACTOME_PI_3K_CASCADE_FGFR1	0.00213904	0.318999	0.988316	0.854805	0.0116554
REACTOME_PI_3K_CASCADE_FGFR2	-0.0186133	0.317629	0.992477	0.315004	0.0184202
REACTOME_PI_3K_CASCADE_FGFR3	0.00148366	0.318609	0.988447	0.899456	0.0117092
REACTOME_PI_3K_CASCADE_FGFR4	-0.023301	0.316625	0.996969	0.120929	0.0148806
REACTOME_PI_METABOLISM	-0.000478223	0.318218	0.988686	0.870696	0.00292949
REACTOME_PKA_ACTIVATION_IN_GLUCAGON_SIGNALLING	-0.0250187	0.321505	0.989538	0.410593	0.0302618
REACTOME_PKA_MEDIATED_PHOSPHORYLATION_OF_CREB	-0.0178126	0.32192	0.991137	0.278868	0.0163491
REACTOME_PKMTS_METHYLATE_HISTONE_LYSINES	-0.000331436	0.318434	0.988488	0.951255	0.00540652
REACTOME_PKR_MEDIATED_SIGNALING	-0.00508602	0.315183	0.991851	0.477144	0.00712407
REACTOME_PLASMA_LIPOPROTEIN_ASSEMBLY	-0.00934545	0.319214	0.989094	0.609125	0.0182123
REACTOME_PLASMA_LIPOPROTEIN_ASSEMBLY_REMODELING_AND_CLEARANCE	-0.00762526	0.318588	0.993905	0.208227	0.00601525
REACTOME_PLASMA_LIPOPROTEIN_CLEARANCE	-0.00967483	0.318527	0.993519	0.228307	0.00797539
REACTOME_PLASMA_LIPOPROTEIN_REMODELING	-0.0215098	0.316217	0.994732	0.212918	0.0171451
REACTOME_PLATELET_ACTIVATION_SIGNALING_AND_AGGREGATION	-0.000796518	0.316245	0.989949	0.746861	0.00246002
REACTOME_PLATELET_ADHESION_TO_EXPOSED_COLLAGEN	-0.0140045	0.321004	0.987949	0.653099	0.0310534
REACTOME_PLATELET_AGGREGATION_PLUG_FORMATION	0.00249425	0.321374	0.987681	0.667934	0.005795
REACTOME_PLATELET_CALCIUM_HOMEOSTASIS	-0.0081739	0.323851	0.989369	0.332566	0.00838982
REACTOME_PLATELET_HOMEOSTASIS	-0.00702513	0.328657	0.990069	0.184878	0.00525739
REACTOME_PLATELET_SENSITIZATION_BY_LDL	0.00080287	0.317489	0.988978	0.932104	0.00939695
REACTOME_POLB_DEPENDENT_LONG_PATCH_BASE_EXCISION_REPAIR	-0.0141133	0.319611	0.988381	0.719115	0.0391183
REACTOME_POLO_LIKE_KINASE_MEDIATED_EVENTS	0.00140147	0.317867	0.988781	0.941671	0.0190996
REACTOME_POLYMERASE_SWITCHING	-0.000933781	0.317812	0.988795	0.966002	0.0218463
REACTOME_POLYMERASE_SWITCHING_ON_THE_C_STRAND_OF_THE_TELOMERE	0.000652403	0.317708	0.988849	0.963691	0.0142912
REACTOME_POSITIVE_EPIGENETIC_REGULATION_OF_RRNA_EXPRESSION	0.00656181	0.3204	0.988663	0.581288	0.0118545
REACTOME_POSTMITOTIC_NUCLEAR_PORE_COMPLEX_NPC_REFORMATION	0.0066023	0.320482	0.988728	0.564689	0.0114216
REACTOME_POST_NMDA_RECEPTOR_ACTIVATION_EVENTS	0.00789548	0.315711	0.991585	0.481601	0.0111724
REACTOME_POST_TRANSCRIPTIONAL_SILENCING_BY_SMALL_RNAS	0.0190029	0.326242	0.992815	0.134678	0.0125877
REACTOME_POST_TRANSLATIONAL_MODIFICATION_SYNTHESIS_OF_GPI_ANCHORED_PROTEINS	-0.00824573	0.332638	0.986372	0.245239	0.00704935
REACTOME_POST_TRANSLATIONAL_PROTEIN_MODIFICATION	-0.000419612	0.316172	0.989997	0.742677	0.00127412
REACTOME_POTASSIUM_CHANNELS	-0.00888073	0.338104	0.991721	0.0621179	0.00470073
REACTOME_PRC2_METHYLATES_HISTONES_AND_DNA	0.00664062	0.328084	0.986216	0.398753	0.00783158
REACTOME_PREDNISONE_ADME	-0.00750781	0.320961	0.989619	0.428163	0.00943219
REACTOME_PREGNENOLONE_BIOSYNTHESIS	-0.00796604	0.319334	0.989257	0.571645	0.0140313
REACTOME_PRESYNAPTIC_DEPOLARIZATION_AND_CALCIUM_CHANNEL_OPENING	-0.00729418	0.324831	0.987483	0.443513	0.0094766
REACTOME_PRESYNAPTIC_FUNCTION_OF_KAINATE_RECEPTORS	-0.0227837	0.339627	0.993683	0.0383954	0.01084
REACTOME_PRE_NOTCH_EXPRESSION_AND_PROCESSING	0.00931163	0.317532	0.989237	0.776385	0.0326842
REACTOME_PRE_NOTCH_PROCESSING_IN_GOLGI	-0.0264011	0.318783	0.989517	0.573324	0.0467068
REACTOME_PROCESSING_AND_ACTIVATION_OF_SUMO	-0.000631765	0.317946	0.988725	0.972366	0.0181863
REACTOME_PROCESSING_OF_CAPPED_INTRONLESS_PRE_MRNA	-0.00405857	0.318819	0.988829	0.707159	0.0107688
REACTOME_PROCESSING_OF_CAPPED_INTRON_CONTAINING_PRE_MRNA	-0.00173189	0.319598	0.989528	0.513919	0.00264261
REACTOME_PROCESSING_OF_DNA_DOUBLE_STRAND_BREAK_ENDS	0.00425876	0.320345	0.990021	0.418051	0.00523453
REACTOME_PROCESSING_OF_INTRONLESS_PRE_MRNAS	-0.000637484	0.317875	0.988767	0.958933	0.0123452
REACTOME_PROCESSIVE_SYNTHESIS_ON_THE_C_STRAND_OF_THE_TELOMERE	0.0322214	0.338689	0.990953	0.067761	0.0174253
REACTOME_PROCESSIVE_SYNTHESIS_ON_THE_LAGGING_STRAND	0.00929961	0.316927	0.989642	0.740424	0.0279833
REACTOME_PROGRAMMED_CELL_DEATH	-0.000701592	0.318462	0.988618	0.840113	0.00346739
REACTOME_PROLACTIN_RECEPTOR_SIGNALING	0.0341556	0.356012	0.990386	0.0187256	0.0142623
REACTOME_PROLONGED_ERK_ACTIVATION_EVENTS	0.0216883	0.329787	0.996271	0.0492237	0.0108773
REACTOME_PROPIONYL_COA_CATABOLISM	0.00734551	0.318895	0.98855	0.778339	0.0260166
REACTOME_PROSTACYCLIN_SIGNALLING_THROUGH_PROSTACYCLIN_RECEPTOR	-0.0169224	0.321271	0.994329	0.149949	0.0116526
REACTOME_PROSTANOID_LIGAND_RECEPTORS	0.00635677	0.318163	0.988767	0.841251	0.0316446
REACTOME_PROTEIN_HYDROXYLATION	-0.00841626	0.321318	0.988778	0.50068	0.0124468
REACTOME_PROTEIN_LOCALIZATION	0.00397918	0.318714	0.989184	0.638903	0.00845114
REACTOME_PROTEIN_METHYLATION	-0.00574256	0.31934	0.989029	0.609461	0.0112016
REACTOME_PROTEIN_PROTEIN_INTERACTIONS_AT_SYNAPSES	-0.000697718	0.320768	0.987804	0.713036	0.00189105
REACTOME_PROTEIN_REPAIR	0.00582778	0.317626	0.98905	0.834264	0.0277711
REACTOME_PROTEIN_UBIQUITINATION	-0.000374559	0.317577	0.988913	0.964884	0.00848387
REACTOME_PTEN_REGULATION	-0.00014861	0.317806	0.988794	0.978121	0.00540374
REACTOME_PTK6_PROMOTES_HIF1A_STABILIZATION	-0.0384887	0.322764	0.991928	0.218643	0.031067
REACTOME_PTK6_REGULATES_CELL_CYCLE	0.0778894	0.332671	0.990966	0.111106	0.0484014
REACTOME_PTK6_REGULATES_PROTEINS_INVOLVED_IN_RNA_PROCESSING	-0.018227	0.319082	0.988828	0.675487	0.043396
REACTOME_PTK6_REGULATES_RHO_GTPASES_RAS_GTPASE_AND_MAP_KINASES	-0.0096058	0.319863	0.988593	0.641836	0.0205812
REACTOME_PTK6_REGULATES_RTKS_AND_THEIR_EFFECTORS_AKT1_AND_DOK1	0.000273509	0.31786	0.988765	0.987328	0.0171727
REACTOME_PURINE_CATABOLISM	0.0092891	0.317947	0.989739	0.604633	0.0178774
REACTOME_PURINE_RIBONUCLEOSIDE_MONOPHOSPHATE_BIOSYNTHESIS	0.0399531	0.33246	0.993639	0.0685274	0.0216679
REACTOME_PURINE_SALVAGE	0.00507426	0.319192	0.988379	0.784854	0.0185311
REACTOME_PYRIMIDINE_CATABOLISM	-0.000453263	0.317735	0.988827	0.988931	0.0325795
REACTOME_PYRIMIDINE_SALVAGE	-0.00256788	0.317142	0.989238	0.86185	0.0147137
REACTOME_PYROPTOSIS	-0.00501551	0.319126	0.988915	0.651899	0.0110802
REACTOME_PYRUVATE_METABOLISM	-0.011678	0.31464	0.993693	0.316356	0.0115894
REACTOME_PYRUVATE_METABOLISM_AND_CITRIC_ACID_TCA_CYCLE	-0.0186389	0.326812	1	0.0265388	0.00826292
REACTOME_RAB_GEFS_EXCHANGE_GTP_FOR_GDP_ON_RABS	0.0034825	0.323802	0.987366	0.514983	0.00532726
REACTOME_RAB_GERANYLGERANYLATION	-0.0064991	0.314112	0.99229	0.480455	0.00917238
REACTOME_RAB_REGULATION_OF_TRAFFICKING	0.0016091	0.319748	0.988265	0.731316	0.00467142
REACTOME_RAC1_GTPASE_CYCLE	0.00167214	0.318127	0.990827	0.442043	0.00216543
REACTOME_RAC2_GTPASE_CYCLE	-0.00160402	0.321791	0.987303	0.702655	0.00418837
REACTOME_RAC3_GTPASE_CYCLE	-0.00245485	0.325214	0.986415	0.536912	0.00396012
REACTOME_RAF_ACTIVATION	0.00146294	0.316134	0.989961	0.760475	0.00478405
REACTOME_RAF_INDEPENDENT_MAPK1_3_ACTIVATION	0.04351	0.351605	0.994575	0.0127639	0.0171188
REACTOME_RAP1_SIGNALLING	-0.0064313	0.315385	0.991538	0.50742	0.00966312
REACTOME_RAS_PROCESSING	-0.0109514	0.322834	0.989781	0.338582	0.0113822
REACTOME_RA_BIOSYNTHESIS_PATHWAY	0.00206978	0.318934	0.988316	0.874704	0.0130882
REACTOME_REACTIONS_SPECIFIC_TO_THE_COMPLEX_N_GLYCAN_SYNTHESIS_PATHWAY	0.0091774	0.32178	0.987687	0.625382	0.0187317
REACTOME_RECEPTOR_MEDIATED_MITOPHAGY	-0.0115654	0.320898	0.988393	0.583889	0.0210388
REACTOME_RECEPTOR_TYPE_TYROSINE_PROTEIN_PHOSPHATASES	-0.00359287	0.319153	0.990352	0.441775	0.00465004
REACTOME_RECOGNITION_OF_DNA_DAMAGE_BY_PCNA_CONTAINING_REPLICATION_COMPLEX	0.0105353	0.323109	0.989044	0.384508	0.0120551
REACTOME_RECRUITMENT_OF_NUMA_TO_MITOTIC_CENTROSOMES	0.000620913	0.316897	0.98945	0.815284	0.00264998
REACTOME_RECYCLING_OF_BILE_ACIDS_AND_SALTS	-0.0162671	0.310905	0.998352	0.137816	0.0108632
REACTOME_RECYCLING_OF_EIF2_GDP	-0.0396951	0.327035	0.988235	0.302433	0.0382698
REACTOME_RECYCLING_PATHWAY_OF_L1	-0.00635436	0.318558	0.989648	0.569893	0.0111416
REACTOME_REDUCTION_OF_CYTOSOLIC_CA_LEVELS	-0.00580337	0.320629	0.988459	0.595645	0.0108965
REACTOME_REELIN_SIGNALLING_PATHWAY	-0.00579712	0.321346	0.987626	0.68303	0.0141506
REACTOME_REGULATED_NECROSIS	-0.00169953	0.318382	0.988738	0.804879	0.00685912
REACTOME_REGULATED_PROTEOLYSIS_OF_P75NTR	-0.00529795	0.319169	0.988494	0.75108	0.0166499
REACTOME_REGULATION_BY_C_FLIP	-0.00631646	0.319504	0.988478	0.708153	0.0168197
REACTOME_REGULATION_OF_APC_C_ACTIVATORS_BETWEEN_G1_S_AND_EARLY_ANAPHASE	0.00150519	0.318391	0.988612	0.862753	0.00868184
REACTOME_REGULATION_OF_BACH1_ACTIVITY	0.0183053	0.323778	0.992272	0.186036	0.0137356
REACTOME_REGULATION_OF_CDH11_EXPRESSION_AND_FUNCTION	0.00986527	0.322101	0.989331	0.402812	0.0117357
REACTOME_REGULATION_OF_CDH11_FUNCTION	0.000418411	0.317925	0.988734	0.979072	0.0159053
REACTOME_REGULATION_OF_CHOLESTEROL_BIOSYNTHESIS_BY_SREBP_SREBF	-0.027102	0.327788	0.989713	0.21355	0.0216327
REACTOME_REGULATION_OF_CYTOSKELETAL_REMODELING_AND_CELL_SPREADING_BY_IPP_COMPLEX_COMPONENTS	-0.00425045	0.317699	0.98929	0.733086	0.0124248
REACTOME_REGULATION_OF_EXPRESSION_OF_SLITS_AND_ROBOS	-0.0108144	0.318308	0.989668	0.586518	0.019811
REACTOME_REGULATION_OF_FOXO_TRANSCRIPTIONAL_ACTIVITY_BY_ACETYLATION	0.0392334	0.33087	0.988276	0.20882	0.0309902
REACTOME_REGULATION_OF_FZD_BY_UBIQUITINATION	0.0158364	0.32323	0.987991	0.478092	0.0222302
REACTOME_REGULATION_OF_GENE_EXPRESSION_BY_HYPOXIA_INDUCIBLE_FACTOR	-0.0108548	0.319771	0.988793	0.613019	0.0213863
REACTOME_REGULATION_OF_HSF1_MEDIATED_HEAT_SHOCK_RESPONSE	0.00481247	0.321518	0.987938	0.605762	0.00929096
REACTOME_REGULATION_OF_IFNA_IFNB_SIGNALING	0.0265979	0.357374	0.984329	0.0396686	0.0127393
REACTOME_REGULATION_OF_IFNG_SIGNALING	0.000296392	0.317888	0.98875	0.993204	0.0346977
REACTOME_REGULATION_OF_INNATE_IMMUNE_RESPONSES_TO_CYTOSOLIC_DNA	0.00628737	0.317666	0.989421	0.701611	0.016357
REACTOME_REGULATION_OF_INSULIN_LIKE_GROWTH_FACTOR_IGF_TRANSPORT_AND_UPTAKE_BY_INSULIN_LIKE_GROWTH_FACTOR_BINDING_PROTEINS_IGFBPS	-0.00725901	0.320241	0.993801	0.183976	0.00542116
REACTOME_REGULATION_OF_INSULIN_SECRETION	-0.00781845	0.332442	0.992545	0.0846797	0.00448405
REACTOME_REGULATION_OF_KIT_SIGNALING	-0.000301542	0.318017	0.988687	0.982343	0.013587
REACTOME_REGULATION_OF_LIPID_METABOLISM_BY_PPARALPHA	-0.00117227	0.318575	0.988505	0.87119	0.00720888
REACTOME_REGULATION_OF_LOCALIZATION_OF_FOXO_TRANSCRIPTION_FACTORS	-0.0017347	0.317549	0.988939	0.944329	0.0247716
REACTOME_REGULATION_OF_MRNA_STABILITY_BY_PROTEINS_THAT_BIND_AU_RICH_ELEMENTS	-0.0139597	0.327866	0.998117	0.0377714	0.00661972
REACTOME_REGULATION_OF_NF_KAPPA_B_SIGNALING	-0.0173417	0.326951	0.99048	0.199407	0.0134135
REACTOME_REGULATION_OF_PLK1_ACTIVITY_AT_G2_M_TRANSITION	0.00141563	0.316952	0.990331	0.58382	0.00257471
REACTOME_REGULATION_OF_PTEN_GENE_TRANSCRIPTION	0.000120062	0.317876	0.988758	0.982608	0.00549224
REACTOME_REGULATION_OF_PTEN_LOCALIZATION	0.00891021	0.315694	0.990775	0.609477	0.0173812
REACTOME_REGULATION_OF_PTEN_STABILITY_AND_ACTIVITY	-0.00401852	0.316886	0.989724	0.72221	0.0112679
REACTOME_REGULATION_OF_PYRUVATE_DEHYDROGENASE_PDH_COMPLEX	-0.0143083	0.316681	0.99301	0.305294	0.0138769
REACTOME_REGULATION_OF_RAS_BY_GAPS	-0.000885588	0.317836	0.988827	0.909054	0.00773051
REACTOME_REGULATION_OF_RUNX1_EXPRESSION_AND_ACTIVITY	0.0274655	0.322804	0.99251	0.193137	0.0209456
REACTOME_REGULATION_OF_RUNX2_EXPRESSION_AND_ACTIVITY	-0.00046642	0.317864	0.988768	0.969022	0.0119765
REACTOME_REGULATION_OF_RUNX3_EXPRESSION_AND_ACTIVITY	-0.0150156	0.320582	0.993422	0.193933	0.0114718
REACTOME_REGULATION_OF_SIGNALING_BY_CBL	0.0118703	0.3182	0.993492	0.236716	0.00996445
REACTOME_REGULATION_OF_TLR_BY_ENDOGENOUS_LIGAND	-0.00388522	0.316326	0.99069	0.5723	0.00685508
REACTOME_REGULATION_OF_TNFR1_SIGNALING	-0.00206921	0.319245	0.988746	0.675664	0.00492935
REACTOME_REGULATION_OF_TP53_ACTIVITY	0.00338856	0.319912	0.991186	0.336202	0.00350448
REACTOME_REGULATION_OF_TP53_ACTIVITY_THROUGH_ACETYLATION	9.82033e-05	0.317847	0.988771	0.989291	0.00729606
REACTOME_REGULATION_OF_TP53_ACTIVITY_THROUGH_ASSOCIATION_WITH_CO_FACTORS	0.0120925	0.323606	0.989229	0.351035	0.0128986
REACTOME_REGULATION_OF_TP53_ACTIVITY_THROUGH_METHYLATION	0.00306656	0.3183	0.988965	0.741037	0.00925022
REACTOME_REGULATION_OF_TP53_ACTIVITY_THROUGH_PHOSPHORYLATION	0.0100437	0.331619	0.993837	0.0705331	0.00548706
REACTOME_REGULATION_OF_TP53_DEGRADATION	0.00337992	0.316919	0.989845	0.686318	0.00834177
REACTOME_RELAXIN_RECEPTORS	-0.0334936	0.328739	0.987426	0.297131	0.0319365
REACTOME_RELEASE_OF_APOPTOTIC_FACTORS_FROM_THE_MITOCHONDRIA	-0.0118283	0.32133	0.98942	0.430001	0.0149196
REACTOME_RELEASE_OF_HH_NP_FROM_THE_SECRETING_CELL	-0.0449862	0.316613	0.99303	0.305879	0.0436831
REACTOME_REPRESSION_OF_WNT_TARGET_GENES	-0.0027058	0.319251	0.989178	0.591275	0.00502061
REACTOME_RESOLUTION_OF_AP_SITES_VIA_THE_MULTIPLE_NUCLEOTIDE_PATCH_REPLACEMENT_PATHWAY	0.00903424	0.321358	0.988524	0.530519	0.0143474
REACTOME_RESOLUTION_OF_D_LOOP_STRUCTURES	0.00681108	0.322181	0.991084	0.274987	0.00620084
REACTOME_RESOLUTION_OF_SISTER_CHROMATID_COHESION	0.00228077	0.322453	0.988698	0.445931	0.002979
REACTOME_RESPIRATORY_ELECTRON_TRANSPORT	-0.00318499	0.318977	0.989024	0.644871	0.00688687
REACTOME_RESPIRATORY_ELECTRON_TRANSPORT_ATP_SYNTHESIS_BY_CHEMIOSMOTIC_COUPLING_AND_HEAT_PRODUCTION_BY_UNCOUPLING_PROTEINS	-0.00638009	0.326755	0.989312	0.253361	0.00554951
REACTOME_RESPONSE_TO_ELEVATED_PLATELET_CYTOSOLIC_CA2	-0.00490452	0.317424	0.995636	0.155096	0.00342033
REACTOME_RETROGRADE_NEUROTROPHIN_SIGNALLING	-0.0202671	0.327361	0.990574	0.188827	0.0153052
REACTOME_RETROGRADE_TRANSPORT_AT_THE_TRANS_GOLGI_NETWORK	-0.00965379	0.320307	0.990976	0.338379	0.0100293
REACTOME_RET_SIGNALING	0.0107056	0.332887	0.990051	0.128335	0.0069744
REACTOME_REVERSIBLE_HYDRATION_OF_CARBON_DIOXIDE	0.0217556	0.322855	0.98886	0.41121	0.0263497
REACTOME_RHOA_GTPASE_CYCLE	0.00261399	0.317986	0.992224	0.32236	0.00262672
REACTOME_RHOBTB1_GTPASE_CYCLE	-0.000649572	0.318198	0.988624	0.929319	0.0073024
REACTOME_RHOBTB2_GTPASE_CYCLE	7.16582e-06	0.317844	0.988772	0.999264	0.00774339
REACTOME_RHOBTB3_ATPASE_CYCLE	-0.0110393	0.316071	0.990416	0.647101	0.0240324
REACTOME_RHOBTB_GTPASE_CYCLE	-0.00122427	0.31908	0.988277	0.85364	0.00661723
REACTOME_RHOB_GTPASE_CYCLE	0.00336429	0.316132	0.991236	0.502906	0.00500146
REACTOME_RHOC_GTPASE_CYCLE	0.00685488	0.319301	0.993746	0.202401	0.00533781
REACTOME_RHOD_GTPASE_CYCLE	0.00357855	0.316419	0.990809	0.546071	0.00590539
REACTOME_RHOF_GTPASE_CYCLE	0.000801227	0.318044	0.988728	0.903746	0.00660663
REACTOME_RHOG_GTPASE_CYCLE	0.00118449	0.31585	0.990164	0.738213	0.003533
REACTOME_RHOH_GTPASE_CYCLE	0.00265252	0.319299	0.988594	0.705114	0.00698685
REACTOME_RHOJ_GTPASE_CYCLE	-0.00533765	0.323269	0.987345	0.554657	0.00900046
REACTOME_RHOQ_GTPASE_CYCLE	0.00288042	0.317006	0.991602	0.41376	0.00350783
REACTOME_RHOU_GTPASE_CYCLE	0.00100456	0.3176	0.989174	0.786964	0.00370587
REACTOME_RHOV_GTPASE_CYCLE	0.00238399	0.319113	0.989566	0.541333	0.00388803
REACTOME_RHO_GTPASES_ACTIVATE_CIT	-0.0228227	0.330587	0.987002	0.267761	0.0204648
REACTOME_RHO_GTPASES_ACTIVATE_FORMINS	0.0033022	0.323342	0.990232	0.293228	0.00312318
REACTOME_RHO_GTPASES_ACTIVATE_IQGAPS	0.00285034	0.319149	0.988284	0.832494	0.013437
REACTOME_RHO_GTPASES_ACTIVATE_KTN1	0.00486018	0.316786	0.990014	0.661303	0.0110563
REACTOME_RHO_GTPASES_ACTIVATE_NADPH_OXIDASES	0.010334	0.318057	0.989912	0.566271	0.0179503
REACTOME_RHO_GTPASES_ACTIVATE_PAKS	0.00992273	0.327374	0.99027	0.19975	0.00768096
REACTOME_RHO_GTPASES_ACTIVATE_PKNS	0.00664548	0.31918	0.988893	0.650825	0.0146327
REACTOME_RHO_GTPASES_ACTIVATE_RHOTEKIN_AND_RHOPHILINS	-0.0190174	0.322728	0.98729	0.606747	0.0368158
REACTOME_RHO_GTPASES_ACTIVATE_ROCKS	0.0246407	0.320206	0.990459	0.383863	0.0281569
REACTOME_RHO_GTPASES_ACTIVATE_WASPS_AND_WAVES	0.000380659	0.317912	0.988752	0.952565	0.00638116
REACTOME_RHO_GTPASE_CYCLE	0.000846178	0.316999	0.991065	0.474166	0.00117726
REACTOME_RHO_GTPASE_EFFECTORS	0.00247857	0.322434	0.991162	0.264111	0.00220548
REACTOME_RIBAVIRIN_ADME	0.0309371	0.324894	0.991846	0.18368	0.0230886
REACTOME_RIPK1_MEDIATED_REGULATED_NECROSIS	0.000525092	0.31781	0.988798	0.960818	0.0106584
REACTOME_RMTS_METHYLATE_HISTONE_ARGININES	0.000731864	0.318305	0.988589	0.910495	0.00649194
REACTOME_RNA_POLYMERASE_III_TRANSCRIPTION	-0.0152187	0.321419	0.992631	0.213203	0.0121382
REACTOME_RNA_POLYMERASE_III_TRANSCRIPTION_INITIATION_FROM_TYPE_1_PROMOTER	-0.00429843	0.316301	0.989876	0.762192	0.0141613
REACTOME_RNA_POLYMERASE_III_TRANSCRIPTION_INITIATION_FROM_TYPE_3_PROMOTER	-0.01847	0.323265	0.993366	0.155229	0.0128849
REACTOME_RNA_POLYMERASE_II_PRE_TRANSCRIPTION_EVENTS	0.00600538	0.322149	0.98852	0.481501	0.00849587
REACTOME_RNA_POLYMERASE_II_PROMOTER_ESCAPE	0.00953257	0.321038	0.989563	0.430005	0.012024
REACTOME_RNA_POLYMERASE_II_TRANSCRIBES_SNRNA_GENES	0.00482918	0.319152	0.989228	0.591202	0.00895877
REACTOME_RNA_POLYMERASE_II_TRANSCRIPTION_TERMINATION	-0.00311536	0.320004	0.988807	0.590385	0.00576668
REACTOME_RNA_POLYMERASE_I_TRANSCRIPTION	-0.0013372	0.317707	0.988962	0.859043	0.00750784
REACTOME_RNA_POLYMERASE_I_TRANSCRIPTION_TERMINATION	-0.00380274	0.317769	0.989178	0.756908	0.0122472
REACTOME_RND1_GTPASE_CYCLE	0.00839503	0.320846	0.997868	0.0693556	0.00456676
REACTOME_RND2_GTPASE_CYCLE	0.00351032	0.319632	0.990566	0.398318	0.00413606
REACTOME_RND3_GTPASE_CYCLE	0.00272704	0.31695	0.990956	0.490793	0.0039413
REACTOME_ROLE_OF_LAT2_NTAL_LAB_ON_CALCIUM_MOBILIZATION	-0.00680912	0.320412	0.98886	0.550438	0.0113601
REACTOME_ROLE_OF_PHOSPHOLIPIDS_IN_PHAGOCYTOSIS	0.00798185	0.32147	0.989619	0.404723	0.00953398
REACTOME_ROS_AND_RNS_PRODUCTION_IN_PHAGOCYTES	-0.0269721	0.331922	1	0.0180128	0.011192
REACTOME_RUNX1_INTERACTS_WITH_CO_FACTORS_WHOSE_PRECISE_EFFECT_ON_RUNX1_TARGETS_IS_NOT_KNOWN	-0.000741916	0.317492	0.989041	0.876688	0.0047676
REACTOME_RUNX1_REGULATES_GENES_INVOLVED_IN_MEGAKARYOCYTE_DIFFERENTIATION_AND_PLATELET_FUNCTION	0.00703955	0.326372	0.987371	0.382692	0.00802422
REACTOME_RUNX1_REGULATES_TRANSCRIPTION_OF_GENES_INVOLVED_IN_DIFFERENTIATION_OF_HSCS	0.0108511	0.326236	0.988661	0.30165	0.0104445
REACTOME_RUNX2_REGULATES_BONE_DEVELOPMENT	0.00676049	0.318732	0.988667	0.766547	0.0227012
REACTOME_RUNX3_REGULATES_CDKN1A_TRANSCRIPTION	0.00117161	0.317712	0.988845	0.967727	0.0288767
REACTOME_RUNX3_REGULATES_NOTCH_SIGNALING	-0.00691276	0.320588	0.988094	0.667892	0.0160585
REACTOME_RUNX3_REGULATES_P14_ARF	0.00364019	0.317281	0.989205	0.842115	0.0182217
REACTOME_RUNX3_REGULATES_WNT_SIGNALING	-0.00212312	0.318533	0.988754	0.770803	0.00726565
REACTOME_RUNX3_REGULATES_YAP1_MEDIATED_TRANSCRIPTION	0.00798192	0.31899	0.988804	0.692044	0.0200867
REACTOME_SCAVENGING_BY_CLASS_A_RECEPTORS	-0.0231217	0.320516	0.992293	0.248959	0.0199244
REACTOME_SCF_BETA_TRCP_MEDIATED_DEGRADATION_OF_EMI1	0.0129166	0.322606	0.989017	0.408384	0.0155496
REACTOME_SCF_SKP2_MEDIATED_DEGRADATION_OF_P27_P21	0.001987	0.31849	0.988574	0.856113	0.0109265
REACTOME_SEALING_OF_THE_NUCLEAR_ENVELOPE_NE_BY_ESCRT_III	-0.00360957	0.316585	0.989549	0.840478	0.0178805
REACTOME_SELECTIVE_AUTOPHAGY	0.00327138	0.321092	0.98776	0.6831	0.0079872
REACTOME_SEMA3A_PAK_DEPENDENT_AXON_REPULSION	-0.00827468	0.324203	0.987367	0.489989	0.0119369
REACTOME_SEMA3A_PLEXIN_REPULSION_SIGNALING_BY_INHIBITING_INTEGRIN_ADHESION	-0.0116664	0.324088	0.989281	0.330584	0.0119254
REACTOME_SEMA4D_INDUCED_CELL_MIGRATION_AND_GROWTH_CONE_COLLAPSE	0.0167869	0.321268	0.993366	0.184715	0.0125581
REACTOME_SEMA4D_IN_SEMAPHORIN_SIGNALING	0.0109383	0.319889	0.990671	0.378389	0.0123557
REACTOME_SEMA4D_MEDIATED_INHIBITION_OF_CELL_ATTACHMENT_AND_MIGRATION	-0.00113395	0.31817	0.988624	0.948529	0.0175164
REACTOME_SEMAPHORIN_INTERACTIONS	-0.00767119	0.323402	0.989296	0.353578	0.00822608
REACTOME_SENESCENCE_ASSOCIATED_SECRETORY_PHENOTYPE_SASP	-0.000762561	0.318249	0.98861	0.917112	0.00730645
REACTOME_SENSING_OF_DNA_DOUBLE_STRAND_BREAKS	0.0414464	0.334439	1	0.0148942	0.0166906
REACTOME_SENSORY_PERCEPTION	0.00100361	0.3255	0.987037	0.451593	0.00132737
REACTOME_SENSORY_PERCEPTION_OF_TASTE	-0.013808	0.319476	0.990306	0.430663	0.0174418
REACTOME_SEPARATION_OF_SISTER_CHROMATIDS	0.00139362	0.320597	0.988463	0.597625	0.00263086
REACTOME_SERINE_BIOSYNTHESIS	-0.0362511	0.32801	0.98864	0.255157	0.0316521
REACTOME_SEROTONIN_AND_MELATONIN_BIOSYNTHESIS	0.0324331	0.324429	0.987913	0.423471	0.0403337
REACTOME_SEROTONIN_NEUROTRANSMITTER_RELEASE_CYCLE	-0.00145902	0.319582	0.988302	0.745331	0.00447808
REACTOME_SEROTONIN_RECEPTORS	-0.0355055	0.313144	1	0.07632	0.0197989
REACTOME_SHC1_EVENTS_IN_EGFR_SIGNALING	-0.0185799	0.322314	0.989564	0.374263	0.020806
REACTOME_SHC1_EVENTS_IN_ERBB2_SIGNALING	-0.00910086	0.318753	0.989963	0.510466	0.0137731
REACTOME_SHC1_EVENTS_IN_ERBB4_SIGNALING	-0.014839	0.323655	0.990161	0.288537	0.0138979
REACTOME_SHC_MEDIATED_CASCADE_FGFR1	-0.000468836	0.317723	0.988837	0.97339	0.0140155
REACTOME_SHC_MEDIATED_CASCADE_FGFR2	-0.046364	0.331178	0.994321	0.0663442	0.0249415
REACTOME_SHC_MEDIATED_CASCADE_FGFR3	-0.00141157	0.317496	0.988986	0.919309	0.0138945
REACTOME_SHC_MEDIATED_CASCADE_FGFR4	-0.0572095	0.346582	1	0.00597221	0.0203093
REACTOME_SHC_RELATED_EVENTS_TRIGGERED_BY_IGF1R	0.0151812	0.321446	0.98832	0.552356	0.0254506
REACTOME_SIALIC_ACID_METABOLISM	-0.0115253	0.328697	0.991203	0.149186	0.00792117
REACTOME_SIGNALING_BY_ACTIVIN	0.0092403	0.319297	0.988611	0.701099	0.023996
REACTOME_SIGNALING_BY_ALK	0.0161653	0.327927	0.98692	0.354411	0.0173648
REACTOME_SIGNALING_BY_BMP	-0.004179	0.315496	0.990358	0.729838	0.012063
REACTOME_SIGNALING_BY_CSF3_G_CSF	-0.000992807	0.317455	0.989009	0.916827	0.00947979
REACTOME_SIGNALING_BY_EGFR	-0.00413708	0.320929	0.988533	0.55994	0.00707034
REACTOME_SIGNALING_BY_ERBB2	-0.00130538	0.318257	0.988636	0.892126	0.00959817
REACTOME_SIGNALING_BY_ERBB4	-0.00151548	0.318647	0.988466	0.872524	0.00941787
REACTOME_SIGNALING_BY_ERYTHROPOIETIN	0.0281717	0.3379	1	0.0114737	0.0109131
REACTOME_SIGNALING_BY_FGFR	-0.00552602	0.316963	0.991423	0.434603	0.00704051
REACTOME_SIGNALING_BY_FGFR1	-0.00683547	0.317787	0.990581	0.489435	0.00984812
REACTOME_SIGNALING_BY_FGFR2	-0.0159617	0.327669	0.99505	0.0756907	0.00888127
REACTOME_SIGNALING_BY_FGFR3	-0.00217319	0.317865	0.988926	0.83658	0.0105048
REACTOME_SIGNALING_BY_FGFR4	-0.0266012	0.332564	0.996068	0.0413585	0.0128514
REACTOME_SIGNALING_BY_GPCR	-0.000869142	0.318871	0.989198	0.621292	0.00175318
REACTOME_SIGNALING_BY_HEDGEHOG	-0.000578378	0.317634	0.988942	0.897145	0.00446149
REACTOME_SIGNALING_BY_HIPPO	-0.00424083	0.318575	0.98909	0.673626	0.0100358
REACTOME_SIGNALING_BY_INSULIN_RECEPTOR	0.00514857	0.325259	0.986965	0.471773	0.0071243
REACTOME_SIGNALING_BY_INTERLEUKINS	0.001922	0.32173	0.989673	0.388831	0.00221946
REACTOME_SIGNALING_BY_MET	0.00543811	0.326001	0.988342	0.328525	0.00553506
REACTOME_SIGNALING_BY_MST1	-0.0381334	0.322205	0.991707	0.24096	0.0323037
REACTOME_SIGNALING_BY_NODAL	-0.000629319	0.317864	0.988763	0.984074	0.0314371
REACTOME_SIGNALING_BY_NOTCH	-0.00144217	0.319001	0.988296	0.865934	0.00851773
REACTOME_SIGNALING_BY_NOTCH1	0.00492101	0.316211	0.990097	0.70833	0.0131122
REACTOME_SIGNALING_BY_NOTCH3	-0.0119086	0.324239	0.987914	0.432519	0.0151035
REACTOME_SIGNALING_BY_NTRK1_TRKA	0.00493922	0.318913	0.991603	0.338569	0.00513339
REACTOME_SIGNALING_BY_NTRK2_TRKB	-0.0151536	0.317619	0.990252	0.545796	0.0249897
REACTOME_SIGNALING_BY_NTRKS	0.00355062	0.318057	0.990315	0.507567	0.00533671
REACTOME_SIGNALING_BY_NUCLEAR_RECEPTORS	-0.000101704	0.317667	0.988866	0.970821	0.00277262
REACTOME_SIGNALING_BY_PDGF	0.0117899	0.327656	0.992462	0.128105	0.00767614
REACTOME_SIGNALING_BY_PTK6	-0.00521142	0.318865	0.989592	0.555323	0.00880242
REACTOME_SIGNALING_BY_RECEPTOR_TYROSINE_KINASES	0.000953682	0.319817	0.988701	0.625588	0.00194769
REACTOME_SIGNALING_BY_RETINOIC_ACID	-0.00317906	0.317041	0.989593	0.738601	0.00949681
REACTOME_SIGNALING_BY_RHO_GTPASES_MIRO_GTPASES_AND_RHOBTB3	0.00108275	0.318985	0.992543	0.272151	0.000979894
REACTOME_SIGNALING_BY_ROBO_RECEPTORS	0.000118637	0.31784	0.988775	0.990165	0.00959772
REACTOME_SIGNALING_BY_SCF_KIT	0.000184573	0.317735	0.988828	0.983687	0.00900179
REACTOME_SIGNALING_BY_TGFB_FAMILY_MEMBERS	0.00437199	0.321942	0.989453	0.398907	0.00515777
REACTOME_SIGNALING_BY_TGF_BETA_RECEPTOR_COMPLEX	0.00264785	0.317811	0.989837	0.598769	0.00501426
REACTOME_SIGNALING_BY_THE_B_CELL_RECEPTOR_BCR	0.00173431	0.31776	0.989168	0.761579	0.00569859
REACTOME_SIGNALING_BY_TYPE_1_INSULIN_LIKE_GROWTH_FACTOR_1_RECEPTOR_IGF1R	0.00676585	0.323537	0.988105	0.449449	0.0089061
REACTOME_SIGNALING_BY_VEGF	0.00281587	0.320014	0.989645	0.47458	0.00392132
REACTOME_SIGNALING_BY_WNT	-0.000936801	0.319057	0.988688	0.71255	0.00253456
REACTOME_SIGNALLING_TO_ERKS	0.0192819	0.332069	0.992018	0.0963791	0.0114743
REACTOME_SIGNALLING_TO_RAS	-0.00593879	0.315697	0.990073	0.79581	0.022881
REACTOME_SIGNAL_AMPLIFICATION	-0.0139291	0.325176	0.991421	0.194886	0.0106647
REACTOME_SIGNAL_ATTENUATION	0.0285838	0.331045	0.988877	0.185041	0.0213993
REACTOME_SIGNAL_REGULATORY_PROTEIN_FAMILY_INTERACTIONS	-0.010422	0.318201	0.989951	0.549503	0.0173469
REACTOME_SIGNAL_TRANSDUCTION_BY_L1	0.00714181	0.321922	0.989632	0.384435	0.00817079
REACTOME_SLBP_DEPENDENT_PROCESSING_OF_REPLICATION_DEPENDENT_HISTONE_PRE_MRNAS	-0.00813435	0.318527	0.98892	0.721684	0.0227637
REACTOME_SLC_MEDIATED_TRANSMEMBRANE_TRANSPORT	0.00217216	0.320923	0.989182	0.476451	0.00303778
REACTOME_SMAC_XIAP_REGULATED_APOPTOTIC_RESPONSE	-0.0164956	0.322234	0.989411	0.390133	0.0191011
REACTOME_SMAD2_SMAD3_SMAD4_HETEROTRIMER_REGULATES_TRANSCRIPTION	-0.0052945	0.31956	0.988676	0.65622	0.0118541
REACTOME_SMALL_INTERFERING_RNA_SIRNA_BIOGENESIS	0.0224181	0.319162	0.991729	0.320998	0.0224636
REACTOME_SMOOTH_MUSCLE_CONTRACTION	0.00470561	0.322878	0.989507	0.357091	0.00508315
REACTOME_SNRNP_ASSEMBLY	0.000345824	0.317884	0.988758	0.968894	0.00884326
REACTOME_SODIUM_CALCIUM_EXCHANGERS	-0.0189879	0.320619	0.992363	0.242877	0.0161512
REACTOME_SODIUM_COUPLED_PHOSPHATE_COTRANSPORTERS	-4.57222e-06	0.317815	0.988787	0.999858	0.0255655
REACTOME_SODIUM_COUPLED_SULPHATE_DI_AND_TRI_CARBOXYLATE_TRANSPORTERS	0.0387898	0.320416	0.9896	0.45762	0.0519955
REACTOME_SODIUM_PROTON_EXCHANGERS	0.0171014	0.323293	0.988316	0.441195	0.0221052
REACTOME_SPERM_MOTILITY_AND_TAXES	0.00996243	0.315503	0.995725	0.17922	0.00735872
REACTOME_SPHINGOLIPID_DE_NOVO_BIOSYNTHESIS	0.0114418	0.327311	0.989753	0.221406	0.00929149
REACTOME_SPHINGOLIPID_METABOLISM	-0.00210426	0.316567	0.989884	0.720475	0.00586208
REACTOME_SPRY_REGULATION_OF_FGF_SIGNALING	-0.0146822	0.324906	0.988153	0.382298	0.016722
REACTOME_STABILIZATION_OF_P53	0.00982902	0.323761	0.988777	0.379495	0.0111286
REACTOME_STIMULI_SENSING_CHANNELS	-0.000505236	0.317631	0.988957	0.886842	0.0035403
REACTOME_STING_MEDIATED_INDUCTION_OF_HOST_IMMUNE_RESPONSES	0.0234866	0.324344	0.991365	0.212398	0.0186993
REACTOME_STRIATED_MUSCLE_CONTRACTION	-0.000949365	0.318567	0.9885	0.876472	0.00608994
REACTOME_SULFIDE_OXIDATION_TO_SULFATE	0.0184824	0.319311	0.989162	0.588914	0.0340765
REACTOME_SULFUR_AMINO_ACID_METABOLISM	0.0220216	0.323493	0.994693	0.114933	0.0138328
REACTOME_SUMOYLATION	0.000286787	0.318049	0.988691	0.939965	0.00379718
REACTOME_SUMOYLATION_OF_CHROMATIN_ORGANIZATION_PROTEINS	-0.00258859	0.317847	0.98908	0.776787	0.00910288
REACTOME_SUMOYLATION_OF_DNA_DAMAGE_RESPONSE_AND_REPAIR_PROTEINS	0.00398325	0.322615	0.990066	0.326103	0.00403391
REACTOME_SUMOYLATION_OF_DNA_REPLICATION_PROTEINS	0.0137479	0.328448	0.991076	0.15612	0.00961163
REACTOME_SUMOYLATION_OF_IMMUNE_RESPONSE_PROTEINS	-0.00299472	0.318516	0.988605	0.833392	0.0141949
REACTOME_SUMOYLATION_OF_INTRACELLULAR_RECEPTORS	-0.00678843	0.321666	0.990345	0.338309	0.00705148
REACTOME_SUMOYLATION_OF_RNA_BINDING_PROTEINS	-0.000612034	0.317778	0.988831	0.93521	0.00750761
REACTOME_SUMOYLATION_OF_SUMOYLATION_PROTEINS	0.0124437	0.323628	0.990489	0.270698	0.0112273
REACTOME_SUMOYLATION_OF_TRANSCRIPTION_COFACTORS	-0.00645329	0.317935	0.991241	0.408295	0.0077673
REACTOME_SUMOYLATION_OF_TRANSCRIPTION_FACTORS	-0.0124309	0.320543	0.989711	0.439342	0.0160029
REACTOME_SUMOYLATION_OF_UBIQUITINYLATION_PROTEINS	0.0119474	0.325775	0.990834	0.207179	0.00940291
REACTOME_SUMO_IS_PROTEOLYTICALLY_PROCESSED	-0.0124962	0.320973	0.988214	0.607124	0.0242168
REACTOME_SUMO_IS_TRANSFERRED_FROM_E1_TO_E2_UBE2I_UBC9	0.0150101	0.318992	0.989077	0.632877	0.0313144
REACTOME_SURFACTANT_METABOLISM	-0.011099	0.322529	0.992962	0.18009	0.00821482
REACTOME_SWITCHING_OF_ORIGINS_TO_A_POST_REPLICATIVE_STATE	0.00562728	0.32275	0.988815	0.42018	0.00694844
REACTOME_SYNAPTIC_ADHESION_LIKE_MOLECULES	-0.00338315	0.320087	0.989013	0.551822	0.00566404
REACTOME_SYNDECAN_INTERACTIONS	-0.00492535	0.318128	0.989129	0.718856	0.0136386
REACTOME_SYNTHESIS_OF_12_EICOSATETRAENOIC_ACID_DERIVATIVES	0.00481397	0.31885	0.988388	0.857634	0.0267581
REACTOME_SYNTHESIS_OF_15_EICOSATETRAENOIC_ACID_DERIVATIVES	0.0172812	0.321518	0.988291	0.551304	0.0288944
REACTOME_SYNTHESIS_OF_16_20_HYDROXYEICOSATETRAENOIC_ACIDS_HETE	-0.00596592	0.317834	0.989241	0.728256	0.0171168
REACTOME_SYNTHESIS_OF_5_EICOSATETRAENOIC_ACIDS	-0.0940626	0.31968	0.995914	0.120276	0.0599637
REACTOME_SYNTHESIS_OF_ACTIVE_UBIQUITIN_ROLES_OF_E1_AND_E2_ENZYMES	-0.00781061	0.315371	0.991585	0.501596	0.0115759
REACTOME_SYNTHESIS_OF_BILE_ACIDS_AND_BILE_SALTS	-0.015242	0.318291	0.997043	0.103603	0.0092685
REACTOME_SYNTHESIS_OF_BILE_ACIDS_AND_BILE_SALTS_VIA_24_HYDROXYCHOLESTEROL	-0.00882347	0.316787	0.989995	0.665635	0.0203498
REACTOME_SYNTHESIS_OF_BILE_ACIDS_AND_BILE_SALTS_VIA_27_HYDROXYCHOLESTEROL	-0.00755872	0.316197	0.990788	0.565827	0.0131146
REACTOME_SYNTHESIS_OF_BILE_ACIDS_AND_BILE_SALTS_VIA_7ALPHA_HYDROXYCHOLESTEROL	-0.0124338	0.313439	0.994188	0.3148	0.0122996
REACTOME_SYNTHESIS_OF_DIPHTHAMIDE_EEF2	0.0298202	0.320078	0.989419	0.497889	0.0438143
REACTOME_SYNTHESIS_OF_DOLICHYL_PHOSPHATE	-0.0701383	0.339584	0.991883	0.0535753	0.035854
REACTOME_SYNTHESIS_OF_EPOXY_EET_AND_DIHYDROXYEICOSATRIENOIC_ACIDS_DHET	-0.00285932	0.317897	0.988802	0.903646	0.0235524
REACTOME_SYNTHESIS_OF_GLYCOSYLPHOSPHATIDYLINOSITOL_GPI	0.0115292	0.314652	0.992451	0.432387	0.0146181
REACTOME_SYNTHESIS_OF_IP2_IP_AND_INS_IN_THE_CYTOSOL	-0.0209478	0.338319	0.985224	0.174533	0.0153047
REACTOME_SYNTHESIS_OF_IP3_AND_IP4_IN_THE_CYTOSOL	-0.00520577	0.322673	0.987599	0.56377	0.00898445
REACTOME_SYNTHESIS_OF_KETONE_BODIES	0.0327131	0.328622	0.988985	0.22618	0.0268427
REACTOME_SYNTHESIS_OF_LEUKOTRIENES_LT_AND_EOXINS_EX	-0.00453383	0.318752	0.989863	0.52412	0.00708929
REACTOME_SYNTHESIS_OF_LIPOXINS_LX	-0.0366287	0.317273	0.991951	0.369489	0.0406081
REACTOME_SYNTHESIS_OF_PA	-0.0018194	0.316889	0.989346	0.871878	0.011249
REACTOME_SYNTHESIS_OF_PC	0.00304682	0.319574	0.988568	0.678217	0.0073194
REACTOME_SYNTHESIS_OF_PE	0.00626745	0.320709	0.988394	0.599511	0.0118929
REACTOME_SYNTHESIS_OF_PI	-0.00844781	0.319621	0.988903	0.606923	0.0163621
REACTOME_SYNTHESIS_OF_PIPS_AT_THE_EARLY_ENDOSOME_MEMBRANE	0.00927949	0.323823	0.989219	0.343982	0.0097536
REACTOME_SYNTHESIS_OF_PIPS_AT_THE_ER_MEMBRANE	0.0195598	0.319084	0.991406	0.347999	0.0207319
REACTOME_SYNTHESIS_OF_PIPS_AT_THE_GOLGI_MEMBRANE	0.0215375	0.336315	0.992699	0.0600902	0.0113094
REACTOME_SYNTHESIS_OF_PIPS_AT_THE_LATE_ENDOSOME_MEMBRANE	0.0183197	0.32812	0.989627	0.210506	0.0145247
REACTOME_SYNTHESIS_OF_PIPS_AT_THE_PLASMA_MEMBRANE	-0.000618795	0.318348	0.988641	0.858914	0.00347105
REACTOME_SYNTHESIS_OF_PROSTAGLANDINS_PG_AND_THROMBOXANES_TX	-0.00240792	0.31707	0.98924	0.883329	0.0163612
REACTOME_SYNTHESIS_OF_PYROPHOSPHATES_IN_THE_CYTOSOL	0.0143254	0.317726	0.992711	0.295666	0.0136179
REACTOME_SYNTHESIS_OF_SUBSTRATES_IN_N_GLYCAN_BIOSYTHESIS	-0.00943728	0.324229	0.993409	0.141655	0.00636441
REACTOME_SYNTHESIS_OF_UDP_N_ACETYL_GLUCOSAMINE	0.0038755	0.318947	0.988289	0.887709	0.0273677
REACTOME_SYNTHESIS_OF_VERY_LONG_CHAIN_FATTY_ACYL_COAS	0.00377735	0.319705	0.988353	0.713882	0.0102696
REACTOME_SYNTHESIS_SECRETION_AND_DEACYLATION_OF_GHRELIN	-0.0330226	0.326677	0.994613	0.0899392	0.0192621
REACTOME_S_PHASE	0.00782242	0.336185	0.989678	0.103522	0.00475561
REACTOME_TACHYKININ_RECEPTORS_BIND_TACHYKININS	0.0368515	0.32334	0.988391	0.431698	0.0466546
REACTOME_TAK1_DEPENDENT_IKK_AND_NF_KAPPA_B_ACTIVATION	-0.000929495	0.318529	0.988487	0.899645	0.0073495
REACTOME_TANDEM_PORE_DOMAIN_POTASSIUM_CHANNELS	-0.0564885	0.336711	0.989454	0.102849	0.034274
REACTOME_TBC_RABGAPS	-0.000953642	0.318192	0.988659	0.899014	0.00749309
REACTOME_TCF_DEPENDENT_SIGNALING_IN_RESPONSE_TO_WNT	0.000110042	0.31786	0.988769	0.970233	0.00294064
REACTOME_TCR_SIGNALING	0.000103832	0.317875	0.988758	0.983293	0.00494461
REACTOME_TELOMERE_C_STRAND_LAGGING_STRAND_SYNTHESIS	0.00846442	0.320004	0.989669	0.472317	0.011727
REACTOME_TELOMERE_C_STRAND_SYNTHESIS_INITIATION	0.00543547	0.315551	0.990263	0.751579	0.0171175
REACTOME_TELOMERE_EXTENSION_BY_TELOMERASE	0.00664807	0.324295	0.987638	0.45625	0.00888419
REACTOME_TELOMERE_MAINTENANCE	0.00512436	0.323295	0.988341	0.438673	0.00658717
REACTOME_TERMINAL_PATHWAY_OF_COMPLEMENT	-0.0589214	0.327227	0.99559	0.0698938	0.0321153
REACTOME_TERMINATION_OF_O_GLYCAN_BIOSYNTHESIS	0.00837847	0.323045	0.988345	0.450955	0.0110657
REACTOME_TERMINATION_OF_TRANSLESION_DNA_SYNTHESIS	0.00212678	0.318636	0.988487	0.863272	0.0123142
REACTOME_TETRAHYDROBIOPTERIN_BH4_SYNTHESIS_RECYCLING_SALVAGE_AND_REGULATION	0.00515018	0.31855	0.988789	0.756754	0.016576
REACTOME_TGF_BETA_RECEPTOR_SIGNALING_ACTIVATES_SMADS	-0.00238628	0.317113	0.989458	0.771158	0.00817922
REACTOME_TGF_BETA_RECEPTOR_SIGNALING_IN_EMT_EPITHELIAL_TO_MESENCHYMAL_TRANSITION	-0.00429074	0.319437	0.988395	0.739677	0.0128728
REACTOME_THE_ACTIVATION_OF_ARYLSULFATASES	-0.0347055	0.323562	0.996324	0.0798168	0.0195855
REACTOME_THE_CANONICAL_RETINOID_CYCLE_IN_RODS_TWILIGHT_VISION	0.00639593	0.319393	0.989211	0.57441	0.0113474
REACTOME_THE_CITRIC_ACID_TCA_CYCLE_AND_RESPIRATORY_ELECTRON_TRANSPORT	-0.00801681	0.330076	0.994428	0.0709314	0.00438606
REACTOME_THE_FATTY_ACID_CYCLING_MODEL	-0.00973089	0.320246	0.987953	0.746734	0.030038
REACTOME_THE_NLRP3_INFLAMMASOME	0.00471682	0.318164	0.988827	0.813347	0.0199179
REACTOME_THE_PHOTOTRANSDUCTION_CASCADE	-0.0163654	0.326596	0.994769	0.0876065	0.00947527
REACTOME_THE_RETINOID_CYCLE_IN_CONES_DAYLIGHT_VISION	-0.0724437	0.332268	0.997888	0.0283423	0.0325027
REACTOME_THE_ROLE_OF_GTSE1_IN_G2_M_PROGRESSION_AFTER_G2_CHECKPOINT	-0.00892595	0.316783	0.993153	0.292318	0.00842606
REACTOME_THROMBIN_SIGNALLING_THROUGH_PROTEINASE_ACTIVATED_RECEPTORS_PARS	-0.0165733	0.33083	0.992997	0.0886448	0.00962755
REACTOME_THROMBOXANE_SIGNALLING_THROUGH_TP_RECEPTOR	-0.0222797	0.330753	0.995446	0.0544244	0.0114304
REACTOME_THYROXINE_BIOSYNTHESIS	-0.0121658	0.317736	0.989895	0.59494	0.0227989
REACTOME_TIE2_SIGNALING	0.0119237	0.321559	0.98987	0.379233	0.0134928
REACTOME_TIGHT_JUNCTION_INTERACTIONS	-0.00293923	0.318671	0.988508	0.842349	0.0147351
REACTOME_TNFR1_INDUCED_NF_KAPPA_B_SIGNALING_PATHWAY	0.00384803	0.317574	0.989891	0.609746	0.00751203
REACTOME_TNFR1_INDUCED_PROAPOPTOTIC_SIGNALING	0.0029154	0.317957	0.989271	0.703715	0.00764122
REACTOME_TNFR1_MEDIATED_CERAMIDE_PRODUCTION	-0.0386145	0.31681	0.991338	0.451877	0.0511036
REACTOME_TNFR2_NON_CANONICAL_NF_KB_PATHWAY	-0.00928739	0.32182	0.992159	0.227092	0.00763587
REACTOME_TNFS_BIND_THEIR_PHYSIOLOGICAL_RECEPTORS	-0.00506689	0.317012	0.989415	0.806021	0.0205725
REACTOME_TNF_RECEPTOR_SUPERFAMILY_TNFSF_MEMBERS_MEDIATING_NON_CANONICAL_NF_KB_PATHWAY	-0.0220466	0.319289	0.992216	0.284341	0.0204682
REACTOME_TNF_SIGNALING	-0.00101907	0.318438	0.988655	0.828653	0.00469474
REACTOME_TOLL_LIKE_RECEPTOR_4_TLR4_CASCADE	0.00227934	0.317525	0.990471	0.520399	0.00353227
REACTOME_TOLL_LIKE_RECEPTOR_9_TLR9_CASCADE	0.00489668	0.319984	0.993313	0.209443	0.00387321
REACTOME_TOLL_LIKE_RECEPTOR_CASCADES	0.00093048	0.318242	0.989044	0.726693	0.00265372
REACTOME_TP53_REGULATES_METABOLIC_GENES	0.000951383	0.31713	0.989196	0.894211	0.00713402
REACTOME_TP53_REGULATES_TRANSCRIPTION_OF_ADDITIONAL_CELL_CYCLE_GENES_WHOSE_EXACT_ROLE_IN_THE_P53_PATHWAY_REMAIN_UNCERTAIN	-0.00221009	0.319019	0.988353	0.831464	0.0103542
REACTOME_TP53_REGULATES_TRANSCRIPTION_OF_CELL_CYCLE_GENES	-0.00203434	0.318804	0.988454	0.835831	0.00978813
REACTOME_TP53_REGULATES_TRANSCRIPTION_OF_CELL_DEATH_GENES	-0.0133809	0.320823	0.990464	0.359437	0.0145255
REACTOME_TP53_REGULATES_TRANSCRIPTION_OF_DNA_REPAIR_GENES	0.00749696	0.325238	0.987096	0.459788	0.010098
REACTOME_TP53_REGULATES_TRANSCRIPTION_OF_GENES_INVOLVED_IN_CYTOCHROME_C_RELEASE	-0.0228792	0.323068	0.991384	0.237794	0.0192503
REACTOME_TP53_REGULATES_TRANSCRIPTION_OF_GENES_INVOLVED_IN_G1_CELL_CYCLE_ARREST	0.0215488	0.319335	0.989878	0.48584	0.0307902
REACTOME_TP53_REGULATES_TRANSCRIPTION_OF_GENES_INVOLVED_IN_G2_CELL_CYCLE_ARREST	-0.0205023	0.318279	0.9904	0.48334	0.0291272
REACTOME_TRAF6_MEDIATED_INDUCTION_OF_TAK1_COMPLEX_WITHIN_TLR4_COMPLEX	0.0290064	0.325737	0.992998	0.135514	0.0192558
REACTOME_TRAF6_MEDIATED_NF_KB_ACTIVATION	0.00426575	0.319029	0.988617	0.735741	0.0125998
REACTOME_TRAFFICKING_AND_PROCESSING_OF_ENDOSOMAL_TLR	0.0194926	0.323322	0.988115	0.459829	0.0262578
REACTOME_TRAFFICKING_OF_AMPA_RECEPTORS	-4.31653e-05	0.317913	0.988738	0.992448	0.00454754
REACTOME_TRAFFICKING_OF_GLUR2_CONTAINING_AMPA_RECEPTORS	-0.00850993	0.319137	0.990003	0.482219	0.0120589
REACTOME_TRAIL_SIGNALING	-0.00275442	0.318188	0.988659	0.900806	0.0220353
REACTOME_TRANSCRIPTIONAL_ACTIVATION_OF_MITOCHONDRIAL_BIOGENESIS	-0.0142042	0.331284	0.985476	0.326095	0.0143846
REACTOME_TRANSCRIPTIONAL_ACTIVITY_OF_SMAD2_SMAD3_SMAD4_HETEROTRIMER	0.00318128	0.316193	0.990439	0.630155	0.00658406
REACTOME_TRANSCRIPTIONAL_REGULATION_BY_E2F6	-0.0125516	0.337881	0.989359	0.0947489	0.00743207
REACTOME_TRANSCRIPTIONAL_REGULATION_BY_MECP2	0.00235666	0.318493	0.988461	0.94594	0.0346583
REACTOME_TRANSCRIPTIONAL_REGULATION_BY_NPAS4	0.0167747	0.319443	0.991607	0.320815	0.0168024
REACTOME_TRANSCRIPTIONAL_REGULATION_BY_RUNX1	0.00459764	0.332809	0.987387	0.203688	0.00359044
REACTOME_TRANSCRIPTIONAL_REGULATION_BY_RUNX2	-0.000285288	0.317767	0.988814	0.978796	0.0107039
REACTOME_TRANSCRIPTIONAL_REGULATION_BY_RUNX3	-0.00503185	0.324794	0.98902	0.324539	0.00507931
REACTOME_TRANSCRIPTIONAL_REGULATION_BY_SMALL_RNAS	0.012323	0.330252	0.991078	0.1336	0.00814004
REACTOME_TRANSCRIPTIONAL_REGULATION_BY_THE_AP_2_TFAP2_FAMILY_OF_TRANSCRIPTION_FACTORS	-0.0178733	0.324056	0.990641	0.252112	0.0155053
REACTOME_TRANSCRIPTIONAL_REGULATION_BY_TP53	0.00145594	0.316751	0.99031	0.604367	0.00279999
REACTOME_TRANSCRIPTIONAL_REGULATION_OF_GRANULOPOIESIS	0.00623672	0.31838	0.989075	0.700329	0.0161523
REACTOME_TRANSCRIPTION_COUPLED_NUCLEOTIDE_EXCISION_REPAIR_TC_NER	0.00147342	0.318837	0.988412	0.847881	0.00765881
REACTOME_TRANSFERRIN_ENDOCYTOSIS_AND_RECYCLING	-0.0463458	0.371846	1	0.000887441	0.0134726
REACTOME_TRANSLATION	-0.0015741	0.32532	0.990438	0.233261	0.00131157
REACTOME_TRANSLESION_SYNTHESIS_BY_POLH	0.00504198	0.320557	0.987703	0.773395	0.0174575
REACTOME_TRANSLESION_SYNTHESIS_BY_POLK	-0.0159256	0.322627	0.990238	0.314199	0.015734
REACTOME_TRANSLESION_SYNTHESIS_BY_Y_FAMILY_DNA_POLYMERASES_BYPASSES_LESIONS_ON_DNA_TEMPLATE	0.000773232	0.318033	0.988695	0.945894	0.0113618
REACTOME_TRANSLOCATION_OF_ZAP_70_TO_IMMUNOLOGICAL_SYNAPSE	-0.000517397	0.31773	0.988832	0.978283	0.0189538
REACTOME_TRANSMISSION_ACROSS_CHEMICAL_SYNAPSES	-0.0018735	0.329415	0.986538	0.326429	0.00189862
REACTOME_TRANSPORT_AND_SYNTHESIS_OF_PAPS	-0.0285929	0.325676	0.988775	0.311872	0.0281127
REACTOME_TRANSPORT_OF_BILE_SALTS_AND_ORGANIC_ACIDS_METAL_IONS_AND_AMINE_COMPOUNDS	0.0112284	0.345757	0.990113	0.0440768	0.00549779
REACTOME_TRANSPORT_OF_CONNEXONS_TO_THE_PLASMA_MEMBRANE	-0.00537603	0.315912	0.98998	0.792294	0.0203541
REACTOME_TRANSPORT_OF_FATTY_ACIDS	-0.018085	0.320265	0.989522	0.474649	0.0251887
REACTOME_TRANSPORT_OF_GAMMA_CARBOXYLATED_PROTEIN_PRECURSORS_FROM_THE_ENDOPLASMIC_RETICULUM_TO_THE_GOLGI_APPARATUS	0.00198305	0.317638	0.988887	0.956889	0.0365803
REACTOME_TRANSPORT_OF_INORGANIC_CATIONS_ANIONS_AND_AMINO_ACIDS_OLIGOPEPTIDES	-0.000150628	0.317924	0.988736	0.975298	0.00485088
REACTOME_TRANSPORT_OF_MATURE_MRNAS_DERIVED_FROM_INTRONLESS_TRANSCRIPTS	0.00890839	0.322716	0.990101	0.320441	0.00891615
REACTOME_TRANSPORT_OF_MATURE_TRANSCRIPT_TO_CYTOPLASM	0.00229678	0.318264	0.989128	0.701412	0.00597106
REACTOME_TRANSPORT_OF_NUCLEOSIDES_AND_FREE_PURINE_AND_PYRIMIDINE_BASES_ACROSS_THE_PLASMA_MEMBRANE	0.0348993	0.322636	0.99208	0.214342	0.0279051
REACTOME_TRANSPORT_OF_NUCLEOTIDE_SUGARS	-0.0324181	0.324362	0.992951	0.153899	0.0225416
REACTOME_TRANSPORT_OF_ORGANIC_ANIONS	0.00949819	0.321105	0.988397	0.566775	0.01652
REACTOME_TRANSPORT_OF_RCBL_WITHIN_THE_BODY	-0.0729305	0.337747	1	0.0116066	0.0282987
REACTOME_TRANSPORT_OF_SMALL_MOLECULES	0.000573335	0.319577	0.988234	0.767202	0.00193079
REACTOME_TRANSPORT_OF_THE_SLBP_DEPENDANT_MATURE_MRNA	0.0156661	0.331761	0.988535	0.184196	0.0117057
REACTOME_TRANSPORT_OF_VITAMINS_NUCLEOSIDES_AND_RELATED_MOLECULES	-0.00547471	0.317636	0.989963	0.591438	0.0101628
REACTOME_TRANSPORT_TO_THE_GOLGI_AND_SUBSEQUENT_MODIFICATION	0.00208648	0.324217	0.987148	0.514278	0.00318639
REACTOME_TRANS_GOLGI_NETWORK_VESICLE_BUDDING	-0.00423924	0.325744	0.987927	0.366156	0.00466706
REACTOME_TRIF_MEDIATED_PROGRAMMED_CELL_DEATH	-0.0222848	0.31302	0.993137	0.431791	0.0282187
REACTOME_TRIGLYCERIDE_BIOSYNTHESIS	0.00476125	0.321294	0.987759	0.660765	0.0108129
REACTOME_TRIGLYCERIDE_CATABOLISM	0.0151255	0.319984	0.988477	0.652721	0.0334998
REACTOME_TRIGLYCERIDE_METABOLISM	0.00509888	0.322306	0.987562	0.599208	0.00966742
REACTOME_TRISTETRAPROLIN_TTP_ZFP36_BINDS_AND_DESTABILIZES_MRNA	0.00672031	0.318652	0.988949	0.697866	0.0172554
REACTOME_TRP_CHANNELS	-0.0125479	0.323137	0.992099	0.204103	0.00980814
REACTOME_TRYPTOPHAN_CATABOLISM	-0.000497096	0.317897	0.988754	0.963786	0.0109177
REACTOME_TYPE_I_HEMIDESMOSOME_ASSEMBLY	-0.00383393	0.316332	0.990536	0.598931	0.00726357
REACTOME_TYROSINE_CATABOLISM	-0.0171833	0.317169	0.989618	0.713768	0.0466974
REACTOME_UBIQUITIN_MEDIATED_DEGRADATION_OF_PHOSPHORYLATED_CDC25A	-0.000916852	0.317677	0.988875	0.944041	0.0130252
REACTOME_UB_SPECIFIC_PROCESSING_PROTEASES	0.00532419	0.32514	0.990452	0.236545	0.00446771
REACTOME_UCH_PROTEINASES	-0.00333023	0.316807	0.990093	0.642103	0.00714103
REACTOME_UNBLOCKING_OF_NMDA_RECEPTORS_GLUTAMATE_BINDING_AND_ACTIVATION	0.00126696	0.31586	0.990018	0.78681	0.00467044
REACTOME_UNFOLDED_PROTEIN_RESPONSE_UPR	-0.0326589	0.323261	0.992674	0.179308	0.0241283
REACTOME_UREA_CYCLE	-0.0354937	0.319077	0.991945	0.308348	0.0346429
REACTOME_UTILIZATION_OF_KETONE_BODIES	0.0118835	0.318532	0.988736	0.777322	0.0418921
REACTOME_VASOPRESSIN_LIKE_RECEPTORS	-0.101768	0.338236	0.990552	0.0753165	0.0565509
REACTOME_VASOPRESSIN_REGULATES_RENAL_WATER_HOMEOSTASIS_VIA_AQUAPORINS	-0.0168986	0.327518	0.993142	0.113319	0.0105668
REACTOME_VEGFR2_MEDIATED_CELL_PROLIFERATION	-0.00972038	0.318475	0.989545	0.593653	0.0181526
REACTOME_VEGFR2_MEDIATED_VASCULAR_PERMEABILITY	0.00673649	0.320296	0.990566	0.371159	0.00749458
REACTOME_VEGF_LIGAND_RECEPTOR_INTERACTIONS	0.0471215	0.34136	0.988394	0.0828556	0.0268636
REACTOME_VESICLE_MEDIATED_TRANSPORT	-0.000812554	0.319667	0.989006	0.585472	0.00148438
REACTOME_VISUAL_PHOTOTRANSDUCTION	-0.00507278	0.32223	0.989801	0.358735	0.00549865
REACTOME_VITAMINS	0.0245719	0.319019	0.989002	0.645053	0.0531608
REACTOME_VITAMIN_B1_THIAMIN_METABOLISM	-0.00490168	0.317878	0.989134	0.753656	0.0155711
REACTOME_VITAMIN_B2_RIBOFLAVIN_METABOLISM	-0.0199126	0.31459	0.995879	0.186961	0.0149734
REACTOME_VITAMIN_B5_PANTOTHENATE_METABOLISM	-0.0117902	0.321045	0.989847	0.402766	0.0140242
REACTOME_VITAMIN_C_ASCORBATE_METABOLISM	0.0153598	0.316811	0.991266	0.460236	0.0207096
REACTOME_VITAMIN_D_CALCIFEROL_METABOLISM	0.0048797	0.317577	0.989018	0.864412	0.0284939
REACTOME_VLDLR_INTERNALISATION_AND_DEGRADATION	-0.0210066	0.339262	0.993874	0.0381003	0.00997891
REACTOME_VLDL_ASSEMBLY	-0.0193979	0.315571	0.990089	0.814571	0.0824635
REACTOME_VLDL_CLEARANCE	-0.0266544	0.318968	0.989871	0.508921	0.0401909
REACTOME_VOLTAGE_GATED_POTASSIUM_CHANNELS	-0.00754379	0.326604	0.986431	0.451236	0.00996951
REACTOME_VXPX_CARGO_TARGETING_TO_CILIUM	0.00256649	0.316919	0.989397	0.834803	0.0122706
REACTOME_WAX_AND_PLASMALOGEN_BIOSYNTHESIS	0.0214425	0.323118	0.986898	0.638038	0.0454231
REACTOME_WNT5A_DEPENDENT_INTERNALIZATION_OF_FZD2_FZD5_AND_ROR2	-0.0275643	0.340855	0.991751	0.0495341	0.0138436
REACTOME_WNT5A_DEPENDENT_INTERNALIZATION_OF_FZD4	-0.0252306	0.3342	0.995199	0.0436403	0.0123276
REACTOME_WNT_LIGAND_BIOGENESIS_AND_TRAFFICKING	-0.00704569	0.31661	0.989708	0.768743	0.0238903
REACTOME_WNT_MEDIATED_ACTIVATION_OF_DVL	-0.00376756	0.318484	0.98903	0.698459	0.00969383
REACTOME_XENOBIOTICS	0.00442958	0.316819	0.989953	0.671679	0.0104164
REACTOME_YAP1_AND_WWTR1_TAZ_STIMULATED_GENE_EXPRESSION	0.00790251	0.318054	0.989357	0.671384	0.0185654
REACTOME_ZBP1_DAI_MEDIATED_INDUCTION_OF_TYPE_I_IFNS	-0.00331465	0.317891	0.988997	0.799643	0.0130206
REACTOME_ZINC_INFLUX_INTO_CELLS_BY_THE_SLC39_GENE_FAMILY	-0.000493958	0.31784	0.988775	0.988586	0.0344309
REACTOME_ZINC_TRANSPORTERS	0.0173864	0.320131	0.988724	0.593589	0.0324631
WP_ACETYLCHOLINE_SYNTHESIS	0.00390657	0.317405	0.989265	0.789154	0.014565
WP_ACE_INHIBITOR_PATHWAY	-0.0146309	0.319547	0.989167	0.569256	0.0256111
WP_ADIPOGENESIS_GENES	0.00172386	0.320062	0.989966	0.436977	0.00220774
WP_AFLATOXIN_B1_METABOLISM	0.0341322	0.334041	0.989285	0.132724	0.0224947
WP_ALANINE_AND_ASPARTATE_METABOLISM	-0.00162272	0.317555	0.98895	0.925832	0.0173824
WP_ALPHA_6_BETA_4_INTEGRIN_SIGNALING_PATHWAY	0.00148825	0.318801	0.988664	0.756055	0.00477579
WP_ALZHEIMER_39_S_DISEASE	0.00119139	0.318091	0.988897	0.799691	0.00468119
WP_AMINO_ACID_METABOLISM	0.0011837	0.31927	0.988194	0.846003	0.00607686
WP_APOE_AND_MIR_146_IN_INFLAMMATION_AND_ATHEROSCLEROSIS	-0.00270008	0.318145	0.988717	0.874337	0.0170235
WP_APOPTOSIS	-0.00303852	0.319815	0.98845	0.676993	0.00727011
WP_APOPTOSIS_MODULATION_BY_HSP70	3.22985e-05	0.317859	0.988764	0.997721	0.0112768
WP_BDNF_PATHWAY	-0.016113	0.318208	0.991564	0.367265	0.0177804
WP_BIOGENIC_AMINE_SYNTHESIS	0.00650852	0.319868	0.98798	0.803479	0.0260768
WP_BLOOD_CLOTTING_CASCADE	-0.0487105	0.342122	1	0.0083509	0.018056
[truncated: 10,926 more rows]

## Sheet: Malignancy_rate
OG	coeff	p_value	lambda	std_error	t_value	residual_stderror	outliers
[truncated: 12,503 more rows]

[truncated: 2 more sheets: Neoplasia_prev, Malignancy_prev]
