# Supplementary material for: Variable Gene Copy Number in Cancer-Related Pathways Is Associated With Cancer Prevalence Across Mammals
Source: Mol Biol Evol. 2025 Mar 20;42(3):msaf056. doi: 10.1093/molbev/msaf056 (PMC11954591; doi:10.1093/molbev/msaf056)
Supplement: msaf056_Supplementary_Data [file msaf056_supplementary_data.zip › Supp_data4.xlsx]

## Sheet: Max_longevity(pos)
NAME	GS.br..follow.link.to.MSigDB	GS.DETAILS	SIZE	ES	NES	NOM.p.val	FDR.q.val	FWER.p.val	RANK.AT.MAX	LEADING.EDGE	X
HALLMARK_HEME_METABOLISM	HALLMARK_HEME_METABOLISM	Details ...	90	-0.238211	-2.67947	0	0.00153846	0.001	6660	tags=89%, list=65%, signal=254%	NA
HALLMARK_EPITHELIAL_MESENCHYMAL_TRANSITION	HALLMARK_EPITHELIAL_MESENCHYMAL_TRANSITION	Details ...	76	-0.251034	-2.58014	0	0.00328396	0.004	2694	tags=51%, list=26%, signal=69%	NA
HALLMARK_HYPOXIA	HALLMARK_HYPOXIA	Details ...	82	-0.210728	-2.20198	0.00185185	0.023628	0.045	5706	tags=77%, list=56%, signal=173%	NA
HALLMARK_COAGULATION	HALLMARK_COAGULATION	Details ...	58	-0.241542	-2.18311	0.00198413	0.0208111	0.053	6345	tags=86%, list=62%, signal=227%	NA
HALLMARK_CHOLESTEROL_HOMEOSTASIS	HALLMARK_CHOLESTEROL_HOMEOSTASIS	Details ...	35	-0.298426	-2.05401	0.00801603	0.0329823	0.097	5128	tags=80%, list=50%, signal=160%	NA
HALLMARK_GLYCOLYSIS	HALLMARK_GLYCOLYSIS	Details ...	89	-0.171496	-1.90201	0.011976	0.0658268	0.224	5717	tags=73%, list=56%, signal=165%	NA
HALLMARK_ALLOGRAFT_REJECTION	HALLMARK_ALLOGRAFT_REJECTION	Details ...	92	-0.156307	-1.72419	0.0214844	0.137788	0.464	5739	tags=72%, list=56%, signal=163%	NA
HALLMARK_PROTEIN_SECRETION	HALLMARK_PROTEIN_SECRETION	Details ...	43	-0.213359	-1.68057	0.0341151	0.15118	0.544	7323	tags=93%, list=72%, signal=328%	NA
HALLMARK_COMPLEMENT	HALLMARK_COMPLEMENT	Details ...	77	-0.159979	-1.62882	0.0342742	0.173114	0.647	4343	tags=58%, list=43%, signal=101%	NA
HALLMARK_TNFA_SIGNALING_VIA_NFKB	HALLMARK_TNFA_SIGNALING_VIA_NFKB	Details ...	94	-0.141635	-1.62206	0.0430528	0.161456	0.66	3670	tags=50%, list=36%, signal=77%	NA
HALLMARK_APICAL_JUNCTION	HALLMARK_APICAL_JUNCTION	Details ...	88	-0.148248	-1.61574	0.0310078	0.151813	0.669	5457	tags=68%, list=53%, signal=145%	NA
HALLMARK_APOPTOSIS	HALLMARK_APOPTOSIS	Details ...	74	-0.151287	-1.57062	0.0497018	0.167696	0.729	6740	tags=81%, list=66%, signal=237%	NA
HALLMARK_KRAS_SIGNALING_DN	HALLMARK_KRAS_SIGNALING_DN	Details ...	93	-0.134131	-1.50552	0.0839695	0.210384	0.818	6104	tags=73%, list=60%, signal=180%	NA
HALLMARK_UV_RESPONSE_UP	HALLMARK_UV_RESPONSE_UP	Details ...	73	-0.146449	-1.44036	0.105372	0.25474	0.893	2151	tags=36%, list=21%, signal=45%	NA
HALLMARK_P53_PATHWAY	HALLMARK_P53_PATHWAY	Details ...	87	-0.130454	-1.40377	0.105477	0.277876	0.934	5365	tags=66%, list=53%, signal=137%	NA
HALLMARK_MYC_TARGETS_V2	HALLMARK_MYC_TARGETS_V2	Details ...	31	-0.193748	-1.30565	0.145283	0.388287	0.981	5270	tags=71%, list=52%, signal=146%	NA
HALLMARK_PI3K_AKT_MTOR_SIGNALING	HALLMARK_PI3K_AKT_MTOR_SIGNALING	Details ...	56	-0.142209	-1.28146	0.172619	0.401381	0.986	7302	tags=86%, list=72%, signal=300%	NA
HALLMARK_XENOBIOTIC_METABOLISM	HALLMARK_XENOBIOTIC_METABOLISM	Details ...	81	-0.122948	-1.27106	0.184615	0.394045	0.988	6439	tags=75%, list=63%, signal=203%	NA
HALLMARK_DNA_REPAIR	HALLMARK_DNA_REPAIR	Details ...	67	-0.127651	-1.24425	0.193018	0.412938	0.993	3275	tags=45%, list=32%, signal=66%	NA
HALLMARK_ANGIOGENESIS	HALLMARK_ANGIOGENESIS	Details ...	13	-0.285064	-1.23384	0.227273	0.409583	0.994	4159	tags=69%, list=41%, signal=117%	NA
HALLMARK_ADIPOGENESIS	HALLMARK_ADIPOGENESIS		95	-0.109386	-1.23376	0.216634	0.390079	0.994	7808	tags=87%, list=77%, signal=369%	NA
HALLMARK_INTERFERON_GAMMA_RESPONSE	HALLMARK_INTERFERON_GAMMA_RESPONSE		86	-0.113433	-1.23064	0.196881	0.376591	0.994	7394	tags=84%, list=72%, signal=302%	NA
HALLMARK_MTORC1_SIGNALING	HALLMARK_MTORC1_SIGNALING		96	-0.102929	-1.19981	0.219873	0.399282	0.999	7568	tags=84%, list=74%, signal=324%	NA
HALLMARK_PEROXISOME	HALLMARK_PEROXISOME		47	-0.145139	-1.18646	0.237736	0.401616	1	7426	tags=87%, list=73%, signal=319%	NA
HALLMARK_FATTY_ACID_METABOLISM	HALLMARK_FATTY_ACID_METABOLISM		58	-0.134055	-1.17174	0.238901	0.40521	1	7787	tags=90%, list=76%, signal=377%	NA
HALLMARK_INTERFERON_ALPHA_RESPONSE	HALLMARK_INTERFERON_ALPHA_RESPONSE		41	-0.153935	-1.1667	0.265748	0.39587	1	7394	tags=88%, list=72%, signal=318%	NA
HALLMARK_ESTROGEN_RESPONSE_LATE	HALLMARK_ESTROGEN_RESPONSE_LATE		89	-0.106579	-1.16429	0.267368	0.384204	1	7405	tags=83%, list=73%, signal=301%	NA
HALLMARK_APICAL_SURFACE	HALLMARK_APICAL_SURFACE		19	-0.222141	-1.14895	0.295455	0.39146	1	3645	tags=58%, list=36%, signal=90%	NA
HALLMARK_G2M_CHECKPOINT	HALLMARK_G2M_CHECKPOINT		86	-0.105374	-1.14612	0.286013	0.38076	1	833	tags=19%, list=8%, signal=20%	NA
HALLMARK_BILE_ACID_METABOLISM	HALLMARK_BILE_ACID_METABOLISM		52	-0.134869	-1.1426	0.265347	0.37248	1	7460	tags=87%, list=73%, signal=320%	NA
HALLMARK_KRAS_SIGNALING_UP	HALLMARK_KRAS_SIGNALING_UP		92	-0.0960025	-1.09453	0.338614	0.422253	1	1359	tags=23%, list=13%, signal=26%	NA
HALLMARK_TGF_BETA_SIGNALING	HALLMARK_TGF_BETA_SIGNALING		29	-0.172702	-1.0744	0.344196	0.438732	1	7390	tags=90%, list=72%, signal=324%	NA
HALLMARK_IL2_STAT5_SIGNALING	HALLMARK_IL2_STAT5_SIGNALING		91	-0.0933783	-1.05622	0.379592	0.450428	1	3653	tags=45%, list=36%, signal=70%	NA
HALLMARK_UV_RESPONSE_DN	HALLMARK_UV_RESPONSE_DN		56	-0.112191	-1.00579	0.434034	0.50871	1	3599	tags=46%, list=35%, signal=71%	NA
HALLMARK_OXIDATIVE_PHOSPHORYLATION	HALLMARK_OXIDATIVE_PHOSPHORYLATION		93	-0.0852279	-0.968816	0.484496	0.545169	1	6708	tags=74%, list=66%, signal=215%	NA
HALLMARK_INFLAMMATORY_RESPONSE	HALLMARK_INFLAMMATORY_RESPONSE		91	-0.082973	-0.918344	0.52505	0.603666	1	3534	tags=43%, list=35%, signal=65%	NA
HALLMARK_WNT_BETA_CATENIN_SIGNALING	HALLMARK_WNT_BETA_CATENIN_SIGNALING		13	-0.210489	-0.916075	0.540755	0.59118	1	1780	tags=38%, list=17%, signal=47%	NA
HALLMARK_IL6_JAK_STAT3_SIGNALING	HALLMARK_IL6_JAK_STAT3_SIGNALING		36	-0.11914	-0.841525	0.649606	0.69109	1	2757	tags=39%, list=27%, signal=53%	NA
HALLMARK_ANDROGEN_RESPONSE	HALLMARK_ANDROGEN_RESPONSE		34	-0.121419	-0.83565	0.664062	0.682277	1	3567	tags=47%, list=35%, signal=72%	NA
HALLMARK_UNFOLDED_PROTEIN_RESPONSE	HALLMARK_UNFOLDED_PROTEIN_RESPONSE		55	-0.0874577	-0.764131	0.753817	0.763366	1	3565	tags=44%, list=35%, signal=67%	NA
REACTOME_CONDENSATION_OF_PROPHASE_CHROMOSOMES	REACTOME_CONDENSATION_OF_PROPHASE_CHROMOSOMES	Details ...	55	-0.811272	-6.93238	0	0	0	858	tags=89%, list=8%, signal=97%	NA
REACTOME_DEPOSITION_OF_NEW_CENPA_CONTAINING_NUCLEOSOMES_AT_THE_CENTROMERE	REACTOME_DEPOSITION_OF_NEW_CENPA_CONTAINING_NUCLEOSOMES_AT_THE_CENTROMERE	Details ...	60	-0.741528	-6.86147	0	0	0	982	tags=83%, list=10%, signal=92%	NA
REACTOME_CHROMOSOME_MAINTENANCE	REACTOME_CHROMOSOME_MAINTENANCE	Details ...	77	-0.609734	-6.28674	0	0	0	982	tags=70%, list=10%, signal=77%	NA
REACTOME_RUNX1_REGULATES_GENES_INVOLVED_IN_MEGAKARYOCYTE_DIFFERENTIATION_AND_PLATELET_FUNCTION	REACTOME_RUNX1_REGULATES_GENES_INVOLVED_IN_MEGAKARYOCYTE_DIFFERENTIATION_AND_PLATELET_FUNCTION	Details ...	71	-0.609489	-6.08134	0	0	0	867	tags=69%, list=8%, signal=75%	NA
REACTOME_MITOTIC_PROPHASE	REACTOME_MITOTIC_PROPHASE	Details ...	75	-0.586971	-6.04941	0	0	0	858	tags=67%, list=8%, signal=72%	NA
REACTOME_PRC2_METHYLATES_HISTONES_AND_DNA	REACTOME_PRC2_METHYLATES_HISTONES_AND_DNA	Details ...	70	-0.60586	-5.98377	0	0	0	858	tags=69%, list=8%, signal=74%	NA
REACTOME_NONHOMOLOGOUS_END_JOINING_NHEJ	REACTOME_NONHOMOLOGOUS_END_JOINING_NHEJ	Details ...	45	-0.664076	-5.25157	0	0	0	284	tags=69%, list=3%, signal=71%	NA
REACTOME_EPIGENETIC_REGULATION_OF_GENE_EXPRESSION	REACTOME_EPIGENETIC_REGULATION_OF_GENE_EXPRESSION	Details ...	95	-0.456197	-5.11243	0	0	0	867	tags=54%, list=8%, signal=58%	NA
REACTOME_G2_M_DNA_DAMAGE_CHECKPOINT	REACTOME_G2_M_DNA_DAMAGE_CHECKPOINT	Details ...	54	-0.578867	-5.02894	0	0	0	739	tags=65%, list=7%, signal=70%	NA
REACTOME_PROCESSING_OF_DNA_DOUBLE_STRAND_BREAK_ENDS	REACTOME_PROCESSING_OF_DNA_DOUBLE_STRAND_BREAK_ENDS	Details ...	54	-0.578867	-4.98934	0	0	0	739	tags=65%, list=7%, signal=70%	NA
REACTOME_HATS_ACETYLATE_HISTONES	REACTOME_HATS_ACETYLATE_HISTONES	Details ...	49	-0.60783	-4.96474	0	0	0	284	tags=63%, list=3%, signal=65%	NA
REACTOME_DNA_DOUBLE_STRAND_BREAK_RESPONSE	REACTOME_DNA_DOUBLE_STRAND_BREAK_RESPONSE	Details ...	47	-0.634757	-4.96121	0	0	0	284	tags=66%, list=3%, signal=68%	NA
REACTOME_CHROMATIN_MODIFYING_ENZYMES	REACTOME_CHROMATIN_MODIFYING_ENZYMES	Details ...	109	-0.387447	-4.6803	0	0	0	1051	tags=49%, list=10%, signal=54%	NA
REACTOME_RMTS_METHYLATE_HISTONE_ARGININES	REACTOME_RMTS_METHYLATE_HISTONE_ARGININES	Details ...	53	-0.50351	-4.29313	0	0	0	858	tags=58%, list=8%, signal=64%	NA
REACTOME_METALLOPROTEASE_DUBS	REACTOME_METALLOPROTEASE_DUBS	Details ...	24	-0.709324	-4.26952	0	0	0	858	tags=79%, list=8%, signal=86%	NA
REACTOME_ESTROGEN_DEPENDENT_GENE_EXPRESSION	REACTOME_ESTROGEN_DEPENDENT_GENE_EXPRESSION	Details ...	68	-0.424796	-4.16233	0	0	0	347	tags=46%, list=3%, signal=47%	NA
REACTOME_TRANSCRIPTIONAL_REGULATION_BY_RUNX1	REACTOME_TRANSCRIPTIONAL_REGULATION_BY_RUNX1	Details ...	131	-0.314606	-4.15552	0	0	0	1583	tags=47%, list=16%, signal=54%	NA
REACTOME_HOMOLOGY_DIRECTED_REPAIR	REACTOME_HOMOLOGY_DIRECTED_REPAIR	Details ...	71	-0.425433	-4.09365	0	0	0	289	tags=45%, list=3%, signal=46%	NA
REACTOME_M_PHASE	REACTOME_M_PHASE	Details ...	207	-0.23686	-4.01055	0	0	0	2414	tags=47%, list=24%, signal=60%	NA
REACTOME_DNA_DOUBLE_STRAND_BREAK_REPAIR	REACTOME_DNA_DOUBLE_STRAND_BREAK_REPAIR	Details ...	86	-0.358618	-3.95778	0	0	0	881	tags=44%, list=9%, signal=48%	NA
REACTOME_G2_M_CHECKPOINTS	REACTOME_G2_M_CHECKPOINTS		95	-0.343836	-3.92149	0	0	0	1573	tags=49%, list=15%, signal=58%	NA
REACTOME_FORMATION_OF_THE_CORNIFIED_ENVELOPE	REACTOME_FORMATION_OF_THE_CORNIFIED_ENVELOPE		43	-0.499029	-3.83148	0	0	0	3235	tags=81%, list=32%, signal=119%	NA
REACTOME_UCH_PROTEINASES	REACTOME_UCH_PROTEINASES		57	-0.391947	-3.48197	0	0	0	1573	tags=54%, list=15%, signal=64%	NA
REACTOME_KERATINIZATION	REACTOME_KERATINIZATION		80	-0.314166	-3.37471	0	0	0	3707	tags=68%, list=36%, signal=105%	NA
REACTOME_UB_SPECIFIC_PROCESSING_PROTEASES	REACTOME_UB_SPECIFIC_PROCESSING_PROTEASES		85	-0.295418	-3.27331	0	0	0	1573	tags=45%, list=15%, signal=52%	NA
REACTOME_DEUBIQUITINATION	REACTOME_DEUBIQUITINATION		109	-0.270809	-3.21609	0	0	0	1573	tags=42%, list=15%, signal=49%	NA
REACTOME_E3_UBIQUITIN_LIGASES_UBIQUITINATE_TARGET_PROTEINS	REACTOME_E3_UBIQUITIN_LIGASES_UBIQUITINATE_TARGET_PROTEINS		40	-0.420967	-3.20777	0	0	0	314	tags=45%, list=3%, signal=46%	NA
REACTOME_OLFACTORY_SIGNALING_PATHWAY	REACTOME_OLFACTORY_SIGNALING_PATHWAY		41	-0.412082	-3.19405	0	0	0	3776	tags=78%, list=37%, signal=123%	NA
REACTOME_ESR_MEDIATED_SIGNALING	REACTOME_ESR_MEDIATED_SIGNALING		109	-0.262464	-3.18449	0	0	0	347	tags=29%, list=3%, signal=30%	NA
REACTOME_CELL_CYCLE_CHECKPOINTS	REACTOME_CELL_CYCLE_CHECKPOINTS		146	-0.221498	-3.12264	0	0	0	4132	tags=62%, list=41%, signal=103%	NA
REACTOME_ALPHA_DEFENSINS	REACTOME_ALPHA_DEFENSINS		37	-0.42362	-3.02089	0	4.50483e-05	0.001	3415	tags=76%, list=33%, signal=113%	NA
REACTOME_NEUTROPHIL_DEGRANULATION	REACTOME_NEUTROPHIL_DEGRANULATION		270	-0.159077	-2.9656	0	8.46065e-05	0.002	5373	tags=68%, list=53%, signal=140%	NA
REACTOME_SIGNALING_BY_NUCLEAR_RECEPTORS	REACTOME_SIGNALING_BY_NUCLEAR_RECEPTORS		124	-0.226904	-2.93753	0	8.20427e-05	0.002	347	tags=26%, list=3%, signal=26%	NA
REACTOME_CELL_CYCLE	REACTOME_CELL_CYCLE		290	-0.154041	-2.92884	0	7.96297e-05	0.002	2414	tags=39%, list=24%, signal=49%	NA
REACTOME_INNATE_IMMUNE_SYSTEM	REACTOME_INNATE_IMMUNE_SYSTEM		459	-0.121306	-2.91978	0	7.73545e-05	0.002	6620	tags=76%, list=65%, signal=208%	NA
REACTOME_DNA_REPAIR	REACTOME_DNA_REPAIR		144	-0.206381	-2.88576	0	7.52058e-05	0.002	334	tags=24%, list=3%, signal=24%	NA
REACTOME_PROTEIN_UBIQUITINATION	REACTOME_PROTEIN_UBIQUITINATION		48	-0.345945	-2.85131	0	7.31732e-05	0.002	314	tags=38%, list=3%, signal=39%	NA
REACTOME_CARBOXYTERMINAL_POST_TRANSLATIONAL_MODIFICATIONS_OF_TUBULIN	REACTOME_CARBOXYTERMINAL_POST_TRANSLATIONAL_MODIFICATIONS_OF_TUBULIN		14	-0.625671	-2.76628	0	0.000178652	0.005	2371	tags=86%, list=23%, signal=112%	NA
REACTOME_DEFENSINS	REACTOME_DEFENSINS		44	-0.348649	-2.74822	0	0.000208828	0.006	3415	tags=68%, list=33%, signal=102%	NA
REACTOME_HDMS_DEMETHYLATE_HISTONES	REACTOME_HDMS_DEMETHYLATE_HISTONES		30	-0.41888	-2.73004	0	0.000270147	0.008	161	tags=43%, list=2%, signal=44%	NA
REACTOME_SENSORY_PERCEPTION	REACTOME_SENSORY_PERCEPTION		93	-0.242826	-2.72444	0	0.00029558	0.009	5115	tags=74%, list=50%, signal=147%	NA
REACTOME_TRANSPORT_OF_CONNEXONS_TO_THE_PLASMA_MEMBRANE	REACTOME_TRANSPORT_OF_CONNEXONS_TO_THE_PLASMA_MEMBRANE		8	-0.790837	-2.64769	0	0.000706536	0.022	2141	tags=100%, list=21%, signal=126%	NA
REACTOME_PKMTS_METHYLATE_HISTONE_LYSINES	REACTOME_PKMTS_METHYLATE_HISTONE_LYSINES		37	-0.358898	-2.60518	0	0.00103924	0.033	213	tags=38%, list=2%, signal=39%	NA
REACTOME_INWARDLY_RECTIFYING_K_CHANNELS	REACTOME_INWARDLY_RECTIFYING_K_CHANNELS		25	-0.427264	-2.57657	0	0.00129428	0.042	4222	tags=84%, list=41%, signal=143%	NA
REACTOME_SIGNALING_BY_GPCR	REACTOME_SIGNALING_BY_GPCR		323	-0.123119	-2.53563	0	0.00189802	0.062	6933	tags=80%, list=68%, signal=241%	NA
REACTOME_GPCR_LIGAND_BINDING	REACTOME_GPCR_LIGAND_BINDING		235	-0.144707	-2.51975	0	0.00206227	0.069	7501	tags=88%, list=74%, signal=324%	NA
REACTOME_ADRENALINE_NORADRENALINE_INHIBITS_INSULIN_SECRETION	REACTOME_ADRENALINE_NORADRENALINE_INHIBITS_INSULIN_SECRETION		19	-0.481851	-2.51054	0	0.00222499	0.076	4222	tags=89%, list=41%, signal=152%	NA
REACTOME_SIGNAL_AMPLIFICATION	REACTOME_SIGNAL_AMPLIFICATION		24	-0.42054	-2.48605	0	0.00266291	0.091	4222	tags=83%, list=41%, signal=142%	NA
REACTOME_CHAPERONIN_MEDIATED_PROTEIN_FOLDING	REACTOME_CHAPERONIN_MEDIATED_PROTEIN_FOLDING		27	-0.39862	-2.47853	0	0.00274819	0.095	5013	tags=89%, list=49%, signal=174%	NA
REACTOME_CELLULAR_RESPONSES_TO_STIMULI	REACTOME_CELLULAR_RESPONSES_TO_STIMULI		226	-0.144545	-2.47787	0	0.00269323	0.095	4427	tags=58%, list=43%, signal=99%	NA
REACTOME_ASPARAGINE_N_LINKED_GLYCOSYLATION	REACTOME_ASPARAGINE_N_LINKED_GLYCOSYLATION		115	-0.196982	-2.44252	0.00408998	0.0038359	0.132	5288	tags=71%, list=52%, signal=146%	NA
REACTOME_METABOLISM_OF_STEROIDS	REACTOME_METABOLISM_OF_STEROIDS		57	-0.270845	-2.43272	0	0.00401985	0.142	5128	tags=77%, list=50%, signal=154%	NA
REACTOME_SUMOYLATION_OF_CHROMATIN_ORGANIZATION_PROTEINS	REACTOME_SUMOYLATION_OF_CHROMATIN_ORGANIZATION_PROTEINS		37	-0.336888	-2.42886	0	0.00404318	0.145	161	tags=35%, list=2%, signal=36%	NA
REACTOME_G_PROTEIN_ACTIVATION	REACTOME_G_PROTEIN_ACTIVATION		21	-0.444275	-2.42391	0	0.00407059	0.149	4222	tags=86%, list=41%, signal=146%	NA
REACTOME_THROMBOXANE_SIGNALLING_THROUGH_TP_RECEPTOR	REACTOME_THROMBOXANE_SIGNALLING_THROUGH_TP_RECEPTOR		21	-0.444275	-2.40987	0.002079	0.00437022	0.163	4222	tags=86%, list=41%, signal=146%	NA
REACTOME_INTEGRATION_OF_ENERGY_METABOLISM	REACTOME_INTEGRATION_OF_ENERGY_METABOLISM		37	-0.337827	-2.40238	0	0.0046075	0.174	4287	tags=76%, list=42%, signal=130%	NA
REACTOME_THE_ROLE_OF_GTSE1_IN_G2_M_PROGRESSION_AFTER_G2_CHECKPOINT	REACTOME_THE_ROLE_OF_GTSE1_IN_G2_M_PROGRESSION_AFTER_G2_CHECKPOINT		46	-0.297515	-2.36825	0	0.00602348	0.224	2302	tags=52%, list=23%, signal=67%	NA
REACTOME_ADP_SIGNALLING_THROUGH_P2Y_PURINOCEPTOR_1	REACTOME_ADP_SIGNALLING_THROUGH_P2Y_PURINOCEPTOR_1		20	-0.437074	-2.3575	0.00385356	0.00617884	0.232	4222	tags=85%, list=41%, signal=145%	NA
REACTOME_ADP_SIGNALLING_THROUGH_P2Y_PURINOCEPTOR_12	REACTOME_ADP_SIGNALLING_THROUGH_P2Y_PURINOCEPTOR_12		17	-0.469352	-2.34041	0	0.00690446	0.26	4222	tags=88%, list=41%, signal=150%	NA
REACTOME_RHO_GTPASE_CYCLE	REACTOME_RHO_GTPASE_CYCLE		171	-0.1518	-2.32341	0	0.00793038	0.294	7546	tags=89%, list=74%, signal=336%	NA
REACTOME_ACTIVATION_OF_G_PROTEIN_GATED_POTASSIUM_CHANNELS	REACTOME_ACTIVATION_OF_G_PROTEIN_GATED_POTASSIUM_CHANNELS		22	-0.405273	-2.30946	0.00197239	0.00862699	0.321	4222	tags=82%, list=41%, signal=139%	NA
REACTOME_METABOLISM_OF_LIPIDS	REACTOME_METABOLISM_OF_LIPIDS		230	-0.128933	-2.29926	0	0.00912325	0.342	5590	tags=67%, list=55%, signal=146%	NA
REACTOME_APOPTOTIC_EXECUTION_PHASE	REACTOME_APOPTOTIC_EXECUTION_PHASE		25	-0.37873	-2.28083	0.0040568	0.0105277	0.382	5940	tags=96%, list=58%, signal=229%	NA
BIOCARTA_GABA_PATHWAY	BIOCARTA_GABA_PATHWAY		6	-0.747605	-2.28068	0	0.0103841	0.383	880	tags=83%, list=9%, signal=91%	NA
WP_GPCRS_CLASS_A_RHODOPSIN_LIKE	WP_GPCRS_CLASS_A_RHODOPSIN_LIKE		125	-0.174437	-2.27762	0	0.0103471	0.387	6649	tags=82%, list=65%, signal=234%	NA
WP_CALCIUM_REGULATION_IN_CARDIAC_CELLS	WP_CALCIUM_REGULATION_IN_CARDIAC_CELLS		67	-0.234009	-2.27403	0.0019685	0.0104811	0.396	5699	tags=79%, list=56%, signal=178%	NA
REACTOME_BETA_CATENIN_INDEPENDENT_WNT_SIGNALING	REACTOME_BETA_CATENIN_INDEPENDENT_WNT_SIGNALING		78	-0.216074	-2.27353	0	0.0103644	0.397	4222	tags=63%, list=41%, signal=106%	NA
REACTOME_REGULATION_OF_INSULIN_SECRETION	REACTOME_REGULATION_OF_INSULIN_SECRETION		35	-0.323813	-2.26522	0.00213675	0.0109378	0.419	4287	tags=74%, list=42%, signal=128%	NA
REACTOME_DEVELOPMENTAL_BIOLOGY	REACTOME_DEVELOPMENTAL_BIOLOGY		225	-0.133999	-2.26454	0	0.0108178	0.42	6553	tags=77%, list=64%, signal=211%	NA
REACTOME_HSP90_CHAPERONE_CYCLE_FOR_STEROID_HORMONE_RECEPTORS_SHR_IN_THE_PRESENCE_OF_LIGAND	REACTOME_HSP90_CHAPERONE_CYCLE_FOR_STEROID_HORMONE_RECEPTORS_SHR_IN_THE_PRESENCE_OF_LIGAND		31	-0.339636	-2.25661	0	0.0114026	0.441	2141	tags=55%, list=21%, signal=69%	NA
REACTOME_GAP_JUNCTION_ASSEMBLY	REACTOME_GAP_JUNCTION_ASSEMBLY		16	-0.466391	-2.24608	0	0.0121763	0.469	2264	tags=69%, list=22%, signal=88%	NA
REACTOME_AMINE_LIGAND_BINDING_RECEPTORS	REACTOME_AMINE_LIGAND_BINDING_RECEPTORS		26	-0.365436	-2.24487	0	0.0120805	0.47	5699	tags=92%, list=56%, signal=209%	NA
REACTOME_PRESYNAPTIC_FUNCTION_OF_KAINATE_RECEPTORS	REACTOME_PRESYNAPTIC_FUNCTION_OF_KAINATE_RECEPTORS		17	-0.469352	-2.23462	0.00200401	0.0128443	0.5	4222	tags=88%, list=41%, signal=150%	NA
REACTOME_SIGNALING_BY_RHO_GTPASES_MIRO_GTPASES_AND_RHOBTB3	REACTOME_SIGNALING_BY_RHO_GTPASES_MIRO_GTPASES_AND_RHOBTB3		257	-0.120845	-2.2251	0.00398406	0.0135856	0.526	7492	tags=85%, list=73%, signal=313%	NA
REACTOME_COPI_MEDIATED_ANTEROGRADE_TRANSPORT	REACTOME_COPI_MEDIATED_ANTEROGRADE_TRANSPORT		41	-0.295036	-2.21306	0.00204082	0.0145102	0.555	5214	tags=80%, list=51%, signal=164%	NA
WP_MONOAMINE_GPCRS	WP_MONOAMINE_GPCRS		22	-0.396829	-2.21183	0	0.0144448	0.557	5699	tags=95%, list=56%, signal=216%	NA
REACTOME_ANTIMICROBIAL_PEPTIDES	REACTOME_ANTIMICROBIAL_PEPTIDES		58	-0.252972	-2.20978	0.00204499	0.0144528	0.567	3415	tags=59%, list=33%, signal=88%	NA
REACTOME_POST_TRANSLATIONAL_MODIFICATION_SYNTHESIS_OF_GPI_ANCHORED_PROTEINS	REACTOME_POST_TRANSLATIONAL_MODIFICATION_SYNTHESIS_OF_GPI_ANCHORED_PROTEINS		33	-0.325767	-2.20199	0.00204918	0.015067	0.59	5344	tags=85%, list=52%, signal=178%	NA
REACTOME_AGGREPHAGY	REACTOME_AGGREPHAGY		14	-0.473909	-2.19247	0	0.0158622	0.606	3917	tags=86%, list=38%, signal=139%	NA
WP_GPCRS_NON_ODORANT	WP_GPCRS_NON_ODORANT		161	-0.153565	-2.18973	0.00193798	0.0158517	0.609	5809	tags=72%, list=57%, signal=165%	NA
REACTOME_G_ALPHA_S_SIGNALLING_EVENTS	REACTOME_G_ALPHA_S_SIGNALLING_EVENTS		78	-0.211117	-2.18906	0.00200803	0.0157567	0.609	5580	tags=76%, list=55%, signal=166%	NA
REACTOME_VESICLE_MEDIATED_TRANSPORT	REACTOME_VESICLE_MEDIATED_TRANSPORT		258	-0.117614	-2.16316	0.00200401	0.0188191	0.674	5395	tags=64%, list=53%, signal=133%	NA
REACTOME_PROGRAMMED_CELL_DEATH	REACTOME_PROGRAMMED_CELL_DEATH		62	-0.225625	-2.154	0.00646552	0.0196527	0.698	5940	tags=81%, list=58%, signal=192%	NA
REACTOME_FORMATION_OF_FIBRIN_CLOT_CLOTTING_CASCADE	REACTOME_FORMATION_OF_FIBRIN_CLOT_CLOTTING_CASCADE		20	-0.402185	-2.15021	0.00193424	0.0198265	0.704	2537	tags=65%, list=25%, signal=86%	NA
REACTOME_GABA_B_RECEPTOR_ACTIVATION	REACTOME_GABA_B_RECEPTOR_ACTIVATION		29	-0.345821	-2.12905	0.00205761	0.0225137	0.748	4222	tags=76%, list=41%, signal=129%	NA
REACTOME_G_ALPHA_Z_SIGNALLING_EVENTS	REACTOME_G_ALPHA_Z_SIGNALLING_EVENTS		23	-0.369659	-2.11908	0	0.0237234	0.77	4222	tags=78%, list=41%, signal=133%	NA
REACTOME_G_ALPHA_I_SIGNALLING_EVENTS	REACTOME_G_ALPHA_I_SIGNALLING_EVENTS		158	-0.147986	-2.11739	0.00193424	0.023717	0.775	6908	tags=82%, list=68%, signal=251%	NA
WP_GPCRS_OTHER	WP_GPCRS_OTHER		63	-0.224807	-2.1152	0.00194553	0.0237582	0.783	1608	tags=38%, list=16%, signal=45%	NA
REACTOME_GABA_SYNTHESIS_RELEASE_REUPTAKE_AND_DEGRADATION	REACTOME_GABA_SYNTHESIS_RELEASE_REUPTAKE_AND_DEGRADATION		8	-0.612565	-2.11215	0.0019084	0.0240823	0.792	2683	tags=88%, list=26%, signal=119%	NA
WP_ESC_PLURIPOTENCY_PATHWAYS	WP_ESC_PLURIPOTENCY_PATHWAYS		65	-0.223034	-2.10993	0.00198807	0.0241454	0.797	6215	tags=83%, list=61%, signal=211%	NA
REACTOME_GABA_RECEPTOR_ACTIVATION	REACTOME_GABA_RECEPTOR_ACTIVATION		40	-0.277827	-2.10801	0.00404858	0.0242109	0.801	7379	tags=100%, list=72%, signal=360%	NA
REACTOME_CLASS_A_1_RHODOPSIN_LIKE_RECEPTORS	REACTOME_CLASS_A_1_RHODOPSIN_LIKE_RECEPTORS		180	-0.135929	-2.09352	0	0.0262137	0.826	6913	tags=81%, list=68%, signal=247%	NA
REACTOME_PKR_MEDIATED_SIGNALING	REACTOME_PKR_MEDIATED_SIGNALING		39	-0.286187	-2.0872	0.00194932	0.0270568	0.834	4155	tags=69%, list=41%, signal=116%	NA
REACTOME_MEMBRANE_TRAFFICKING	REACTOME_MEMBRANE_TRAFFICKING		242	-0.114439	-2.08691	0.0019685	0.0268281	0.834	5395	tags=64%, list=53%, signal=133%	NA
REACTOME_APOPTOSIS	REACTOME_APOPTOSIS		47	-0.258695	-2.08182	0.00194553	0.0272555	0.844	6490	tags=89%, list=64%, signal=245%	NA
REACTOME_SEMA4D_INDUCED_CELL_MIGRATION_AND_GROWTH_CONE_COLLAPSE	REACTOME_SEMA4D_INDUCED_CELL_MIGRATION_AND_GROWTH_CONE_COLLAPSE		5	-0.728815	-2.06948	0.00206186	0.0293429	0.865	2771	tags=100%, list=27%, signal=137%	NA
REACTOME_SIGNALING_BY_INSULIN_RECEPTOR	REACTOME_SIGNALING_BY_INSULIN_RECEPTOR		38	-0.286649	-2.06946	0	0.0290695	0.865	6215	tags=89%, list=61%, signal=228%	NA
REACTOME_THROMBIN_SIGNALLING_THROUGH_PROTEINASE_ACTIVATED_RECEPTORS_PARS	REACTOME_THROMBIN_SIGNALLING_THROUGH_PROTEINASE_ACTIVATED_RECEPTORS_PARS		25	-0.347068	-2.05603	0.00395257	0.0315383	0.888	4222	tags=76%, list=41%, signal=129%	NA
REACTOME_TRANSPORT_TO_THE_GOLGI_AND_SUBSEQUENT_MODIFICATION	REACTOME_TRANSPORT_TO_THE_GOLGI_AND_SUBSEQUENT_MODIFICATION		77	-0.197988	-2.05511	0.00784314	0.0314121	0.888	5283	tags=71%, list=52%, signal=147%	NA
REACTOME_G_ALPHA_12_13_SIGNALLING_EVENTS	REACTOME_G_ALPHA_12_13_SIGNALLING_EVENTS		34	-0.293076	-2.0529	0.00420168	0.0315059	0.89	4222	tags=71%, list=41%, signal=120%	NA
REACTOME_CLATHRIN_MEDIATED_ENDOCYTOSIS	REACTOME_CLATHRIN_MEDIATED_ENDOCYTOSIS		59	-0.22986	-2.05182	0.00199601	0.0313417	0.893	4067	tags=63%, list=40%, signal=104%	NA
REACTOME_GENERIC_TRANSCRIPTION_PATHWAY	REACTOME_GENERIC_TRANSCRIPTION_PATHWAY		398	-0.0894506	-2.03812	0.00623701	0.0337249	0.913	867	tags=17%, list=8%, signal=18%	NA
REACTOME_SURFACTANT_METABOLISM	REACTOME_SURFACTANT_METABOLISM		12	-0.489531	-2.03252	0.00205761	0.0345059	0.919	3514	tags=83%, list=34%, signal=127%	NA
REACTOME_NUCLEOTIDE_LIKE_PURINERGIC_RECEPTORS	REACTOME_NUCLEOTIDE_LIKE_PURINERGIC_RECEPTORS		9	-0.549254	-2.02333	0	0.0361374	0.932	4604	tags=100%, list=45%, signal=182%	NA
REACTOME_APOPTOTIC_CLEAVAGE_OF_CELLULAR_PROTEINS	REACTOME_APOPTOTIC_CLEAVAGE_OF_CELLULAR_PROTEINS		17	-0.395811	-2.00303	0.0102881	0.0408421	0.954	5571	tags=94%, list=55%, signal=207%	NA
REACTOME_REVERSIBLE_HYDRATION_OF_CARBON_DIOXIDE	REACTOME_REVERSIBLE_HYDRATION_OF_CARBON_DIOXIDE		5	-0.706924	-1.99323	0.00594059	0.0429797	0.963	954	tags=80%, list=9%, signal=88%	NA
REACTOME_PROSTACYCLIN_SIGNALLING_THROUGH_PROSTACYCLIN_RECEPTOR	REACTOME_PROSTACYCLIN_SIGNALLING_THROUGH_PROSTACYCLIN_RECEPTOR		17	-0.41043	-1.98936	0.00610998	0.0436445	0.963	4222	tags=82%, list=41%, signal=140%	NA
REACTOME_CA2_PATHWAY	REACTOME_CA2_PATHWAY		33	-0.290621	-1.98272	0.00607287	0.0452638	0.971	4774	tags=76%, list=47%, signal=142%	NA
BIOCARTA_NGF_PATHWAY	BIOCARTA_NGF_PATHWAY		14	-0.42191	-1.97908	0.00389105	0.0458549	0.975	5904	tags=100%, list=58%, signal=237%	NA
WP_FOCAL_ADHESION_PI3K_AKT_MTOR_SIGNALING_PATHWAY	WP_FOCAL_ADHESION_PI3K_AKT_MTOR_SIGNALING_PATHWAY		145	-0.141335	-1.97841	0.00824742	0.0455755	0.975	7233	tags=85%, list=71%, signal=287%	NA
REACTOME_ACTIVATION_OF_KAINATE_RECEPTORS_UPON_GLUTAMATE_BINDING	REACTOME_ACTIVATION_OF_KAINATE_RECEPTORS_UPON_GLUTAMATE_BINDING		25	-0.335377	-1.97329	0.0101626	0.0466809	0.978	4749	tags=80%, list=47%, signal=149%	NA
REACTOME_COPI_INDEPENDENT_GOLGI_TO_ER_RETROGRADE_TRAFFIC	REACTOME_COPI_INDEPENDENT_GOLGI_TO_ER_RETROGRADE_TRAFFIC		22	-0.346292	-1.96724	0.00990099	0.0478869	0.981	3895	tags=73%, list=38%, signal=117%	NA
REACTOME_CELLULAR_RESPONSE_TO_HYPOXIA	REACTOME_CELLULAR_RESPONSE_TO_HYPOXIA		43	-0.25347	-1.96134	0.00386847	0.0492454	0.985	4306	tags=67%, list=42%, signal=116%	NA
REACTOME_NEGATIVE_REGULATION_OF_THE_PI3K_AKT_NETWORK	REACTOME_NEGATIVE_REGULATION_OF_THE_PI3K_AKT_NETWORK		57	-0.222626	-1.95837	0.0059761	0.0497797	0.988	6333	tags=84%, list=62%, signal=221%	NA
REACTOME_G_BETA_GAMMA_SIGNALLING_THROUGH_CDC42	REACTOME_G_BETA_GAMMA_SIGNALLING_THROUGH_CDC42		16	-0.399343	-1.94074	0.00389864	0.0546702	0.993	4222	tags=81%, list=41%, signal=138%	NA
REACTOME_INTRINSIC_PATHWAY_OF_FIBRIN_CLOT_FORMATION	REACTOME_INTRINSIC_PATHWAY_OF_FIBRIN_CLOT_FORMATION		13	-0.444271	-1.93659	0.00625	0.0555689	0.994	2537	tags=69%, list=25%, signal=92%	NA
REACTOME_NEURONAL_SYSTEM	REACTOME_NEURONAL_SYSTEM		172	-0.127391	-1.93417	0.00197239	0.0559668	0.995	7501	tags=86%, list=74%, signal=320%	NA
REACTOME_NEDDYLATION	REACTOME_NEDDYLATION		113	-0.15492	-1.93028	0.00574713	0.0566979	0.995	4306	tags=58%, list=42%, signal=98%	NA
REACTOME_PEPTIDE_HORMONE_METABOLISM	REACTOME_PEPTIDE_HORMONE_METABOLISM		29	-0.2977	-1.91835	0.00996016	0.0605123	0.996	5415	tags=83%, list=53%, signal=176%	NA
WP_EICOSANOID_METABOLISM_VIA_LIPOXYGENASES_LOX	WP_EICOSANOID_METABOLISM_VIA_LIPOXYGENASES_LOX		11	-0.463556	-1.90284	0.00996016	0.065645	0.998	4551	tags=91%, list=45%, signal=164%	NA
REACTOME_MHC_CLASS_II_ANTIGEN_PRESENTATION	REACTOME_MHC_CLASS_II_ANTIGEN_PRESENTATION		51	-0.227252	-1.89999	0.00591716	0.0660824	0.998	3895	tags=61%, list=38%, signal=98%	NA
REACTOME_GENE_EXPRESSION_TRANSCRIPTION	REACTOME_GENE_EXPRESSION_TRANSCRIPTION		498	-0.0737655	-1.8994	0.00996016	0.0656969	0.998	883	tags=16%, list=9%, signal=16%	NA
REACTOME_APC_C_MEDIATED_DEGRADATION_OF_CELL_CYCLE_PROTEINS	REACTOME_APC_C_MEDIATED_DEGRADATION_OF_CELL_CYCLE_PROTEINS		49	-0.232929	-1.89033	0.0039604	0.0686069	0.999	4090	tags=63%, list=40%, signal=105%	NA
REACTOME_COLLAGEN_BIOSYNTHESIS_AND_MODIFYING_ENZYMES	REACTOME_COLLAGEN_BIOSYNTHESIS_AND_MODIFYING_ENZYMES		22	-0.334374	-1.88952	0.0186722	0.0683826	0.999	4480	tags=77%, list=44%, signal=137%	NA
REACTOME_GLUCAGON_TYPE_LIGAND_RECEPTORS	REACTOME_GLUCAGON_TYPE_LIGAND_RECEPTORS		25	-0.317897	-1.88425	0.00968992	0.0698987	0.999	6151	tags=92%, list=60%, signal=231%	NA
REACTOME_GAP_JUNCTION_TRAFFICKING_AND_REGULATION	REACTOME_GAP_JUNCTION_TRAFFICKING_AND_REGULATION		20	-0.360048	-1.88425	0.00796813	0.069344	0.999	2966	tags=65%, list=29%, signal=91%	NA
REACTOME_ASYMMETRIC_LOCALIZATION_OF_PCP_PROTEINS	REACTOME_ASYMMETRIC_LOCALIZATION_OF_PCP_PROTEINS		38	-0.258013	-1.88267	0.0125	0.0693295	0.999	4090	tags=66%, list=40%, signal=109%	NA
REACTOME_SIGNALING_BY_FGFR1	REACTOME_SIGNALING_BY_FGFR1		30	-0.288064	-1.87973	0.0123457	0.0701639	0.999	6252	tags=90%, list=61%, signal=232%	NA
WP_TGF_BETA_SIGNALING_PATHWAY	WP_TGF_BETA_SIGNALING_PATHWAY		25	-0.305711	-1.87831	0.00757576	0.0701453	0.999	6275	tags=92%, list=62%, signal=238%	NA
REACTOME_RHO_GTPASES_ACTIVATE_FORMINS	REACTOME_RHO_GTPASES_ACTIVATE_FORMINS		56	-0.215916	-1.87574	0.00787402	0.0706636	0.999	4004	tags=61%, list=39%, signal=99%	NA
REACTOME_INCRETIN_SYNTHESIS_SECRETION_AND_INACTIVATION	REACTOME_INCRETIN_SYNTHESIS_SECRETION_AND_INACTIVATION		7	-0.58662	-1.87201	0.015873	0.0716473	0.999	4222	tags=100%, list=41%, signal=170%	NA
REACTOME_RECYCLING_OF_BILE_ACIDS_AND_SALTS	REACTOME_RECYCLING_OF_BILE_ACIDS_AND_SALTS		13	-0.424549	-1.86979	0.0102249	0.0720435	0.999	5092	tags=92%, list=50%, signal=184%	NA
REACTOME_COLLAGEN_FORMATION	REACTOME_COLLAGEN_FORMATION		24	-0.319233	-1.85164	0.0122449	0.0790574	0.999	5253	tags=83%, list=51%, signal=171%	NA
REACTOME_CLASS_B_2_SECRETIN_FAMILY_RECEPTORS	REACTOME_CLASS_B_2_SECRETIN_FAMILY_RECEPTORS		36	-0.257373	-1.85053	0.0124224	0.0790435	0.999	6169	tags=86%, list=60%, signal=217%	NA
REACTOME_INTERFERON_SIGNALING	REACTOME_INTERFERON_SIGNALING		62	-0.199975	-1.84702	0.0100604	0.0800256	0.999	5871	tags=77%, list=58%, signal=181%	NA
REACTOME_MAPK_FAMILY_SIGNALING_CASCADES	REACTOME_MAPK_FAMILY_SIGNALING_CASCADES		151	-0.130675	-1.8446	0.0180723	0.0805547	0.999	4430	tags=56%, list=43%, signal=98%	NA
REACTOME_AUF1_HNRNP_D0_BINDS_AND_DESTABILIZES_MRNA	REACTOME_AUF1_HNRNP_D0_BINDS_AND_DESTABILIZES_MRNA		36	-0.253074	-1.84449	0.0151188	0.0800069	0.999	2529	tags=50%, list=25%, signal=66%	NA
REACTOME_INSULIN_RECEPTOR_SIGNALLING_CASCADE	REACTOME_INSULIN_RECEPTOR_SIGNALLING_CASCADE		24	-0.308236	-1.84122	0.00998004	0.0809239	0.999	6215	tags=92%, list=61%, signal=234%	NA
REACTOME_AQUAPORIN_MEDIATED_TRANSPORT	REACTOME_AQUAPORIN_MEDIATED_TRANSPORT		22	-0.326867	-1.83997	0.0103306	0.0808085	0.999	2238	tags=55%, list=22%, signal=70%	NA
REACTOME_CDC42_GTPASE_CYCLE	REACTOME_CDC42_GTPASE_CYCLE		33	-0.274292	-1.83883	0.0101215	0.0807084	0.999	7413	tags=100%, list=73%, signal=365%	NA
REACTOME_SEALING_OF_THE_NUCLEAR_ENVELOPE_NE_BY_ESCRT_III	REACTOME_SEALING_OF_THE_NUCLEAR_ENVELOPE_NE_BY_ESCRT_III		15	-0.390791	-1.83645	0.0150376	0.0812896	0.999	2141	tags=60%, list=21%, signal=76%	NA
REACTOME_SHC_MEDIATED_CASCADE_FGFR4	REACTOME_SHC_MEDIATED_CASCADE_FGFR4		15	-0.39142	-1.83276	0.0243902	0.0826409	0.999	6215	tags=100%, list=61%, signal=256%	NA
REACTOME_SHC_MEDIATED_CASCADE_FGFR3	REACTOME_SHC_MEDIATED_CASCADE_FGFR3		14	-0.391381	-1.82641	0.0135659	0.0850653	1	6215	tags=100%, list=61%, signal=256%	NA
REACTOME_G_ALPHA_Q_SIGNALLING_EVENTS	REACTOME_G_ALPHA_Q_SIGNALLING_EVENTS		111	-0.145528	-1.82152	0.0039604	0.0869525	1	6528	tags=78%, list=64%, signal=215%	NA
REACTOME_ER_TO_GOLGI_ANTEROGRADE_TRANSPORT	REACTOME_ER_TO_GOLGI_ANTEROGRADE_TRANSPORT		65	-0.191118	-1.81693	0.016	0.0884288	1	5283	tags=71%, list=52%, signal=146%	NA
REACTOME_INACTIVATION_OF_CSF3_G_CSF_SIGNALING	REACTOME_INACTIVATION_OF_CSF3_G_CSF_SIGNALING		9	-0.490483	-1.80952	0.0200803	0.0913636	1	5203	tags=100%, list=51%, signal=204%	NA
REACTOME_ACETYLCHOLINE_BINDING_AND_DOWNSTREAM_EVENTS	REACTOME_ACETYLCHOLINE_BINDING_AND_DOWNSTREAM_EVENTS		8	-0.510841	-1.80865	0.0143737	0.0910287	1	4995	tags=100%, list=49%, signal=196%	NA
REACTOME_RHO_GTPASES_ACTIVATE_IQGAPS	REACTOME_RHO_GTPASES_ACTIVATE_IQGAPS		15	-0.390791	-1.80656	0.0122449	0.0915777	1	2141	tags=60%, list=21%, signal=76%	NA
REACTOME_ACETYLCHOLINE_REGULATES_INSULIN_SECRETION	REACTOME_ACETYLCHOLINE_REGULATES_INSULIN_SECRETION		6	-0.594213	-1.80575	0.00793651	0.091365	1	4144	tags=100%, list=41%, signal=168%	NA
WP_INFLAMMATORY_RESPONSE_PATHWAY	WP_INFLAMMATORY_RESPONSE_PATHWAY		15	-0.385529	-1.78865	0.0176125	0.0997803	1	6275	tags=100%, list=62%, signal=259%	NA
REACTOME_MITOTIC_METAPHASE_AND_ANAPHASE	REACTOME_MITOTIC_METAPHASE_AND_ANAPHASE		113	-0.144797	-1.78862	0.0173077	0.0991377	1	7658	tags=89%, list=75%, signal=355%	NA
REACTOME_SEPARATION_OF_SISTER_CHROMATIDS	REACTOME_SEPARATION_OF_SISTER_CHROMATIDS		91	-0.161033	-1.78522	0.0156556	0.100375	1	4090	tags=56%, list=40%, signal=93%	NA
BIOCARTA_PDGF_PATHWAY	BIOCARTA_PDGF_PATHWAY		17	-0.363113	-1.78515	0.0132827	0.0997636	1	5904	tags=94%, list=58%, signal=223%	NA
REACTOME_TRANSCRIPTIONAL_REGULATION_BY_RUNX2	REACTOME_TRANSCRIPTIONAL_REGULATION_BY_RUNX2		34	-0.256288	-1.78222	0.00978474	0.100706	1	4296	tags=68%, list=42%, signal=116%	NA
REACTOME_REGULATION_OF_MRNA_STABILITY_BY_PROTEINS_THAT_BIND_AU_RICH_ELEMENTS	REACTOME_REGULATION_OF_MRNA_STABILITY_BY_PROTEINS_THAT_BIND_AU_RICH_ELEMENTS		51	-0.20804	-1.78078	0.0078125	0.100791	1	4090	tags=61%, list=40%, signal=101%	NA
REACTOME_GLUTATHIONE_CONJUGATION	REACTOME_GLUTATHIONE_CONJUGATION		14	-0.390245	-1.77679	0.0248566	0.102391	1	3312	tags=71%, list=32%, signal=106%	NA
REACTOME_SIGNALING_BY_TGFB_FAMILY_MEMBERS	REACTOME_SIGNALING_BY_TGFB_FAMILY_MEMBERS		46	-0.221065	-1.77618	0.0157791	0.102017	1	6183	tags=83%, list=61%, signal=209%	NA
REACTOME_SIGNALING_BY_RECEPTOR_TYROSINE_KINASES	REACTOME_SIGNALING_BY_RECEPTOR_TYROSINE_KINASES		199	-0.10742	-1.77519	0.0253411	0.101909	1	6462	tags=74%, list=63%, signal=198%	NA
REACTOME_AMINO_ACIDS_REGULATE_MTORC1	REACTOME_AMINO_ACIDS_REGULATE_MTORC1		26	-0.295392	-1.77444	0.0222672	0.101692	1	5627	tags=85%, list=55%, signal=188%	NA
REACTOME_SIGNALING_BY_FGFR	REACTOME_SIGNALING_BY_FGFR		43	-0.228549	-1.76594	0.0249042	0.105617	1	6457	tags=86%, list=63%, signal=233%	NA
WP_SPHINGOLIPID_METABOLISM_INTEGRATED_PATHWAY	WP_SPHINGOLIPID_METABOLISM_INTEGRATED_PATHWAY		12	-0.421312	-1.76404	0.0142566	0.105927	1	3359	tags=75%, list=33%, signal=112%	NA
WP_SPHINGOLIPID_METABOLISM_OVERVIEW	WP_SPHINGOLIPID_METABOLISM_OVERVIEW		12	-0.421312	-1.76314	0.0206379	0.105794	1	3359	tags=75%, list=33%, signal=112%	NA
REACTOME_POTASSIUM_CHANNELS	REACTOME_POTASSIUM_CHANNELS		55	-0.203426	-1.76013	0.0174757	0.106961	1	4985	tags=69%, list=49%, signal=134%	NA
REACTOME_ACTIVATION_OF_APC_C_AND_APC_C_CDC20_MEDIATED_DEGRADATION_OF_MITOTIC_PROTEINS	REACTOME_ACTIVATION_OF_APC_C_AND_APC_C_CDC20_MEDIATED_DEGRADATION_OF_MITOTIC_PROTEINS		45	-0.22236	-1.7591	0.0199601	0.106897	1	4090	tags=62%, list=40%, signal=103%	NA
REACTOME_CS_DS_DEGRADATION	REACTOME_CS_DS_DEGRADATION		8	-0.509933	-1.7584	0.0159046	0.106587	1	2454	tags=75%, list=24%, signal=99%	NA
REACTOME_EXTRA_NUCLEAR_ESTROGEN_SIGNALING	REACTOME_EXTRA_NUCLEAR_ESTROGEN_SIGNALING		40	-0.232822	-1.75471	0.0347648	0.108281	1	4776	tags=70%, list=47%, signal=131%	NA
WP_REGULATION_OF_ACTIN_CYTOSKELETON	WP_REGULATION_OF_ACTIN_CYTOSKELETON		73	-0.178223	-1.75258	0.0126582	0.108917	1	7838	tags=95%, list=77%, signal=405%	NA
REACTOME_BILE_ACID_AND_BILE_SALT_METABOLISM	REACTOME_BILE_ACID_AND_BILE_SALT_METABOLISM		22	-0.319803	-1.75098	0.0263158	0.109204	1	5092	tags=82%, list=50%, signal=163%	NA
REACTOME_VISUAL_PHOTOTRANSDUCTION	REACTOME_VISUAL_PHOTOTRANSDUCTION		38	-0.236399	-1.75036	0.0182186	0.10888	1	5115	tags=74%, list=50%, signal=147%	NA
WP_PROTEASOME_DEGRADATION	WP_PROTEASOME_DEGRADATION		32	-0.256211	-1.7486	0.0170778	0.109436	1	4090	tags=66%, list=40%, signal=109%	NA
REACTOME_SHC_MEDIATED_CASCADE_FGFR2	REACTOME_SHC_MEDIATED_CASCADE_FGFR2		14	-0.391381	-1.74646	0.0241935	0.110017	1	6215	tags=100%, list=61%, signal=256%	NA
BIOCARTA_EGF_PATHWAY	BIOCARTA_EGF_PATHWAY		16	-0.359395	-1.7433	0.0266393	0.111208	1	5904	tags=94%, list=58%, signal=222%	NA
REACTOME_SIGNALING_BY_MET	REACTOME_SIGNALING_BY_MET		30	-0.270858	-1.74313	0.0174419	0.110666	1	6427	tags=90%, list=63%, signal=243%	NA
REACTOME_PEPTIDE_HORMONE_BIOSYNTHESIS	REACTOME_PEPTIDE_HORMONE_BIOSYNTHESIS		7	-0.543751	-1.73738	0.026971	0.113302	1	4659	tags=100%, list=46%, signal=184%	NA
REACTOME_MITOTIC_G2_G2_M_PHASES	REACTOME_MITOTIC_G2_G2_M_PHASES		92	-0.154078	-1.73617	0.0315582	0.113485	1	2546	tags=40%, list=25%, signal=53%	NA
REACTOME_SIGNALING_BY_FGFR4	REACTOME_SIGNALING_BY_FGFR4		27	-0.276839	-1.73587	0.0232108	0.113034	1	6252	tags=89%, list=61%, signal=229%	NA
REACTOME_ROS_AND_RNS_PRODUCTION_IN_PHAGOCYTES	REACTOME_ROS_AND_RNS_PRODUCTION_IN_PHAGOCYTES		18	-0.340595	-1.73406	0.0326531	0.113399	1	6167	tags=94%, list=60%, signal=238%	NA
REACTOME_DNA_REPLICATION_PRE_INITIATION	REACTOME_DNA_REPLICATION_PRE_INITIATION		51	-0.20804	-1.73277	0.0244399	0.113479	1	4090	tags=61%, list=40%, signal=101%	NA
BIOCARTA_MTA3_PATHWAY	BIOCARTA_MTA3_PATHWAY		11	-0.424034	-1.72844	0.0174081	0.115165	1	3099	tags=73%, list=30%, signal=104%	NA
REACTOME_SIGNALING_BY_ERBB4	REACTOME_SIGNALING_BY_ERBB4		16	-0.359395	-1.7267	0.0234834	0.115611	1	5904	tags=94%, list=58%, signal=222%	NA
REACTOME_ACYL_CHAIN_REMODELLING_OF_PG	REACTOME_ACYL_CHAIN_REMODELLING_OF_PG		7	-0.519984	-1.7211	0.035343	0.118627	1	3444	tags=86%, list=34%, signal=129%	NA
REACTOME_SEMA4D_IN_SEMAPHORIN_SIGNALING	REACTOME_SEMA4D_IN_SEMAPHORIN_SIGNALING		6	-0.562122	-1.72089	0.0176125	0.118134	1	2771	tags=83%, list=27%, signal=114%	NA
REACTOME_SIGNALING_BY_TYPE_1_INSULIN_LIKE_GROWTH_FACTOR_1_RECEPTOR_IGF1R	REACTOME_SIGNALING_BY_TYPE_1_INSULIN_LIKE_GROWTH_FACTOR_1_RECEPTOR_IGF1R		23	-0.298671	-1.70994	0.0250522	0.124408	1	4501	tags=74%, list=44%, signal=132%	NA
REACTOME_SPHINGOLIPID_METABOLISM	REACTOME_SPHINGOLIPID_METABOLISM		30	-0.259715	-1.7096	0.0142566	0.123967	1	3140	tags=57%, list=31%, signal=82%	NA
REACTOME_SIGNALING_BY_WNT	REACTOME_SIGNALING_BY_WNT		127	-0.129595	-1.70607	0.0235294	0.125611	1	7290	tags=84%, list=71%, signal=292%	NA
REACTOME_COPI_DEPENDENT_GOLGI_TO_ER_RETROGRADE_TRAFFIC	REACTOME_COPI_DEPENDENT_GOLGI_TO_ER_RETROGRADE_TRAFFIC		44	-0.2177	-1.70421	0.0311891	0.126056	1	3354	tags=55%, list=33%, signal=81%	NA
REACTOME_STABILIZATION_OF_P53	REACTOME_STABILIZATION_OF_P53		32	-0.25208	-1.70193	0.0327198	0.126791	1	4132	tags=66%, list=41%, signal=110%	NA
WP_ERBB_SIGNALING_PATHWAY	WP_ERBB_SIGNALING_PATHWAY		23	-0.291554	-1.69771	0.0340681	0.12891	1	5904	tags=87%, list=58%, signal=206%	NA
REACTOME_KINESINS	REACTOME_KINESINS		25	-0.280425	-1.69582	0.0257353	0.129511	1	3268	tags=60%, list=32%, signal=88%	NA
REACTOME_RECRUITMENT_OF_NUMA_TO_MITOTIC_CENTROSOMES	REACTOME_RECRUITMENT_OF_NUMA_TO_MITOTIC_CENTROSOMES		39	-0.232843	-1.69472	0.0224033	0.129516	1	2343	tags=46%, list=23%, signal=60%	NA
REACTOME_ASSEMBLY_OF_THE_PRE_REPLICATIVE_COMPLEX	REACTOME_ASSEMBLY_OF_THE_PRE_REPLICATIVE_COMPLEX		46	-0.208794	-1.69407	0.0340426	0.129235	1	4090	tags=61%, list=40%, signal=101%	NA
REACTOME_ANDROGEN_BIOSYNTHESIS	REACTOME_ANDROGEN_BIOSYNTHESIS		7	-0.510889	-1.69167	0.0303644	0.130239	1	4994	tags=100%, list=49%, signal=196%	NA
REACTOME_TRANS_GOLGI_NETWORK_VESICLE_BUDDING	REACTOME_TRANS_GOLGI_NETWORK_VESICLE_BUDDING		34	-0.243802	-1.68924	0.0252427	0.131136	1	5023	tags=74%, list=49%, signal=144%	NA
WP_ID_SIGNALING_PATHWAY	WP_ID_SIGNALING_PATHWAY		18	-0.323982	-1.68906	0.0277778	0.130564	1	4636	tags=78%, list=45%, signal=142%	NA
REACTOME_PCP_CE_PATHWAY	REACTOME_PCP_CE_PATHWAY		50	-0.200138	-1.68722	0.0214425	0.131066	1	4090	tags=60%, list=40%, signal=100%	NA
REACTOME_FREE_FATTY_ACIDS_REGULATE_INSULIN_SECRETION	REACTOME_FREE_FATTY_ACIDS_REGULATE_INSULIN_SECRETION		5	-0.594155	-1.68557	0.0291829	0.131363	1	4144	tags=100%, list=41%, signal=168%	NA
REACTOME_LYSOSOME_VESICLE_BIOGENESIS	REACTOME_LYSOSOME_VESICLE_BIOGENESIS		17	-0.331778	-1.68048	0.037037	0.134128	1	5023	tags=82%, list=49%, signal=162%	NA
REACTOME_IRS_MEDIATED_SIGNALLING	REACTOME_IRS_MEDIATED_SIGNALLING		20	-0.309474	-1.67588	0.0192308	0.13649	1	4501	tags=75%, list=44%, signal=134%	NA
REACTOME_INTRACELLULAR_SIGNALING_BY_SECOND_MESSENGERS	REACTOME_INTRACELLULAR_SIGNALING_BY_SECOND_MESSENGERS		145	-0.116909	-1.66902	0.0221328	0.140473	1	6353	tags=74%, list=62%, signal=193%	NA
REACTOME_SHC_MEDIATED_CASCADE_FGFR1	REACTOME_SHC_MEDIATED_CASCADE_FGFR1		12	-0.391304	-1.66769	0.0515873	0.140734	1	6215	tags=100%, list=61%, signal=256%	NA
REACTOME_APC_C_CDH1_MEDIATED_DEGRADATION_OF_CDC20_AND_OTHER_APC_C_CDH1_TARGETED_PROTEINS_IN_LATE_MITOSIS_EARLY_G1	REACTOME_APC_C_CDH1_MEDIATED_DEGRADATION_OF_CDC20_AND_OTHER_APC_C_CDH1_TARGETED_PROTEINS_IN_LATE_MITOSIS_EARLY_G1		42	-0.219107	-1.66584	0.0354167	0.141264	1	4090	tags=62%, list=40%, signal=103%	NA
REACTOME_PHOSPHOLIPASE_C_MEDIATED_CASCADE_FGFR4	REACTOME_PHOSPHOLIPASE_C_MEDIATED_CASCADE_FGFR4		11	-0.422687	-1.66544	0.0241935	0.14082	1	1258	tags=55%, list=12%, signal=62%	NA
REACTOME_NICOTINATE_METABOLISM	REACTOME_NICOTINATE_METABOLISM		14	-0.367562	-1.66429	0.0290456	0.140889	1	5729	tags=93%, list=56%, signal=212%	NA
REACTOME_FATTY_ACIDS_BOUND_TO_GPR40_FFAR1_REGULATE_INSULIN_SECRETION	REACTOME_FATTY_ACIDS_BOUND_TO_GPR40_FFAR1_REGULATE_INSULIN_SECRETION		5	-0.594155	-1.6637	0.031746	0.140609	1	4144	tags=100%, list=41%, signal=168%	NA
REACTOME_G_BETA_GAMMA_SIGNALLING_THROUGH_PI3KGAMMA	REACTOME_G_BETA_GAMMA_SIGNALLING_THROUGH_PI3KGAMMA		19	-0.323662	-1.66341	0.0309917	0.14016	1	4222	tags=74%, list=41%, signal=125%	NA
REACTOME_ANTIVIRAL_MECHANISM_BY_IFN_STIMULATED_GENES	REACTOME_ANTIVIRAL_MECHANISM_BY_IFN_STIMULATED_GENES		48	-0.201511	-1.66337	0.0308008	0.139538	1	2418	tags=44%, list=24%, signal=57%	NA
REACTOME_CELLULAR_RESPONSE_TO_CHEMICAL_STRESS	REACTOME_CELLULAR_RESPONSE_TO_CHEMICAL_STRESS		81	-0.159745	-1.66188	0.0426829	0.139802	1	7326	tags=88%, list=72%, signal=309%	NA
REACTOME_ACTIVATION_OF_THE_PHOTOTRANSDUCTION_CASCADE	REACTOME_ACTIVATION_OF_THE_PHOTOTRANSDUCTION_CASCADE		5	-0.586504	-1.66046	0.0289256	0.140029	1	4222	tags=100%, list=41%, signal=171%	NA
REACTOME_SIGNALING_BY_BMP	REACTOME_SIGNALING_BY_BMP		17	-0.332962	-1.65865	0.0400802	0.140511	1	5611	tags=88%, list=55%, signal=196%	NA
REACTOME_CARGO_RECOGNITION_FOR_CLATHRIN_MEDIATED_ENDOCYTOSIS	REACTOME_CARGO_RECOGNITION_FOR_CLATHRIN_MEDIATED_ENDOCYTOSIS		43	-0.210578	-1.65621	0.0248963	0.14151	1	4030	tags=60%, list=40%, signal=100%	NA
BIOCARTA_CTCF_PATHWAY	BIOCARTA_CTCF_PATHWAY		7	-0.513047	-1.65504	0.0325866	0.141671	1	4972	tags=100%, list=49%, signal=195%	NA
BIOCARTA_TFF_PATHWAY	BIOCARTA_TFF_PATHWAY		15	-0.355187	-1.65332	0.0359848	0.142221	1	5904	tags=93%, list=58%, signal=221%	NA
REACTOME_P2Y_RECEPTORS	REACTOME_P2Y_RECEPTORS		6	-0.549093	-1.65078	0.0385396	0.14331	1	4604	tags=100%, list=45%, signal=182%	NA
REACTOME_G_PROTEIN_BETA_GAMMA_SIGNALLING	REACTOME_G_PROTEIN_BETA_GAMMA_SIGNALLING		21	-0.301123	-1.63881	0.0451613	0.151422	1	4222	tags=71%, list=41%, signal=122%	NA
REACTOME_REGULATION_OF_RUNX2_EXPRESSION_AND_ACTIVITY	REACTOME_REGULATION_OF_RUNX2_EXPRESSION_AND_ACTIVITY		29	-0.255054	-1.63689	0.0388548	0.151982	1	4090	tags=66%, list=40%, signal=109%	NA
REACTOME_COMPLEMENT_CASCADE	REACTOME_COMPLEMENT_CASCADE		21	-0.293629	-1.63311	0.0366599	0.15408	1	2841	tags=57%, list=28%, signal=79%	NA
REACTOME_NEGATIVE_REGULATION_OF_FGFR4_SIGNALING	REACTOME_NEGATIVE_REGULATION_OF_FGFR4_SIGNALING		21	-0.292581	-1.63085	0.0497018	0.155044	1	6252	tags=90%, list=61%, signal=233%	NA
REACTOME_APOPTOSIS_INDUCED_DNA_FRAGMENTATION	REACTOME_APOPTOSIS_INDUCED_DNA_FRAGMENTATION		9	-0.439779	-1.63038	0.0281426	0.15459	1	1186	tags=56%, list=12%, signal=63%	NA
REACTOME_SPHINGOLIPID_DE_NOVO_BIOSYNTHESIS	REACTOME_SPHINGOLIPID_DE_NOVO_BIOSYNTHESIS		11	-0.401133	-1.6286	0.0332681	0.155254	1	2405	tags=64%, list=24%, signal=83%	NA
REACTOME_RNA_POLYMERASE_II_TRANSCRIPTION_TERMINATION	REACTOME_RNA_POLYMERASE_II_TRANSCRIPTION_TERMINATION		25	-0.269206	-1.62822	0.037037	0.154771	1	1750	tags=44%, list=17%, signal=53%	NA
REACTOME_REGULATION_OF_HSF1_MEDIATED_HEAT_SHOCK_RESPONSE	REACTOME_REGULATION_OF_HSF1_MEDIATED_HEAT_SHOCK_RESPONSE		26	-0.265122	-1.62627	0.0326923	0.15545	1	5935	tags=85%, list=58%, signal=202%	NA
REACTOME_SIGNALING_BY_FGFR3	REACTOME_SIGNALING_BY_FGFR3		26	-0.272527	-1.62335	0.0587002	0.157051	1	6252	tags=88%, list=61%, signal=228%	NA
REACTOME_GAMMA_CARBOXYLATION_HYPUSINYLATION_HYDROXYLATION_AND_ARYLSULFATASE_ACTIVATION	REACTOME_GAMMA_CARBOXYLATION_HYPUSINYLATION_HYDROXYLATION_AND_ARYLSULFATASE_ACTIVATION		22	-0.290259	-1.62292	0.0395833	0.156608	1	3538	tags=64%, list=35%, signal=97%	NA
REACTOME_FGFR2_LIGAND_BINDING_AND_ACTIVATION	REACTOME_FGFR2_LIGAND_BINDING_AND_ACTIVATION		12	-0.38679	-1.61613	0.0477137	0.161502	1	6261	tags=100%, list=61%, signal=259%	NA
WP_WNT_SIGNALING_PATHWAY_AND_PLURIPOTENCY	WP_WNT_SIGNALING_PATHWAY_AND_PLURIPOTENCY		51	-0.191618	-1.61282	0.0503876	0.163361	1	7457	tags=92%, list=73%, signal=341%	NA
REACTOME_GLUTATHIONE_SYNTHESIS_AND_RECYCLING	REACTOME_GLUTATHIONE_SYNTHESIS_AND_RECYCLING		9	-0.432889	-1.60685	0.0551331	0.167254	1	5790	tags=100%, list=57%, signal=231%	NA
BIOCARTA_CXCR4_PATHWAY	BIOCARTA_CXCR4_PATHWAY		10	-0.424983	-1.60625	0.0443038	0.166938	1	5871	tags=100%, list=58%, signal=235%	NA
REACTOME_REGULATION_OF_INNATE_IMMUNE_RESPONSES_TO_CYTOSOLIC_DNA	REACTOME_REGULATION_OF_INNATE_IMMUNE_RESPONSES_TO_CYTOSOLIC_DNA		7	-0.492447	-1.60541	0.045082	0.16691	1	5182	tags=100%, list=51%, signal=203%	NA
REACTOME_NUCLEAR_ENVELOPE_NE_REASSEMBLY	REACTOME_NUCLEAR_ENVELOPE_NE_REASSEMBLY		36	-0.221331	-1.60182	0.0252427	0.168939	1	6252	tags=83%, list=61%, signal=215%	NA
REACTOME_PROTEIN_LOCALIZATION	REACTOME_PROTEIN_LOCALIZATION		40	-0.212144	-1.60166	0.0512295	0.168341	1	3966	tags=60%, list=39%, signal=98%	NA
REACTOME_DOWNSTREAM_SIGNALING_OF_ACTIVATED_FGFR1	REACTOME_DOWNSTREAM_SIGNALING_OF_ACTIVATED_FGFR1		18	-0.310234	-1.60008	0.0329897	0.168923	1	4776	tags=78%, list=47%, signal=146%	NA
REACTOME_CDK_MEDIATED_PHOSPHORYLATION_AND_REMOVAL_OF_CDC6	REACTOME_CDK_MEDIATED_PHOSPHORYLATION_AND_REMOVAL_OF_CDC6		41	-0.209756	-1.59707	0.0512821	0.170572	1	4090	tags=61%, list=40%, signal=101%	NA
REACTOME_DISSOLUTION_OF_FIBRIN_CLOT	REACTOME_DISSOLUTION_OF_FIBRIN_CLOT		7	-0.49637	-1.59567	0.0389344	0.170997	1	5142	tags=100%, list=50%, signal=202%	NA
WP_NOVEL_JUN_DMP1_PATHWAY	WP_NOVEL_JUN_DMP1_PATHWAY		10	-0.424983	-1.59544	0.0425963	0.1704	1	5871	tags=100%, list=58%, signal=235%	NA
REACTOME_FGFR1C_LIGAND_BINDING_AND_ACTIVATION	REACTOME_FGFR1C_LIGAND_BINDING_AND_ACTIVATION		10	-0.4131	-1.59005	0.037182	0.173953	1	4972	tags=90%, list=49%, signal=175%	NA
REACTOME_GOLGI_TO_ER_RETROGRADE_TRANSPORT	REACTOME_GOLGI_TO_ER_RETROGRADE_TRANSPORT		58	-0.179648	-1.58881	0.0478088	0.174222	1	5214	tags=69%, list=51%, signal=140%	NA
BIOCARTA_INTRINSIC_PATHWAY	BIOCARTA_INTRINSIC_PATHWAY		11	-0.388179	-1.58829	0.0391389	0.173872	1	2537	tags=64%, list=25%, signal=85%	NA
REACTOME_GLYCOPROTEIN_HORMONES	REACTOME_GLYCOPROTEIN_HORMONES		5	-0.563829	-1.58525	0.0466418	0.175597	1	2413	tags=80%, list=24%, signal=105%	NA
REACTOME_CELLULAR_RESPONSE_TO_HEAT_STRESS	REACTOME_CELLULAR_RESPONSE_TO_HEAT_STRESS		35	-0.219044	-1.58388	0.0448065	0.176126	1	5935	tags=80%, list=58%, signal=191%	NA
REACTOME_PI_3K_CASCADE_FGFR4	REACTOME_PI_3K_CASCADE_FGFR4		16	-0.32886	-1.58297	0.0588235	0.176241	1	6215	tags=94%, list=61%, signal=240%	NA
REACTOME_TRANSMISSION_ACROSS_CHEMICAL_SYNAPSES	REACTOME_TRANSMISSION_ACROSS_CHEMICAL_SYNAPSES		110	-0.126904	-1.5819	0.0489796	0.176429	1	6603	tags=77%, list=65%, signal=217%	NA
REACTOME_DOWNSTREAM_SIGNALING_OF_ACTIVATED_FGFR4	REACTOME_DOWNSTREAM_SIGNALING_OF_ACTIVATED_FGFR4		20	-0.291415	-1.57826	0.0494506	0.178824	1	6215	tags=90%, list=61%, signal=230%	NA
REACTOME_RECYCLING_PATHWAY_OF_L1	REACTOME_RECYCLING_PATHWAY_OF_L1		18	-0.314009	-1.57708	0.0386965	0.179071	1	5871	tags=89%, list=58%, signal=209%	NA
REACTOME_PI3K_EVENTS_IN_ERBB2_SIGNALING	REACTOME_PI3K_EVENTS_IN_ERBB2_SIGNALING		9	-0.421703	-1.575	0.0597302	0.18006	1	5904	tags=100%, list=58%, signal=237%	NA
REACTOME_FGFR1_LIGAND_BINDING_AND_ACTIVATION	REACTOME_FGFR1_LIGAND_BINDING_AND_ACTIVATION		10	-0.4131	-1.57223	0.0501002	0.181657	1	4972	tags=90%, list=49%, signal=175%	NA
WP_MICROGLIA_PATHOGEN_PHAGOCYTOSIS_PATHWAY	WP_MICROGLIA_PATHOGEN_PHAGOCYTOSIS_PATHWAY		13	-0.362191	-1.57159	0.0414938	0.181486	1	6512	tags=100%, list=64%, signal=276%	NA
BIOCARTA_IGF1_PATHWAY	BIOCARTA_IGF1_PATHWAY		14	-0.350384	-1.56852	0.0545809	0.183375	1	5904	tags=93%, list=58%, signal=220%	NA
REACTOME_PHOSPHOLIPASE_C_MEDIATED_CASCADE_FGFR1	REACTOME_PHOSPHOLIPASE_C_MEDIATED_CASCADE_FGFR1		8	-0.447157	-1.56595	0.05	0.184919	1	4369	tags=88%, list=43%, signal=153%	NA
BIOCARTA_SPRY_PATHWAY	BIOCARTA_SPRY_PATHWAY		9	-0.421703	-1.55957	0.0673267	0.190025	1	5904	tags=100%, list=58%, signal=237%	NA
REACTOME_MRNA_DECAY_BY_3_TO_5_EXORIBONUCLEASE	REACTOME_MRNA_DECAY_BY_3_TO_5_EXORIBONUCLEASE		10	-0.408488	-1.55768	0.063655	0.190847	1	5019	tags=90%, list=49%, signal=177%	NA
REACTOME_DNA_REPLICATION	REACTOME_DNA_REPLICATION		61	-0.173968	-1.55708	0.0521042	0.190573	1	4090	tags=57%, list=40%, signal=95%	NA
BIOCARTA_INTEGRIN_PATHWAY	BIOCARTA_INTEGRIN_PATHWAY		11	-0.390186	-1.55691	0.0591603	0.190018	1	6226	tags=100%, list=61%, signal=256%	NA
REACTOME_RHO_GTPASES_ACTIVATE_KTN1	REACTOME_RHO_GTPASES_ACTIVATE_KTN1		6	-0.516708	-1.55464	0.0671937	0.191039	1	3234	tags=83%, list=32%, signal=122%	NA
REACTOME_PI3K_AKT_ACTIVATION	REACTOME_PI3K_AKT_ACTIVATION		5	-0.559141	-1.5519	0.0515873	0.192735	1	4501	tags=100%, list=44%, signal=179%	NA
REACTOME_NEUROTRANSMITTER_RECEPTORS_AND_POSTSYNAPTIC_SIGNAL_TRANSMISSION	REACTOME_NEUROTRANSMITTER_RECEPTORS_AND_POSTSYNAPTIC_SIGNAL_TRANSMISSION		85	-0.142229	-1.55139	0.0470588	0.192489	1	6603	tags=79%, list=65%, signal=222%	NA
REACTOME_GLUCAGON_LIKE_PEPTIDE_1_GLP1_REGULATES_INSULIN_SECRETION	REACTOME_GLUCAGON_LIKE_PEPTIDE_1_GLP1_REGULATES_INSULIN_SECRETION		23	-0.267286	-1.55076	0.0504032	0.192395	1	6151	tags=87%, list=60%, signal=219%	NA
REACTOME_NEGATIVE_REGULATION_OF_FGFR2_SIGNALING	REACTOME_NEGATIVE_REGULATION_OF_FGFR2_SIGNALING		20	-0.287781	-1.55067	0.0661765	0.191715	1	6252	tags=90%, list=61%, signal=232%	NA
WP_BIOGENIC_AMINE_SYNTHESIS	WP_BIOGENIC_AMINE_SYNTHESIS		6	-0.51455	-1.54981	0.0516529	0.191726	1	3256	tags=83%, list=32%, signal=122%	NA
REACTOME_DEGRADATION_OF_BETA_CATENIN_BY_THE_DESTRUCTION_COMPLEX	REACTOME_DEGRADATION_OF_BETA_CATENIN_BY_THE_DESTRUCTION_COMPLEX		43	-0.200145	-1.54842	0.0599613	0.192179	1	7220	tags=91%, list=71%, signal=309%	NA
REACTOME_G1_S_DNA_DAMAGE_CHECKPOINTS	REACTOME_G1_S_DNA_DAMAGE_CHECKPOINTS		37	-0.21745	-1.54637	0.0494845	0.193199	1	4132	tags=62%, list=41%, signal=104%	NA
REACTOME_CYTOPROTECTION_BY_HMOX1	REACTOME_CYTOPROTECTION_BY_HMOX1		21	-0.282515	-1.54278	0.072	0.19556	1	7326	tags=100%, list=72%, signal=354%	NA
WP_MYOMETRIAL_RELAXATION_AND_CONTRACTION_PATHWAYS	WP_MYOMETRIAL_RELAXATION_AND_CONTRACTION_PATHWAYS		58	-0.170345	-1.54277	0.0653465	0.194823	1	5836	tags=74%, list=57%, signal=172%	NA
REACTOME_VASOPRESSIN_REGULATES_RENAL_WATER_HOMEOSTASIS_VIA_AQUAPORINS	REACTOME_VASOPRESSIN_REGULATES_RENAL_WATER_HOMEOSTASIS_VIA_AQUAPORINS		20	-0.286779	-1.54213	0.0571992	0.194571	1	4222	tags=70%, list=41%, signal=119%	NA
REACTOME_COMMON_PATHWAY_OF_FIBRIN_CLOT_FORMATION	REACTOME_COMMON_PATHWAY_OF_FIBRIN_CLOT_FORMATION		11	-0.388179	-1.53879	0.0674847	0.19691	1	2537	tags=64%, list=25%, signal=85%	NA
REACTOME_PI3K_EVENTS_IN_ERBB4_SIGNALING	REACTOME_PI3K_EVENTS_IN_ERBB4_SIGNALING		5	-0.559141	-1.53818	0.0676533	0.196699	1	4501	tags=100%, list=44%, signal=179%	NA
REACTOME_SUMOYLATION	REACTOME_SUMOYLATION		81	-0.146629	-1.53704	0.0550098	0.197171	1	784	tags=22%, list=8%, signal=24%	NA
REACTOME_NEGATIVE_REGULATION_OF_FGFR3_SIGNALING	REACTOME_NEGATIVE_REGULATION_OF_FGFR3_SIGNALING		20	-0.287781	-1.53607	0.0501931	0.197281	1	6252	tags=90%, list=61%, signal=232%	NA
REACTOME_TNFR1_INDUCED_PROAPOPTOTIC_SIGNALING	REACTOME_TNFR1_INDUCED_PROAPOPTOTIC_SIGNALING		9	-0.41731	-1.53569	0.0582329	0.196921	1	1415	tags=56%, list=14%, signal=64%	NA
BIOCARTA_EICOSANOID_PATHWAY	BIOCARTA_EICOSANOID_PATHWAY		8	-0.442559	-1.53307	0.0755467	0.198665	1	5691	tags=100%, list=56%, signal=226%	NA
BIOCARTA_DEATH_PATHWAY	BIOCARTA_DEATH_PATHWAY		14	-0.331206	-1.52766	0.0562016	0.202597	1	6828	tags=100%, list=67%, signal=302%	NA
REACTOME_REGULATION_OF_RUNX3_EXPRESSION_AND_ACTIVITY	REACTOME_REGULATION_OF_RUNX3_EXPRESSION_AND_ACTIVITY		34	-0.217529	-1.52725	0.061144	0.202281	1	4090	tags=62%, list=40%, signal=103%	NA
REACTOME_MOLECULES_ASSOCIATED_WITH_ELASTIC_FIBRES	REACTOME_MOLECULES_ASSOCIATED_WITH_ELASTIC_FIBRES		15	-0.32404	-1.52716	0.0718686	0.201616	1	3501	tags=67%, list=34%, signal=101%	NA
REACTOME_PI_3K_CASCADE_FGFR3	REACTOME_PI_3K_CASCADE_FGFR3		15	-0.324655	-1.52439	0.0610526	0.203445	1	6215	tags=93%, list=61%, signal=239%	NA
BIOCARTA_ETS_PATHWAY	BIOCARTA_ETS_PATHWAY		6	-0.50819	-1.52256	0.0601942	0.204415	1	5021	tags=100%, list=49%, signal=197%	NA
REACTOME_PHOSPHOLIPASE_C_MEDIATED_CASCADE_FGFR2	REACTOME_PHOSPHOLIPASE_C_MEDIATED_CASCADE_FGFR2		10	-0.391228	-1.52153	0.0712871	0.204551	1	6215	tags=100%, list=61%, signal=256%	NA
REACTOME_PHASE_II_CONJUGATION_OF_COMPOUNDS	REACTOME_PHASE_II_CONJUGATION_OF_COMPOUNDS		34	-0.217653	-1.51935	0.0776892	0.205783	1	6789	tags=88%, list=67%, signal=263%	NA
REACTOME_SIGNALING_BY_CSF3_G_CSF	REACTOME_SIGNALING_BY_CSF3_G_CSF		13	-0.344848	-1.51587	0.0598456	0.208579	1	5904	tags=92%, list=58%, signal=219%	NA
WP_BLOOD_CLOTTING_CASCADE	WP_BLOOD_CLOTTING_CASCADE		13	-0.340257	-1.5129	0.0758197	0.210633	1	2812	tags=62%, list=28%, signal=85%	NA
WP_WNT_SIGNALING_IN_KIDNEY_DISEASE	WP_WNT_SIGNALING_IN_KIDNEY_DISEASE		21	-0.27511	-1.51132	0.068	0.211328	1	2058	tags=48%, list=20%, signal=60%	NA
REACTOME_MITOCHONDRIAL_FATTY_ACID_BETA_OXIDATION	REACTOME_MITOCHONDRIAL_FATTY_ACID_BETA_OXIDATION		15	-0.323248	-1.51008	0.0748988	0.211675	1	2829	tags=60%, list=28%, signal=83%	NA
REACTOME_HIGHLY_CALCIUM_PERMEABLE_POSTSYNAPTIC_NICOTINIC_ACETYLCHOLINE_RECEPTORS	REACTOME_HIGHLY_CALCIUM_PERMEABLE_POSTSYNAPTIC_NICOTINIC_ACETYLCHOLINE_RECEPTORS		6	-0.510741	-1.509	0.0558882	0.211985	1	4995	tags=100%, list=49%, signal=196%	NA
WP_OVARIAN_INFERTILITY	WP_OVARIAN_INFERTILITY		14	-0.339165	-1.50738	0.0761719	0.212655	1	4561	tags=79%, list=45%, signal=142%	NA
BIOCARTA_COMP_PATHWAY	BIOCARTA_COMP_PATHWAY		5	-0.540683	-1.50661	0.0670611	0.212578	1	2649	tags=80%, list=26%, signal=108%	NA
REACTOME_PI_3K_CASCADE_FGFR2	REACTOME_PI_3K_CASCADE_FGFR2		15	-0.324655	-1.50449	0.071291	0.213763	1	6215	tags=93%, list=61%, signal=239%	NA
REACTOME_TRANSPORT_OF_MATURE_TRANSCRIPT_TO_CYTOPLASM	REACTOME_TRANSPORT_OF_MATURE_TRANSCRIPT_TO_CYTOPLASM		29	-0.236203	-1.50399	0.0653061	0.213449	1	3930	tags=62%, list=39%, signal=101%	NA
REACTOME_BIOSYNTHESIS_OF_THE_N_GLYCAN_PRECURSOR_DOLICHOL_LIPID_LINKED_OLIGOSACCHARIDE_LLO_AND_TRANSFER_TO_A_NASCENT_PROTEIN	REACTOME_BIOSYNTHESIS_OF_THE_N_GLYCAN_PRECURSOR_DOLICHOL_LIPID_LINKED_OLIGOSACCHARIDE_LLO_AND_TRANSFER_TO_A_NASCENT_PROTEIN		28	-0.237807	-1.50298	0.068	0.213639	1	1225	tags=36%, list=12%, signal=40%	NA
REACTOME_UBIQUITIN_MEDIATED_DEGRADATION_OF_PHOSPHORYLATED_CDC25A	REACTOME_UBIQUITIN_MEDIATED_DEGRADATION_OF_PHOSPHORYLATED_CDC25A		32	-0.224862	-1.49534	0.0626263	0.220109	1	4090	tags=63%, list=40%, signal=104%	NA
REACTOME_AFLATOXIN_ACTIVATION_AND_DETOXIFICATION	REACTOME_AFLATOXIN_ACTIVATION_AND_DETOXIFICATION		10	-0.39265	-1.49424	0.0688336	0.220261	1	1100	tags=50%, list=11%, signal=56%	NA
WP_OXIDATIVE_STRESS_AND_REDOX_PATHWAY	WP_OXIDATIVE_STRESS_AND_REDOX_PATHWAY		35	-0.213724	-1.49376	0.0608519	0.219937	1	6572	tags=86%, list=64%, signal=240%	NA
BIOCARTA_CDK5_PATHWAY	BIOCARTA_CDK5_PATHWAY		8	-0.424899	-1.48993	0.0763052	0.223286	1	5871	tags=100%, list=58%, signal=235%	NA
REACTOME_PEROXISOMAL_PROTEIN_IMPORT	REACTOME_PEROXISOMAL_PROTEIN_IMPORT		29	-0.232664	-1.48985	0.082218	0.222575	1	3966	tags=62%, list=39%, signal=101%	NA
REACTOME_HEPARAN_SULFATE_HEPARIN_HS_GAG_METABOLISM	REACTOME_HEPARAN_SULFATE_HEPARIN_HS_GAG_METABOLISM		20	-0.280375	-1.48828	0.0617284	0.223235	1	2247	tags=50%, list=22%, signal=64%	NA
WP_G_PROTEIN_SIGNALING_PATHWAYS	WP_G_PROTEIN_SIGNALING_PATHWAYS		49	-0.180921	-1.48345	0.0629921	0.227085	1	6908	tags=86%, list=68%, signal=264%	NA
REACTOME_DOWNSTREAM_SIGNALING_OF_ACTIVATED_FGFR3	REACTOME_DOWNSTREAM_SIGNALING_OF_ACTIVATED_FGFR3		19	-0.286114	-1.48234	0.0722433	0.227439	1	6215	tags=89%, list=61%, signal=229%	NA
REACTOME_REGULATION_OF_RAS_BY_GAPS	REACTOME_REGULATION_OF_RAS_BY_GAPS		39	-0.199337	-1.48229	0.0734694	0.226706	1	4776	tags=67%, list=47%, signal=125%	NA
REACTOME_INTRA_GOLGI_AND_RETROGRADE_GOLGI_TO_ER_TRAFFIC	REACTOME_INTRA_GOLGI_AND_RETROGRADE_GOLGI_TO_ER_TRAFFIC		78	-0.143918	-1.48098	0.078125	0.227127	1	5214	tags=65%, list=51%, signal=133%	NA
WP_HYPOXIA_DEPENDENT_SELF_RENEWAL_OF_MYOBLASTS	WP_HYPOXIA_DEPENDENT_SELF_RENEWAL_OF_MYOBLASTS		6	-0.489832	-1.47718	0.0750988	0.230415	1	3508	tags=83%, list=34%, signal=127%	NA
REACTOME_DUAL_INCISION_IN_GG_NER	REACTOME_DUAL_INCISION_IN_GG_NER		14	-0.321039	-1.47346	0.0885827	0.233437	1	4017	tags=71%, list=39%, signal=118%	NA
WP_DYSREGULATED_MIRNA_TARGETING_IN_INSULIN_PI3K_AKT_SIGNALING	WP_DYSREGULATED_MIRNA_TARGETING_IN_INSULIN_PI3K_AKT_SIGNALING		8	-0.424998	-1.46893	0.0754352	0.237343	1	5870	tags=100%, list=58%, signal=235%	NA
REACTOME_FGFR2C_LIGAND_BINDING_AND_ACTIVATION	REACTOME_FGFR2C_LIGAND_BINDING_AND_ACTIVATION		10	-0.391228	-1.46631	0.0944206	0.239386	1	6215	tags=100%, list=61%, signal=256%	NA
REACTOME_CELL_CELL_JUNCTION_ORGANIZATION	REACTOME_CELL_CELL_JUNCTION_ORGANIZATION		23	-0.255974	-1.46578	0.0781563	0.239095	1	3605	tags=61%, list=35%, signal=94%	NA
REACTOME_GPVI_MEDIATED_ACTIVATION_CASCADE	REACTOME_GPVI_MEDIATED_ACTIVATION_CASCADE		13	-0.336633	-1.46411	0.0770677	0.240072	1	5203	tags=85%, list=51%, signal=172%	NA
REACTOME_DOWNSTREAM_SIGNALING_OF_ACTIVATED_FGFR2	REACTOME_DOWNSTREAM_SIGNALING_OF_ACTIVATED_FGFR2		19	-0.286114	-1.4639	0.114625	0.239554	1	6215	tags=89%, list=61%, signal=229%	NA
BIOCARTA_CDMAC_PATHWAY	BIOCARTA_CDMAC_PATHWAY		8	-0.424899	-1.46214	0.0779221	0.240679	1	5871	tags=100%, list=58%, signal=235%	NA
REACTOME_CROSS_PRESENTATION_OF_SOLUBLE_EXOGENOUS_ANTIGENS_ENDOSOMES	REACTOME_CROSS_PRESENTATION_OF_SOLUBLE_EXOGENOUS_ANTIGENS_ENDOSOMES		30	-0.219493	-1.4592	0.079918	0.242967	1	2529	tags=47%, list=25%, signal=62%	NA
REACTOME_FGFR3_LIGAND_BINDING_AND_ACTIVATION	REACTOME_FGFR3_LIGAND_BINDING_AND_ACTIVATION		10	-0.391228	-1.45667	0.0697674	0.244844	1	6215	tags=100%, list=61%, signal=256%	NA
REACTOME_TRANSPORT_OF_SMALL_MOLECULES	REACTOME_TRANSPORT_OF_SMALL_MOLECULES		295	-0.0750389	-1.45272	0.0745098	0.248216	1	7868	tags=84%, list=77%, signal=358%	NA
REACTOME_ABC_FAMILY_PROTEINS_MEDIATED_TRANSPORT	REACTOME_ABC_FAMILY_PROTEINS_MEDIATED_TRANSPORT		50	-0.175293	-1.45217	0.0957031	0.248042	1	2302	tags=40%, list=23%, signal=51%	NA
REACTOME_FATTY_ACID_METABOLISM	REACTOME_FATTY_ACID_METABOLISM		54	-0.165794	-1.45015	0.0980392	0.24959	1	3797	tags=54%, list=37%, signal=85%	NA
REACTOME_NRIF_SIGNALS_CELL_DEATH_FROM_THE_NUCLEUS	REACTOME_NRIF_SIGNALS_CELL_DEATH_FROM_THE_NUCLEUS		6	-0.48053	-1.45002	0.0916497	0.248965	1	5303	tags=100%, list=52%, signal=208%	NA
REACTOME_DRUG_ADME	REACTOME_DRUG_ADME		37	-0.200166	-1.44965	0.0881148	0.248511	1	6789	tags=86%, list=67%, signal=258%	NA
REACTOME_CLASS_C_3_METABOTROPIC_GLUTAMATE_PHEROMONE_RECEPTORS	REACTOME_CLASS_C_3_METABOTROPIC_GLUTAMATE_PHEROMONE_RECEPTORS		19	-0.265272	-1.4436	0.11134	0.254425	1	7501	tags=100%, list=74%, signal=377%	NA
REACTOME_BETA_CATENIN_PHOSPHORYLATION_CASCADE	REACTOME_BETA_CATENIN_PHOSPHORYLATION_CASCADE		10	-0.379649	-1.44323	0.0830116	0.253999	1	6333	tags=100%, list=62%, signal=263%	NA
WP_MAPK_CASCADE	WP_MAPK_CASCADE		16	-0.300037	-1.44294	0.0873786	0.253619	1	5871	tags=88%, list=58%, signal=206%	NA
REACTOME_REGULATION_OF_INSULIN_LIKE_GROWTH_FACTOR_IGF_TRANSPORT_AND_UPTAKE_BY_INSULIN_LIKE_GROWTH_FACTOR_BINDING_PROTEINS_IGFBPS	REACTOME_REGULATION_OF_INSULIN_LIKE_GROWTH_FACTOR_IGF_TRANSPORT_AND_UPTAKE_BY_INSULIN_LIKE_GROWTH_FACTOR_BINDING_PROTEINS_IGFBPS		56	-0.163006	-1.44098	0.0983607	0.25485	1	2537	tags=41%, list=25%, signal=54%	NA
REACTOME_SHC1_EVENTS_IN_ERBB2_SIGNALING	REACTOME_SHC1_EVENTS_IN_ERBB2_SIGNALING		9	-0.386981	-1.43935	0.0851485	0.255983	1	3991	tags=78%, list=39%, signal=128%	NA
REACTOME_ERBB2_ACTIVATES_PTK6_SIGNALING	REACTOME_ERBB2_ACTIVATES_PTK6_SIGNALING		6	-0.473762	-1.43787	0.0968992	0.256765	1	5372	tags=100%, list=53%, signal=211%	NA
REACTOME_EFFECTS_OF_PIP2_HYDROLYSIS	REACTOME_EFFECTS_OF_PIP2_HYDROLYSIS		6	-0.482083	-1.43754	0.0873016	0.256301	1	3587	tags=83%, list=35%, signal=128%	NA
REACTOME_FRS_MEDIATED_FGFR4_SIGNALING	REACTOME_FRS_MEDIATED_FGFR4_SIGNALING		17	-0.289023	-1.43602	0.102515	0.257119	1	1258	tags=41%, list=12%, signal=47%	NA
REACTOME_PLATELET_ACTIVATION_SIGNALING_AND_AGGREGATION	REACTOME_PLATELET_ACTIVATION_SIGNALING_AND_AGGREGATION		120	-0.110957	-1.43552	0.0755467	0.25684	1	4578	tags=56%, list=45%, signal=100%	NA
BIOCARTA_CASPASE_PATHWAY	BIOCARTA_CASPASE_PATHWAY		8	-0.41813	-1.43536	0.0814664	0.256193	1	5940	tags=100%, list=58%, signal=239%	NA
REACTOME_SCF_SKP2_MEDIATED_DEGRADATION_OF_P27_P21	REACTOME_SCF_SKP2_MEDIATED_DEGRADATION_OF_P27_P21		33	-0.207398	-1.43382	0.0944882	0.257009	1	2529	tags=45%, list=25%, signal=60%	NA
REACTOME_ATTENUATION_PHASE	REACTOME_ATTENUATION_PHASE		10	-0.368904	-1.43028	0.105159	0.26009	1	1342	tags=50%, list=13%, signal=58%	NA
REACTOME_DECTIN_1_MEDIATED_NONCANONICAL_NF_KB_SIGNALING	REACTOME_DECTIN_1_MEDIATED_NONCANONICAL_NF_KB_SIGNALING		33	-0.207398	-1.43022	0.087234	0.259329	1	2529	tags=45%, list=25%, signal=60%	NA
REACTOME_SYNTHESIS_OF_SUBSTRATES_IN_N_GLYCAN_BIOSYTHESIS	REACTOME_SYNTHESIS_OF_SUBSTRATES_IN_N_GLYCAN_BIOSYTHESIS		26	-0.239728	-1.42923	0.117409	0.259532	1	4624	tags=69%, list=45%, signal=126%	NA
WP_BURN_WOUND_HEALING	WP_BURN_WOUND_HEALING		6	-0.470116	-1.42887	0.105372	0.259079	1	3709	tags=83%, list=36%, signal=131%	NA
BIOCARTA_TRKA_PATHWAY	BIOCARTA_TRKA_PATHWAY		12	-0.338396	-1.42805	0.102564	0.259191	1	5904	tags=92%, list=58%, signal=217%	NA
REACTOME_TOLL_LIKE_RECEPTOR_4_TLR4_CASCADE	REACTOME_TOLL_LIKE_RECEPTOR_4_TLR4_CASCADE		51	-0.169736	-1.42726	0.0919765	0.25922	1	6679	tags=82%, list=65%, signal=237%	NA
WP_BDNF_PATHWAY	WP_BDNF_PATHWAY		6	-0.472764	-1.42687	0.105809	0.258894	1	3682	tags=83%, list=36%, signal=130%	NA
REACTOME_TNFR2_NON_CANONICAL_NF_KB_PATHWAY	REACTOME_TNFR2_NON_CANONICAL_NF_KB_PATHWAY		51	-0.168627	-1.42646	0.103586	0.258609	1	4090	tags=57%, list=40%, signal=94%	NA
REACTOME_BLOOD_GROUP_SYSTEMS_BIOSYNTHESIS	REACTOME_BLOOD_GROUP_SYSTEMS_BIOSYNTHESIS		8	-0.412231	-1.4221	0.101365	0.262481	1	4725	tags=88%, list=46%, signal=163%	NA
REACTOME_HIGHLY_CALCIUM_PERMEABLE_NICOTINIC_ACETYLCHOLINE_RECEPTORS	REACTOME_HIGHLY_CALCIUM_PERMEABLE_NICOTINIC_ACETYLCHOLINE_RECEPTORS		5	-0.51069	-1.42004	0.106667	0.263905	1	4995	tags=100%, list=49%, signal=196%	NA
REACTOME_MET_PROMOTES_CELL_MOTILITY	REACTOME_MET_PROMOTES_CELL_MOTILITY		10	-0.370425	-1.41865	0.0991903	0.264695	1	6427	tags=100%, list=63%, signal=270%	NA
WP_ALPHA_6_BETA_4_INTEGRIN_SIGNALING_PATHWAY	WP_ALPHA_6_BETA_4_INTEGRIN_SIGNALING_PATHWAY		33	-0.208622	-1.41651	0.0900196	0.266377	1	6226	tags=82%, list=61%, signal=209%	NA
REACTOME_ACYL_CHAIN_REMODELLING_OF_PS	REACTOME_ACYL_CHAIN_REMODELLING_OF_PS		8	-0.412808	-1.41377	0.107356	0.268587	1	3444	tags=75%, list=34%, signal=113%	NA
BIOCARTA_LONGEVITY_PATHWAY	BIOCARTA_LONGEVITY_PATHWAY		11	-0.349228	-1.41233	0.0941884	0.269407	1	5716	tags=91%, list=56%, signal=207%	NA
REACTOME_ADHERENS_JUNCTIONS_INTERACTIONS	REACTOME_ADHERENS_JUNCTIONS_INTERACTIONS		19	-0.2788	-1.41022	0.0914286	0.270891	1	3605	tags=63%, list=35%, signal=97%	NA
REACTOME_PI_3K_CASCADE_FGFR1	REACTOME_PI_3K_CASCADE_FGFR1		13	-0.328516	-1.40956	0.0960334	0.270861	1	4501	tags=77%, list=44%, signal=137%	NA
WP_OXIDATIVE_PHOSPHORYLATION	WP_OXIDATIVE_PHOSPHORYLATION		24	-0.241398	-1.40839	0.114943	0.271381	1	4770	tags=71%, list=47%, signal=133%	NA
REACTOME_L1CAM_INTERACTIONS	REACTOME_L1CAM_INTERACTIONS		32	-0.206464	-1.40804	0.11465	0.270996	1	5871	tags=78%, list=58%, signal=183%	NA
BIOCARTA_HIVNEF_PATHWAY	BIOCARTA_HIVNEF_PATHWAY		19	-0.260392	-1.40685	0.100394	0.271545	1	5940	tags=84%, list=58%, signal=201%	NA
REACTOME_SIGNALING_BY_NTRKS	REACTOME_SIGNALING_BY_NTRKS		42	-0.185892	-1.40651	0.102662	0.271095	1	7342	tags=90%, list=72%, signal=321%	NA
BIOCARTA_GH_PATHWAY	BIOCARTA_GH_PATHWAY		19	-0.271361	-1.40275	0.10664	0.27454	1	7439	tags=100%, list=73%, signal=369%	NA
REACTOME_SIGNALING_BY_HIPPO	REACTOME_SIGNALING_BY_HIPPO		8	-0.396449	-1.40197	0.0994152	0.274574	1	6161	tags=100%, list=60%, signal=252%	NA
REACTOME_SIGNALING_BY_FGFR2	REACTOME_SIGNALING_BY_FGFR2		36	-0.201164	-1.40082	0.085595	0.27512	1	6457	tags=83%, list=63%, signal=226%	NA
REACTOME_RHOH_GTPASE_CYCLE	REACTOME_RHOH_GTPASE_CYCLE		18	-0.275148	-1.39953	0.10625	0.27586	1	5700	tags=83%, list=56%, signal=189%	NA
REACTOME_SHC1_EVENTS_IN_ERBB4_SIGNALING	REACTOME_SHC1_EVENTS_IN_ERBB4_SIGNALING		7	-0.421621	-1.3988	0.0919765	0.27586	1	5904	tags=100%, list=58%, signal=237%	NA
BIOCARTA_CCR3_PATHWAY	BIOCARTA_CCR3_PATHWAY		8	-0.39743	-1.39716	0.125	0.276957	1	6151	tags=100%, list=60%, signal=252%	NA
REACTOME_GPER1_SIGNALING	REACTOME_GPER1_SIGNALING		21	-0.253405	-1.39622	0.106719	0.277267	1	4222	tags=67%, list=41%, signal=114%	NA
REACTOME_SELECTIVE_AUTOPHAGY	REACTOME_SELECTIVE_AUTOPHAGY		29	-0.218338	-1.39564	0.108607	0.277084	1	5167	tags=72%, list=51%, signal=146%	NA
REACTOME_VEGFR2_MEDIATED_CELL_PROLIFERATION	REACTOME_VEGFR2_MEDIATED_CELL_PROLIFERATION		7	-0.441927	-1.3956	0.105263	0.276344	1	5697	tags=100%, list=56%, signal=226%	NA
REACTOME_RHOA_GTPASE_CYCLE	REACTOME_RHOA_GTPASE_CYCLE		48	-0.170038	-1.39512	0.113734	0.276153	1	7413	tags=90%, list=73%, signal=326%	NA
REACTOME_PROSTANOID_LIGAND_RECEPTORS	REACTOME_PROSTANOID_LIGAND_RECEPTORS		7	-0.426427	-1.39424	0.107422	0.276483	1	5855	tags=100%, list=57%, signal=235%	NA
REACTOME_RHO_GTPASE_EFFECTORS	REACTOME_RHO_GTPASE_EFFECTORS		107	-0.11345	-1.39383	0.122	0.276205	1	4004	tags=50%, list=39%, signal=82%	NA
WP_PPAR_SIGNALING_PATHWAY	WP_PPAR_SIGNALING_PATHWAY		28	-0.220889	-1.39359	0.128459	0.275675	1	4676	tags=68%, list=46%, signal=125%	NA
REACTOME_CHYLOMICRON_ASSEMBLY	REACTOME_CHYLOMICRON_ASSEMBLY		6	-0.446967	-1.39186	0.124521	0.276924	1	3945	tags=83%, list=39%, signal=136%	NA
REACTOME_GLYCOSPHINGOLIPID_CATABOLISM	REACTOME_GLYCOSPHINGOLIPID_CATABOLISM		12	-0.32886	-1.39033	0.11976	0.277818	1	4301	tags=75%, list=42%, signal=130%	NA
REACTOME_OVARIAN_TUMOR_DOMAIN_PROTEASES	REACTOME_OVARIAN_TUMOR_DOMAIN_PROTEASES		11	-0.339049	-1.38686	0.13347	0.280854	1	3965	tags=73%, list=39%, signal=119%	NA
REACTOME_CHOLESTEROL_BIOSYNTHESIS	REACTOME_CHOLESTEROL_BIOSYNTHESIS		9	-0.386632	-1.38662	0.114458	0.280388	1	5128	tags=89%, list=50%, signal=179%	NA
REACTOME_OPIOID_SIGNALLING	REACTOME_OPIOID_SIGNALLING		44	-0.177893	-1.38533	0.128571	0.281019	1	4222	tags=59%, list=41%, signal=100%	NA
REACTOME_GRB2_EVENTS_IN_ERBB2_SIGNALING	REACTOME_GRB2_EVENTS_IN_ERBB2_SIGNALING		7	-0.421621	-1.3851	0.128205	0.280492	1	5904	tags=100%, list=58%, signal=237%	NA
BIOCARTA_INSULIN_PATHWAY	BIOCARTA_INSULIN_PATHWAY		15	-0.288422	-1.38482	0.113169	0.279998	1	5904	tags=87%, list=58%, signal=205%	NA
WP_OSTEOBLAST_SIGNALING	WP_OSTEOBLAST_SIGNALING		8	-0.406615	-1.38176	0.116803	0.28276	1	2232	tags=63%, list=22%, signal=80%	NA
REACTOME_ADRENOCEPTORS	REACTOME_ADRENOCEPTORS		6	-0.463512	-1.38174	0.126233	0.281998	1	376	tags=50%, list=4%, signal=52%	NA
WP_STATIN_PATHWAY	WP_STATIN_PATHWAY		10	-0.357551	-1.38087	0.108738	0.282206	1	4518	tags=80%, list=44%, signal=143%	NA
WP_GLYCEROLIPIDS_AND_GLYCEROPHOSPHOLIPIDS_WP5296	WP_GLYCEROLIPIDS_AND_GLYCEROPHOSPHOLIPIDS_WP5296		9	-0.380909	-1.37868	0.124756	0.283905	1	1786	tags=56%, list=18%, signal=67%	NA
REACTOME_PROTEIN_PROTEIN_INTERACTIONS_AT_SYNAPSES	REACTOME_PROTEIN_PROTEIN_INTERACTIONS_AT_SYNAPSES		30	-0.211434	-1.37791	0.117155	0.283998	1	2951	tags=50%, list=29%, signal=70%	NA
REACTOME_FCERI_MEDIATED_NF_KB_ACTIVATION	REACTOME_FCERI_MEDIATED_NF_KB_ACTIVATION		43	-0.181317	-1.37727	0.108987	0.284032	1	4090	tags=58%, list=40%, signal=97%	NA
REACTOME_SYNTHESIS_OF_PA	REACTOME_SYNTHESIS_OF_PA		14	-0.305761	-1.37409	0.110687	0.286813	1	3444	tags=64%, list=34%, signal=97%	NA
REACTOME_ELASTIC_FIBRE_FORMATION	REACTOME_ELASTIC_FIBRE_FORMATION		16	-0.282339	-1.37341	0.122984	0.286781	1	3501	tags=63%, list=34%, signal=95%	NA
WP_SIDS_SUSCEPTIBILITY_PATHWAYS	WP_SIDS_SUSCEPTIBILITY_PATHWAYS		28	-0.215841	-1.37317	0.115619	0.286345	1	5456	tags=75%, list=53%, signal=161%	NA
REACTOME_GLYCOSPHINGOLIPID_METABOLISM	REACTOME_GLYCOSPHINGOLIPID_METABOLISM		19	-0.263173	-1.36919	0.12024	0.290102	1	4301	tags=68%, list=42%, signal=118%	NA
REACTOME_SHC1_EVENTS_IN_EGFR_SIGNALING	REACTOME_SHC1_EVENTS_IN_EGFR_SIGNALING		7	-0.421621	-1.3691	0.11245	0.289415	1	5904	tags=100%, list=58%, signal=237%	NA
WP_GLYCEROLIPIDS_AND_GLYCEROPHOSPHOLIPIDS_WP4345	WP_GLYCEROLIPIDS_AND_GLYCEROPHOSPHOLIPIDS_WP4345		9	-0.380909	-1.36737	0.126016	0.290657	1	1786	tags=56%, list=18%, signal=67%	NA
REACTOME_SCAVENGING_BY_CLASS_A_RECEPTORS	REACTOME_SCAVENGING_BY_CLASS_A_RECEPTORS		5	-0.481954	-1.36728	0.122	0.289983	1	5288	tags=100%, list=52%, signal=208%	NA
REACTOME_TRANSCRIPTIONAL_ACTIVITY_OF_SMAD2_SMAD3_SMAD4_HETEROTRIMER	REACTOME_TRANSCRIPTIONAL_ACTIVITY_OF_SMAD2_SMAD3_SMAD4_HETEROTRIMER		19	-0.255285	-1.3668	0.10251	0.289793	1	5992	tags=84%, list=59%, signal=204%	NA
REACTOME_ROLE_OF_LAT2_NTAL_LAB_ON_CALCIUM_MOBILIZATION	REACTOME_ROLE_OF_LAT2_NTAL_LAB_ON_CALCIUM_MOBILIZATION		8	-0.404984	-1.36405	0.128364	0.292411	1	6074	tags=100%, list=60%, signal=247%	NA
BIOCARTA_SODD_PATHWAY	BIOCARTA_SODD_PATHWAY		5	-0.476638	-1.36273	0.118852	0.293102	1	3302	tags=80%, list=32%, signal=118%	NA
REACTOME_ARACHIDONIC_ACID_METABOLISM	REACTOME_ARACHIDONIC_ACID_METABOLISM		20	-0.254464	-1.36114	0.140206	0.294229	1	4551	tags=70%, list=45%, signal=126%	NA
WP_EICOSANOID_SYNTHESIS	WP_EICOSANOID_SYNTHESIS		8	-0.402433	-1.35922	0.154309	0.29597	1	6100	tags=100%, list=60%, signal=249%	NA
REACTOME_SIGNALING_BY_ALK	REACTOME_SIGNALING_BY_ALK		10	-0.359219	-1.35726	0.131474	0.297492	1	4501	tags=80%, list=44%, signal=143%	NA
REACTOME_FGFRL1_MODULATION_OF_FGFR1_SIGNALING	REACTOME_FGFRL1_MODULATION_OF_FGFR1_SIGNALING		8	-0.391151	-1.35229	0.120553	0.302625	1	6215	tags=100%, list=61%, signal=256%	NA
REACTOME_PEROXISOMAL_LIPID_METABOLISM	REACTOME_PEROXISOMAL_LIPID_METABOLISM		9	-0.362169	-1.35202	0.125773	0.302146	1	1977	tags=56%, list=19%, signal=69%	NA
REACTOME_DETOXIFICATION_OF_REACTIVE_OXYGEN_SPECIES	REACTOME_DETOXIFICATION_OF_REACTIVE_OXYGEN_SPECIES		14	-0.297312	-1.34983	0.149194	0.303892	1	5716	tags=86%, list=56%, signal=195%	NA
REACTOME_GLOBAL_GENOME_NUCLEOTIDE_EXCISION_REPAIR_GG_NER	REACTOME_GLOBAL_GENOME_NUCLEOTIDE_EXCISION_REPAIR_GG_NER		32	-0.200828	-1.34981	0.151951	0.303113	1	7841	tags=97%, list=77%, signal=417%	NA
REACTOME_REGULATION_OF_SIGNALING_BY_CBL	REACTOME_REGULATION_OF_SIGNALING_BY_CBL		8	-0.390072	-1.34895	0.131687	0.30333	1	6226	tags=100%, list=61%, signal=256%	NA
REACTOME_GLYCOSAMINOGLYCAN_METABOLISM	REACTOME_GLYCOSAMINOGLYCAN_METABOLISM		55	-0.15497	-1.34829	0.124481	0.303291	1	6404	tags=78%, list=63%, signal=209%	NA
REACTOME_RHOBTB_GTPASE_CYCLE	REACTOME_RHOBTB_GTPASE_CYCLE		15	-0.284017	-1.3482	0.134766	0.302579	1	7309	tags=100%, list=72%, signal=352%	NA
REACTOME_CHYLOMICRON_REMODELING	REACTOME_CHYLOMICRON_REMODELING		6	-0.447948	-1.34662	0.161826	0.303801	1	3935	tags=83%, list=39%, signal=136%	NA
REACTOME_ION_CHANNEL_TRANSPORT	REACTOME_ION_CHANNEL_TRANSPORT		72	-0.140068	-1.34587	0.131373	0.303962	1	6233	tags=75%, list=61%, signal=191%	NA
WP_WNT_SIGNALING_PATHWAY_WP403	WP_WNT_SIGNALING_PATHWAY_WP403		30	-0.208904	-1.34539	0.135802	0.303722	1	5697	tags=77%, list=56%, signal=173%	NA
REACTOME_DEGRADATION_OF_DVL	REACTOME_DEGRADATION_OF_DVL		34	-0.194004	-1.34419	0.138716	0.304336	1	2529	tags=44%, list=25%, signal=58%	NA
BIOCARTA_ECM_PATHWAY	BIOCARTA_ECM_PATHWAY		11	-0.336212	-1.34296	0.14135	0.305069	1	6776	tags=100%, list=66%, signal=298%	NA
REACTOME_SIGNALING_BY_NOTCH3	REACTOME_SIGNALING_BY_NOTCH3		9	-0.369462	-1.34012	0.142	0.307737	1	5303	tags=89%, list=52%, signal=185%	NA
REACTOME_SYNTHESIS_OF_LEUKOTRIENES_LT_AND_EOXINS_EX	REACTOME_SYNTHESIS_OF_LEUKOTRIENES_LT_AND_EOXINS_EX		8	-0.392573	-1.33707	0.124498	0.310689	1	1100	tags=50%, list=11%, signal=56%	NA
REACTOME_DNA_DAMAGE_RECOGNITION_IN_GG_NER	REACTOME_DNA_DAMAGE_RECOGNITION_IN_GG_NER		14	-0.295019	-1.33232	0.122568	0.315639	1	6468	tags=93%, list=63%, signal=253%	NA
BIOCARTA_ATM_PATHWAY	BIOCARTA_ATM_PATHWAY		9	-0.354199	-1.33143	0.146998	0.315918	1	6592	tags=100%, list=65%, signal=282%	NA
REACTOME_METABOLISM_OF_CARBOHYDRATES	REACTOME_METABOLISM_OF_CARBOHYDRATES		118	-0.104329	-1.331	0.144531	0.315658	1	4136	tags=51%, list=41%, signal=85%	NA
REACTOME_RELAXIN_RECEPTORS	REACTOME_RELAXIN_RECEPTORS		6	-0.428249	-1.32937	0.144554	0.316904	1	5836	tags=100%, list=57%, signal=234%	NA
REACTOME_STRIATED_MUSCLE_CONTRACTION	REACTOME_STRIATED_MUSCLE_CONTRACTION		10	-0.337258	-1.32804	0.131737	0.317738	1	6765	tags=100%, list=66%, signal=297%	NA
REACTOME_RESOLUTION_OF_SISTER_CHROMATID_COHESION	REACTOME_RESOLUTION_OF_SISTER_CHROMATID_COHESION		55	-0.153872	-1.32777	0.151386	0.31732	1	4004	tags=55%, list=39%, signal=89%	NA
REACTOME_SYNTHESIS_OF_BILE_ACIDS_AND_BILE_SALTS_VIA_7ALPHA_HYDROXYCHOLESTEROL	REACTOME_SYNTHESIS_OF_BILE_ACIDS_AND_BILE_SALTS_VIA_7ALPHA_HYDROXYCHOLESTEROL		10	-0.336768	-1.32598	0.123984	0.318889	1	6770	tags=100%, list=66%, signal=297%	NA
BIOCARTA_PAR1_PATHWAY	BIOCARTA_PAR1_PATHWAY		10	-0.341959	-1.3257	0.157895	0.318462	1	5697	tags=90%, list=56%, signal=204%	NA
REACTOME_APC_CDC20_MEDIATED_DEGRADATION_OF_NEK2A	REACTOME_APC_CDC20_MEDIATED_DEGRADATION_OF_NEK2A		13	-0.304106	-1.3233	0.147287	0.320569	1	3965	tags=69%, list=39%, signal=113%	NA
WP_CHEMOKINE_SIGNALING_PATHWAY	WP_CHEMOKINE_SIGNALING_PATHWAY		81	-0.125498	-1.32279	0.147117	0.320385	1	4776	tags=59%, list=47%, signal=111%	NA
REACTOME_METABOLISM_OF_POLYAMINES	REACTOME_METABOLISM_OF_POLYAMINES		31	-0.204415	-1.32071	0.169922	0.322377	1	2529	tags=45%, list=25%, signal=60%	NA
REACTOME_FRS_MEDIATED_FGFR2_SIGNALING	REACTOME_FRS_MEDIATED_FGFR2_SIGNALING		16	-0.266262	-1.3201	0.136273	0.322419	1	6215	tags=88%, list=61%, signal=224%	NA
WP_NUCLEOTIDE_GPCRS	WP_NUCLEOTIDE_GPCRS		7	-0.406191	-1.31823	0.148515	0.323972	1	4604	tags=86%, list=45%, signal=156%	NA
REACTOME_ACTIVATED_NTRK2_SIGNALS_THROUGH_FRS2_AND_FRS3	REACTOME_ACTIVATED_NTRK2_SIGNALS_THROUGH_FRS2_AND_FRS3		5	-0.480365	-1.31808	0.174089	0.323335	1	3264	tags=80%, list=32%, signal=118%	NA
REACTOME_RHOF_GTPASE_CYCLE	REACTOME_RHOF_GTPASE_CYCLE		20	-0.244077	-1.3177	0.143443	0.323048	1	7207	tags=95%, list=71%, signal=323%	NA
REACTOME_RETROGRADE_NEUROTROPHIN_SIGNALLING	REACTOME_RETROGRADE_NEUROTROPHIN_SIGNALLING		6	-0.438336	-1.3157	0.171875	0.324845	1	4033	tags=83%, list=40%, signal=138%	NA
REACTOME_MITOTIC_PROMETAPHASE	REACTOME_MITOTIC_PROMETAPHASE		86	-0.124973	-1.31469	0.147475	0.325263	1	2414	tags=36%, list=24%, signal=47%	NA
REACTOME_IRON_UPTAKE_AND_TRANSPORT	REACTOME_IRON_UPTAKE_AND_TRANSPORT		26	-0.21261	-1.31427	0.160681	0.324988	1	7254	tags=92%, list=71%, signal=319%	NA
REACTOME_REGULATION_OF_FZD_BY_UBIQUITINATION	REACTOME_REGULATION_OF_FZD_BY_UBIQUITINATION		11	-0.32787	-1.31211	0.132812	0.326843	1	6861	tags=100%, list=67%, signal=305%	NA
REACTOME_MAP2K_AND_MAPK_ACTIVATION	REACTOME_MAP2K_AND_MAPK_ACTIVATION		14	-0.282096	-1.31158	0.146341	0.32675	1	5871	tags=86%, list=58%, signal=202%	NA
REACTOME_INITIAL_TRIGGERING_OF_COMPLEMENT	REACTOME_INITIAL_TRIGGERING_OF_COMPLEMENT		8	-0.380457	-1.31096	0.162	0.326855	1	6324	tags=100%, list=62%, signal=263%	NA
REACTOME_DNA_STRAND_ELONGATION	REACTOME_DNA_STRAND_ELONGATION		9	-0.358495	-1.3108	0.156313	0.326261	1	881	tags=44%, list=9%, signal=49%	NA
WP_NEURAL_CREST_DIFFERENTIATION	WP_NEURAL_CREST_DIFFERENTIATION		57	-0.147049	-1.30973	0.171779	0.32696	1	5310	tags=67%, list=52%, signal=138%	NA
REACTOME_TRIGLYCERIDE_CATABOLISM	REACTOME_TRIGLYCERIDE_CATABOLISM		8	-0.374546	-1.30793	0.140562	0.328312	1	3834	tags=75%, list=38%, signal=120%	NA
REACTOME_TOLL_LIKE_RECEPTOR_CASCADES	REACTOME_TOLL_LIKE_RECEPTOR_CASCADES		66	-0.138735	-1.30765	0.150101	0.327828	1	7714	tags=89%, list=76%, signal=364%	NA
REACTOME_NOREPINEPHRINE_NEUROTRANSMITTER_RELEASE_CYCLE	REACTOME_NOREPINEPHRINE_NEUROTRANSMITTER_RELEASE_CYCLE		6	-0.439611	-1.30659	0.162214	0.328321	1	4020	tags=83%, list=39%, signal=137%	NA
REACTOME_METABOLISM_OF_AMINO_ACIDS_AND_DERIVATIVES	REACTOME_METABOLISM_OF_AMINO_ACIDS_AND_DERIVATIVES		115	-0.105238	-1.3055	0.153693	0.329032	1	7810	tags=87%, list=77%, signal=367%	NA
REACTOME_INTERCONVERSION_OF_NUCLEOTIDE_DI_AND_TRIPHOSPHATES	REACTOME_INTERCONVERSION_OF_NUCLEOTIDE_DI_AND_TRIPHOSPHATES		16	-0.27246	-1.30332	0.143154	0.331109	1	7427	tags=100%, list=73%, signal=367%	NA
WP_EXERCISE_INDUCED_CIRCADIAN_REGULATION	WP_EXERCISE_INDUCED_CIRCADIAN_REGULATION		20	-0.243296	-1.30325	0.15873	0.330404	1	7725	tags=100%, list=76%, signal=411%	NA
REACTOME_TCR_SIGNALING	REACTOME_TCR_SIGNALING		57	-0.148677	-1.30305	0.154309	0.329867	1	7799	tags=91%, list=76%, signal=385%	NA
WP_OXIDATIVE_DAMAGE_RESPONSE	WP_OXIDATIVE_DAMAGE_RESPONSE		15	-0.276746	-1.29935	0.151093	0.333766	1	6703	tags=93%, list=66%, signal=272%	NA
REACTOME_DEATH_RECEPTOR_SIGNALING	REACTOME_DEATH_RECEPTOR_SIGNALING		55	-0.145446	-1.29872	0.169697	0.333761	1	7428	tags=87%, list=73%, signal=319%	NA
REACTOME_CELL_SURFACE_INTERACTIONS_AT_THE_VASCULAR_WALL	REACTOME_CELL_SURFACE_INTERACTIONS_AT_THE_VASCULAR_WALL		35	-0.18298	-1.29645	0.14959	0.335877	1	7176	tags=89%, list=70%, signal=298%	NA
REACTOME_PROLONGED_ERK_ACTIVATION_EVENTS	REACTOME_PROLONGED_ERK_ACTIVATION_EVENTS		6	-0.424816	-1.29455	0.146998	0.337518	1	5871	tags=100%, list=58%, signal=235%	NA
REACTOME_HS_GAG_BIOSYNTHESIS	REACTOME_HS_GAG_BIOSYNTHESIS		11	-0.325631	-1.29314	0.164634	0.338501	1	2247	tags=55%, list=22%, signal=70%	NA
REACTOME_MACROAUTOPHAGY	REACTOME_MACROAUTOPHAGY		57	-0.145923	-1.28996	0.160896	0.341839	1	7469	tags=88%, list=73%, signal=326%	NA
REACTOME_NUCLEOTIDE_SALVAGE	REACTOME_NUCLEOTIDE_SALVAGE		15	-0.273899	-1.28963	0.169661	0.341434	1	6732	tags=93%, list=66%, signal=274%	NA
REACTOME_REGULATION_OF_APC_C_ACTIVATORS_BETWEEN_G1_S_AND_EARLY_ANAPHASE	REACTOME_REGULATION_OF_APC_C_ACTIVATORS_BETWEEN_G1_S_AND_EARLY_ANAPHASE		17	-0.258901	-1.28846	0.167653	0.342195	1	3965	tags=65%, list=39%, signal=106%	NA
REACTOME_RESPIRATORY_ELECTRON_TRANSPORT	REACTOME_RESPIRATORY_ELECTRON_TRANSPORT		38	-0.170243	-1.28687	0.160784	0.343618	1	4982	tags=66%, list=49%, signal=128%	NA
WP_GLUTATHIONE_AND_ONE_CARBON_METABOLISM	WP_GLUTATHIONE_AND_ONE_CARBON_METABOLISM		14	-0.28481	-1.28643	0.170886	0.34337	1	6572	tags=93%, list=64%, signal=261%	NA
REACTOME_DISASSEMBLY_OF_THE_DESTRUCTION_COMPLEX_AND_RECRUITMENT_OF_AXIN_TO_THE_MEMBRANE	REACTOME_DISASSEMBLY_OF_THE_DESTRUCTION_COMPLEX_AND_RECRUITMENT_OF_AXIN_TO_THE_MEMBRANE		15	-0.269488	-1.28496	0.165966	0.344623	1	7457	tags=100%, list=73%, signal=371%	NA
BIOCARTA_MONOCYTE_PATHWAY	BIOCARTA_MONOCYTE_PATHWAY		5	-0.463378	-1.28393	0.159836	0.345125	1	1397	tags=60%, list=14%, signal=69%	NA
REACTOME_DERMATAN_SULFATE_BIOSYNTHESIS	REACTOME_DERMATAN_SULFATE_BIOSYNTHESIS		8	-0.374276	-1.2837	0.162551	0.344611	1	6387	tags=100%, list=63%, signal=267%	NA
BIOCARTA_MAL_PATHWAY	BIOCARTA_MAL_PATHWAY		6	-0.424816	-1.28344	0.180085	0.344163	1	5871	tags=100%, list=58%, signal=235%	NA
REACTOME_PI_METABOLISM	REACTOME_PI_METABOLISM		29	-0.197822	-1.27541	0.184891	0.353836	1	7838	tags=97%, list=77%, signal=416%	NA
REACTOME_CYTOCHROME_C_MEDIATED_APOPTOTIC_RESPONSE	REACTOME_CYTOCHROME_C_MEDIATED_APOPTOTIC_RESPONSE		6	-0.424816	-1.27521	0.184061	0.35326	1	5871	tags=100%, list=58%, signal=235%	NA
REACTOME_FRS_MEDIATED_FGFR3_SIGNALING	REACTOME_FRS_MEDIATED_FGFR3_SIGNALING		16	-0.266262	-1.27288	0.184615	0.355372	1	6215	tags=88%, list=61%, signal=224%	NA
REACTOME_RHOD_GTPASE_CYCLE	REACTOME_RHOD_GTPASE_CYCLE		25	-0.214123	-1.27109	0.19	0.356961	1	7207	tags=92%, list=71%, signal=313%	NA
WP_OSTEOCLAST_SIGNALING	WP_OSTEOCLAST_SIGNALING		6	-0.430309	-1.27058	0.199161	0.356814	1	5815	tags=100%, list=57%, signal=232%	NA
REACTOME_CYTOSOLIC_SENSORS_OF_PATHOGEN_ASSOCIATED_DNA	REACTOME_CYTOSOLIC_SENSORS_OF_PATHOGEN_ASSOCIATED_DNA		19	-0.241567	-1.26954	0.174274	0.357405	1	4521	tags=68%, list=44%, signal=123%	NA
REACTOME_APOPTOTIC_CLEAVAGE_OF_CELL_ADHESION_PROTEINS	REACTOME_APOPTOTIC_CLEAVAGE_OF_CELL_ADHESION_PROTEINS		5	-0.454198	-1.26933	0.17418	0.356894	1	5571	tags=100%, list=55%, signal=220%	NA
REACTOME_DAP12_SIGNALING	REACTOME_DAP12_SIGNALING		13	-0.28517	-1.26922	0.207921	0.356226	1	6512	tags=92%, list=64%, signal=255%	NA
REACTOME_SYNDECAN_INTERACTIONS	REACTOME_SYNDECAN_INTERACTIONS		6	-0.411166	-1.26818	0.185328	0.356842	1	4310	tags=83%, list=42%, signal=144%	NA
WP_EICOSANOID_METABOLISM_VIA_CYCLOOXYGENASES_COX	WP_EICOSANOID_METABOLISM_VIA_CYCLOOXYGENASES_COX		10	-0.326455	-1.26813	0.166031	0.356103	1	5855	tags=90%, list=57%, signal=211%	NA
REACTOME_RECOGNITION_OF_DNA_DAMAGE_BY_PCNA_CONTAINING_REPLICATION_COMPLEX	REACTOME_RECOGNITION_OF_DNA_DAMAGE_BY_PCNA_CONTAINING_REPLICATION_COMPLEX		11	-0.314917	-1.26708	0.190965	0.356652	1	6993	tags=100%, list=69%, signal=318%	NA
REACTOME_DOWNSTREAM_TCR_SIGNALING	REACTOME_DOWNSTREAM_TCR_SIGNALING		47	-0.15253	-1.26638	0.18618	0.356674	1	7568	tags=89%, list=74%, signal=345%	NA
BIOCARTA_EPO_PATHWAY	BIOCARTA_EPO_PATHWAY		14	-0.278857	-1.26638	0.191147	0.355885	1	5904	tags=86%, list=58%, signal=203%	NA
BIOCARTA_HER2_PATHWAY	BIOCARTA_HER2_PATHWAY		14	-0.278857	-1.26467	0.189796	0.357443	1	5904	tags=86%, list=58%, signal=203%	NA
REACTOME_TCF_DEPENDENT_SIGNALING_IN_RESPONSE_TO_WNT	REACTOME_TCF_DEPENDENT_SIGNALING_IN_RESPONSE_TO_WNT		80	-0.123934	-1.26457	0.16	0.356767	1	7290	tags=84%, list=71%, signal=291%	NA
WP_SPINAL_CORD_INJURY	WP_SPINAL_CORD_INJURY		48	-0.15763	-1.2645	0.169291	0.356078	1	2651	tags=42%, list=26%, signal=56%	NA
REACTOME_ERBB2_REGULATES_CELL_MOTILITY	REACTOME_ERBB2_REGULATES_CELL_MOTILITY		8	-0.359144	-1.26391	0.179959	0.356063	1	3991	tags=75%, list=39%, signal=123%	NA
REACTOME_EXTRACELLULAR_MATRIX_ORGANIZATION	REACTOME_EXTRACELLULAR_MATRIX_ORGANIZATION		97	-0.108577	-1.26348	0.191446	0.355889	1	5319	tags=63%, list=52%, signal=130%	NA
REACTOME_KEAP1_NFE2L2_PATHWAY	REACTOME_KEAP1_NFE2L2_PATHWAY		47	-0.158141	-1.26326	0.184466	0.35537	1	2302	tags=38%, list=23%, signal=49%	NA
REACTOME_HEDGEHOG_ON_STATE	REACTOME_HEDGEHOG_ON_STATE		42	-0.165504	-1.26308	0.183099	0.354884	1	7792	tags=93%, list=76%, signal=392%	NA
REACTOME_ANTIGEN_PROCESSING_UBIQUITINATION_PROTEASOME_DEGRADATION	REACTOME_ANTIGEN_PROCESSING_UBIQUITINATION_PROTEASOME_DEGRADATION		141	-0.0918799	-1.26281	0.190945	0.354459	1	7469	tags=82%, list=73%, signal=303%	NA
BIOCARTA_IL2_PATHWAY	BIOCARTA_IL2_PATHWAY		14	-0.278857	-1.26178	0.16537	0.355054	1	5904	tags=86%, list=58%, signal=203%	NA
REACTOME_TRAFFICKING_AND_PROCESSING_OF_ENDOSOMAL_TLR	REACTOME_TRAFFICKING_AND_PROCESSING_OF_ENDOSOMAL_TLR		8	-0.366612	-1.26133	0.212679	0.354845	1	5190	tags=88%, list=51%, signal=178%	NA
WP_APOPTOSIS_MODULATION_BY_HSP70	WP_APOPTOSIS_MODULATION_BY_HSP70		9	-0.343167	-1.26097	0.180556	0.354543	1	5571	tags=89%, list=55%, signal=196%	NA
BIOCARTA_PTEN_PATHWAY	BIOCARTA_PTEN_PATHWAY		10	-0.321647	-1.25941	0.188259	0.355817	1	5904	tags=90%, list=58%, signal=213%	NA
WP_TYROBP_CAUSAL_NETWORK_IN_MICROGLIA	WP_TYROBP_CAUSAL_NETWORK_IN_MICROGLIA		26	-0.208414	-1.25918	0.190196	0.355386	1	6512	tags=85%, list=64%, signal=233%	NA
REACTOME_SYNTHESIS_OF_GLYCOSYLPHOSPHATIDYLINOSITOL_GPI	REACTOME_SYNTHESIS_OF_GLYCOSYLPHOSPHATIDYLINOSITOL_GPI		6	-0.416364	-1.25854	0.19917	0.35552	1	4257	tags=83%, list=42%, signal=143%	NA
REACTOME_SIGNALING_BY_ERYTHROPOIETIN	REACTOME_SIGNALING_BY_ERYTHROPOIETIN		6	-0.421579	-1.25849	0.183884	0.354791	1	5904	tags=100%, list=58%, signal=237%	NA
REACTOME_DNA_DAMAGE_BYPASS	REACTOME_DNA_DAMAGE_BYPASS		18	-0.24207	-1.25791	0.164179	0.354852	1	7737	tags=100%, list=76%, signal=413%	NA
BIOCARTA_EDG1_PATHWAY	BIOCARTA_EDG1_PATHWAY		15	-0.271242	-1.25787	0.196755	0.35415	1	6079	tags=87%, list=60%, signal=214%	NA
REACTOME_INTERFERON_GAMMA_SIGNALING	REACTOME_INTERFERON_GAMMA_SIGNALING		10	-0.324885	-1.25764	0.187008	0.353697	1	5871	tags=90%, list=58%, signal=212%	NA
REACTOME_BIOSYNTHESIS_OF_SPECIALIZED_PRORESOLVING_MEDIATORS_SPMS	REACTOME_BIOSYNTHESIS_OF_SPECIALIZED_PRORESOLVING_MEDIATORS_SPMS		5	-0.453511	-1.25574	0.19057	0.355474	1	5578	tags=100%, list=55%, signal=221%	NA
REACTOME_INTERACTION_WITH_CUMULUS_CELLS_AND_THE_ZONA_PELLUCIDA	REACTOME_INTERACTION_WITH_CUMULUS_CELLS_AND_THE_ZONA_PELLUCIDA		6	-0.413013	-1.25508	0.184713	0.355507	1	2591	tags=67%, list=25%, signal=89%	NA
REACTOME_DNA_DAMAGE_TELOMERE_STRESS_INDUCED_SENESCENCE	REACTOME_DNA_DAMAGE_TELOMERE_STRESS_INDUCED_SENESCENCE		14	-0.277433	-1.25209	0.191532	0.358736	1	818	tags=36%, list=8%, signal=39%	NA
BIOCARTA_CARDIACEGF_PATHWAY	BIOCARTA_CARDIACEGF_PATHWAY		13	-0.288144	-1.25097	0.192469	0.359549	1	5697	tags=85%, list=56%, signal=191%	NA
REACTOME_TELOMERE_C_STRAND_LAGGING_STRAND_SYNTHESIS	REACTOME_TELOMERE_C_STRAND_LAGGING_STRAND_SYNTHESIS		11	-0.314917	-1.24979	0.204409	0.360403	1	6993	tags=100%, list=69%, signal=318%	NA
REACTOME_SWITCHING_OF_ORIGINS_TO_A_POST_REPLICATIVE_STATE	REACTOME_SWITCHING_OF_ORIGINS_TO_A_POST_REPLICATIVE_STATE		47	-0.153054	-1.24818	0.204082	0.36183	1	4090	tags=55%, list=40%, signal=92%	NA
REACTOME_RND2_GTPASE_CYCLE	REACTOME_RND2_GTPASE_CYCLE		22	-0.224317	-1.24812	0.186275	0.361143	1	7455	tags=95%, list=73%, signal=354%	NA
REACTOME_RHOC_GTPASE_CYCLE	REACTOME_RHOC_GTPASE_CYCLE		25	-0.206851	-1.2473	0.2	0.3615	1	7281	tags=92%, list=71%, signal=321%	NA
REACTOME_TRANSCRIPTIONAL_REGULATION_BY_RUNX3	REACTOME_TRANSCRIPTIONAL_REGULATION_BY_RUNX3		43	-0.157962	-1.24726	0.194274	0.360799	1	4090	tags=56%, list=40%, signal=93%	NA
BIOCARTA_TPO_PATHWAY	BIOCARTA_TPO_PATHWAY		14	-0.278857	-1.24684	0.179435	0.360525	1	5904	tags=86%, list=58%, signal=203%	NA
REACTOME_THE_PHOTOTRANSDUCTION_CASCADE	REACTOME_THE_PHOTOTRANSDUCTION_CASCADE		13	-0.283758	-1.24659	0.188716	0.360139	1	4957	tags=77%, list=49%, signal=149%	NA
REACTOME_RHOB_GTPASE_CYCLE	REACTOME_RHOB_GTPASE_CYCLE		27	-0.202415	-1.24417	0.190926	0.362455	1	7387	tags=93%, list=72%, signal=335%	NA
BIOCARTA_MITOCHONDRIA_PATHWAY	BIOCARTA_MITOCHONDRIA_PATHWAY		11	-0.309876	-1.24191	0.195266	0.364693	1	6117	tags=91%, list=60%, signal=227%	NA
WP_LEPTIN_INSULIN_SIGNALING_OVERLAP	WP_LEPTIN_INSULIN_SIGNALING_OVERLAP		7	-0.378528	-1.23761	0.217119	0.369699	1	4886	tags=86%, list=48%, signal=164%	NA
REACTOME_FORMATION_OF_SENESCENCE_ASSOCIATED_HETEROCHROMATIN_FOCI_SAHF	REACTOME_FORMATION_OF_SENESCENCE_ASSOCIATED_HETEROCHROMATIN_FOCI_SAHF		10	-0.320224	-1.23631	0.220374	0.370719	1	818	tags=40%, list=8%, signal=43%	NA
REACTOME_ASSEMBLY_OF_COLLAGEN_FIBRILS_AND_OTHER_MULTIMERIC_STRUCTURES	REACTOME_ASSEMBLY_OF_COLLAGEN_FIBRILS_AND_OTHER_MULTIMERIC_STRUCTURES		11	-0.303658	-1.23597	0.194059	0.370421	1	5253	tags=82%, list=51%, signal=168%	NA
REACTOME_TRANSLESION_SYNTHESIS_BY_POLK	REACTOME_TRANSLESION_SYNTHESIS_BY_POLK		8	-0.366403	-1.23575	0.216667	0.369948	1	3917	tags=75%, list=38%, signal=122%	NA
WP_GLUTATHIONE_METABOLISM	WP_GLUTATHIONE_METABOLISM		8	-0.356127	-1.2338	0.199597	0.371785	1	6572	tags=100%, list=64%, signal=281%	NA
REACTOME_HDL_REMODELING	REACTOME_HDL_REMODELING		6	-0.408517	-1.23136	0.226378	0.374287	1	4337	tags=83%, list=43%, signal=145%	NA
REACTOME_BASE_EXCISION_REPAIR	REACTOME_BASE_EXCISION_REPAIR		14	-0.277805	-1.2305	0.193858	0.374726	1	7372	tags=100%, list=72%, signal=360%	NA
REACTOME_PARACETAMOL_ADME	REACTOME_PARACETAMOL_ADME		13	-0.284596	-1.22677	0.20198	0.379102	1	1025	tags=38%, list=10%, signal=43%	NA
BIOCARTA_ARF_PATHWAY	BIOCARTA_ARF_PATHWAY		8	-0.356679	-1.22521	0.204453	0.380518	1	2741	tags=63%, list=27%, signal=85%	NA
BIOCARTA_CYTOKINE_PATHWAY	BIOCARTA_CYTOKINE_PATHWAY		9	-0.328122	-1.225	0.217923	0.380002	1	2324	tags=56%, list=23%, signal=72%	NA
REACTOME_TRANSLESION_SYNTHESIS_BY_POLH	REACTOME_TRANSLESION_SYNTHESIS_BY_POLH		10	-0.316426	-1.22385	0.198732	0.380885	1	3917	tags=70%, list=38%, signal=114%	NA
REACTOME_RND3_GTPASE_CYCLE	REACTOME_RND3_GTPASE_CYCLE		20	-0.225312	-1.22348	0.220339	0.380649	1	6888	tags=90%, list=68%, signal=277%	NA
REACTOME_ORC1_REMOVAL_FROM_CHROMATIN	REACTOME_ORC1_REMOVAL_FROM_CHROMATIN		37	-0.167331	-1.22283	0.218814	0.380741	1	4090	tags=57%, list=40%, signal=94%	NA
REACTOME_NICOTINAMIDE_SALVAGING	REACTOME_NICOTINAMIDE_SALVAGING		9	-0.334238	-1.22157	0.207171	0.381728	1	5662	tags=89%, list=56%, signal=200%	NA
WP_MECP2_AND_ASSOCIATED_RETT_SYNDROME	WP_MECP2_AND_ASSOCIATED_RETT_SYNDROME		24	-0.207969	-1.21465	0.228283	0.390276	1	2985	tags=50%, list=29%, signal=71%	NA
REACTOME_ADAPTIVE_IMMUNE_SYSTEM	REACTOME_ADAPTIVE_IMMUNE_SYSTEM		315	-0.0602516	-1.21446	0.206349	0.389769	1	7469	tags=79%, list=73%, signal=286%	NA
REACTOME_RHOG_GTPASE_CYCLE	REACTOME_RHOG_GTPASE_CYCLE		25	-0.200951	-1.21362	0.2249	0.390137	1	6933	tags=88%, list=68%, signal=274%	NA
REACTOME_DOWNREGULATION_OF_TGF_BETA_RECEPTOR_SIGNALING	REACTOME_DOWNREGULATION_OF_TGF_BETA_RECEPTOR_SIGNALING		6	-0.397433	-1.2125	0.21875	0.390837	1	4450	tags=83%, list=44%, signal=148%	NA
BIOCARTA_ERBB4_PATHWAY	BIOCARTA_ERBB4_PATHWAY		5	-0.44184	-1.21049	0.2375	0.392827	1	5697	tags=100%, list=56%, signal=226%	NA
BIOCARTA_KERATINOCYTE_PATHWAY	BIOCARTA_KERATINOCYTE_PATHWAY		23	-0.215507	-1.20929	0.220472	0.393732	1	6678	tags=87%, list=65%, signal=251%	NA
BIOCARTA_IL2RB_PATHWAY	BIOCARTA_IL2RB_PATHWAY		17	-0.245269	-1.20864	0.222441	0.393798	1	5904	tags=82%, list=58%, signal=195%	NA
REACTOME_EICOSANOID_LIGAND_BINDING_RECEPTORS	REACTOME_EICOSANOID_LIGAND_BINDING_RECEPTORS		11	-0.303729	-1.20858	0.229958	0.393107	1	7107	tags=100%, list=70%, signal=329%	NA
BIOCARTA_TH1TH2_PATHWAY	BIOCARTA_TH1TH2_PATHWAY		11	-0.304728	-1.20791	0.228745	0.393226	1	2460	tags=55%, list=24%, signal=72%	NA
REACTOME_NUCLEAR_EVENTS_MEDIATED_BY_NFE2L2	REACTOME_NUCLEAR_EVENTS_MEDIATED_BY_NFE2L2		33	-0.176996	-1.20413	0.233918	0.397815	1	2529	tags=42%, list=25%, signal=56%	NA
WP_BMP_SIGNALING_PATHWAY_IN_EYELID_DEVELOPMENT	WP_BMP_SIGNALING_PATHWAY_IN_EYELID_DEVELOPMENT		8	-0.350804	-1.20275	0.22314	0.398891	1	4076	tags=75%, list=40%, signal=125%	NA
BIOCARTA_CELLCYCLE_PATHWAY	BIOCARTA_CELLCYCLE_PATHWAY		12	-0.289479	-1.20228	0.232246	0.398795	1	2152	tags=50%, list=21%, signal=63%	NA
REACTOME_ACYL_CHAIN_REMODELLING_OF_PI	REACTOME_ACYL_CHAIN_REMODELLING_OF_PI		7	-0.377028	-1.20166	0.231203	0.398977	1	3444	tags=71%, list=34%, signal=108%	NA
REACTOME_PLATELET_HOMEOSTASIS	REACTOME_PLATELET_HOMEOSTASIS		34	-0.175036	-1.20138	0.2249	0.398589	1	4222	tags=59%, list=41%, signal=100%	NA
WP_CHOLESTEROL_BIOSYNTHESIS	WP_CHOLESTEROL_BIOSYNTHESIS		6	-0.411362	-1.20052	0.247563	0.399002	1	4308	tags=83%, list=42%, signal=144%	NA
REACTOME_SMAD2_SMAD3_SMAD4_HETEROTRIMER_REGULATES_TRANSCRIPTION	REACTOME_SMAD2_SMAD3_SMAD4_HETEROTRIMER_REGULATES_TRANSCRIPTION		13	-0.271066	-1.19765	0.239264	0.402208	1	5871	tags=85%, list=58%, signal=199%	NA
REACTOME_CASPASE_ACTIVATION_VIA_EXTRINSIC_APOPTOTIC_SIGNALLING_PATHWAY	REACTOME_CASPASE_ACTIVATION_VIA_EXTRINSIC_APOPTOTIC_SIGNALLING_PATHWAY		12	-0.280883	-1.19677	0.237226	0.40269	1	6490	tags=92%, list=64%, signal=252%	NA
REACTOME_P75NTR_SIGNALS_VIA_NF_KB	REACTOME_P75NTR_SIGNALS_VIA_NF_KB		6	-0.390469	-1.19632	0.231884	0.402544	1	4521	tags=83%, list=44%, signal=150%	NA
REACTOME_SLBP_DEPENDENT_PROCESSING_OF_REPLICATION_DEPENDENT_HISTONE_PRE_MRNAS	REACTOME_SLBP_DEPENDENT_PROCESSING_OF_REPLICATION_DEPENDENT_HISTONE_PRE_MRNAS		5	-0.431699	-1.19605	0.205479	0.402204	1	1720	tags=60%, list=17%, signal=72%	NA
REACTOME_GLYCOLYSIS	REACTOME_GLYCOLYSIS		23	-0.203803	-1.19582	0.233266	0.401743	1	4136	tags=61%, list=41%, signal=102%	NA
REACTOME_HSF1_DEPENDENT_TRANSACTIVATION	REACTOME_HSF1_DEPENDENT_TRANSACTIVATION		12	-0.285545	-1.19569	0.229508	0.401162	1	1342	tags=42%, list=13%, signal=48%	NA
REACTOME_NEPHRIN_FAMILY_INTERACTIONS	REACTOME_NEPHRIN_FAMILY_INTERACTIONS		6	-0.39387	-1.19448	0.237525	0.4021	1	1086	tags=50%, list=11%, signal=56%	NA
REACTOME_SIGNAL_ATTENUATION	REACTOME_SIGNAL_ATTENUATION		5	-0.421538	-1.19429	0.217131	0.401585	1	5904	tags=100%, list=58%, signal=237%	NA
REACTOME_MET_ACTIVATES_RAS_SIGNALING	REACTOME_MET_ACTIVATES_RAS_SIGNALING		5	-0.421538	-1.1862	0.248996	0.412021	1	5904	tags=100%, list=58%, signal=237%	NA
BIOCARTA_IL12_PATHWAY	BIOCARTA_IL12_PATHWAY		9	-0.326105	-1.18601	0.265594	0.411491	1	3478	tags=67%, list=34%, signal=101%	NA
REACTOME_FGFR3B_LIGAND_BINDING_AND_ACTIVATION	REACTOME_FGFR3B_LIGAND_BINDING_AND_ACTIVATION		6	-0.391074	-1.18568	0.25969	0.411189	1	6215	tags=100%, list=61%, signal=256%	NA
WP_FOCAL_ADHESION	WP_FOCAL_ADHESION		79	-0.116153	-1.18524	0.245968	0.410938	1	4636	tags=57%, list=45%, signal=104%	NA
REACTOME_TRANSLESION_SYNTHESIS_BY_Y_FAMILY_DNA_POLYMERASES_BYPASSES_LESIONS_ON_DNA_TEMPLATE	REACTOME_TRANSLESION_SYNTHESIS_BY_Y_FAMILY_DNA_POLYMERASES_BYPASSES_LESIONS_ON_DNA_TEMPLATE		16	-0.242023	-1.18436	0.23622	0.411404	1	7737	tags=100%, list=76%, signal=413%	NA
REACTOME_CELL_DEATH_SIGNALLING_VIA_NRAGE_NRIF_AND_NADE	REACTOME_CELL_DEATH_SIGNALLING_VIA_NRAGE_NRIF_AND_NADE		21	-0.212466	-1.18322	0.263473	0.41229	1	4153	tags=62%, list=41%, signal=104%	NA
REACTOME_RHO_GTPASES_ACTIVATE_WASPS_AND_WAVES	REACTOME_RHO_GTPASES_ACTIVATE_WASPS_AND_WAVES		17	-0.245269	-1.17939	0.258	0.417078	1	5904	tags=82%, list=58%, signal=195%	NA
REACTOME_SYNAPTIC_ADHESION_LIKE_MOLECULES	REACTOME_SYNAPTIC_ADHESION_LIKE_MOLECULES		7	-0.356947	-1.17885	0.272908	0.416998	1	5106	tags=86%, list=50%, signal=171%	NA
REACTOME_HEMOSTASIS	REACTOME_HEMOSTASIS		231	-0.0647775	-1.17756	0.240079	0.417983	1	7304	tags=78%, list=72%, signal=268%	NA
REACTOME_HEDGEHOG_OFF_STATE	REACTOME_HEDGEHOG_OFF_STATE		53	-0.134773	-1.1751	0.246063	0.420447	1	4215	tags=55%, list=41%, signal=93%	NA
WP_GLUCURONIDATION	WP_GLUCURONIDATION		8	-0.334838	-1.17309	0.25188	0.422586	1	6789	tags=100%, list=67%, signal=299%	NA
REACTOME_NEUREXINS_AND_NEUROLIGINS	REACTOME_NEUREXINS_AND_NEUROLIGINS		13	-0.265116	-1.17291	0.258317	0.42205	1	7501	tags=100%, list=74%, signal=377%	NA
REACTOME_FCERI_MEDIATED_MAPK_ACTIVATION	REACTOME_FCERI_MEDIATED_MAPK_ACTIVATION		14	-0.262169	-1.17276	0.246154	0.421454	1	6074	tags=86%, list=60%, signal=212%	NA
REACTOME_TNF_SIGNALING	REACTOME_TNF_SIGNALING		29	-0.185699	-1.1725	0.250485	0.421093	1	5499	tags=72%, list=54%, signal=157%	NA
REACTOME_RESPIRATORY_ELECTRON_TRANSPORT_ATP_SYNTHESIS_BY_CHEMIOSMOTIC_COUPLING_AND_HEAT_PRODUCTION_BY_UNCOUPLING_PROTEINS	REACTOME_RESPIRATORY_ELECTRON_TRANSPORT_ATP_SYNTHESIS_BY_CHEMIOSMOTIC_COUPLING_AND_HEAT_PRODUCTION_BY_UNCOUPLING_PROTEINS		53	-0.135673	-1.17239	0.225243	0.420476	1	6708	tags=79%, list=66%, signal=230%	NA
REACTOME_SIGNALING_BY_NTRK2_TRKB	REACTOME_SIGNALING_BY_NTRK2_TRKB		6	-0.389995	-1.17147	0.253359	0.42108	1	6226	tags=100%, list=61%, signal=256%	NA
REACTOME_TRANSPORT_OF_THE_SLBP_DEPENDANT_MATURE_MRNA	REACTOME_TRANSPORT_OF_THE_SLBP_DEPENDANT_MATURE_MRNA		12	-0.28184	-1.16941	0.246154	0.423168	1	3930	tags=67%, list=39%, signal=108%	NA
REACTOME_SIGNALING_BY_TGF_BETA_RECEPTOR_COMPLEX	REACTOME_SIGNALING_BY_TGF_BETA_RECEPTOR_COMPLEX		35	-0.165979	-1.16853	0.260437	0.423578	1	6183	tags=77%, list=61%, signal=195%	NA
REACTOME_SIGNALING_BY_HEDGEHOG	REACTOME_SIGNALING_BY_HEDGEHOG		68	-0.1194	-1.16853	0.263918	0.4228	1	7792	tags=88%, list=76%, signal=371%	NA
BIOCARTA_BCELLSURVIVAL_PATHWAY	BIOCARTA_BCELLSURVIVAL_PATHWAY		11	-0.287305	-1.16559	0.27112	0.426098	1	6347	tags=91%, list=62%, signal=240%	NA
REACTOME_P75NTR_RECRUITS_SIGNALLING_COMPLEXES	REACTOME_P75NTR_RECRUITS_SIGNALLING_COMPLEXES		5	-0.41632	-1.16492	0.29249	0.426177	1	3917	tags=80%, list=38%, signal=130%	NA
REACTOME_FRS_MEDIATED_FGFR1_SIGNALING	REACTOME_FRS_MEDIATED_FGFR1_SIGNALING		14	-0.248328	-1.16448	0.25	0.426037	1	6215	tags=86%, list=61%, signal=219%	NA
REACTOME_CLASS_I_MHC_MEDIATED_ANTIGEN_PROCESSING_PRESENTATION	REACTOME_CLASS_I_MHC_MEDIATED_ANTIGEN_PROCESSING_PRESENTATION		168	-0.0787354	-1.16331	0.253086	0.426878	1	7469	tags=81%, list=73%, signal=297%	NA
REACTOME_DEGRADATION_OF_AXIN	REACTOME_DEGRADATION_OF_AXIN		33	-0.176996	-1.16308	0.292	0.426414	1	2529	tags=42%, list=25%, signal=56%	NA
REACTOME_NUCLEAR_PORE_COMPLEX_NPC_DISASSEMBLY	REACTOME_NUCLEAR_PORE_COMPLEX_NPC_DISASSEMBLY		14	-0.258053	-1.15994	0.274162	0.430166	1	3930	tags=64%, list=39%, signal=104%	NA
REACTOME_ANTIGEN_ACTIVATES_B_CELL_RECEPTOR_BCR_LEADING_TO_GENERATION_OF_SECOND_MESSENGERS	REACTOME_ANTIGEN_ACTIVATES_B_CELL_RECEPTOR_BCR_LEADING_TO_GENERATION_OF_SECOND_MESSENGERS		9	-0.306668	-1.15954	0.283433	0.430021	1	5943	tags=89%, list=58%, signal=213%	NA
REACTOME_RHOBTB1_GTPASE_CYCLE	REACTOME_RHOBTB1_GTPASE_CYCLE		11	-0.283906	-1.15808	0.273109	0.431339	1	7309	tags=100%, list=72%, signal=352%	NA
REACTOME_APOPTOTIC_FACTOR_MEDIATED_RESPONSE	REACTOME_APOPTOTIC_FACTOR_MEDIATED_RESPONSE		10	-0.300746	-1.15797	0.275247	0.430728	1	6117	tags=90%, list=60%, signal=225%	NA
BIOCARTA_IL6_PATHWAY	BIOCARTA_IL6_PATHWAY		13	-0.267826	-1.15769	0.263052	0.430359	1	5904	tags=85%, list=58%, signal=201%	NA
WP_GDNF_RET_SIGNALING_AXIS	WP_GDNF_RET_SIGNALING_AXIS		13	-0.263402	-1.15717	0.255361	0.430343	1	3595	tags=62%, list=35%, signal=95%	NA
REACTOME_APC_C_CDC20_MEDIATED_DEGRADATION_OF_CYCLIN_B	REACTOME_APC_C_CDC20_MEDIATED_DEGRADATION_OF_CYCLIN_B		12	-0.278405	-1.15706	0.241036	0.429699	1	3965	tags=67%, list=39%, signal=109%	NA
REACTOME_ANTIGEN_PROCESSING_CROSS_PRESENTATION	REACTOME_ANTIGEN_PROCESSING_CROSS_PRESENTATION		49	-0.140612	-1.15482	0.271654	0.431998	1	2529	tags=39%, list=25%, signal=51%	NA
REACTOME_EGFR_TRANSACTIVATION_BY_GASTRIN	REACTOME_EGFR_TRANSACTIVATION_BY_GASTRIN		5	-0.421538	-1.1548	0.279352	0.431237	1	5904	tags=100%, list=58%, signal=237%	NA
REACTOME_OPSINS	REACTOME_OPSINS		5	-0.418772	-1.15401	0.286598	0.431641	1	3892	tags=80%, list=38%, signal=129%	NA
REACTOME_CELL_CELL_COMMUNICATION	REACTOME_CELL_CELL_COMMUNICATION		49	-0.138632	-1.15297	0.276265	0.432285	1	1300	tags=27%, list=13%, signal=30%	NA
BIOCARTA_MET_PATHWAY	BIOCARTA_MET_PATHWAY		13	-0.267826	-1.1524	0.266409	0.43235	1	5904	tags=85%, list=58%, signal=201%	NA
REACTOME_NF_KB_IS_ACTIVATED_AND_SIGNALS_SURVIVAL	REACTOME_NF_KB_IS_ACTIVATED_AND_SIGNALS_SURVIVAL		6	-0.390469	-1.15214	0.293436	0.431943	1	4521	tags=83%, list=44%, signal=150%	NA
REACTOME_REGULATION_OF_PLK1_ACTIVITY_AT_G2_M_TRANSITION	REACTOME_REGULATION_OF_PLK1_ACTIVITY_AT_G2_M_TRANSITION		34	-0.167179	-1.15211	0.277445	0.431193	1	5502	tags=71%, list=54%, signal=153%	NA
REACTOME_THE_CANONICAL_RETINOID_CYCLE_IN_RODS_TWILIGHT_VISION	REACTOME_THE_CANONICAL_RETINOID_CYCLE_IN_RODS_TWILIGHT_VISION		7	-0.356064	-1.15208	0.288845	0.430472	1	5115	tags=86%, list=50%, signal=172%	NA
REACTOME_RAB_GERANYLGERANYLATION	REACTOME_RAB_GERANYLGERANYLATION		36	-0.157253	-1.15177	0.269155	0.430144	1	6620	tags=81%, list=65%, signal=229%	NA
REACTOME_ACTIVATION_OF_NF_KAPPAB_IN_B_CELLS	REACTOME_ACTIVATION_OF_NF_KAPPAB_IN_B_CELLS		37	-0.15816	-1.15126	0.290323	0.430132	1	2529	tags=41%, list=25%, signal=54%	NA
REACTOME_MITOTIC_SPINDLE_CHECKPOINT	REACTOME_MITOTIC_SPINDLE_CHECKPOINT		46	-0.144405	-1.14985	0.276289	0.431422	1	7405	tags=87%, list=73%, signal=316%	NA
BIOCARTA_CERAMIDE_PATHWAY	BIOCARTA_CERAMIDE_PATHWAY		10	-0.300746	-1.1488	0.271845	0.432095	1	6117	tags=90%, list=60%, signal=225%	NA
REACTOME_GAP_FILLING_DNA_REPAIR_SYNTHESIS_AND_LIGATION_IN_GG_NER	REACTOME_GAP_FILLING_DNA_REPAIR_SYNTHESIS_AND_LIGATION_IN_GG_NER		9	-0.314855	-1.14768	0.268839	0.432933	1	6993	tags=100%, list=69%, signal=318%	NA
REACTOME_DIGESTION_OF_DIETARY_CARBOHYDRATE	REACTOME_DIGESTION_OF_DIETARY_CARBOHYDRATE		9	-0.307987	-1.14716	0.260194	0.432996	1	7063	tags=100%, list=69%, signal=325%	NA
REACTOME_MAPK6_MAPK4_SIGNALING	REACTOME_MAPK6_MAPK4_SIGNALING		44	-0.145238	-1.14498	0.285156	0.435268	1	4090	tags=55%, list=40%, signal=91%	NA
REACTOME_RESOLUTION_OF_AP_SITES_VIA_THE_MULTIPLE_NUCLEOTIDE_PATCH_REPLACEMENT_PATHWAY	REACTOME_RESOLUTION_OF_AP_SITES_VIA_THE_MULTIPLE_NUCLEOTIDE_PATCH_REPLACEMENT_PATHWAY		11	-0.277723	-1.14473	0.266402	0.434848	1	7372	tags=100%, list=72%, signal=360%	NA
REACTOME_MYD88_INDEPENDENT_TLR4_CASCADE	REACTOME_MYD88_INDEPENDENT_TLR4_CASCADE		45	-0.146002	-1.14453	0.281437	0.43433	1	6679	tags=80%, list=65%, signal=231%	NA
REACTOME_TRANSFERRIN_ENDOCYTOSIS_AND_RECYCLING	REACTOME_TRANSFERRIN_ENDOCYTOSIS_AND_RECYCLING		18	-0.229287	-1.14376	0.267207	0.434686	1	6167	tags=83%, list=60%, signal=210%	NA
REACTOME_THE_RETINOID_CYCLE_IN_CONES_DAYLIGHT_VISION	REACTOME_THE_RETINOID_CYCLE_IN_CONES_DAYLIGHT_VISION		5	-0.399647	-1.14311	0.267606	0.434878	1	4087	tags=80%, list=40%, signal=133%	NA
REACTOME_TRIGLYCERIDE_METABOLISM	REACTOME_TRIGLYCERIDE_METABOLISM		11	-0.282237	-1.14308	0.280242	0.43415	1	7326	tags=100%, list=72%, signal=354%	NA
WP_APOPTOSIS	WP_APOPTOSIS		37	-0.156836	-1.14289	0.298419	0.433681	1	6678	tags=81%, list=65%, signal=234%	NA
REACTOME_KERATAN_SULFATE_DEGRADATION	REACTOME_KERATAN_SULFATE_DEGRADATION		6	-0.372536	-1.14265	0.284836	0.433245	1	6404	tags=100%, list=63%, signal=269%	NA
REACTOME_IKK_COMPLEX_RECRUITMENT_MEDIATED_BY_RIP1	REACTOME_IKK_COMPLEX_RECRUITMENT_MEDIATED_BY_RIP1		16	-0.236684	-1.14228	0.278505	0.433034	1	3966	tags=63%, list=39%, signal=102%	NA
REACTOME_TERMINATION_OF_TRANSLESION_DNA_SYNTHESIS	REACTOME_TERMINATION_OF_TRANSLESION_DNA_SYNTHESIS		12	-0.280989	-1.14036	0.306748	0.435013	1	7339	tags=100%, list=72%, signal=356%	NA
BIOCARTA_TOB1_PATHWAY	BIOCARTA_TOB1_PATHWAY		5	-0.404041	-1.14003	0.301775	0.434714	1	2002	tags=60%, list=20%, signal=75%	NA
REACTOME_REGULATION_OF_BACH1_ACTIVITY	REACTOME_REGULATION_OF_BACH1_ACTIVITY		5	-0.41632	-1.13965	0.274131	0.434483	1	3917	tags=80%, list=38%, signal=130%	NA
REACTOME_HEDGEHOG_LIGAND_BIOGENESIS	REACTOME_HEDGEHOG_LIGAND_BIOGENESIS		37	-0.15816	-1.13864	0.281553	0.435089	1	2529	tags=41%, list=25%, signal=54%	NA
REACTOME_GLI3_IS_PROCESSED_TO_GLI3R_BY_THE_PROTEASOME	REACTOME_GLI3_IS_PROCESSED_TO_GLI3R_BY_THE_PROTEASOME		34	-0.164494	-1.13737	0.303922	0.436051	1	2529	tags=41%, list=25%, signal=55%	NA
REACTOME_INSULIN_RECEPTOR_RECYCLING	REACTOME_INSULIN_RECEPTOR_RECYCLING		14	-0.25304	-1.13697	0.273885	0.435879	1	6167	tags=86%, list=60%, signal=216%	NA
REACTOME_POLYMERASE_SWITCHING_ON_THE_C_STRAND_OF_THE_TELOMERE	REACTOME_POLYMERASE_SWITCHING_ON_THE_C_STRAND_OF_THE_TELOMERE		7	-0.34254	-1.13385	0.283644	0.439443	1	881	tags=43%, list=9%, signal=47%	NA
REACTOME_SEROTONIN_RECEPTORS	REACTOME_SEROTONIN_RECEPTORS		8	-0.32835	-1.13234	0.295316	0.440828	1	5580	tags=88%, list=55%, signal=193%	NA
REACTOME_METABOLISM_OF_STEROID_HORMONES	REACTOME_METABOLISM_OF_STEROID_HORMONES		20	-0.21162	-1.13055	0.307536	0.442648	1	2947	tags=50%, list=29%, signal=70%	NA
REACTOME_PLASMA_LIPOPROTEIN_REMODELING	REACTOME_PLASMA_LIPOPROTEIN_REMODELING		15	-0.241966	-1.1305	0.283465	0.441941	1	4337	tags=67%, list=43%, signal=116%	NA
REACTOME_FORMATION_OF_THE_BETA_CATENIN_TCF_TRANSACTIVATING_COMPLEX	REACTOME_FORMATION_OF_THE_BETA_CATENIN_TCF_TRANSACTIVATING_COMPLEX		8	-0.317939	-1.12769	0.310212	0.445227	1	4411	tags=75%, list=43%, signal=132%	NA
REACTOME_GOLGI_ASSOCIATED_VESICLE_BIOGENESIS	REACTOME_GOLGI_ASSOCIATED_VESICLE_BIOGENESIS		25	-0.188451	-1.12625	0.314516	0.446697	1	5020	tags=68%, list=49%, signal=134%	NA
REACTOME_ONCOGENE_INDUCED_SENESCENCE	REACTOME_ONCOGENE_INDUCED_SENESCENCE		9	-0.313732	-1.12584	0.31569	0.446521	1	5871	tags=89%, list=58%, signal=209%	NA
REACTOME_RUNX1_REGULATES_TRANSCRIPTION_OF_GENES_INVOLVED_IN_DIFFERENTIATION_OF_HSCS	REACTOME_RUNX1_REGULATES_TRANSCRIPTION_OF_GENES_INVOLVED_IN_DIFFERENTIATION_OF_HSCS		38	-0.152356	-1.12304	0.297297	0.44995	1	4090	tags=55%, list=40%, signal=92%	NA
REACTOME_ERYTHROCYTES_TAKE_UP_OXYGEN_AND_RELEASE_CARBON_DIOXIDE	REACTOME_ERYTHROCYTES_TAKE_UP_OXYGEN_AND_RELEASE_CARBON_DIOXIDE		5	-0.397803	-1.12286	0.311741	0.449492	1	6146	tags=100%, list=60%, signal=251%	NA
REACTOME_CHONDROITIN_SULFATE_DERMATAN_SULFATE_METABOLISM	REACTOME_CHONDROITIN_SULFATE_DERMATAN_SULFATE_METABOLISM		24	-0.190262	-1.12235	0.298174	0.449605	1	1040	tags=29%, list=10%, signal=32%	NA
REACTOME_NCAM_SIGNALING_FOR_NEURITE_OUT_GROWTH	REACTOME_NCAM_SIGNALING_FOR_NEURITE_OUT_GROWTH		14	-0.247248	-1.12107	0.295499	0.450677	1	6226	tags=86%, list=61%, signal=220%	NA
REACTOME_TRANSCRIPTIONAL_REGULATION_BY_THE_AP_2_TFAP2_FAMILY_OF_TRANSCRIPTION_FACTORS	REACTOME_TRANSCRIPTIONAL_REGULATION_BY_THE_AP_2_TFAP2_FAMILY_OF_TRANSCRIPTION_FACTORS		10	-0.283829	-1.11844	0.318898	0.453817	1	2209	tags=50%, list=22%, signal=64%	NA
REACTOME_TRYPTOPHAN_CATABOLISM	REACTOME_TRYPTOPHAN_CATABOLISM		6	-0.368677	-1.11463	0.318458	0.45862	1	3043	tags=67%, list=30%, signal=95%	NA
REACTOME_CARGO_CONCENTRATION_IN_THE_ER	REACTOME_CARGO_CONCENTRATION_IN_THE_ER		15	-0.242686	-1.11346	0.298625	0.459554	1	7730	tags=100%, list=76%, signal=412%	NA
REACTOME_TNFR1_MEDIATED_CERAMIDE_PRODUCTION	REACTOME_TNFR1_MEDIATED_CERAMIDE_PRODUCTION		5	-0.402197	-1.11223	0.322581	0.460476	1	4061	tags=80%, list=40%, signal=133%	NA
WP_GPCRS_SMALL_LIGAND	WP_GPCRS_SMALL_LIGAND		11	-0.276376	-1.11209	0.324324	0.459918	1	5531	tags=82%, list=54%, signal=179%	NA
WP_EDA_SIGNALING_IN_HAIR_FOLLICLE_DEVELOPMENT	WP_EDA_SIGNALING_IN_HAIR_FOLLICLE_DEVELOPMENT		7	-0.341882	-1.11124	0.314516	0.460493	1	2345	tags=57%, list=23%, signal=74%	NA
REACTOME_KERATAN_SULFATE_KERATIN_METABOLISM	REACTOME_KERATAN_SULFATE_KERATIN_METABOLISM		15	-0.236953	-1.11083	0.306324	0.460265	1	3708	tags=60%, list=36%, signal=94%	NA
REACTOME_LAGGING_STRAND_SYNTHESIS	REACTOME_LAGGING_STRAND_SYNTHESIS		7	-0.34254	-1.11055	0.315574	0.459954	1	881	tags=43%, list=9%, signal=47%	NA
WP_DRAVET_SYNDROME_SCN1A_A1783V_POINT_MUTATION_MODEL	WP_DRAVET_SYNDROME_SCN1A_A1783V_POINT_MUTATION_MODEL		32	-0.163441	-1.11048	0.292017	0.459285	1	1208	tags=28%, list=12%, signal=32%	NA
REACTOME_REGULATED_NECROSIS	REACTOME_REGULATED_NECROSIS		27	-0.179175	-1.10848	0.329365	0.461437	1	6490	tags=81%, list=64%, signal=223%	NA
REACTOME_PLATELET_AGGREGATION_PLUG_FORMATION	REACTOME_PLATELET_AGGREGATION_PLUG_FORMATION		19	-0.211198	-1.10609	0.295833	0.46418	1	5904	tags=79%, list=58%, signal=187%	NA
REACTOME_RIPK1_MEDIATED_REGULATED_NECROSIS	REACTOME_RIPK1_MEDIATED_REGULATED_NECROSIS		15	-0.236089	-1.1049	0.30754	0.46524	1	5757	tags=80%, list=56%, signal=183%	NA
WP_HEART_DEVELOPMENT	WP_HEART_DEVELOPMENT		26	-0.18367	-1.10442	0.318458	0.46519	1	3625	tags=54%, list=36%, signal=83%	NA
REACTOME_INTERLEUKIN_4_AND_INTERLEUKIN_13_SIGNALING	REACTOME_INTERLEUKIN_4_AND_INTERLEUKIN_13_SIGNALING		7	-0.338841	-1.10151	0.309859	0.468787	1	2376	tags=57%, list=23%, signal=74%	NA
REACTOME_MISCELLANEOUS_TRANSPORT_AND_BINDING_EVENTS	REACTOME_MISCELLANEOUS_TRANSPORT_AND_BINDING_EVENTS		8	-0.313708	-1.09925	0.33049	0.471382	1	3179	tags=63%, list=31%, signal=91%	NA
REACTOME_METABOLISM_OF_WATER_SOLUBLE_VITAMINS_AND_COFACTORS	REACTOME_METABOLISM_OF_WATER_SOLUBLE_VITAMINS_AND_COFACTORS		44	-0.139599	-1.09498	0.330059	0.476893	1	6002	tags=73%, list=59%, signal=176%	NA
REACTOME_SYNTHESIS_OF_PIPS_AT_THE_EARLY_ENDOSOME_MEMBRANE	REACTOME_SYNTHESIS_OF_PIPS_AT_THE_EARLY_ENDOSOME_MEMBRANE		5	-0.386328	-1.09069	0.333952	0.482611	1	6263	tags=100%, list=61%, signal=259%	NA
REACTOME_N_GLYCAN_ANTENNAE_ELONGATION_IN_THE_MEDIAL_TRANS_GOLGI	REACTOME_N_GLYCAN_ANTENNAE_ELONGATION_IN_THE_MEDIAL_TRANS_GOLGI		12	-0.258465	-1.08814	0.34638	0.485669	1	2468	tags=50%, list=24%, signal=66%	NA
REACTOME_A_TETRASACCHARIDE_LINKER_SEQUENCE_IS_REQUIRED_FOR_GAG_SYNTHESIS	REACTOME_A_TETRASACCHARIDE_LINKER_SEQUENCE_IS_REQUIRED_FOR_GAG_SYNTHESIS		11	-0.268052	-1.08496	0.343313	0.48982	1	979	tags=36%, list=10%, signal=40%	NA
WP_ADIPOGENESIS_GENES	WP_ADIPOGENESIS_GENES		59	-0.120076	-1.0839	0.378968	0.490549	1	7601	tags=86%, list=75%, signal=337%	NA
REACTOME_N_GLYCAN_TRIMMING_IN_THE_ER_AND_CALNEXIN_CALRETICULIN_CYCLE	REACTOME_N_GLYCAN_TRIMMING_IN_THE_ER_AND_CALNEXIN_CALRETICULIN_CYCLE		8	-0.318344	-1.0829	0.340381	0.49135	1	5682	tags=88%, list=56%, signal=197%	NA
REACTOME_RECEPTOR_TYPE_TYROSINE_PROTEIN_PHOSPHATASES	REACTOME_RECEPTOR_TYPE_TYROSINE_PROTEIN_PHOSPHATASES		12	-0.251333	-1.08254	0.342629	0.491082	1	5941	tags=83%, list=58%, signal=199%	NA
REACTOME_PURINE_SALVAGE	REACTOME_PURINE_SALVAGE		12	-0.259095	-1.08175	0.340726	0.491534	1	6712	tags=92%, list=66%, signal=268%	NA
REACTOME_COPII_MEDIATED_VESICLE_TRANSPORT	REACTOME_COPII_MEDIATED_VESICLE_TRANSPORT		28	-0.171371	-1.07881	0.328629	0.495309	1	7730	tags=93%, list=76%, signal=382%	NA
REACTOME_SIALIC_ACID_METABOLISM	REACTOME_SIALIC_ACID_METABOLISM		14	-0.23748	-1.07439	0.33195	0.501252	1	1225	tags=36%, list=12%, signal=41%	NA
WP_DOPAMINERGIC_NEUROGENESIS	WP_DOPAMINERGIC_NEUROGENESIS		16	-0.218814	-1.07284	0.381605	0.50286	1	4148	tags=63%, list=41%, signal=105%	NA
REACTOME_COMPLEX_I_BIOGENESIS	REACTOME_COMPLEX_I_BIOGENESIS		21	-0.199542	-1.07132	0.356164	0.504312	1	1370	tags=33%, list=13%, signal=38%	NA
REACTOME_PCNA_DEPENDENT_LONG_PATCH_BASE_EXCISION_REPAIR	REACTOME_PCNA_DEPENDENT_LONG_PATCH_BASE_EXCISION_REPAIR		10	-0.277696	-1.07131	0.351738	0.503507	1	7372	tags=100%, list=72%, signal=360%	NA
REACTOME_KSRP_KHSRP_BINDS_AND_DESTABILIZES_MRNA	REACTOME_KSRP_KHSRP_BINDS_AND_DESTABILIZES_MRNA		9	-0.286118	-1.07069	0.364562	0.503659	1	5019	tags=78%, list=49%, signal=153%	NA
REACTOME_NUCLEAR_RECEPTOR_TRANSCRIPTION_PATHWAY	REACTOME_NUCLEAR_RECEPTOR_TRANSCRIPTION_PATHWAY		19	-0.205383	-1.06995	0.353057	0.504029	1	7037	tags=89%, list=69%, signal=288%	NA
REACTOME_INHIBITION_OF_THE_PROTEOLYTIC_ACTIVITY_OF_APC_C_REQUIRED_FOR_THE_ONSET_OF_ANAPHASE_BY_MITOTIC_SPINDLE_CHECKPOINT_COMPONENTS	REACTOME_INHIBITION_OF_THE_PROTEOLYTIC_ACTIVITY_OF_APC_C_REQUIRED_FOR_THE_ONSET_OF_ANAPHASE_BY_MITOTIC_SPINDLE_CHECKPOINT_COMPONENTS		10	-0.274458	-1.06173	0.359743	0.516306	1	7405	tags=100%, list=73%, signal=364%	NA
REACTOME_INFLAMMASOMES	REACTOME_INFLAMMASOMES		5	-0.376814	-1.06145	0.373695	0.515962	1	6360	tags=100%, list=62%, signal=265%	NA
REACTOME_ADENYLATE_CYCLASE_INHIBITORY_PATHWAY	REACTOME_ADENYLATE_CYCLASE_INHIBITORY_PATHWAY		7	-0.323131	-1.05705	0.374494	0.522029	1	6908	tags=100%, list=68%, signal=310%	NA
BIOCARTA_ATRBRCA_PATHWAY	BIOCARTA_ATRBRCA_PATHWAY		10	-0.274939	-1.05375	0.364486	0.526209	1	6380	tags=90%, list=63%, signal=240%	NA
REACTOME_ORGANELLE_BIOGENESIS_AND_MAINTENANCE	REACTOME_ORGANELLE_BIOGENESIS_AND_MAINTENANCE		82	-0.0956544	-1.05152	0.37	0.52908	1	5502	tags=63%, list=54%, signal=137%	NA
REACTOME_PROCESSING_OF_CAPPED_INTRONLESS_PRE_MRNA	REACTOME_PROCESSING_OF_CAPPED_INTRONLESS_PRE_MRNA		12	-0.248446	-1.04679	0.384615	0.53577	1	1720	tags=42%, list=17%, signal=50%	NA
REACTOME_CYTOKINE_SIGNALING_IN_IMMUNE_SYSTEM	REACTOME_CYTOKINE_SIGNALING_IN_IMMUNE_SYSTEM		220	-0.0611858	-1.04631	0.382114	0.535681	1	7412	tags=79%, list=73%, signal=281%	NA
REACTOME_TP53_REGULATES_METABOLIC_GENES	REACTOME_TP53_REGULATES_METABOLIC_GENES		27	-0.167067	-1.04494	0.408644	0.537052	1	6991	tags=85%, list=69%, signal=270%	NA
REACTOME_METABOLISM_OF_AMINE_DERIVED_HORMONES	REACTOME_METABOLISM_OF_AMINE_DERIVED_HORMONES		5	-0.369459	-1.04453	0.386454	0.536767	1	6435	tags=100%, list=63%, signal=271%	NA
REACTOME_TRANSPORT_OF_MATURE_MRNAS_DERIVED_FROM_INTRONLESS_TRANSCRIPTS	REACTOME_TRANSPORT_OF_MATURE_MRNAS_DERIVED_FROM_INTRONLESS_TRANSCRIPTS		15	-0.216716	-1.04172	0.390963	0.540482	1	2554	tags=47%, list=25%, signal=62%	NA
REACTOME_PROCESSING_OF_CAPPED_INTRON_CONTAINING_PRE_MRNA	REACTOME_PROCESSING_OF_CAPPED_INTRON_CONTAINING_PRE_MRNA		114	-0.0844947	-1.04105	0.402062	0.540793	1	2728	tags=35%, list=27%, signal=47%	NA
REACTOME_RIBAVIRIN_ADME	REACTOME_RIBAVIRIN_ADME		6	-0.340069	-1.03954	0.405769	0.542392	1	6735	tags=100%, list=66%, signal=294%	NA
REACTOME_ACTIVATION_OF_ATR_IN_RESPONSE_TO_REPLICATION_STRESS	REACTOME_ACTIVATION_OF_ATR_IN_RESPONSE_TO_REPLICATION_STRESS		17	-0.209221	-1.03711	0.405882	0.545401	1	5071	tags=71%, list=50%, signal=140%	NA
WP_MRNA_PROCESSING	WP_MRNA_PROCESSING		193	-0.063792	-1.03613	0.380368	0.546117	1	6128	tags=66%, list=60%, signal=163%	NA
REACTOME_PHOSPHORYLATION_OF_THE_APC_C	REACTOME_PHOSPHORYLATION_OF_THE_APC_C		9	-0.27925	-1.03582	0.401942	0.545743	1	5089	tags=78%, list=50%, signal=155%	NA
WP_WNT_SIGNALING_PATHWAY_WP539	WP_WNT_SIGNALING_PATHWAY_WP539		47	-0.12728	-1.0347	0.380392	0.546714	1	5871	tags=70%, list=58%, signal=165%	NA
REACTOME_P130CAS_LINKAGE_TO_MAPK_SIGNALING_FOR_INTEGRINS	REACTOME_P130CAS_LINKAGE_TO_MAPK_SIGNALING_FOR_INTEGRINS		5	-0.366006	-1.03303	0.401198	0.548464	1	4430	tags=80%, list=43%, signal=141%	NA
BIOCARTA_TOLL_PATHWAY	BIOCARTA_TOLL_PATHWAY		13	-0.238244	-1.0315	0.391389	0.550176	1	4636	tags=69%, list=45%, signal=127%	NA
WP_GPCRS_ORPHAN	WP_GPCRS_ORPHAN		15	-0.215289	-1.02987	0.401141	0.552018	1	7329	tags=93%, list=72%, signal=331%	NA
REACTOME_POSTMITOTIC_NUCLEAR_PORE_COMPLEX_NPC_REFORMATION	REACTOME_POSTMITOTIC_NUCLEAR_PORE_COMPLEX_NPC_REFORMATION		12	-0.243776	-1.02882	0.41785	0.552864	1	6018	tags=83%, list=59%, signal=203%	NA
REACTOME_SUMOYLATION_OF_UBIQUITINYLATION_PROTEINS	REACTOME_SUMOYLATION_OF_UBIQUITINYLATION_PROTEINS		13	-0.235594	-1.02826	0.429735	0.55298	1	4663	tags=69%, list=46%, signal=127%	NA
REACTOME_RHOBTB2_GTPASE_CYCLE	REACTOME_RHOBTB2_GTPASE_CYCLE		9	-0.283948	-1.02648	0.401674	0.555037	1	7308	tags=100%, list=72%, signal=352%	NA
REACTOME_SENSORY_PERCEPTION_OF_TASTE	REACTOME_SENSORY_PERCEPTION_OF_TASTE		16	-0.212709	-1.02524	0.420635	0.556267	1	7398	tags=94%, list=73%, signal=341%	NA
REACTOME_FC_EPSILON_RECEPTOR_FCERI_SIGNALING	REACTOME_FC_EPSILON_RECEPTOR_FCERI_SIGNALING		63	-0.109354	-1.02358	0.398773	0.558106	1	7798	tags=87%, list=76%, signal=368%	NA
BIOCARTA_STATHMIN_PATHWAY	BIOCARTA_STATHMIN_PATHWAY		10	-0.260092	-1.02301	0.380165	0.5581	1	3471	tags=60%, list=34%, signal=91%	NA
REACTOME_REGULATION_BY_C_FLIP	REACTOME_REGULATION_BY_C_FLIP		5	-0.364064	-1.02272	0.407115	0.557718	1	6490	tags=100%, list=64%, signal=275%	NA
BIOCARTA_EXTRINSIC_PATHWAY	BIOCARTA_EXTRINSIC_PATHWAY		7	-0.323047	-1.02115	0.413174	0.559486	1	2537	tags=57%, list=25%, signal=76%	NA
REACTOME_ACYL_CHAIN_REMODELLING_OF_PC	REACTOME_ACYL_CHAIN_REMODELLING_OF_PC		10	-0.262742	-1.02034	0.422131	0.55995	1	3444	tags=60%, list=34%, signal=90%	NA
REACTOME_OXIDATIVE_STRESS_INDUCED_SENESCENCE	REACTOME_OXIDATIVE_STRESS_INDUCED_SENESCENCE		17	-0.204692	-1.01991	0.402105	0.559745	1	3917	tags=59%, list=38%, signal=95%	NA
BIOCARTA_CBL_PATHWAY	BIOCARTA_CBL_PATHWAY		6	-0.337715	-1.01728	0.40568	0.563234	1	6759	tags=100%, list=66%, signal=296%	NA
REACTOME_NERVOUS_SYSTEM_DEVELOPMENT	REACTOME_NERVOUS_SYSTEM_DEVELOPMENT		127	-0.0776537	-1.01724	0.417166	0.562436	1	7251	tags=79%, list=71%, signal=269%	NA
REACTOME_BINDING_AND_UPTAKE_OF_LIGANDS_BY_SCAVENGER_RECEPTORS	REACTOME_BINDING_AND_UPTAKE_OF_LIGANDS_BY_SCAVENGER_RECEPTORS		16	-0.210438	-1.01715	0.404858	0.5617	1	6146	tags=81%, list=60%, signal=204%	NA
REACTOME_REGULATION_OF_TNFR1_SIGNALING	REACTOME_REGULATION_OF_TNFR1_SIGNALING		24	-0.169766	-1.01599	0.430328	0.562813	1	5499	tags=71%, list=54%, signal=153%	NA
REACTOME_CYCLIN_A_CDK2_ASSOCIATED_EVENTS_AT_S_PHASE_ENTRY	REACTOME_CYCLIN_A_CDK2_ASSOCIATED_EVENTS_AT_S_PHASE_ENTRY		42	-0.132011	-1.01518	0.390946	0.563306	1	2546	tags=38%, list=25%, signal=51%	NA
REACTOME_COLLAGEN_CHAIN_TRIMERIZATION	REACTOME_COLLAGEN_CHAIN_TRIMERIZATION		12	-0.235425	-1.01434	0.407025	0.56371	1	5253	tags=75%, list=51%, signal=154%	NA
REACTOME_INTERLEUKIN_RECEPTOR_SHC_SIGNALING	REACTOME_INTERLEUKIN_RECEPTOR_SHC_SIGNALING		10	-0.259121	-1.01409	0.410148	0.563251	1	4501	tags=70%, list=44%, signal=125%	NA
REACTOME_RHOU_GTPASE_CYCLE	REACTOME_RHOU_GTPASE_CYCLE		21	-0.188334	-1.01404	0.416667	0.562467	1	7799	tags=95%, list=76%, signal=404%	NA
WP_EBV_LMP1_SIGNALING	WP_EBV_LMP1_SIGNALING		11	-0.245597	-1.01358	0.435039	0.562428	1	6772	tags=91%, list=66%, signal=270%	NA
REACTOME_CONVERSION_FROM_APC_C_CDC20_TO_APC_C_CDH1_IN_LATE_ANAPHASE	REACTOME_CONVERSION_FROM_APC_C_CDC20_TO_APC_C_CDH1_IN_LATE_ANAPHASE		9	-0.274431	-1.01178	0.423695	0.564519	1	7405	tags=100%, list=73%, signal=365%	NA
REACTOME_ANCHORING_OF_THE_BASAL_BODY_TO_THE_PLASMA_MEMBRANE	REACTOME_ANCHORING_OF_THE_BASAL_BODY_TO_THE_PLASMA_MEMBRANE		37	-0.142934	-1.01152	0.415385	0.5641	1	7095	tags=84%, list=70%, signal=274%	NA
REACTOME_ACYL_CHAIN_REMODELLING_OF_PE	REACTOME_ACYL_CHAIN_REMODELLING_OF_PE		10	-0.262742	-1.0114	0.423935	0.56341	1	3444	tags=60%, list=34%, signal=90%	NA
REACTOME_WNT5A_DEPENDENT_INTERNALIZATION_OF_FZD4	REACTOME_WNT5A_DEPENDENT_INTERNALIZATION_OF_FZD4		7	-0.304199	-1.01083	0.415842	0.563489	1	7101	tags=100%, list=70%, signal=329%	NA
WP_IL_7_SIGNALING_PATHWAY	WP_IL_7_SIGNALING_PATHWAY		21	-0.178632	-1.01031	0.428571	0.563419	1	7412	tags=90%, list=73%, signal=330%	NA
BIOCARTA_STRESS_PATHWAY	BIOCARTA_STRESS_PATHWAY		12	-0.242672	-1.00842	0.424	0.56558	1	3479	tags=58%, list=34%, signal=88%	NA
REACTOME_ERYTHROCYTES_TAKE_UP_CARBON_DIOXIDE_AND_RELEASE_OXYGEN	REACTOME_ERYTHROCYTES_TAKE_UP_CARBON_DIOXIDE_AND_RELEASE_OXYGEN		6	-0.327644	-1.00528	0.435701	0.569943	1	61	tags=33%, list=1%, signal=34%	NA
REACTOME_ENERGY_DEPENDENT_REGULATION_OF_MTOR_BY_LKB1_AMPK	REACTOME_ENERGY_DEPENDENT_REGULATION_OF_MTOR_BY_LKB1_AMPK		13	-0.238153	-1.00514	0.444444	0.569297	1	6991	tags=92%, list=69%, signal=293%	NA
REACTOME_PEXOPHAGY	REACTOME_PEXOPHAGY		6	-0.327105	-1.00322	0.447525	0.571505	1	5167	tags=83%, list=51%, signal=169%	NA
REACTOME_SEMAPHORIN_INTERACTIONS	REACTOME_SEMAPHORIN_INTERACTIONS		27	-0.16192	-1.00311	0.45509	0.570814	1	7799	tags=93%, list=76%, signal=392%	NA
REACTOME_TP53_REGULATES_TRANSCRIPTION_OF_GENES_INVOLVED_IN_G2_CELL_CYCLE_ARREST	REACTOME_TP53_REGULATES_TRANSCRIPTION_OF_GENES_INVOLVED_IN_G2_CELL_CYCLE_ARREST		5	-0.35406	-1.0013	0.434959	0.572864	1	6592	tags=100%, list=65%, signal=283%	NA
BIOCARTA_CDC42RAC_PATHWAY	BIOCARTA_CDC42RAC_PATHWAY		5	-0.359043	-1.00057	0.435798	0.573184	1	4501	tags=80%, list=44%, signal=143%	NA
WP_FATTY_ACID_BIOSYNTHESIS	WP_FATTY_ACID_BIOSYNTHESIS		10	-0.255215	-0.998764	0.432271	0.575277	1	6581	tags=90%, list=65%, signal=253%	NA
REACTOME_SYNTHESIS_OF_BILE_ACIDS_AND_BILE_SALTS	REACTOME_SYNTHESIS_OF_BILE_ACIDS_AND_BILE_SALTS		14	-0.215513	-0.995769	0.437008	0.579278	1	5092	tags=71%, list=50%, signal=142%	NA
REACTOME_TGF_BETA_RECEPTOR_SIGNALING_IN_EMT_EPITHELIAL_TO_MESENCHYMAL_TRANSITION	REACTOME_TGF_BETA_RECEPTOR_SIGNALING_IN_EMT_EPITHELIAL_TO_MESENCHYMAL_TRANSITION		7	-0.307043	-0.994167	0.4334	0.580835	1	7072	tags=100%, list=69%, signal=326%	NA
REACTOME_NUCLEAR_ENVELOPE_BREAKDOWN	REACTOME_NUCLEAR_ENVELOPE_BREAKDOWN		18	-0.196417	-0.993722	0.453975	0.580714	1	5935	tags=78%, list=58%, signal=186%	NA
REACTOME_RNA_POLYMERASE_I_TRANSCRIPTION_TERMINATION	REACTOME_RNA_POLYMERASE_I_TRANSCRIPTION_TERMINATION		15	-0.213666	-0.989641	0.459082	0.586523	1	1905	tags=40%, list=19%, signal=49%	NA
REACTOME_TRANSPORT_OF_BILE_SALTS_AND_ORGANIC_ACIDS_METAL_IONS_AND_AMINE_COMPOUNDS	REACTOME_TRANSPORT_OF_BILE_SALTS_AND_ORGANIC_ACIDS_METAL_IONS_AND_AMINE_COMPOUNDS		21	-0.179465	-0.986542	0.462	0.590677	1	6432	tags=81%, list=63%, signal=219%	NA
BIOCARTA_SET_PATHWAY	BIOCARTA_SET_PATHWAY		7	-0.298229	-0.986062	0.458586	0.59055	1	2790	tags=57%, list=27%, signal=79%	NA
BIOCARTA_BARR_MAPK_PATHWAY	BIOCARTA_BARR_MAPK_PATHWAY		8	-0.281566	-0.984981	0.453975	0.59144	1	7332	tags=100%, list=72%, signal=355%	NA
WP_LUNG_FIBROSIS	WP_LUNG_FIBROSIS		24	-0.164366	-0.983728	0.462926	0.592627	1	5979	tags=75%, list=59%, signal=181%	NA
REACTOME_CELLULAR_SENESCENCE	REACTOME_CELLULAR_SENESCENCE		47	-0.121728	-0.983282	0.459302	0.592481	1	3974	tags=51%, list=39%, signal=83%	NA
REACTOME_REACTIONS_SPECIFIC_TO_THE_COMPLEX_N_GLYCAN_SYNTHESIS_PATHWAY	REACTOME_REACTIONS_SPECIFIC_TO_THE_COMPLEX_N_GLYCAN_SYNTHESIS_PATHWAY		5	-0.358337	-0.982471	0.480084	0.592997	1	2468	tags=60%, list=24%, signal=79%	NA
BIOCARTA_GSK3_PATHWAY	BIOCARTA_GSK3_PATHWAY		10	-0.256766	-0.980642	0.470472	0.595135	1	4525	tags=70%, list=44%, signal=126%	NA
BIOCARTA_AKT_PATHWAY	BIOCARTA_AKT_PATHWAY		15	-0.212435	-0.980059	0.439331	0.595238	1	6678	tags=87%, list=65%, signal=251%	NA
WP_PROSTAGLANDIN_SYNTHESIS_AND_REGULATION	WP_PROSTAGLANDIN_SYNTHESIS_AND_REGULATION		16	-0.203608	-0.977843	0.455238	0.597997	1	5578	tags=75%, list=55%, signal=165%	NA
REACTOME_OREXIN_AND_NEUROPEPTIDES_FF_AND_QRFP_BIND_TO_THEIR_RESPECTIVE_RECEPTORS	REACTOME_OREXIN_AND_NEUROPEPTIDES_FF_AND_QRFP_BIND_TO_THEIR_RESPECTIVE_RECEPTORS		8	-0.278206	-0.977391	0.460922	0.597895	1	4816	tags=75%, list=47%, signal=142%	NA
REACTOME_ADENYLATE_CYCLASE_ACTIVATING_PATHWAY	REACTOME_ADENYLATE_CYCLASE_ACTIVATING_PATHWAY		6	-0.3231	-0.976999	0.465263	0.59762	1	6908	tags=100%, list=68%, signal=310%	NA
REACTOME_SIGNALING_BY_ROBO_RECEPTORS	REACTOME_SIGNALING_BY_ROBO_RECEPTORS		9	-0.268108	-0.973733	0.466805	0.602105	1	6336	tags=89%, list=62%, signal=234%	NA
BIOCARTA_IL3_PATHWAY	BIOCARTA_IL3_PATHWAY		8	-0.273717	-0.973724	0.467583	0.601239	1	7412	tags=100%, list=73%, signal=365%	NA
REACTOME_HDR_THROUGH_SINGLE_STRAND_ANNEALING_SSA	REACTOME_HDR_THROUGH_SINGLE_STRAND_ANNEALING_SSA		17	-0.197259	-0.973167	0.472441	0.601283	1	6993	tags=88%, list=69%, signal=280%	NA
WP_HYPOXIA_DEPENDENT_DIFFERENTIATION_OF_MYOBLASTS	WP_HYPOXIA_DEPENDENT_DIFFERENTIATION_OF_MYOBLASTS		6	-0.321203	-0.972363	0.476954	0.60175	1	3527	tags=67%, list=35%, signal=102%	NA
REACTOME_MISMATCH_REPAIR	REACTOME_MISMATCH_REPAIR		6	-0.314762	-0.972205	0.47205	0.601166	1	6993	tags=100%, list=69%, signal=318%	NA
REACTOME_SYNTHESIS_SECRETION_AND_DEACYLATION_OF_GHRELIN	REACTOME_SYNTHESIS_SECRETION_AND_DEACYLATION_OF_GHRELIN		8	-0.275262	-0.971368	0.513292	0.601598	1	4846	tags=75%, list=48%, signal=143%	NA
REACTOME_RA_BIOSYNTHESIS_PATHWAY	REACTOME_RA_BIOSYNTHESIS_PATHWAY		7	-0.302923	-0.971101	0.479675	0.60115	1	7114	tags=100%, list=70%, signal=330%	NA
REACTOME_TERMINATION_OF_O_GLYCAN_BIOSYNTHESIS	REACTOME_TERMINATION_OF_O_GLYCAN_BIOSYNTHESIS		7	-0.298018	-0.970338	0.483168	0.601558	1	7164	tags=100%, list=70%, signal=336%	NA
REACTOME_TRISTETRAPROLIN_TTP_ZFP36_BINDS_AND_DESTABILIZES_MRNA	REACTOME_TRISTETRAPROLIN_TTP_ZFP36_BINDS_AND_DESTABILIZES_MRNA		11	-0.235614	-0.970147	0.482688	0.60102	1	5019	tags=73%, list=49%, signal=143%	NA
BIOCARTA_EFP_PATHWAY	BIOCARTA_EFP_PATHWAY		7	-0.28996	-0.966487	0.465696	0.605966	1	1417	tags=43%, list=14%, signal=50%	NA
REACTOME_GLYCOSPHINGOLIPID_BIOSYNTHESIS	REACTOME_GLYCOSPHINGOLIPID_BIOSYNTHESIS		7	-0.296267	-0.966357	0.486974	0.605305	1	2810	tags=57%, list=28%, signal=79%	NA
BIOCARTA_IL4_PATHWAY	BIOCARTA_IL4_PATHWAY		8	-0.275128	-0.963569	0.497872	0.608895	1	1022	tags=38%, list=10%, signal=42%	NA
WP_IRON_HOMEOSTASIS	WP_IRON_HOMEOSTASIS		7	-0.28919	-0.962823	0.496124	0.60918	1	7254	tags=100%, list=71%, signal=346%	NA
BIOCARTA_NKCELLS_PATHWAY	BIOCARTA_NKCELLS_PATHWAY		11	-0.243108	-0.961926	0.473573	0.609918	1	5870	tags=82%, list=58%, signal=193%	NA
REACTOME_METABOLISM_OF_FAT_SOLUBLE_VITAMINS	REACTOME_METABOLISM_OF_FAT_SOLUBLE_VITAMINS		19	-0.18588	-0.959683	0.50101	0.612711	1	5088	tags=68%, list=50%, signal=136%	NA
WP_HFE_EFFECT_ON_HEPCIDIN_PRODUCTION	WP_HFE_EFFECT_ON_HEPCIDIN_PRODUCTION		5	-0.340369	-0.959425	0.487524	0.612279	1	611	tags=40%, list=6%, signal=43%	NA
REACTOME_GRB2_SOS_PROVIDES_LINKAGE_TO_MAPK_SIGNALING_FOR_INTEGRINS	REACTOME_GRB2_SOS_PROVIDES_LINKAGE_TO_MAPK_SIGNALING_FOR_INTEGRINS		6	-0.309956	-0.958873	0.512963	0.612299	1	7042	tags=100%, list=69%, signal=323%	NA
REACTOME_FERTILIZATION	REACTOME_FERTILIZATION		10	-0.246345	-0.955835	0.530333	0.616454	1	2591	tags=50%, list=25%, signal=67%	NA
REACTOME_ABC_TRANSPORTERS_IN_LIPID_HOMEOSTASIS	REACTOME_ABC_TRANSPORTERS_IN_LIPID_HOMEOSTASIS		6	-0.319405	-0.954459	0.491262	0.617857	1	145	tags=33%, list=1%, signal=34%	NA
WP_TRANSLATION_FACTORS	WP_TRANSLATION_FACTORS		22	-0.168346	-0.951875	0.484849	0.621452	1	6170	tags=77%, list=60%, signal=195%	NA
BIOCARTA_EPONFKB_PATHWAY	BIOCARTA_EPONFKB_PATHWAY		7	-0.295384	-0.95132	0.50505	0.621504	1	2819	tags=57%, list=28%, signal=79%	NA
BIOCARTA_ASBCELL_PATHWAY	BIOCARTA_ASBCELL_PATHWAY		7	-0.294851	-0.949512	0.503006	0.623777	1	5739	tags=86%, list=56%, signal=196%	NA
REACTOME_S_PHASE	REACTOME_S_PHASE		73	-0.0945027	-0.948624	0.526539	0.624448	1	7568	tags=84%, list=74%, signal=321%	NA
WP_TRYPTOPHAN_METABOLISM	WP_TRYPTOPHAN_METABOLISM		19	-0.175806	-0.948363	0.523614	0.623999	1	3043	tags=47%, list=30%, signal=67%	NA
REACTOME_SIGNALING_BY_RETINOIC_ACID	REACTOME_SIGNALING_BY_RETINOIC_ACID		11	-0.237586	-0.947942	0.513208	0.623762	1	7781	tags=100%, list=76%, signal=421%	NA
WP_FATTY_ACID_OXIDATION	WP_FATTY_ACID_OXIDATION		7	-0.292595	-0.944348	0.491597	0.628697	1	5762	tags=86%, list=56%, signal=197%	NA
REACTOME_CELL_JUNCTION_ORGANIZATION	REACTOME_CELL_JUNCTION_ORGANIZATION		39	-0.129565	-0.940409	0.507463	0.634102	1	1300	tags=26%, list=13%, signal=29%	NA
REACTOME_AURKA_ACTIVATION_BY_TPX2	REACTOME_AURKA_ACTIVATION_BY_TPX2		26	-0.153438	-0.938984	0.482309	0.635602	1	5502	tags=69%, list=54%, signal=150%	NA
BIOCARTA_SAM68_PATHWAY	BIOCARTA_SAM68_PATHWAY		5	-0.33876	-0.938667	0.505952	0.635255	1	6748	tags=100%, list=66%, signal=295%	NA
BIOCARTA_PARKIN_PATHWAY	BIOCARTA_PARKIN_PATHWAY		7	-0.293086	-0.938556	0.512605	0.634565	1	5757	tags=86%, list=56%, signal=197%	NA
WP_EUKARYOTIC_TRANSCRIPTION_INITIATION	WP_EUKARYOTIC_TRANSCRIPTION_INITIATION		17	-0.192488	-0.93826	0.528908	0.634224	1	1041	tags=29%, list=10%, signal=33%	NA
BIOCARTA_D4GDI_PATHWAY	BIOCARTA_D4GDI_PATHWAY		5	-0.336014	-0.936681	0.527163	0.635946	1	6776	tags=100%, list=66%, signal=298%	NA
REACTOME_CLEC7A_DECTIN_1_SIGNALING	REACTOME_CLEC7A_DECTIN_1_SIGNALING		50	-0.109207	-0.934087	0.513513	0.63945	1	4605	tags=56%, list=45%, signal=102%	NA
REACTOME_REGULATION_OF_LIPID_METABOLISM_BY_PPARALPHA	REACTOME_REGULATION_OF_LIPID_METABOLISM_BY_PPARALPHA		7	-0.282127	-0.926731	0.544885	0.650551	1	7326	tags=100%, list=72%, signal=355%	NA
WP_MECHANISMS_ASSOCIATED_WITH_PLURIPOTENCY	WP_MECHANISMS_ASSOCIATED_WITH_PLURIPOTENCY		136	-0.0690249	-0.924469	0.558045	0.653427	1	6807	tags=74%, list=67%, signal=218%	NA
REACTOME_RAB_REGULATION_OF_TRAFFICKING	REACTOME_RAB_REGULATION_OF_TRAFFICKING		49	-0.113724	-0.920514	0.554622	0.658862	1	7382	tags=84%, list=72%, signal=301%	NA
REACTOME_CASPASE_ACTIVATION_VIA_DEATH_RECEPTORS_IN_THE_PRESENCE_OF_LIGAND	REACTOME_CASPASE_ACTIVATION_VIA_DEATH_RECEPTORS_IN_THE_PRESENCE_OF_LIGAND		9	-0.252998	-0.916001	0.530189	0.665586	1	6490	tags=89%, list=64%, signal=244%	NA
REACTOME_PROTEIN_HYDROXYLATION	REACTOME_PROTEIN_HYDROXYLATION		7	-0.280655	-0.912392	0.558648	0.670592	1	7341	tags=100%, list=72%, signal=356%	NA
REACTOME_PEPTIDE_LIGAND_BINDING_RECEPTORS	REACTOME_PEPTIDE_LIGAND_BINDING_RECEPTORS		105	-0.0755783	-0.910876	0.57377	0.672225	1	6913	tags=75%, list=68%, signal=231%	NA
WP_P53_SIGNALING	WP_P53_SIGNALING		31	-0.13753	-0.910532	0.544922	0.671874	1	7158	tags=84%, list=70%, signal=280%	NA
REACTOME_VOLTAGE_GATED_POTASSIUM_CHANNELS	REACTOME_VOLTAGE_GATED_POTASSIUM_CHANNELS		19	-0.17641	-0.910385	0.542339	0.671236	1	7332	tags=89%, list=72%, signal=318%	NA
BIOCARTA_AKAPCENTROSOME_PATHWAY	BIOCARTA_AKAPCENTROSOME_PATHWAY		5	-0.32246	-0.909042	0.590291	0.672485	1	4874	tags=80%, list=48%, signal=153%	NA
BIOCARTA_MCALPAIN_PATHWAY	BIOCARTA_MCALPAIN_PATHWAY		6	-0.302485	-0.908057	0.563441	0.673126	1	5418	tags=83%, list=53%, signal=178%	NA
REACTOME_TNFR1_INDUCED_NF_KAPPA_B_SIGNALING_PATHWAY	REACTOME_TNFR1_INDUCED_NF_KAPPA_B_SIGNALING_PATHWAY		18	-0.179008	-0.90583	0.549898	0.675713	1	6679	tags=83%, list=65%, signal=241%	NA
WP_CHOLESTEROL_METABOLISM_WITH_BLOCH_AND_KANDUTSCH_RUSSELL_PATHWAYS	WP_CHOLESTEROL_METABOLISM_WITH_BLOCH_AND_KANDUTSCH_RUSSELL_PATHWAYS		14	-0.199049	-0.902738	0.581489	0.679823	1	6717	tags=86%, list=66%, signal=251%	NA
REACTOME_HORMONE_LIGAND_BINDING_RECEPTORS	REACTOME_HORMONE_LIGAND_BINDING_RECEPTORS		8	-0.26268	-0.901735	0.565392	0.680523	1	2424	tags=50%, list=24%, signal=66%	NA
REACTOME_AMPLIFICATION_OF_SIGNAL_FROM_THE_KINETOCHORES	REACTOME_AMPLIFICATION_OF_SIGNAL_FROM_THE_KINETOCHORES		39	-0.121647	-0.900623	0.579568	0.681356	1	7658	tags=87%, list=75%, signal=348%	NA
WP_ONE_CARBON_METABOLISM_AND_RELATED_PATHWAYS	WP_ONE_CARBON_METABOLISM_AND_RELATED_PATHWAYS		20	-0.162838	-0.899414	0.587549	0.68241	1	7014	tags=85%, list=69%, signal=272%	NA
REACTOME_DEACTIVATION_OF_THE_BETA_CATENIN_TRANSACTIVATING_COMPLEX	REACTOME_DEACTIVATION_OF_THE_BETA_CATENIN_TRANSACTIVATING_COMPLEX		14	-0.197451	-0.897648	0.597561	0.684452	1	5276	tags=71%, list=52%, signal=148%	NA
REACTOME_EPH_EPHRIN_MEDIATED_REPULSION_OF_CELLS	REACTOME_EPH_EPHRIN_MEDIATED_REPULSION_OF_CELLS		18	-0.173585	-0.89623	0.577075	0.685893	1	1067	tags=28%, list=10%, signal=31%	NA
REACTOME_P75_NTR_RECEPTOR_MEDIATED_SIGNALLING	REACTOME_P75_NTR_RECEPTOR_MEDIATED_SIGNALLING		28	-0.142278	-0.894772	0.577167	0.687372	1	6933	tags=82%, list=68%, signal=256%	NA
REACTOME_TYPE_I_HEMIDESMOSOME_ASSEMBLY	REACTOME_TYPE_I_HEMIDESMOSOME_ASSEMBLY		5	-0.315771	-0.892707	0.575875	0.689879	1	2902	tags=60%, list=28%, signal=84%	NA
REACTOME_REGULATION_OF_IFNG_SIGNALING	REACTOME_REGULATION_OF_IFNG_SIGNALING		5	-0.321283	-0.890038	0.623188	0.693364	1	4886	tags=80%, list=48%, signal=153%	NA
REACTOME_MITOCHONDRIAL_IRON_SULFUR_CLUSTER_BIOGENESIS	REACTOME_MITOCHONDRIAL_IRON_SULFUR_CLUSTER_BIOGENESIS		7	-0.268982	-0.888995	0.584521	0.694224	1	7460	tags=100%, list=73%, signal=372%	NA
REACTOME_ZINC_TRANSPORTERS	REACTOME_ZINC_TRANSPORTERS		6	-0.293722	-0.887741	0.613861	0.69531	1	2107	tags=50%, list=21%, signal=63%	NA
REACTOME_THE_CITRIC_ACID_TCA_CYCLE_AND_RESPIRATORY_ELECTRON_TRANSPORT	REACTOME_THE_CITRIC_ACID_TCA_CYCLE_AND_RESPIRATORY_ELECTRON_TRANSPORT		78	-0.0867686	-0.886616	0.59127	0.696248	1	6708	tags=74%, list=66%, signal=215%	NA
BIOCARTA_WNT_PATHWAY	BIOCARTA_WNT_PATHWAY		12	-0.208918	-0.886046	0.578529	0.696225	1	4673	tags=67%, list=46%, signal=123%	NA
REACTOME_ACETYLCHOLINE_NEUROTRANSMITTER_RELEASE_CYCLE	REACTOME_ACETYLCHOLINE_NEUROTRANSMITTER_RELEASE_CYCLE		5	-0.318144	-0.885644	0.6	0.695985	1	4918	tags=80%, list=48%, signal=154%	NA
REACTOME_RHO_GTPASES_ACTIVATE_PKNS	REACTOME_RHO_GTPASES_ACTIVATE_PKNS		9	-0.242914	-0.88183	0.615538	0.701384	1	2059	tags=44%, list=20%, signal=56%	NA
REACTOME_TRANSCRIPTIONAL_REGULATION_BY_E2F6	REACTOME_TRANSCRIPTIONAL_REGULATION_BY_E2F6		12	-0.216164	-0.880415	0.578846	0.702863	1	2899	tags=50%, list=28%, signal=70%	NA
REACTOME_METABOLISM_OF_FOLATE_AND_PTERINES	REACTOME_METABOLISM_OF_FOLATE_AND_PTERINES		6	-0.29024	-0.872462	0.613281	0.715055	1	7243	tags=100%, list=71%, signal=345%	NA
REACTOME_FORMATION_OF_WDR5_CONTAINING_HISTONE_MODIFYING_COMPLEXES	REACTOME_FORMATION_OF_WDR5_CONTAINING_HISTONE_MODIFYING_COMPLEXES		12	-0.204714	-0.869453	0.627413	0.71914	1	6416	tags=83%, list=63%, signal=224%	NA
REACTOME_MAJOR_PATHWAY_OF_RRNA_PROCESSING_IN_THE_NUCLEOLUS_AND_CYTOSOL	REACTOME_MAJOR_PATHWAY_OF_RRNA_PROCESSING_IN_THE_NUCLEOLUS_AND_CYTOSOL		68	-0.0912409	-0.868327	0.613035	0.720112	1	4627	tags=54%, list=45%, signal=99%	NA
REACTOME_NEUROTRANSMITTER_RELEASE_CYCLE	REACTOME_NEUROTRANSMITTER_RELEASE_CYCLE		21	-0.154968	-0.865118	0.610638	0.724491	1	1338	tags=29%, list=13%, signal=33%	NA
REACTOME_CALNEXIN_CALRETICULIN_CYCLE	REACTOME_CALNEXIN_CALRETICULIN_CYCLE		5	-0.313064	-0.864485	0.608527	0.72451	1	7010	tags=100%, list=69%, signal=320%	NA
REACTOME_ISG15_ANTIVIRAL_MECHANISM	REACTOME_ISG15_ANTIVIRAL_MECHANISM		10	-0.224885	-0.863497	0.604824	0.725231	1	5870	tags=80%, list=58%, signal=188%	NA
WP_TYPE_II_INTERFERON_SIGNALING_IFNG	WP_TYPE_II_INTERFERON_SIGNALING_IFNG		17	-0.170914	-0.862356	0.612841	0.726072	1	4261	tags=59%, list=42%, signal=101%	NA
REACTOME_TBC_RABGAPS	REACTOME_TBC_RABGAPS		13	-0.201247	-0.859472	0.645291	0.729821	1	7367	tags=92%, list=72%, signal=332%	NA
REACTOME_REGULATION_OF_TP53_ACTIVITY_THROUGH_METHYLATION	REACTOME_REGULATION_OF_TP53_ACTIVITY_THROUGH_METHYLATION		6	-0.282949	-0.859458	0.624204	0.728884	1	3917	tags=67%, list=38%, signal=108%	NA
REACTOME_PTEN_REGULATION	REACTOME_PTEN_REGULATION		67	-0.0886612	-0.859092	0.639485	0.728497	1	8999	tags=97%, list=88%, signal=818%	NA
BIOCARTA_ACH_PATHWAY	BIOCARTA_ACH_PATHWAY		6	-0.28169	-0.856826	0.614786	0.731227	1	5630	tags=83%, list=55%, signal=186%	NA
REACTOME_ACTIVATION_OF_THE_TFAP2_AP_2_FAMILY_OF_TRANSCRIPTION_FACTORS	REACTOME_ACTIVATION_OF_THE_TFAP2_AP_2_FAMILY_OF_TRANSCRIPTION_FACTORS		6	-0.283718	-0.854153	0.637475	0.734633	1	2209	tags=50%, list=22%, signal=64%	NA
BIOCARTA_TNFR1_PATHWAY	BIOCARTA_TNFR1_PATHWAY		9	-0.235871	-0.851834	0.65272	0.737573	1	7798	tags=100%, list=76%, signal=424%	NA
REACTOME_NUCLEOTIDE_EXCISION_REPAIR	REACTOME_NUCLEOTIDE_EXCISION_REPAIR		42	-0.112865	-0.851353	0.638171	0.737364	1	7841	tags=88%, list=77%, signal=379%	NA
REACTOME_TNF_RECEPTOR_SUPERFAMILY_TNFSF_MEMBERS_MEDIATING_NON_CANONICAL_NF_KB_PATHWAY	REACTOME_TNF_RECEPTOR_SUPERFAMILY_TNFSF_MEMBERS_MEDIATING_NON_CANONICAL_NF_KB_PATHWAY		8	-0.241968	-0.848968	0.635081	0.740241	1	1360	tags=38%, list=13%, signal=43%	NA
REACTOME_NRAGE_SIGNALS_DEATH_THROUGH_JNK	REACTOME_NRAGE_SIGNALS_DEATH_THROUGH_JNK		14	-0.1952	-0.84833	0.622718	0.740285	1	3113	tags=50%, list=31%, signal=72%	NA
REACTOME_RHOV_GTPASE_CYCLE	REACTOME_RHOV_GTPASE_CYCLE		22	-0.1501	-0.848324	0.623819	0.739318	1	4501	tags=59%, list=44%, signal=106%	NA
BIOCARTA_BARRESTIN_PATHWAY	BIOCARTA_BARRESTIN_PATHWAY		6	-0.281511	-0.84709	0.64135	0.740452	1	7332	tags=100%, list=72%, signal=355%	NA
BIOCARTA_ARENRF2_PATHWAY	BIOCARTA_ARENRF2_PATHWAY		13	-0.194044	-0.846586	0.641762	0.740287	1	5871	tags=77%, list=58%, signal=181%	NA
WP_TOLL_LIKE_RECEPTOR_SIGNALING	WP_TOLL_LIKE_RECEPTOR_SIGNALING		17	-0.16917	-0.845993	0.622718	0.740272	1	6679	tags=82%, list=65%, signal=238%	NA
BIOCARTA_IGF1R_PATHWAY	BIOCARTA_IGF1R_PATHWAY		12	-0.2002	-0.841901	0.649899	0.746023	1	6462	tags=83%, list=63%, signal=227%	NA
WP_PRIMARY_FOCAL_SEGMENTAL_GLOMERULOSCLEROSIS_FSGS	WP_PRIMARY_FOCAL_SEGMENTAL_GLOMERULOSCLEROSIS_FSGS		23	-0.146949	-0.839382	0.659319	0.749228	1	1610	tags=30%, list=16%, signal=36%	NA
REACTOME_GLUCOSE_METABOLISM	REACTOME_GLUCOSE_METABOLISM		30	-0.128358	-0.837194	0.656746	0.751888	1	4136	tags=53%, list=41%, signal=89%	NA
REACTOME_INTERLEUKIN_21_SIGNALING	REACTOME_INTERLEUKIN_21_SIGNALING		5	-0.300059	-0.836984	0.672065	0.751267	1	1022	tags=40%, list=10%, signal=44%	NA
REACTOME_TRANSLATION	REACTOME_TRANSLATION		103	-0.0698341	-0.836475	0.689243	0.751096	1	7417	tags=80%, list=73%, signal=289%	NA
WP_FATTY_ACID_BETA_OXIDATION	WP_FATTY_ACID_BETA_OXIDATION		16	-0.175104	-0.83614	0.628968	0.750672	1	7781	tags=94%, list=76%, signal=395%	NA
WP_MATRIX_METALLOPROTEINASES	WP_MATRIX_METALLOPROTEINASES		6	-0.278127	-0.834962	0.646602	0.751636	1	2266	tags=50%, list=22%, signal=64%	NA
BIOCARTA_G2_PATHWAY	BIOCARTA_G2_PATHWAY		13	-0.193478	-0.833883	0.666667	0.75245	1	2738	tags=46%, list=27%, signal=63%	NA
REACTOME_PROCESSING_OF_INTRONLESS_PRE_MRNAS	REACTOME_PROCESSING_OF_INTRONLESS_PRE_MRNAS		8	-0.239024	-0.833112	0.673546	0.752705	1	1390	tags=38%, list=14%, signal=43%	NA
REACTOME_WNT_LIGAND_BIOGENESIS_AND_TRAFFICKING	REACTOME_WNT_LIGAND_BIOGENESIS_AND_TRAFFICKING		10	-0.215622	-0.833069	0.658487	0.751811	1	1884	tags=40%, list=18%, signal=49%	NA
REACTOME_VXPX_CARGO_TARGETING_TO_CILIUM	REACTOME_VXPX_CARGO_TARGETING_TO_CILIUM		7	-0.250259	-0.831806	0.665354	0.752848	1	3279	tags=57%, list=32%, signal=84%	NA
REACTOME_TGF_BETA_RECEPTOR_SIGNALING_ACTIVATES_SMADS	REACTOME_TGF_BETA_RECEPTOR_SIGNALING_ACTIVATES_SMADS		15	-0.175797	-0.831164	0.656566	0.75284	1	5011	tags=67%, list=49%, signal=131%	NA
REACTOME_MITOCHONDRIAL_TRANSLATION	REACTOME_MITOCHONDRIAL_TRANSLATION		46	-0.10457	-0.829563	0.680244	0.754447	1	7366	tags=83%, list=72%, signal=296%	NA
BIOCARTA_PS1_PATHWAY	BIOCARTA_PS1_PATHWAY		7	-0.251422	-0.82419	0.6893	0.762077	1	7639	tags=100%, list=75%, signal=398%	NA
BIOCARTA_RAC1_PATHWAY	BIOCARTA_RAC1_PATHWAY		8	-0.235848	-0.821725	0.690802	0.765066	1	7798	tags=100%, list=76%, signal=424%	NA
BIOCARTA_DREAM_PATHWAY	BIOCARTA_DREAM_PATHWAY		6	-0.261844	-0.820847	0.682731	0.765515	1	2432	tags=50%, list=24%, signal=66%	NA
REACTOME_MITOCHONDRIAL_FATTY_ACID_BETA_OXIDATION_OF_SATURATED_FATTY_ACIDS	REACTOME_MITOCHONDRIAL_FATTY_ACID_BETA_OXIDATION_OF_SATURATED_FATTY_ACIDS		6	-0.268743	-0.817536	0.663386	0.769767	1	5762	tags=83%, list=56%, signal=191%	NA
REACTOME_CLASS_I_PEROXISOMAL_MEMBRANE_PROTEIN_IMPORT	REACTOME_CLASS_I_PEROXISOMAL_MEMBRANE_PROTEIN_IMPORT		8	-0.236069	-0.816276	0.691489	0.770703	1	145	tags=25%, list=1%, signal=25%	NA
WP_ELECTRON_TRANSPORT_CHAIN	WP_ELECTRON_TRANSPORT_CHAIN		36	-0.116208	-0.81389	0.689587	0.773408	1	1370	tags=25%, list=13%, signal=29%	NA
REACTOME_NON_INTEGRIN_MEMBRANE_ECM_INTERACTIONS	REACTOME_NON_INTEGRIN_MEMBRANE_ECM_INTERACTIONS		8	-0.235333	-0.808452	0.688889	0.781142	1	5253	tags=75%, list=51%, signal=155%	NA
REACTOME_RETROGRADE_TRANSPORT_AT_THE_TRANS_GOLGI_NETWORK	REACTOME_RETROGRADE_TRANSPORT_AT_THE_TRANS_GOLGI_NETWORK		17	-0.158963	-0.807263	0.717054	0.782044	1	7383	tags=88%, list=72%, signal=319%	NA
BIOCARTA_LIS1_PATHWAY	BIOCARTA_LIS1_PATHWAY		6	-0.260504	-0.806113	0.71831	0.782766	1	5846	tags=83%, list=57%, signal=195%	NA
REACTOME_HDACS_DEACETYLATE_HISTONES	REACTOME_HDACS_DEACETYLATE_HISTONES		11	-0.204273	-0.804181	0.660305	0.784754	1	4411	tags=64%, list=43%, signal=112%	NA
REACTOME_HYALURONAN_UPTAKE_AND_DEGRADATION	REACTOME_HYALURONAN_UPTAKE_AND_DEGRADATION		6	-0.263544	-0.799167	0.725367	0.791528	1	5815	tags=83%, list=57%, signal=194%	NA
REACTOME_ASSEMBLY_OF_ACTIVE_LPL_AND_LIPC_LIPASE_COMPLEXES	REACTOME_ASSEMBLY_OF_ACTIVE_LPL_AND_LIPC_LIPASE_COMPLEXES		6	-0.26562	-0.798538	0.702869	0.79148	1	7494	tags=100%, list=73%, signal=377%	NA
BIOCARTA_ERBB3_PATHWAY	BIOCARTA_ERBB3_PATHWAY		5	-0.296391	-0.797892	0.683333	0.791407	1	7180	tags=100%, list=70%, signal=338%	NA
REACTOME_BETA_DEFENSINS	REACTOME_BETA_DEFENSINS		7	-0.244065	-0.795546	0.749474	0.793869	1	7714	tags=100%, list=76%, signal=410%	NA
REACTOME_GAMMA_CARBOXYLATION_OF_PROTEIN_PRECURSORS	REACTOME_GAMMA_CARBOXYLATION_OF_PROTEIN_PRECURSORS		6	-0.258019	-0.793951	0.730382	0.795344	1	2471	tags=50%, list=24%, signal=66%	NA
REACTOME_GAMMA_CARBOXYLATION_TRANSPORT_AND_AMINO_TERMINAL_CLEAVAGE_OF_PROTEINS	REACTOME_GAMMA_CARBOXYLATION_TRANSPORT_AND_AMINO_TERMINAL_CLEAVAGE_OF_PROTEINS		6	-0.258019	-0.790771	0.721344	0.799262	1	2471	tags=50%, list=24%, signal=66%	NA
WP_ALANINE_AND_ASPARTATE_METABOLISM	WP_ALANINE_AND_ASPARTATE_METABOLISM		9	-0.217066	-0.790553	0.702544	0.798628	1	1189	tags=33%, list=12%, signal=38%	NA
WP_HYPERTROPHY_MODEL	WP_HYPERTROPHY_MODEL		12	-0.189166	-0.789884	0.71308	0.798581	1	2324	tags=42%, list=23%, signal=54%	NA
REACTOME_PHOSPHORYLATION_OF_EMI1	REACTOME_PHOSPHORYLATION_OF_EMI1		5	-0.274892	-0.785184	0.733198	0.804586	1	5359	tags=80%, list=53%, signal=168%	NA
BIOCARTA_ACTINY_PATHWAY	BIOCARTA_ACTINY_PATHWAY		7	-0.242888	-0.784213	0.730769	0.805047	1	7726	tags=100%, list=76%, signal=412%	NA
REACTOME_INTERLEUKIN_1_FAMILY_SIGNALING	REACTOME_INTERLEUKIN_1_FAMILY_SIGNALING		54	-0.0920305	-0.783697	0.727634	0.804792	1	7568	tags=83%, list=74%, signal=321%	NA
REACTOME_HS_GAG_DEGRADATION	REACTOME_HS_GAG_DEGRADATION		10	-0.201521	-0.77996	0.734151	0.809356	1	5088	tags=70%, list=50%, signal=140%	NA
REACTOME_INSULIN_PROCESSING	REACTOME_INSULIN_PROCESSING		5	-0.278796	-0.779476	0.734694	0.809108	1	3279	tags=60%, list=32%, signal=88%	NA
REACTOME_VITAMIN_B2_RIBOFLAVIN_METABOLISM	REACTOME_VITAMIN_B2_RIBOFLAVIN_METABOLISM		6	-0.259	-0.777011	0.752515	0.811667	1	2461	tags=50%, list=24%, signal=66%	NA
WP_SPLICING_FACTOR_NOVA_REGULATED_SYNAPTIC_PROTEINS	WP_SPLICING_FACTOR_NOVA_REGULATED_SYNAPTIC_PROTEINS		15	-0.167635	-0.776969	0.750487	0.810719	1	3734	tags=53%, list=37%, signal=84%	NA
BIOCARTA_BARRESTIN_SRC_PATHWAY	BIOCARTA_BARRESTIN_SRC_PATHWAY		10	-0.197311	-0.775405	0.738776	0.811984	1	6151	tags=80%, list=60%, signal=201%	NA
REACTOME_G2_M_DNA_REPLICATION_CHECKPOINT	REACTOME_G2_M_DNA_REPLICATION_CHECKPOINT		5	-0.277521	-0.77475	0.73444	0.811996	1	3292	tags=60%, list=32%, signal=89%	NA
REACTOME_ENDOSOMAL_SORTING_COMPLEX_REQUIRED_FOR_TRANSPORT_ESCRT	REACTOME_ENDOSOMAL_SORTING_COMPLEX_REQUIRED_FOR_TRANSPORT_ESCRT		16	-0.158978	-0.774457	0.756	0.811414	1	5395	tags=69%, list=53%, signal=146%	NA
REACTOME_PLASMA_LIPOPROTEIN_ASSEMBLY	REACTOME_PLASMA_LIPOPROTEIN_ASSEMBLY		9	-0.207974	-0.77435	0.756604	0.81058	1	4682	tags=67%, list=46%, signal=123%	NA
REACTOME_KERATAN_SULFATE_BIOSYNTHESIS	REACTOME_KERATAN_SULFATE_BIOSYNTHESIS		13	-0.175289	-0.77177	0.744235	0.813326	1	3708	tags=54%, list=36%, signal=84%	NA
REACTOME_BRANCHED_CHAIN_AMINO_ACID_CATABOLISM	REACTOME_BRANCHED_CHAIN_AMINO_ACID_CATABOLISM		9	-0.213217	-0.771534	0.747454	0.812699	1	5762	tags=78%, list=56%, signal=179%	NA
REACTOME_TRANSPORT_OF_GAMMA_CARBOXYLATED_PROTEIN_PRECURSORS_FROM_THE_ENDOPLASMIC_RETICULUM_TO_THE_GOLGI_APPARATUS	REACTOME_TRANSPORT_OF_GAMMA_CARBOXYLATED_PROTEIN_PRECURSORS_FROM_THE_ENDOPLASMIC_RETICULUM_TO_THE_GOLGI_APPARATUS		6	-0.258019	-0.771319	0.754678	0.812052	1	2471	tags=50%, list=24%, signal=66%	NA
REACTOME_NEGATIVE_REGULATION_OF_ACTIVITY_OF_TFAP2_AP_2_FAMILY_TRANSCRIPTION_FACTORS	REACTOME_NEGATIVE_REGULATION_OF_ACTIVITY_OF_TFAP2_AP_2_FAMILY_TRANSCRIPTION_FACTORS		5	-0.283052	-0.771007	0.72973	0.811493	1	7316	tags=100%, list=72%, signal=353%	NA
REACTOME_ZBP1_DAI_MEDIATED_INDUCTION_OF_TYPE_I_IFNS	REACTOME_ZBP1_DAI_MEDIATED_INDUCTION_OF_TYPE_I_IFNS		8	-0.220629	-0.768701	0.765657	0.814024	1	6678	tags=88%, list=65%, signal=253%	NA
REACTOME_TRANSCRIPTIONAL_REGULATION_BY_SMALL_RNAS	REACTOME_TRANSCRIPTIONAL_REGULATION_BY_SMALL_RNAS		13	-0.179616	-0.768507	0.742063	0.813309	1	6018	tags=77%, list=59%, signal=187%	NA
BIOCARTA_CDC25_PATHWAY	BIOCARTA_CDC25_PATHWAY		6	-0.250662	-0.764377	0.768916	0.818393	1	2546	tags=50%, list=25%, signal=67%	NA
REACTOME_REGULATION_OF_PYRUVATE_DEHYDROGENASE_PDH_COMPLEX	REACTOME_REGULATION_OF_PYRUVATE_DEHYDROGENASE_PDH_COMPLEX		7	-0.237493	-0.764256	0.744726	0.81756	1	7781	tags=100%, list=76%, signal=421%	NA
WP_FACTORS_AND_PATHWAYS_AFFECTING_INSULIN_LIKE_GROWTH_FACTOR_IGF1_AKT_SIGNALING	WP_FACTORS_AND_PATHWAYS_AFFECTING_INSULIN_LIKE_GROWTH_FACTOR_IGF1_AKT_SIGNALING		13	-0.172511	-0.761925	0.787149	0.819901	1	4521	tags=62%, list=44%, signal=110%	NA
REACTOME_TRIF_MEDIATED_PROGRAMMED_CELL_DEATH	REACTOME_TRIF_MEDIATED_PROGRAMMED_CELL_DEATH		6	-0.252853	-0.761923	0.759494	0.818906	1	5924	tags=83%, list=58%, signal=199%	NA
REACTOME_METABOLISM_OF_PORPHYRINS	REACTOME_METABOLISM_OF_PORPHYRINS		11	-0.19123	-0.761539	0.756303	0.818427	1	7326	tags=91%, list=72%, signal=322%	NA
REACTOME_ECM_PROTEOGLYCANS	REACTOME_ECM_PROTEOGLYCANS		17	-0.151454	-0.760506	0.772727	0.818973	1	2659	tags=41%, list=26%, signal=56%	NA
REACTOME_CHONDROITIN_SULFATE_BIOSYNTHESIS	REACTOME_CHONDROITIN_SULFATE_BIOSYNTHESIS		12	-0.182697	-0.760271	0.773585	0.818353	1	3240	tags=50%, list=32%, signal=73%	NA
REACTOME_INTERLEUKIN_2_SIGNALING	REACTOME_INTERLEUKIN_2_SIGNALING		5	-0.273637	-0.757638	0.776031	0.821037	1	7412	tags=100%, list=73%, signal=366%	NA
REACTOME_LYSOSPHINGOLIPID_AND_LPA_RECEPTORS	REACTOME_LYSOSPHINGOLIPID_AND_LPA_RECEPTORS		5	-0.267654	-0.756354	0.786561	0.821901	1	7473	tags=100%, list=73%, signal=374%	NA
REACTOME_GLUTAMATE_AND_GLUTAMINE_METABOLISM	REACTOME_GLUTAMATE_AND_GLUTAMINE_METABOLISM		8	-0.218827	-0.750424	0.752418	0.829028	1	2871	tags=50%, list=28%, signal=70%	NA
REACTOME_PYROPTOSIS	REACTOME_PYROPTOSIS		12	-0.180521	-0.748552	0.784736	0.830568	1	1562	tags=33%, list=15%, signal=39%	NA
BIOCARTA_PRC2_PATHWAY	BIOCARTA_PRC2_PATHWAY		5	-0.260279	-0.748015	0.785571	0.830331	1	5508	tags=80%, list=54%, signal=174%	NA
REACTOME_SUMOYLATION_OF_RNA_BINDING_PROTEINS	REACTOME_SUMOYLATION_OF_RNA_BINDING_PROTEINS		24	-0.127616	-0.741451	0.782258	0.83851	1	6353	tags=75%, list=62%, signal=198%	NA
REACTOME_ACTIVATION_OF_IRF3_IRF7_MEDIATED_BY_TBK1_IKBKE	REACTOME_ACTIVATION_OF_IRF3_IRF7_MEDIATED_BY_TBK1_IKBKE		9	-0.197323	-0.737568	0.830476	0.842773	1	5924	tags=78%, list=58%, signal=185%	NA
BIOCARTA_PRION_PATHWAY	BIOCARTA_PRION_PATHWAY		5	-0.264849	-0.732722	0.802444	0.84823	1	1381	tags=40%, list=14%, signal=46%	NA
REACTOME_GLYOXYLATE_METABOLISM_AND_GLYCINE_DEGRADATION	REACTOME_GLYOXYLATE_METABOLISM_AND_GLYCINE_DEGRADATION		13	-0.167505	-0.731219	0.80038	0.849176	1	4572	tags=62%, list=45%, signal=111%	NA
REACTOME_FORMATION_OF_RNA_POL_II_ELONGATION_COMPLEX	REACTOME_FORMATION_OF_RNA_POL_II_ELONGATION_COMPLEX		32	-0.109576	-0.73016	0.792308	0.849522	1	4306	tags=53%, list=42%, signal=92%	NA
WP_SEROTONIN_AND_ANXIETY	WP_SEROTONIN_AND_ANXIETY		8	-0.211371	-0.729442	0.790254	0.849373	1	2947	tags=50%, list=29%, signal=70%	NA
BIOCARTA_AKAP95_PATHWAY	BIOCARTA_AKAP95_PATHWAY		5	-0.261318	-0.727606	0.804574	0.850943	1	1417	tags=40%, list=14%, signal=46%	NA
BIOCARTA_NKT_PATHWAY	BIOCARTA_NKT_PATHWAY		12	-0.171631	-0.727183	0.808163	0.850525	1	5903	tags=75%, list=58%, signal=178%	NA
WP_MITOCHONDRIAL_LONG_CHAIN_FATTY_ACID_BETA_OXIDATION	WP_MITOCHONDRIAL_LONG_CHAIN_FATTY_ACID_BETA_OXIDATION		6	-0.237911	-0.723556	0.815574	0.854248	1	2676	tags=50%, list=26%, signal=68%	NA
REACTOME_INTRA_GOLGI_TRAFFIC	REACTOME_INTRA_GOLGI_TRAFFIC		10	-0.186135	-0.720363	0.822757	0.857417	1	7285	tags=90%, list=71%, signal=315%	NA
REACTOME_RNA_POLYMERASE_I_TRANSCRIPTION	REACTOME_RNA_POLYMERASE_I_TRANSCRIPTION		26	-0.119588	-0.715215	0.819231	0.863057	1	3100	tags=42%, list=30%, signal=61%	NA
REACTOME_INTERLEUKIN_20_FAMILY_SIGNALING	REACTOME_INTERLEUKIN_20_FAMILY_SIGNALING		8	-0.20389	-0.713684	0.844182	0.86395	1	473	tags=25%, list=5%, signal=26%	NA
REACTOME_LYSINE_CATABOLISM	REACTOME_LYSINE_CATABOLISM		6	-0.234625	-0.711537	0.844622	0.865666	1	7810	tags=100%, list=77%, signal=426%	NA
BIOCARTA_HES_PATHWAY	BIOCARTA_HES_PATHWAY		6	-0.233775	-0.710846	0.806706	0.865498	1	1018	tags=33%, list=10%, signal=37%	NA
REACTOME_REGULATION_OF_PTEN_STABILITY_AND_ACTIVITY	REACTOME_REGULATION_OF_PTEN_STABILITY_AND_ACTIVITY		41	-0.0940225	-0.705954	0.853755	0.870728	1	2529	tags=34%, list=25%, signal=45%	NA
REACTOME_MITOTIC_G1_PHASE_AND_G1_S_TRANSITION	REACTOME_MITOTIC_G1_PHASE_AND_G1_S_TRANSITION		64	-0.0739956	-0.704224	0.841336	0.871858	1	7858	tags=84%, list=77%, signal=365%	NA
REACTOME_ENDOGENOUS_STEROLS	REACTOME_ENDOGENOUS_STEROLS		13	-0.161102	-0.702366	0.847584	0.873194	1	7776	tags=92%, list=76%, signal=388%	NA
REACTOME_N_GLYCAN_ANTENNAE_ELONGATION	REACTOME_N_GLYCAN_ANTENNAE_ELONGATION		7	-0.210502	-0.702153	0.814394	0.872374	1	2227	tags=43%, list=22%, signal=55%	NA
REACTOME_P75NTR_REGULATES_AXONOGENESIS	REACTOME_P75NTR_REGULATES_AXONOGENESIS		5	-0.24643	-0.701365	0.84739	0.872297	1	3609	tags=60%, list=35%, signal=93%	NA
REACTOME_BBSOME_MEDIATED_CARGO_TARGETING_TO_CILIUM	REACTOME_BBSOME_MEDIATED_CARGO_TARGETING_TO_CILIUM		6	-0.234788	-0.697632	0.847784	0.875697	1	4408	tags=67%, list=43%, signal=117%	NA
REACTOME_TNFS_BIND_THEIR_PHYSIOLOGICAL_RECEPTORS	REACTOME_TNFS_BIND_THEIR_PHYSIOLOGICAL_RECEPTORS		12	-0.164278	-0.693317	0.842437	0.879775	1	6828	tags=83%, list=67%, signal=252%	NA
BIOCARTA_P53_PATHWAY	BIOCARTA_P53_PATHWAY		6	-0.229917	-0.691875	0.848771	0.880375	1	7858	tags=100%, list=77%, signal=435%	NA
REACTOME_SUMOYLATION_OF_SUMOYLATION_PROTEINS	REACTOME_SUMOYLATION_OF_SUMOYLATION_PROTEINS		13	-0.158573	-0.684078	0.878486	0.888438	1	4663	tags=62%, list=46%, signal=113%	NA
REACTOME_MRNA_DECAY_BY_5_TO_3_EXORIBONUCLEASE	REACTOME_MRNA_DECAY_BY_5_TO_3_EXORIBONUCLEASE		7	-0.203131	-0.681772	0.862423	0.890053	1	6674	tags=86%, list=65%, signal=248%	NA
WP_NUCLEAR_RECEPTORS_IN_LIPID_METABOLISM_AND_TOXICITY	WP_NUCLEAR_RECEPTORS_IN_LIPID_METABOLISM_AND_TOXICITY		13	-0.157131	-0.679998	0.874747	0.890986	1	3893	tags=54%, list=38%, signal=87%	NA
REACTOME_DUAL_INCISION_IN_TC_NER	REACTOME_DUAL_INCISION_IN_TC_NER		25	-0.114013	-0.676609	0.84879	0.893953	1	881	tags=20%, list=9%, signal=22%	NA
REACTOME_GLUCONEOGENESIS	REACTOME_GLUCONEOGENESIS		11	-0.17163	-0.672686	0.874239	0.897344	1	5671	tags=73%, list=56%, signal=164%	NA
BIOCARTA_NUCLEARRS_PATHWAY	BIOCARTA_NUCLEARRS_PATHWAY		13	-0.157131	-0.67244	0.863548	0.896544	1	3893	tags=54%, list=38%, signal=87%	NA
REACTOME_EPHB_MEDIATED_FORWARD_SIGNALING	REACTOME_EPHB_MEDIATED_FORWARD_SIGNALING		18	-0.131919	-0.666395	0.853229	0.902171	1	2058	tags=33%, list=20%, signal=42%	NA
REACTOME_TRAF6_MEDIATED_INDUCTION_OF_TAK1_COMPLEX_WITHIN_TLR4_COMPLEX	REACTOME_TRAF6_MEDIATED_INDUCTION_OF_TAK1_COMPLEX_WITHIN_TLR4_COMPLEX		7	-0.20264	-0.665653	0.871429	0.901897	1	6679	tags=86%, list=65%, signal=248%	NA
REACTOME_TRANSCRIPTION_COUPLED_NUCLEOTIDE_EXCISION_REPAIR_TC_NER	REACTOME_TRANSCRIPTION_COUPLED_NUCLEOTIDE_EXCISION_REPAIR_TC_NER		28	-0.10748	-0.66138	0.879684	0.9054	1	7287	tags=82%, list=71%, signal=287%	NA
REACTOME_TRP_CHANNELS	REACTOME_TRP_CHANNELS		12	-0.160271	-0.659622	0.892216	0.906212	1	8569	tags=100%, list=84%, signal=624%	NA
WP_ONE_CARBON_METABOLISM	WP_ONE_CARBON_METABOLISM		11	-0.165581	-0.653489	0.882957	0.911514	1	6660	tags=82%, list=65%, signal=235%	NA
REACTOME_INITIATION_OF_NUCLEAR_ENVELOPE_NE_REFORMATION	REACTOME_INITIATION_OF_NUCLEAR_ENVELOPE_NE_REFORMATION		9	-0.180196	-0.652666	0.892857	0.9113	1	7232	tags=89%, list=71%, signal=305%	NA
BIOCARTA_IL5_PATHWAY	BIOCARTA_IL5_PATHWAY		5	-0.230659	-0.649996	0.903846	0.91288	1	5810	tags=80%, list=57%, signal=186%	NA
BIOCARTA_TSP1_PATHWAY	BIOCARTA_TSP1_PATHWAY		6	-0.218424	-0.6468	0.904483	0.914982	1	6275	tags=83%, list=62%, signal=216%	NA
REACTOME_METAL_ION_SLC_TRANSPORTERS	REACTOME_METAL_ION_SLC_TRANSPORTERS		8	-0.188095	-0.644453	0.896552	0.91619	1	634	tags=25%, list=6%, signal=27%	NA
REACTOME_DOWNSTREAM_SIGNAL_TRANSDUCTION	REACTOME_DOWNSTREAM_SIGNAL_TRANSDUCTION		15	-0.132103	-0.627855	0.899209	0.930497	1	4776	tags=60%, list=47%, signal=113%	NA
REACTOME_G1_S_TRANSITION	REACTOME_G1_S_TRANSITION		54	-0.0711066	-0.615092	0.924528	0.9402	1	2302	tags=30%, list=23%, signal=38%	NA
REACTOME_COBALAMIN_CBL_VITAMIN_B12_TRANSPORT_AND_METABOLISM	REACTOME_COBALAMIN_CBL_VITAMIN_B12_TRANSPORT_AND_METABOLISM		7	-0.187029	-0.614427	0.933078	0.939627	1	1009	tags=29%, list=10%, signal=32%	NA
REACTOME_INTERLEUKIN_2_FAMILY_SIGNALING	REACTOME_INTERLEUKIN_2_FAMILY_SIGNALING		19	-0.115824	-0.612522	0.932692	0.940081	1	7412	tags=84%, list=73%, signal=307%	NA
WP_G1_TO_S_CELL_CYCLE_CONTROL	WP_G1_TO_S_CELL_CYCLE_CONTROL		25	-0.103243	-0.610684	0.923554	0.940512	1	5071	tags=60%, list=50%, signal=119%	NA
BIOCARTA_RB_PATHWAY	BIOCARTA_RB_PATHWAY		7	-0.179209	-0.59029	0.955078	0.954404	1	2546	tags=43%, list=25%, signal=57%	NA
REACTOME_BUTYRATE_RESPONSE_FACTOR_1_BRF1_BINDS_AND_DESTABILIZES_MRNA	REACTOME_BUTYRATE_RESPONSE_FACTOR_1_BRF1_BINDS_AND_DESTABILIZES_MRNA		11	-0.144607	-0.579044	0.961461	0.960677	1	5019	tags=64%, list=49%, signal=125%	NA
REACTOME_SIGNALING_BY_PDGF	REACTOME_SIGNALING_BY_PDGF		23	-0.0998146	-0.5786	0.960499	0.959837	1	7412	tags=83%, list=73%, signal=301%	NA
REACTOME_REGULATION_OF_CDH11_EXPRESSION_AND_FUNCTION	REACTOME_REGULATION_OF_CDH11_EXPRESSION_AND_FUNCTION		6	-0.18308	-0.555961	0.967433	0.971658	1	3235	tags=50%, list=32%, signal=73%	NA
REACTOME_PREGNENOLONE_BIOSYNTHESIS	REACTOME_PREGNENOLONE_BIOSYNTHESIS		8	-0.160944	-0.554581	0.962264	0.971285	1	3461	tags=50%, list=34%, signal=76%	NA
REACTOME_RNA_POLYMERASE_II_TRANSCRIBES_SNRNA_GENES	REACTOME_RNA_POLYMERASE_II_TRANSCRIBES_SNRNA_GENES		30	-0.076551	-0.501073	0.996032	0.990301	1	5343	tags=60%, list=52%, signal=126%	NA
REACTOME_EPHA_MEDIATED_GROWTH_CONE_COLLAPSE	REACTOME_EPHA_MEDIATED_GROWTH_CONE_COLLAPSE		10	-0.124993	-0.489631	0.988189	0.99192	1	6888	tags=80%, list=68%, signal=246%	NA
WP_HYPOXIA_DEPENDENT_PROLIFERATION_OF_MYOBLASTS	WP_HYPOXIA_DEPENDENT_PROLIFERATION_OF_MYOBLASTS		10	-0.117829	-0.451445	0.996094	0.99663	1	6961	tags=80%, list=68%, signal=252%	NA
GOMF_STRUCTURAL_CONSTITUENT_OF_CHROMATIN	GOMF_STRUCTURAL_CONSTITUENT_OF_CHROMATIN	Details ...	47	-0.642648	-5.1472	0	0	0	855	tags=72%, list=8%, signal=79%	NA
GOCC_CHROMOSOME_CENTROMERIC_CORE_DOMAIN	GOCC_CHROMOSOME_CENTROMERIC_CORE_DOMAIN	Details ...	24	-0.876384	-5.09797	0	0	0	858	tags=96%, list=8%, signal=104%	NA
GOCC_NUCLEOSOME	GOCC_NUCLEOSOME	Details ...	90	-0.430901	-4.7739	0	0	0	858	tags=51%, list=8%, signal=55%	NA
GOBP_INNATE_IMMUNE_RESPONSE_IN_MUCOSA	GOBP_INNATE_IMMUNE_RESPONSE_IN_MUCOSA	Details ...	37	-0.640624	-4.65562	0	0	0	3415	tags=97%, list=33%, signal=146%	NA
GOBP_ORGAN_OR_TISSUE_SPECIFIC_IMMUNE_RESPONSE	GOBP_ORGAN_OR_TISSUE_SPECIFIC_IMMUNE_RESPONSE	Details ...	46	-0.559153	-4.53711	0	0	0	3415	tags=89%, list=33%, signal=133%	NA
GOBP_INTERMEDIATE_FILAMENT_ORGANIZATION	GOBP_INTERMEDIATE_FILAMENT_ORGANIZATION	Details ...	41	-0.580608	-4.42175	0	0	0	3059	tags=88%, list=30%, signal=125%	NA
GOBP_DISRUPTION_OF_CELLULAR_ANATOMICAL_STRUCTURE_IN_ANOTHER_ORGANISM	GOBP_DISRUPTION_OF_CELLULAR_ANATOMICAL_STRUCTURE_IN_ANOTHER_ORGANISM	Details ...	26	-0.667027	-4.18218	0	0	0	3415	tags=100%, list=33%, signal=150%	NA
GOMF_STRUCTURAL_CONSTITUENT_OF_SKIN_EPIDERMIS	GOMF_STRUCTURAL_CONSTITUENT_OF_SKIN_EPIDERMIS	Details ...	28	-0.6629	-4.18217	0	0	0	3094	tags=96%, list=30%, signal=138%	NA
GOBP_DETECTION_OF_CHEMICAL_STIMULUS_INVOLVED_IN_SENSORY_PERCEPTION_OF_SMELL	GOBP_DETECTION_OF_CHEMICAL_STIMULUS_INVOLVED_IN_SENSORY_PERCEPTION_OF_SMELL	Details ...	274	-0.208524	-4.04329	0	0	0	3925	tags=59%, list=38%, signal=93%	NA
GOBP_INTERMEDIATE_FILAMENT_BASED_PROCESS	GOBP_INTERMEDIATE_FILAMENT_BASED_PROCESS	Details ...	47	-0.489716	-4.038	0	0	0	3059	tags=79%, list=30%, signal=112%	NA
GOCC_KERATIN_FILAMENT	GOCC_KERATIN_FILAMENT	Details ...	33	-0.561998	-3.82497	0	0	0	2942	tags=85%, list=29%, signal=119%	NA
GOBP_KERATINIZATION	GOBP_KERATINIZATION	Details ...	39	-0.509876	-3.80506	0	0	0	2405	tags=74%, list=24%, signal=97%	NA
GOBP_RESPONSE_TO_INTERFERON_BETA	GOBP_RESPONSE_TO_INTERFERON_BETA	Details ...	41	-0.502713	-3.73522	0	0	0	3104	tags=80%, list=30%, signal=115%	NA
GOCC_INTERMEDIATE_FILAMENT_CYTOSKELETON	GOCC_INTERMEDIATE_FILAMENT_CYTOSKELETON	Details ...	77	-0.353756	-3.6439	0	0	0	3706	tags=71%, list=36%, signal=111%	NA
GOMF_STRUCTURAL_MOLECULE_ACTIVITY	GOMF_STRUCTURAL_MOLECULE_ACTIVITY	Details ...	317	-0.180361	-3.63677	0	0	0	3174	tags=49%, list=31%, signal=68%	NA
GOBP_DETECTION_OF_CHEMICAL_STIMULUS	GOBP_DETECTION_OF_CHEMICAL_STIMULUS	Details ...	320	-0.177139	-3.6104	0	0	0	3925	tags=56%, list=38%, signal=88%	NA
GOBP_DEFENSE_RESPONSE_TO_GRAM_POSITIVE_BACTERIUM	GOBP_DEFENSE_RESPONSE_TO_GRAM_POSITIVE_BACTERIUM	Details ...	91	-0.316502	-3.54543	0	0	0	3415	tags=65%, list=33%, signal=97%	NA
GOCC_INTERMEDIATE_FILAMENT	GOCC_INTERMEDIATE_FILAMENT	Details ...	67	-0.370578	-3.50115	0	0	0	3706	tags=73%, list=36%, signal=114%	NA
GOCC_SECRETORY_VESICLE	GOCC_SECRETORY_VESICLE	Details ...	322	-0.168724	-3.4882	0	0	0	4195	tags=57%, list=41%, signal=95%	NA
GOBP_SUPRAMOLECULAR_FIBER_ORGANIZATION	GOBP_SUPRAMOLECULAR_FIBER_ORGANIZATION	Details ...	352	-0.155069	-3.39883	0	0	0	6820	tags=82%, list=67%, signal=238%	NA
GOCC_SECRETORY_GRANULE	GOCC_SECRETORY_GRANULE		225	-0.190784	-3.38796	0	0	0	4173	tags=60%, list=41%, signal=99%	NA
GOMF_PORE_FORMING_ACTIVITY	GOMF_PORE_FORMING_ACTIVITY		23	-0.589063	-3.3665	0	0	0	3763	tags=96%, list=37%, signal=151%	NA
GOMF_HYDROLASE_ACTIVITY_ACTING_ON_ACID_ANHYDRIDES	GOMF_HYDROLASE_ACTIVITY_ACTING_ON_ACID_ANHYDRIDES		290	-0.175316	-3.3485	0	0	0	6776	tags=83%, list=66%, signal=241%	NA
GOBP_ANTIBACTERIAL_HUMORAL_RESPONSE	GOBP_ANTIBACTERIAL_HUMORAL_RESPONSE		54	-0.389612	-3.3128	0	0	0	3415	tags=72%, list=33%, signal=108%	NA
GOBP_HUMORAL_IMMUNE_RESPONSE	GOBP_HUMORAL_IMMUNE_RESPONSE		131	-0.248673	-3.29593	0	0	0	3415	tags=58%, list=33%, signal=86%	NA
GOCC_SUPRAMOLECULAR_POLYMER	GOCC_SUPRAMOLECULAR_POLYMER		409	-0.142323	-3.29576	0	0	0	5566	tags=68%, list=55%, signal=144%	NA
GOCC_PERINUCLEAR_REGION_OF_CYTOPLASM	GOCC_PERINUCLEAR_REGION_OF_CYTOPLASM		307	-0.159168	-3.26985	0	0	0	6268	tags=77%, list=61%, signal=193%	NA
GOBP_MULTICELLULAR_ORGANISMAL_LEVEL_HOMEOSTASIS	GOBP_MULTICELLULAR_ORGANISMAL_LEVEL_HOMEOSTASIS		413	-0.140848	-3.26584	0	0	0	6798	tags=80%, list=67%, signal=231%	NA
GOBP_ANTIMICROBIAL_HUMORAL_IMMUNE_RESPONSE_MEDIATED_BY_ANTIMICROBIAL_PEPTIDE	GOBP_ANTIMICROBIAL_HUMORAL_IMMUNE_RESPONSE_MEDIATED_BY_ANTIMICROBIAL_PEPTIDE		71	-0.329593	-3.25954	0	0	0	3415	tags=66%, list=33%, signal=99%	NA
GOBP_DETECTION_OF_STIMULUS	GOBP_DETECTION_OF_STIMULUS		402	-0.14337	-3.2543	0	0	0	3925	tags=52%, list=38%, signal=82%	NA
GOCC_POLYMERIC_CYTOSKELETAL_FIBER	GOCC_POLYMERIC_CYTOSKELETAL_FIBER		300	-0.16258	-3.19527	0	0	0	5566	tags=70%, list=55%, signal=150%	NA
GOBP_DISRUPTION_OF_ANATOMICAL_STRUCTURE_IN_ANOTHER_ORGANISM	GOBP_DISRUPTION_OF_ANATOMICAL_STRUCTURE_IN_ANOTHER_ORGANISM		69	-0.319663	-3.15398	0	4.33684e-05	0.001	3415	tags=65%, list=33%, signal=97%	NA
GOCC_BASEMENT_MEMBRANE	GOCC_BASEMENT_MEMBRANE		52	-0.363545	-3.07802	0	0.000128134	0.003	4943	tags=85%, list=48%, signal=163%	NA
GOBP_REGULATION_OF_HYDROLASE_ACTIVITY	GOBP_REGULATION_OF_HYDROLASE_ACTIVITY		410	-0.133087	-3.07717	0	0.000124365	0.003	7431	tags=86%, list=73%, signal=303%	NA
GOBP_NEGATIVE_REGULATION_OF_PROTEIN_METABOLIC_PROCESS	GOBP_NEGATIVE_REGULATION_OF_PROTEIN_METABOLIC_PROCESS		477	-0.124305	-3.07708	0	0.000120812	0.003	6983	tags=80%, list=68%, signal=243%	NA
GOMF_GTPASE_ACTIVITY	GOMF_GTPASE_ACTIVITY		153	-0.217144	-3.06841	0	0.000195053	0.005	6620	tags=86%, list=65%, signal=242%	NA
GOBP_BEHAVIOR	GOBP_BEHAVIOR		380	-0.139131	-3.05281	0	0.000189782	0.005	7037	tags=82%, list=69%, signal=256%	NA
GOBP_CIRCULATORY_SYSTEM_PROCESS	GOBP_CIRCULATORY_SYSTEM_PROCESS		283	-0.159877	-3.05176	0	0.000184787	0.005	6778	tags=82%, list=66%, signal=238%	NA
GOBP_RESPONSE_TO_BACTERIUM	GOBP_RESPONSE_TO_BACTERIUM		364	-0.137247	-3.0106	0	0.000252669	0.007	6694	tags=79%, list=66%, signal=221%	NA
GOBP_DEFENSE_RESPONSE_TO_GRAM_NEGATIVE_BACTERIUM	GOBP_DEFENSE_RESPONSE_TO_GRAM_NEGATIVE_BACTERIUM		65	-0.318109	-2.98608	0	0.000246352	0.007	3525	tags=66%, list=35%, signal=100%	NA
GOBP_RESPONSE_TO_ABIOTIC_STIMULUS	GOBP_RESPONSE_TO_ABIOTIC_STIMULUS		468	-0.120239	-2.98244	0	0.000240344	0.007	6961	tags=80%, list=68%, signal=239%	NA
GOCC_SOMATODENDRITIC_COMPARTMENT	GOCC_SOMATODENDRITIC_COMPARTMENT		483	-0.119312	-2.96487	0	0.000234621	0.007	7543	tags=85%, list=74%, signal=312%	NA
GOBP_NEGATIVE_REGULATION_OF_PROGRAMMED_CELL_DEATH	GOBP_NEGATIVE_REGULATION_OF_PROGRAMMED_CELL_DEATH		489	-0.117371	-2.9495	0	0.000262119	0.008	6976	tags=80%, list=68%, signal=240%	NA
GOCC_PLASMA_MEMBRANE_PROTEIN_COMPLEX	GOCC_PLASMA_MEMBRANE_PROTEIN_COMPLEX		262	-0.155643	-2.91159	0	0.000383657	0.011	5696	tags=71%, list=56%, signal=157%	NA
GOBP_RESPONSE_TO_ORGANIC_CYCLIC_COMPOUND	GOBP_RESPONSE_TO_ORGANIC_CYCLIC_COMPOUND		332	-0.136851	-2.88436	0	0.000499971	0.015	5871	tags=71%, list=58%, signal=161%	NA
GOBP_POSITIVE_REGULATION_OF_CATALYTIC_ACTIVITY	GOBP_POSITIVE_REGULATION_OF_CATALYTIC_ACTIVITY		481	-0.113991	-2.88411	0	0.000489102	0.015	7461	tags=84%, list=73%, signal=298%	NA
GOBP_EXPORT_FROM_CELL	GOBP_EXPORT_FROM_CELL		461	-0.11738	-2.87185	0	0.000478696	0.015	6514	tags=75%, list=64%, signal=198%	NA
GOBP_RESPONSE_TO_CYTOKINE	GOBP_RESPONSE_TO_CYTOKINE		409	-0.123911	-2.86352	0	0.000498964	0.016	5871	tags=69%, list=58%, signal=157%	NA
GOBP_NEGATIVE_REGULATION_OF_MOLECULAR_FUNCTION	GOBP_NEGATIVE_REGULATION_OF_MOLECULAR_FUNCTION		451	-0.119047	-2.85748	0	0.000546453	0.018	6983	tags=80%, list=68%, signal=242%	NA
GOBP_REGULATION_OF_CELL_CYCLE	GOBP_REGULATION_OF_CELL_CYCLE		465	-0.116576	-2.84975	0	0.000535524	0.018	6961	tags=79%, list=68%, signal=238%	NA
GOBP_NEGATIVE_REGULATION_OF_CATALYTIC_ACTIVITY	GOBP_NEGATIVE_REGULATION_OF_CATALYTIC_ACTIVITY		282	-0.14583	-2.84637	0	0.000552992	0.019	6983	tags=83%, list=68%, signal=255%	NA
GOBP_MONOAMINE_TRANSPORT	GOBP_MONOAMINE_TRANSPORT		65	-0.299186	-2.82273	0	0.000677846	0.024	5757	tags=86%, list=56%, signal=197%	NA
GOBP_REGULATION_OF_IMMUNE_RESPONSE	GOBP_REGULATION_OF_IMMUNE_RESPONSE		418	-0.120123	-2.82136	0	0.000665057	0.024	6562	tags=76%, list=64%, signal=204%	NA
GOBP_DEFENSE_RESPONSE_TO_BACTERIUM	GOBP_DEFENSE_RESPONSE_TO_BACTERIUM		194	-0.174561	-2.8117	0	0.000678896	0.025	3565	tags=52%, list=35%, signal=79%	NA
GOMF_SIGNALING_RECEPTOR_REGULATOR_ACTIVITY	GOMF_SIGNALING_RECEPTOR_REGULATOR_ACTIVITY		282	-0.145879	-2.81099	0	0.000692253	0.026	4378	tags=57%, list=43%, signal=97%	NA
GOBP_ENDOMEMBRANE_SYSTEM_ORGANIZATION	GOBP_ENDOMEMBRANE_SYSTEM_ORGANIZATION		211	-0.166398	-2.79919	0	0.000856572	0.033	5929	tags=74%, list=58%, signal=174%	NA
GOBP_ACTIVATION_OF_PROTEIN_KINASE_B_ACTIVITY	GOBP_ACTIVATION_OF_PROTEIN_KINASE_B_ACTIVITY		18	-0.536772	-2.79038	0	0.00091569	0.035	769	tags=61%, list=8%, signal=66%	NA
GOBP_NEGATIVE_REGULATION_OF_CELLULAR_COMPONENT_ORGANIZATION	GOBP_NEGATIVE_REGULATION_OF_CELLULAR_COMPONENT_ORGANIZATION		333	-0.132471	-2.77711	0	0.00102181	0.04	7455	tags=86%, list=73%, signal=309%	NA
GOBP_EXTRACELLULAR_STRUCTURE_ORGANIZATION	GOBP_EXTRACELLULAR_STRUCTURE_ORGANIZATION		122	-0.213698	-2.77409	0	0.00100449	0.04	6125	tags=81%, list=60%, signal=201%	NA
GOBP_ZYMOGEN_ACTIVATION	GOBP_ZYMOGEN_ACTIVATION		43	-0.356285	-2.77052	0	0.00105795	0.043	4685	tags=81%, list=46%, signal=150%	NA
GOCC_EXTERNAL_ENCAPSULATING_STRUCTURE	GOCC_EXTERNAL_ENCAPSULATING_STRUCTURE		219	-0.160463	-2.7624	0	0.00106384	0.043	6411	tags=79%, list=63%, signal=207%	NA
GOCC_GTPASE_COMPLEX	GOCC_GTPASE_COMPLEX		30	-0.420788	-2.75936	0	0.00109181	0.045	4222	tags=83%, list=41%, signal=142%	NA
GOBP_ANTIMICROBIAL_HUMORAL_RESPONSE	GOBP_ANTIMICROBIAL_HUMORAL_RESPONSE		87	-0.253698	-2.75759	0	0.00107448	0.045	3415	tags=59%, list=33%, signal=87%	NA
GOCC_SYNAPTIC_MEMBRANE	GOCC_SYNAPTIC_MEMBRANE		238	-0.154738	-2.75215	0	0.00107973	0.046	6603	tags=80%, list=65%, signal=221%	NA
GOBP_REGULATION_OF_CELL_CYCLE_PROCESS	GOBP_REGULATION_OF_CELL_CYCLE_PROCESS		315	-0.131494	-2.7516	0	0.00108516	0.047	6959	tags=81%, list=68%, signal=247%	NA
GOCC_CORNIFIED_ENVELOPE	GOCC_CORNIFIED_ENVELOPE		27	-0.44111	-2.74907	0	0.00113302	0.049	1936	tags=63%, list=19%, signal=78%	NA
GOBP_ACTIVATION_OF_PHOSPHOLIPASE_A2_ACTIVITY	GOBP_ACTIVATION_OF_PHOSPHOLIPASE_A2_ACTIVITY		5	-0.983327	-2.74855	0	0.00111611	0.049	176	tags=100%, list=2%, signal=102%	NA
GOCC_APICAL_PART_OF_CELL	GOCC_APICAL_PART_OF_CELL		265	-0.147438	-2.74796	0	0.0010997	0.049	5696	tags=70%, list=56%, signal=155%	NA
GOBP_REGULATION_OF_SECRETION	GOBP_REGULATION_OF_SECRETION		344	-0.129758	-2.74789	0	0.00108376	0.049	7292	tags=84%, list=71%, signal=285%	NA
GOMF_LINOLEIC_ACID_EPOXYGENASE_ACTIVITY	GOMF_LINOLEIC_ACID_EPOXYGENASE_ACTIVITY		7	-0.834216	-2.74586	0	0.00108865	0.05	1698	tags=100%, list=17%, signal=120%	NA
GOBP_ACTIVATION_OF_IMMUNE_RESPONSE	GOBP_ACTIVATION_OF_IMMUNE_RESPONSE		225	-0.159899	-2.74535	0	0.00107332	0.05	6748	tags=82%, list=66%, signal=236%	NA
GOBP_ORGANIC_HYDROXY_COMPOUND_TRANSPORT	GOBP_ORGANIC_HYDROXY_COMPOUND_TRANSPORT		150	-0.191897	-2.73924	0	0.00113612	0.053	5757	tags=75%, list=56%, signal=170%	NA
GOBP_POSITIVE_REGULATION_OF_PROTEIN_MODIFICATION_PROCESS	GOBP_POSITIVE_REGULATION_OF_PROTEIN_MODIFICATION_PROCESS		435	-0.114459	-2.73921	0	0.00112056	0.053	7513	tags=85%, list=74%, signal=307%	NA
GOMF_ENZYME_INHIBITOR_ACTIVITY	GOMF_ENZYME_INHIBITOR_ACTIVITY		171	-0.18072	-2.73768	0	0.00110541	0.053	6898	tags=85%, list=68%, signal=259%	NA
GOCC_RECEPTOR_COMPLEX	GOCC_RECEPTOR_COMPLEX		185	-0.176569	-2.73523	0	0.0011098	0.053	6283	tags=79%, list=62%, signal=202%	NA
GOBP_POST_TRANSLATIONAL_PROTEIN_MODIFICATION	GOBP_POST_TRANSLATIONAL_PROTEIN_MODIFICATION		424	-0.114373	-2.73409	0	0.00111392	0.054	7544	tags=85%, list=74%, signal=312%	NA
GOMF_ARACHIDONIC_ACID_11_12_EPOXYGENASE_ACTIVITY	GOMF_ARACHIDONIC_ACID_11_12_EPOXYGENASE_ACTIVITY		7	-0.834216	-2.72835	0	0.00115461	0.057	1698	tags=100%, list=17%, signal=120%	NA
GOBP_REGULATION_OF_VESICLE_MEDIATED_TRANSPORT	GOBP_REGULATION_OF_VESICLE_MEDIATED_TRANSPORT		272	-0.139619	-2.7179	0	0.00124879	0.062	6528	tags=78%, list=64%, signal=210%	NA
GOBP_REGULATION_OF_CATABOLIC_PROCESS	GOBP_REGULATION_OF_CATABOLIC_PROCESS		435	-0.114223	-2.70658	0	0.00139432	0.071	7187	tags=81%, list=70%, signal=264%	NA
GOMF_ARACHIDONIC_ACID_14_15_EPOXYGENASE_ACTIVITY	GOMF_ARACHIDONIC_ACID_14_15_EPOXYGENASE_ACTIVITY		7	-0.834216	-2.70603	0	0.00139425	0.072	1698	tags=100%, list=17%, signal=120%	NA
GOBP_ORGANIC_ACID_METABOLIC_PROCESS	GOBP_ORGANIC_ACID_METABOLIC_PROCESS		382	-0.118826	-2.70466	0	0.00137704	0.072	7433	tags=84%, list=73%, signal=299%	NA
GOBP_HEMOPOIESIS	GOBP_HEMOPOIESIS		478	-0.108182	-2.70375	0	0.00136025	0.072	6888	tags=78%, list=68%, signal=228%	NA
GOBP_REGULATION_OF_PROTEOLYSIS	GOBP_REGULATION_OF_PROTEOLYSIS		341	-0.1285	-2.69559	0	0.0013781	0.074	5764	tags=69%, list=57%, signal=153%	NA
GOMF_GUANYL_NUCLEOTIDE_BINDING	GOMF_GUANYL_NUCLEOTIDE_BINDING		191	-0.165764	-2.68929	0	0.00139477	0.076	6620	tags=81%, list=65%, signal=227%	NA
GOCC_DENDRITIC_TREE	GOCC_DENDRITIC_TREE		346	-0.129205	-2.68355	0	0.00146069	0.08	7543	tags=86%, list=74%, signal=320%	NA
GOBP_POSITIVE_REGULATION_OF_PHOSPHORUS_METABOLIC_PROCESS	GOBP_POSITIVE_REGULATION_OF_PHOSPHORUS_METABOLIC_PROCESS		417	-0.117899	-2.67419	0	0.00169069	0.094	7385	tags=84%, list=72%, signal=291%	NA
GOBP_SECRETION	GOBP_SECRETION		492	-0.107979	-2.67245	0	0.00167126	0.094	7412	tags=83%, list=73%, signal=289%	NA
GOBP_RESPONSE_TO_LIPID	GOBP_RESPONSE_TO_LIPID		359	-0.121321	-2.64695	0	0.00207094	0.12	6820	tags=79%, list=67%, signal=229%	NA
GOBP_ORGANIC_ACID_BIOSYNTHETIC_PROCESS	GOBP_ORGANIC_ACID_BIOSYNTHETIC_PROCESS		118	-0.208924	-2.64379	0	0.00214254	0.125	4551	tags=65%, list=45%, signal=116%	NA
GOBP_SYNAPTIC_SIGNALING	GOBP_SYNAPTIC_SIGNALING		388	-0.11764	-2.63691	0	0.00219718	0.13	7549	tags=85%, list=74%, signal=316%	NA
GOBP_PROTEIN_MODIFICATION_BY_SMALL_PROTEIN_CONJUGATION_OR_REMOVAL	GOBP_PROTEIN_MODIFICATION_BY_SMALL_PROTEIN_CONJUGATION_OR_REMOVAL		351	-0.119371	-2.61451	0	0.00270127	0.162	7544	tags=85%, list=74%, signal=317%	NA
GOBP_CATECHOLAMINE_TRANSPORT	GOBP_CATECHOLAMINE_TRANSPORT		53	-0.305252	-2.60127	0	0.00313319	0.187	5757	tags=87%, list=56%, signal=198%	NA
GOBP_POSITIVE_REGULATION_OF_PHOSPHORYLATION	GOBP_POSITIVE_REGULATION_OF_PHOSPHORYLATION		381	-0.115692	-2.60054	0	0.00314519	0.189	7513	tags=85%, list=74%, signal=310%	NA
GOBP_NEGATIVE_REGULATION_OF_PROTEIN_MODIFICATION_PROCESS	GOBP_NEGATIVE_REGULATION_OF_PROTEIN_MODIFICATION_PROCESS		225	-0.148278	-2.59821	0	0.00314206	0.19	7544	tags=88%, list=74%, signal=332%	NA
GOBP_MUSCLE_CELL_PROLIFERATION	GOBP_MUSCLE_CELL_PROLIFERATION		121	-0.200977	-2.5977	0	0.00310899	0.19	4551	tags=64%, list=45%, signal=115%	NA
GOCC_CELL_BODY	GOCC_CELL_BODY		383	-0.116198	-2.58912	0	0.00332738	0.202	7543	tags=85%, list=74%, signal=314%	NA
GOBP_ADENYLATE_CYCLASE_MODULATING_G_PROTEIN_COUPLED_RECEPTOR_SIGNALING_PATHWAY	GOBP_ADENYLATE_CYCLASE_MODULATING_G_PROTEIN_COUPLED_RECEPTOR_SIGNALING_PATHWAY		139	-0.191817	-2.58202	0	0.00343975	0.207	6584	tags=83%, list=65%, signal=232%	NA
GOCC_AXON	GOCC_AXON		329	-0.125478	-2.58064	0	0.00341899	0.208	7537	tags=86%, list=74%, signal=319%	NA
GOMF_LIPID_TRANSPORTER_ACTIVITY	GOMF_LIPID_TRANSPORTER_ACTIVITY		76	-0.258894	-2.57828	0	0.00345587	0.212	4762	tags=72%, list=47%, signal=135%	NA
GOBP_UNSATURATED_FATTY_ACID_METABOLIC_PROCESS	GOBP_UNSATURATED_FATTY_ACID_METABOLIC_PROCESS		33	-0.373355	-2.57632	0	0.00347789	0.214	4551	tags=82%, list=45%, signal=147%	NA
GOBP_REGULATION_OF_ANATOMICAL_STRUCTURE_MORPHOGENESIS	GOBP_REGULATION_OF_ANATOMICAL_STRUCTURE_MORPHOGENESIS		425	-0.109435	-2.56643	0	0.00389242	0.24	7428	tags=83%, list=73%, signal=294%	NA
GOBP_CELLULAR_RESPONSE_TO_BIOTIC_STIMULUS	GOBP_CELLULAR_RESPONSE_TO_BIOTIC_STIMULUS		124	-0.197117	-2.56396	0.00198413	0.00392334	0.244	6159	tags=80%, list=60%, signal=199%	NA
GOBP_EPITHELIAL_CELL_DIFFERENTIATION	GOBP_EPITHELIAL_CELL_DIFFERENTIATION		345	-0.121154	-2.56112	0	0.00407825	0.254	5578	tags=66%, list=55%, signal=142%	NA
GOBP_MONOCARBOXYLIC_ACID_METABOLIC_PROCESS	GOBP_MONOCARBOXYLIC_ACID_METABOLIC_PROCESS		250	-0.140374	-2.55445	0	0.00425602	0.266	7377	tags=86%, list=72%, signal=303%	NA
GOCC_POSTSYNAPTIC_DENSITY_MEMBRANE	GOCC_POSTSYNAPTIC_DENSITY_MEMBRANE		52	-0.289496	-2.54792	0	0.00445786	0.279	5106	tags=79%, list=50%, signal=157%	NA
GOMF_ENDOPEPTIDASE_REGULATOR_ACTIVITY	GOMF_ENDOPEPTIDASE_REGULATOR_ACTIVITY		95	-0.220682	-2.54627	0	0.00452176	0.284	6898	tags=89%, list=68%, signal=274%	NA
GOMF_MOLECULAR_FUNCTION_INHIBITOR_ACTIVITY	GOMF_MOLECULAR_FUNCTION_INHIBITOR_ACTIVITY		219	-0.14975	-2.54545	0	0.0044795	0.284	6844	tags=82%, list=67%, signal=243%	NA
GOMF_GROWTH_FACTOR_ACTIVITY	GOMF_GROWTH_FACTOR_ACTIVITY		79	-0.247279	-2.54483	0.00195695	0.00445148	0.285	4600	tags=70%, list=45%, signal=126%	NA
GOCC_COLLAGEN_CONTAINING_EXTRACELLULAR_MATRIX	GOCC_COLLAGEN_CONTAINING_EXTRACELLULAR_MATRIX		170	-0.169743	-2.54082	0	0.00455292	0.293	5319	tags=69%, list=52%, signal=141%	NA
GOBP_SENSORY_ORGAN_DEVELOPMENT	GOBP_SENSORY_ORGAN_DEVELOPMENT		291	-0.128425	-2.54074	0	0.00452418	0.294	7457	tags=86%, list=73%, signal=309%	NA
GOBP_ENDOCYTOSIS	GOBP_ENDOCYTOSIS		308	-0.123634	-2.53143	0	0.00490284	0.313	6528	tags=76%, list=64%, signal=205%	NA
GOBP_ORGANIC_CYCLIC_COMPOUND_CATABOLIC_PROCESS	GOBP_ORGANIC_CYCLIC_COMPOUND_CATABOLIC_PROCESS		223	-0.143813	-2.53051	0	0.00489708	0.314	6983	tags=83%, list=68%, signal=256%	NA
GOCC_POSTSYNAPTIC_SPECIALIZATION_MEMBRANE	GOCC_POSTSYNAPTIC_SPECIALIZATION_MEMBRANE		71	-0.254147	-2.52717	0	0.00499148	0.322	5185	tags=76%, list=51%, signal=154%	NA
GOMF_DIOXYGENASE_ACTIVITY	GOMF_DIOXYGENASE_ACTIVITY		46	-0.31996	-2.51826	0	0.0054183	0.349	5844	tags=89%, list=57%, signal=208%	NA
GOBP_NEGATIVE_REGULATION_OF_GENE_EXPRESSION	GOBP_NEGATIVE_REGULATION_OF_GENE_EXPRESSION		469	-0.101514	-2.51331	0	0.00559108	0.363	6517	tags=74%, list=64%, signal=194%	NA
GOBP_POSITIVE_REGULATION_OF_PROTEOLYSIS	GOBP_POSITIVE_REGULATION_OF_PROTEOLYSIS		164	-0.169488	-2.51224	0	0.00557946	0.364	5764	tags=73%, list=57%, signal=166%	NA
GOBP_REGULATION_OF_MEMBRANE_POTENTIAL	GOBP_REGULATION_OF_MEMBRANE_POTENTIAL		240	-0.138215	-2.51209	0	0.0055439	0.365	6360	tags=76%, list=62%, signal=197%	NA
GOCC_FEMALE_GERM_CELL_NUCLEUS	GOCC_FEMALE_GERM_CELL_NUCLEUS		15	-0.520217	-2.5112	0	0.00553289	0.366	4223	tags=93%, list=41%, signal=159%	NA
GOBP_WOUND_HEALING	GOBP_WOUND_HEALING		175	-0.161576	-2.5089	0.0020284	0.00553393	0.367	6775	tags=82%, list=66%, signal=241%	NA
GOBP_POSITIVE_REGULATION_OF_TRANSPORT	GOBP_POSITIVE_REGULATION_OF_TRANSPORT		486	-0.0986398	-2.49298	0	0.00621645	0.401	6620	tags=74%, list=65%, signal=202%	NA
GOBP_FATTY_ACID_METABOLIC_PROCESS	GOBP_FATTY_ACID_METABOLIC_PROCESS		155	-0.169443	-2.49297	0	0.00616508	0.401	4551	tags=61%, list=45%, signal=109%	NA
GOBP_REGULATION_OF_PEPTIDASE_ACTIVITY	GOBP_REGULATION_OF_PEPTIDASE_ACTIVITY		193	-0.153975	-2.48638	0	0.00645041	0.414	5754	tags=72%, list=56%, signal=161%	NA
GOCC_NUCLEAR_SPECK	GOCC_NUCLEAR_SPECK		147	-0.173272	-2.48581	0	0.00643187	0.415	7419	tags=90%, list=73%, signal=325%	NA
GOBP_CARBOHYDRATE_DERIVATIVE_METABOLIC_PROCESS	GOBP_CARBOHYDRATE_DERIVATIVE_METABOLIC_PROCESS		423	-0.102951	-2.48012	0.00194553	0.00661922	0.43	5168	tags=61%, list=51%, signal=118%	NA
GOBP_VASCULATURE_DEVELOPMENT	GOBP_VASCULATURE_DEVELOPMENT		374	-0.111483	-2.47927	0	0.00661108	0.432	7279	tags=82%, list=71%, signal=276%	NA
GOMF_ARACHIDONIC_ACID_MONOOXYGENASE_ACTIVITY	GOMF_ARACHIDONIC_ACID_MONOOXYGENASE_ACTIVITY		8	-0.7092	-2.4792	0	0.00655861	0.432	1698	tags=88%, list=17%, signal=105%	NA
GOBP_REGULATION_OF_PHOSPHOLIPASE_A2_ACTIVITY	GOBP_REGULATION_OF_PHOSPHOLIPASE_A2_ACTIVITY		6	-0.816658	-2.47752	0	0.00665206	0.439	176	tags=83%, list=2%, signal=85%	NA
GOBP_RESPONSE_TO_MOLECULE_OF_BACTERIAL_ORIGIN	GOBP_RESPONSE_TO_MOLECULE_OF_BACTERIAL_ORIGIN		161	-0.167959	-2.47712	0	0.00661118	0.44	6108	tags=76%, list=60%, signal=187%	NA
GOBP_POSITIVE_REGULATION_OF_PHOSPHOLIPASE_A2_ACTIVITY	GOBP_POSITIVE_REGULATION_OF_PHOSPHOLIPASE_A2_ACTIVITY		6	-0.816658	-2.47621	0	0.00661468	0.444	176	tags=83%, list=2%, signal=85%	NA
GOBP_RESPONSE_TO_WOUNDING	GOBP_RESPONSE_TO_WOUNDING		231	-0.144412	-2.47489	0	0.00662918	0.447	6775	tags=81%, list=66%, signal=234%	NA
GOBP_POSITIVE_REGULATION_OF_LIPASE_ACTIVITY	GOBP_POSITIVE_REGULATION_OF_LIPASE_ACTIVITY		37	-0.343967	-2.474	0	0.00664353	0.451	4776	tags=81%, list=47%, signal=152%	NA
GOBP_NEGATIVE_REGULATION_OF_PHOSPHORUS_METABOLIC_PROCESS	GOBP_NEGATIVE_REGULATION_OF_PHOSPHORUS_METABOLIC_PROCESS		197	-0.150364	-2.47177	0	0.00672221	0.456	7455	tags=88%, list=73%, signal=320%	NA
GOBP_POSITIVE_REGULATION_OF_PHOSPHOLIPASE_ACTIVITY	GOBP_POSITIVE_REGULATION_OF_PHOSPHOLIPASE_ACTIVITY		28	-0.390122	-2.46736	0	0.00689491	0.468	4776	tags=86%, list=47%, signal=161%	NA
GOBP_SKIN_DEVELOPMENT	GOBP_SKIN_DEVELOPMENT		149	-0.178167	-2.46301	0	0.00708544	0.481	5741	tags=74%, list=56%, signal=166%	NA
GOMF_ALKALI_METAL_ION_BINDING	GOMF_ALKALI_METAL_ION_BINDING		15	-0.527175	-2.46248	0	0.00705409	0.481	2792	tags=80%, list=27%, signal=110%	NA
GOBP_NEGATIVE_REGULATION_OF_CELL_POPULATION_PROLIFERATION	GOBP_NEGATIVE_REGULATION_OF_CELL_POPULATION_PROLIFERATION		420	-0.105993	-2.46195	0	0.00701253	0.482	6275	tags=72%, list=62%, signal=179%	NA
GOBP_NEGATIVE_REGULATION_OF_ACTIN_FILAMENT_POLYMERIZATION	GOBP_NEGATIVE_REGULATION_OF_ACTIN_FILAMENT_POLYMERIZATION		37	-0.342571	-2.46165	0	0.00697162	0.483	5893	tags=92%, list=58%, signal=217%	NA
GOBP_NEGATIVE_REGULATION_OF_PROTEIN_CONTAINING_COMPLEX_ASSEMBLY	GOBP_NEGATIVE_REGULATION_OF_PROTEIN_CONTAINING_COMPLEX_ASSEMBLY		73	-0.239349	-2.45986	0	0.00703356	0.493	6101	tags=84%, list=60%, signal=206%	NA
GOMF_ENZYME_ACTIVATOR_ACTIVITY	GOMF_ENZYME_ACTIVATOR_ACTIVITY		231	-0.136196	-2.45982	0	0.00699284	0.494	7431	tags=86%, list=73%, signal=310%	NA
GOMF_NEUROTRANSMITTER_RECEPTOR_REGULATOR_ACTIVITY	GOMF_NEUROTRANSMITTER_RECEPTOR_REGULATOR_ACTIVITY		12	-0.573453	-2.45303	0.00398406	0.00733703	0.517	3509	tags=92%, list=34%, signal=140%	NA
GOBP_REGULATION_OF_DEFENSE_RESPONSE	GOBP_REGULATION_OF_DEFENSE_RESPONSE		377	-0.112532	-2.4509	0	0.00737463	0.524	6553	tags=75%, list=64%, signal=202%	NA
GOBP_ORGANELLE_ASSEMBLY	GOBP_ORGANELLE_ASSEMBLY		407	-0.104812	-2.44901	0	0.00742227	0.53	7421	tags=83%, list=73%, signal=292%	NA
GOMF_SULFUR_COMPOUND_BINDING	GOMF_SULFUR_COMPOUND_BINDING		127	-0.18828	-2.44778	0	0.00745893	0.535	5253	tags=70%, list=51%, signal=143%	NA
GOBP_INNATE_IMMUNE_RESPONSE	GOBP_INNATE_IMMUNE_RESPONSE		427	-0.104711	-2.44778	0	0.00740714	0.535	6694	tags=76%, list=66%, signal=211%	NA
GOBP_REGULATION_OF_MONOATOMIC_ION_TRANSPORT	GOBP_REGULATION_OF_MONOATOMIC_ION_TRANSPORT		283	-0.124678	-2.44444	0	0.0076576	0.552	6262	tags=73%, list=61%, signal=185%	NA
GOBP_SMOOTH_MUSCLE_CELL_PROLIFERATION	GOBP_SMOOTH_MUSCLE_CELL_PROLIFERATION		87	-0.22253	-2.44374	0	0.00764362	0.552	4551	tags=67%, list=45%, signal=119%	NA
GOBP_REGULATION_OF_CELL_PROJECTION_ORGANIZATION	GOBP_REGULATION_OF_CELL_PROJECTION_ORGANIZATION		339	-0.118054	-2.44268	0	0.00763004	0.553	7473	tags=85%, list=73%, signal=306%	NA
GOCC_COATED_VESICLE_MEMBRANE	GOCC_COATED_VESICLE_MEMBRANE		45	-0.306842	-2.44007	0	0.00772209	0.559	3232	tags=62%, list=32%, signal=91%	NA
GOBP_NEGATIVE_REGULATION_OF_DEVELOPMENTAL_PROCESS	GOBP_NEGATIVE_REGULATION_OF_DEVELOPMENTAL_PROCESS		454	-0.101105	-2.4378	0	0.00776481	0.564	7419	tags=82%, list=73%, signal=289%	NA
GOBP_INFLAMMASOME_MEDIATED_SIGNALING_PATHWAY	GOBP_INFLAMMASOME_MEDIATED_SIGNALING_PATHWAY		19	-0.459676	-2.43447	0	0.00785401	0.574	3374	tags=79%, list=33%, signal=118%	NA
GOMF_GLYCOLIPID_BINDING	GOMF_GLYCOLIPID_BINDING		12	-0.57423	-2.43403	0	0.00782076	0.575	2651	tags=83%, list=26%, signal=112%	NA
GOBP_REGULATION_OF_ORGANELLE_ORGANIZATION	GOBP_REGULATION_OF_ORGANELLE_ORGANIZATION		500	-0.0948321	-2.43377	0	0.00776931	0.575	6895	tags=77%, list=68%, signal=225%	NA
GOCC_MONOATOMIC_ION_CHANNEL_COMPLEX	GOCC_MONOATOMIC_ION_CHANNEL_COMPLEX		118	-0.188855	-2.42801	0.00631579	0.0080596	0.59	6223	tags=80%, list=61%, signal=202%	NA
GOBP_EPOXYGENASE_P450_PATHWAY	GOBP_EPOXYGENASE_P450_PATHWAY		8	-0.7092	-2.4235	0	0.00827233	0.598	1698	tags=88%, list=17%, signal=105%	NA
GOBP_EPIDERMIS_DEVELOPMENT	GOBP_EPIDERMIS_DEVELOPMENT		175	-0.160056	-2.41849	0	0.00858445	0.611	5741	tags=72%, list=56%, signal=162%	NA
GOBP_CELLULAR_RESPONSE_TO_SALT	GOBP_CELLULAR_RESPONSE_TO_SALT		90	-0.216075	-2.41298	0	0.00891896	0.627	5297	tags=73%, list=52%, signal=151%	NA
GOCC_PRESYNAPSE	GOCC_PRESYNAPSE		336	-0.11712	-2.41231	0	0.00891636	0.629	5707	tags=67%, list=56%, signal=148%	NA
GOCC_CELL_SURFACE	GOCC_CELL_SURFACE		457	-0.102009	-2.40917	0	0.00904776	0.637	7333	tags=82%, list=72%, signal=277%	NA
GOBP_REGULATION_OF_LIPASE_ACTIVITY	GOBP_REGULATION_OF_LIPASE_ACTIVITY		44	-0.305956	-2.40358	0	0.00943483	0.654	4776	tags=77%, list=47%, signal=145%	NA
GOCC_ENDOSOME	GOCC_ENDOSOME		426	-0.102979	-2.40182	0	0.00951779	0.662	6705	tags=76%, list=66%, signal=211%	NA
GOMF_MONOATOMIC_ION_TRANSMEMBRANE_TRANSPORTER_ACTIVITY	GOMF_MONOATOMIC_ION_TRANSMEMBRANE_TRANSPORTER_ACTIVITY		303	-0.119923	-2.39681	0.00190476	0.00982782	0.676	7298	tags=83%, list=72%, signal=284%	NA
GOBP_SIGNAL_RELEASE	GOBP_SIGNAL_RELEASE		274	-0.124575	-2.39588	0	0.00985468	0.68	7290	tags=84%, list=71%, signal=285%	NA
GOMF_STRUCTURAL_CONSTITUENT_OF_CYTOSKELETON	GOMF_STRUCTURAL_CONSTITUENT_OF_CYTOSKELETON		35	-0.338417	-2.39549	0	0.00980284	0.68	4430	tags=77%, list=43%, signal=136%	NA
GOBP_OXIDATIVE_PHOSPHORYLATION	GOBP_OXIDATIVE_PHOSPHORYLATION		59	-0.263136	-2.39434	0	0.00980326	0.683	4594	tags=71%, list=45%, signal=129%	NA
GOBP_KERATINOCYTE_DIFFERENTIATION	GOBP_KERATINOCYTE_DIFFERENTIATION		76	-0.239578	-2.39095	0.00208333	0.00994971	0.691	2810	tags=51%, list=28%, signal=70%	NA
GOMF_UBIQUITIN_LIKE_PROTEIN_LIGASE_BINDING	GOMF_UBIQUITIN_LIKE_PROTEIN_LIGASE_BINDING		166	-0.161257	-2.38895	0	0.0100599	0.698	5757	tags=72%, list=56%, signal=163%	NA
GOBP_CELLULAR_RESPONSE_TO_LIPID	GOBP_CELLULAR_RESPONSE_TO_LIPID		258	-0.129412	-2.38869	0	0.0100249	0.699	6108	tags=72%, list=60%, signal=176%	NA
GOBP_POSITIVE_REGULATION_OF_IMMUNE_RESPONSE	GOBP_POSITIVE_REGULATION_OF_IMMUNE_RESPONSE		323	-0.116161	-2.38802	0	0.0100405	0.704	6528	tags=75%, list=64%, signal=202%	NA
GOBP_INFLAMMATORY_RESPONSE	GOBP_INFLAMMATORY_RESPONSE		395	-0.105828	-2.3838	0.00201207	0.0102899	0.713	7279	tags=82%, list=71%, signal=274%	NA
GOMF_PEPTIDASE_REGULATOR_ACTIVITY	GOMF_PEPTIDASE_REGULATOR_ACTIVITY		111	-0.199939	-2.38272	0	0.0102955	0.715	6898	tags=87%, list=68%, signal=267%	NA
GOBP_REGULATION_OF_PHOSPHOLIPASE_ACTIVITY	GOBP_REGULATION_OF_PHOSPHOLIPASE_ACTIVITY		30	-0.366319	-2.38265	0	0.0102352	0.715	4776	tags=83%, list=47%, signal=156%	NA
GOBP_FAT_CELL_DIFFERENTIATION	GOBP_FAT_CELL_DIFFERENTIATION		122	-0.18501	-2.38176	0	0.0102417	0.718	5578	tags=73%, list=55%, signal=159%	NA
GOBP_IMPORT_INTO_CELL	GOBP_IMPORT_INTO_CELL		419	-0.102363	-2.38106	0	0.0102474	0.721	6620	tags=75%, list=65%, signal=204%	NA
GOBP_REGULATION_OF_TRANS_SYNAPTIC_SIGNALING	GOBP_REGULATION_OF_TRANS_SYNAPTIC_SIGNALING		275	-0.125268	-2.3778	0	0.0104815	0.729	7549	tags=86%, list=74%, signal=323%	NA
GOBP_REGULATION_OF_BLOOD_PRESSURE	GOBP_REGULATION_OF_BLOOD_PRESSURE		123	-0.18179	-2.37741	0	0.0104375	0.73	5716	tags=74%, list=56%, signal=166%	NA
GOBP_REGULATION_OF_ANATOMICAL_STRUCTURE_SIZE	GOBP_REGULATION_OF_ANATOMICAL_STRUCTURE_SIZE		283	-0.120795	-2.37601	0	0.0104421	0.733	5904	tags=70%, list=58%, signal=161%	NA
GOBP_POSITIVE_REGULATION_OF_PEPTIDASE_ACTIVITY	GOBP_POSITIVE_REGULATION_OF_PEPTIDASE_ACTIVITY		83	-0.221074	-2.37365	0	0.0105432	0.739	5630	tags=77%, list=55%, signal=171%	NA
GOBP_SMALL_MOLECULE_BIOSYNTHETIC_PROCESS	GOBP_SMALL_MOLECULE_BIOSYNTHETIC_PROCESS		224	-0.136884	-2.37344	0	0.010484	0.739	6787	tags=80%, list=67%, signal=234%	NA
GOBP_POSITIVE_REGULATION_OF_TRIGLYCERIDE_CATABOLIC_PROCESS	GOBP_POSITIVE_REGULATION_OF_TRIGLYCERIDE_CATABOLIC_PROCESS		7	-0.715813	-2.36863	0.0019802	0.0108593	0.761	2905	tags=100%, list=28%, signal=140%	NA
GOMF_G_PROTEIN_BETA_SUBUNIT_BINDING	GOMF_G_PROTEIN_BETA_SUBUNIT_BINDING		20	-0.431554	-2.36736	0	0.0108851	0.763	2238	tags=65%, list=22%, signal=83%	NA
GOBP_CENTRAL_NERVOUS_SYSTEM_DEVELOPMENT	GOBP_CENTRAL_NERVOUS_SYSTEM_DEVELOPMENT		432	-0.100718	-2.36404	0	0.0111212	0.774	6597	tags=74%, list=65%, signal=201%	NA
GOBP_REGULATION_OF_SIGNALING_RECEPTOR_ACTIVITY	GOBP_REGULATION_OF_SIGNALING_RECEPTOR_ACTIVITY		62	-0.256227	-2.363	0	0.0111608	0.775	4478	tags=69%, list=44%, signal=123%	NA
GOBP_REGULATION_OF_CALCIUM_ION_DEPENDENT_EXOCYTOSIS	GOBP_REGULATION_OF_CALCIUM_ION_DEPENDENT_EXOCYTOSIS		23	-0.41397	-2.36045	0	0.0113318	0.784	3771	tags=78%, list=37%, signal=124%	NA
GOBP_POSITIVE_REGULATION_OF_IMMUNE_SYSTEM_PROCESS	GOBP_POSITIVE_REGULATION_OF_IMMUNE_SYSTEM_PROCESS		487	-0.0960503	-2.35986	0	0.0113471	0.784	6902	tags=77%, list=68%, signal=226%	NA
GOBP_ACTIN_FILAMENT_BASED_PROCESS	GOBP_ACTIN_FILAMENT_BASED_PROCESS		312	-0.117171	-2.359	0.00189753	0.0113084	0.786	6820	tags=78%, list=67%, signal=229%	NA
GOCC_MEMBRANE_COAT	GOCC_MEMBRANE_COAT		46	-0.296267	-2.35231	0	0.0119384	0.804	3867	tags=67%, list=38%, signal=108%	NA
GOBP_DNA_METABOLIC_PROCESS	GOBP_DNA_METABOLIC_PROCESS		428	-0.10032	-2.34861	0.00203666	0.0121918	0.809	7005	tags=78%, list=69%, signal=239%	NA
GOMF_MONOATOMIC_CATION_CHANNEL_ACTIVITY	GOMF_MONOATOMIC_CATION_CHANNEL_ACTIVITY		132	-0.171754	-2.34797	0	0.0122095	0.811	4995	tags=66%, list=49%, signal=127%	NA
GOBP_LIPID_BIOSYNTHETIC_PROCESS	GOBP_LIPID_BIOSYNTHETIC_PROCESS		279	-0.124462	-2.34763	0	0.0121598	0.811	5128	tags=62%, list=50%, signal=122%	NA
GOBP_CELLULAR_LIPID_METABOLIC_PROCESS	GOBP_CELLULAR_LIPID_METABOLIC_PROCESS		381	-0.104079	-2.34139	0	0.0126986	0.829	7868	tags=87%, list=77%, signal=367%	NA
GOBP_RESPONSE_TO_FUNGUS	GOBP_RESPONSE_TO_FUNGUS		29	-0.363388	-2.33414	0	0.0132903	0.839	1581	tags=52%, list=15%, signal=61%	NA
GOMF_SODIUM_ION_BINDING	GOMF_SODIUM_ION_BINDING		9	-0.626722	-2.33353	0	0.0133023	0.84	2681	tags=89%, list=26%, signal=120%	NA
GOBP_RNA_PROCESSING	GOBP_RNA_PROCESSING		400	-0.101796	-2.33288	0	0.0132772	0.84	6195	tags=71%, list=61%, signal=172%	NA
GOBP_ACROSOME_REACTION	GOBP_ACROSOME_REACTION		21	-0.425194	-2.32826	0.00191205	0.0136464	0.845	4902	tags=90%, list=48%, signal=174%	NA
GOBP_MONOCARBOXYLIC_ACID_BIOSYNTHETIC_PROCESS	GOBP_MONOCARBOXYLIC_ACID_BIOSYNTHETIC_PROCESS		81	-0.222491	-2.32759	0	0.0136492	0.849	4676	tags=68%, list=46%, signal=124%	NA
GOMF_LIPID_BINDING	GOMF_LIPID_BINDING		378	-0.101878	-2.32016	0.00204082	0.0142068	0.863	5639	tags=65%, list=55%, signal=140%	NA
GOBP_CATECHOLAMINE_SECRETION	GOBP_CATECHOLAMINE_SECRETION		43	-0.303367	-2.31847	0	0.0143066	0.867	5697	tags=86%, list=56%, signal=194%	NA
GOBP_NCRNA_METABOLIC_PROCESS	GOBP_NCRNA_METABOLIC_PROCESS		254	-0.123372	-2.31346	0.00209644	0.0148046	0.875	5039	tags=61%, list=49%, signal=118%	NA
GOBP_RESPONSE_TO_TOXIC_SUBSTANCE	GOBP_RESPONSE_TO_TOXIC_SUBSTANCE		59	-0.254714	-2.31218	0	0.0149217	0.878	7100	tags=95%, list=70%, signal=310%	NA
GOCC_SIDE_OF_MEMBRANE	GOCC_SIDE_OF_MEMBRANE		329	-0.112081	-2.31136	0.00206612	0.0149388	0.882	6367	tags=73%, list=62%, signal=189%	NA
GOBP_AMIDE_TRANSPORT	GOBP_AMIDE_TRANSPORT		187	-0.145937	-2.30933	0	0.0151315	0.89	6504	tags=78%, list=64%, signal=211%	NA
GOCC_CHROMOSOME_CENTROMERIC_REGION	GOCC_CHROMOSOME_CENTROMERIC_REGION		122	-0.176435	-2.30657	0	0.0153707	0.894	982	tags=27%, list=10%, signal=30%	NA
GOBP_MONOCARBOXYLIC_ACID_TRANSPORT	GOBP_MONOCARBOXYLIC_ACID_TRANSPORT		94	-0.205489	-2.30279	0	0.0158168	0.905	7474	tags=94%, list=73%, signal=347%	NA
GOBP_RESPONSE_TO_YEAST	GOBP_RESPONSE_TO_YEAST		9	-0.625305	-2.29393	0	0.0168466	0.922	1562	tags=78%, list=15%, signal=92%	NA
GOBP_REGULATION_OF_TRANSFERASE_ACTIVITY	GOBP_REGULATION_OF_TRANSFERASE_ACTIVITY		385	-0.102765	-2.29152	0	0.0170675	0.928	7524	tags=84%, list=74%, signal=307%	NA
GOBP_PROTEIN_MODIFICATION_BY_SMALL_PROTEIN_CONJUGATION	GOBP_PROTEIN_MODIFICATION_BY_SMALL_PROTEIN_CONJUGATION		316	-0.115403	-2.29136	0	0.0170053	0.928	7544	tags=85%, list=74%, signal=317%	NA
GOCC_POSTSYNAPTIC_MEMBRANE	GOCC_POSTSYNAPTIC_MEMBRANE		170	-0.152902	-2.29095	0.00894855	0.0169778	0.928	6268	tags=76%, list=61%, signal=195%	NA
GOMF_GLYCOSAMINOGLYCAN_BINDING	GOMF_GLYCOSAMINOGLYCAN_BINDING		124	-0.180273	-2.28668	0	0.0174662	0.935	6411	tags=81%, list=63%, signal=214%	NA
GOBP_REGULATION_OF_NEUROGENESIS	GOBP_REGULATION_OF_NEUROGENESIS		234	-0.127822	-2.28589	0	0.0174438	0.935	4525	tags=57%, list=44%, signal=100%	NA
GOBP_CELLULAR_COMPONENT_DISASSEMBLY	GOBP_CELLULAR_COMPONENT_DISASSEMBLY		210	-0.136523	-2.2844	0	0.0174879	0.937	5972	tags=72%, list=59%, signal=170%	NA
GOCC_NEURON_TO_NEURON_SYNAPSE	GOCC_NEURON_TO_NEURON_SYNAPSE		211	-0.136102	-2.28192	0	0.017733	0.943	7537	tags=87%, list=74%, signal=327%	NA
GOBP_NEGATIVE_REGULATION_OF_SUPRAMOLECULAR_FIBER_ORGANIZATION	GOBP_NEGATIVE_REGULATION_OF_SUPRAMOLECULAR_FIBER_ORGANIZATION		81	-0.214784	-2.28123	0	0.0177094	0.944	6769	tags=88%, list=66%, signal=258%	NA
GOBP_NEGATIVE_REGULATION_OF_CELL_ACTIVATION	GOBP_NEGATIVE_REGULATION_OF_CELL_ACTIVATION		105	-0.189317	-2.28057	0	0.017685	0.944	5959	tags=77%, list=58%, signal=184%	NA
GOBP_REGULATION_OF_BODY_FLUID_LEVELS	GOBP_REGULATION_OF_BODY_FLUID_LEVELS		166	-0.151431	-2.27852	0.00198807	0.0178662	0.947	7269	tags=86%, list=71%, signal=295%	NA
GOMF_BILE_ACID_TRANSMEMBRANE_TRANSPORTER_ACTIVITY	GOMF_BILE_ACID_TRANSMEMBRANE_TRANSPORTER_ACTIVITY		16	-0.471521	-2.27813	0	0.0178355	0.947	4762	tags=94%, list=47%, signal=176%	NA
GOBP_NEGATIVE_REGULATION_OF_PHOSPHORYLATION	GOBP_NEGATIVE_REGULATION_OF_PHOSPHORYLATION		177	-0.147554	-2.27811	0	0.017753	0.947	7455	tags=88%, list=73%, signal=320%	NA
GOBP_REGULATION_OF_CELL_DEVELOPMENT	GOBP_REGULATION_OF_CELL_DEVELOPMENT		447	-0.0941769	-2.27677	0	0.0178659	0.949	7549	tags=83%, list=74%, signal=305%	NA
GOMF_CHROMATIN_BINDING	GOMF_CHROMATIN_BINDING		298	-0.115199	-2.27518	0	0.0179595	0.951	7555	tags=85%, list=74%, signal=319%	NA
GOCC_APICAL_PLASMA_MEMBRANE	GOCC_APICAL_PLASMA_MEMBRANE		209	-0.13407	-2.27322	0	0.0180644	0.952	5641	tags=68%, list=55%, signal=150%	NA
GOMF_NUCLEASE_ACTIVITY	GOMF_NUCLEASE_ACTIVITY		104	-0.190372	-2.27258	0.0021097	0.0180596	0.953	6220	tags=80%, list=61%, signal=202%	NA
GOBP_REGULATION_OF_SYSTEM_PROCESS	GOBP_REGULATION_OF_SYSTEM_PROCESS		305	-0.111754	-2.26915	0.00389105	0.0183229	0.954	7290	tags=82%, list=71%, signal=280%	NA
GOMF_MONOATOMIC_CATION_TRANSMEMBRANE_TRANSPORTER_ACTIVITY	GOMF_MONOATOMIC_CATION_TRANSMEMBRANE_TRANSPORTER_ACTIVITY		248	-0.129102	-2.26754	0	0.0184892	0.957	6737	tags=79%, list=66%, signal=226%	NA
GOBP_CALCIUM_ION_REGULATED_EXOCYTOSIS	GOBP_CALCIUM_ION_REGULATED_EXOCYTOSIS		31	-0.343004	-2.26746	0.00211416	0.0184126	0.957	3423	tags=68%, list=34%, signal=102%	NA
GOBP_HEMOSTASIS	GOBP_HEMOSTASIS		87	-0.2081	-2.26583	0	0.0185888	0.958	7042	tags=90%, list=69%, signal=287%	NA
GOBP_NEGATIVE_REGULATION_OF_RESPONSE_TO_EXTERNAL_STIMULUS	GOBP_NEGATIVE_REGULATION_OF_RESPONSE_TO_EXTERNAL_STIMULUS		224	-0.130892	-2.265	0.00189753	0.0185875	0.959	6528	tags=77%, list=64%, signal=209%	NA
GOBP_NEGATIVE_REGULATION_OF_PROTEIN_POLYMERIZATION	GOBP_NEGATIVE_REGULATION_OF_PROTEIN_POLYMERIZATION		45	-0.283169	-2.26118	0	0.0190174	0.961	5966	tags=87%, list=58%, signal=208%	NA
GOBP_MEMBRANE_ORGANIZATION	GOBP_MEMBRANE_ORGANIZATION		314	-0.110914	-2.2578	0	0.0193627	0.964	6279	tags=72%, list=62%, signal=182%	NA
GOMF_CYTOSKELETAL_PROTEIN_BINDING	GOMF_CYTOSKELETAL_PROTEIN_BINDING		408	-0.0986176	-2.25523	0	0.0196188	0.967	6811	tags=76%, list=67%, signal=220%	NA
GOCC_VACUOLE	GOCC_VACUOLE		302	-0.110838	-2.25491	0	0.0195761	0.967	5727	tags=67%, list=56%, signal=148%	NA
GOBP_RESPONSE_TO_ORGANOPHOSPHORUS	GOBP_RESPONSE_TO_ORGANOPHOSPHORUS		36	-0.312169	-2.25449	0	0.0195401	0.967	5612	tags=86%, list=55%, signal=191%	NA
GOBP_TISSUE_MORPHOGENESIS	GOBP_TISSUE_MORPHOGENESIS		320	-0.10889	-2.25152	0	0.0198899	0.97	6002	tags=69%, list=59%, signal=163%	NA
GOCC_ORGANELLE_SUBCOMPARTMENT	GOCC_ORGANELLE_SUBCOMPARTMENT		394	-0.0984198	-2.25027	0	0.0199752	0.97	7528	tags=83%, list=74%, signal=305%	NA
GOBP_CELLULAR_NITROGEN_COMPOUND_CATABOLIC_PROCESS	GOBP_CELLULAR_NITROGEN_COMPOUND_CATABOLIC_PROCESS		196	-0.140505	-2.24901	0	0.0200353	0.97	6246	tags=75%, list=61%, signal=190%	NA
GOBP_ANTIFUNGAL_HUMORAL_RESPONSE	GOBP_ANTIFUNGAL_HUMORAL_RESPONSE		7	-0.697609	-2.24452	0.00200401	0.0206252	0.974	176	tags=71%, list=2%, signal=73%	NA
GOMF_INORGANIC_MOLECULAR_ENTITY_TRANSMEMBRANE_TRANSPORTER_ACTIVITY	GOMF_INORGANIC_MOLECULAR_ENTITY_TRANSMEMBRANE_TRANSPORTER_ACTIVITY		283	-0.116627	-2.24439	0	0.0205613	0.974	7243	tags=82%, list=71%, signal=276%	NA
GOCC_TRANSPORTER_COMPLEX	GOCC_TRANSPORTER_COMPLEX		162	-0.151729	-2.23928	0.0039604	0.0212335	0.979	6223	tags=76%, list=61%, signal=192%	NA
GOMF_LIGAND_GATED_MONOATOMIC_CATION_CHANNEL_ACTIVITY	GOMF_LIGAND_GATED_MONOATOMIC_CATION_CHANNEL_ACTIVITY		45	-0.289495	-2.23583	0	0.0216979	0.98	4995	tags=78%, list=49%, signal=152%	NA
GOBP_RESPONSE_TO_DECREASED_OXYGEN_LEVELS	GOBP_RESPONSE_TO_DECREASED_OXYGEN_LEVELS		100	-0.188969	-2.23294	0.00194175	0.0221408	0.981	6049	tags=78%, list=59%, signal=190%	NA
GOBP_NEGATIVE_REGULATION_OF_PROTEOLYSIS	GOBP_NEGATIVE_REGULATION_OF_PROTEOLYSIS		158	-0.154116	-2.23117	0.0019685	0.0223443	0.982	6911	tags=83%, list=68%, signal=253%	NA
GOBP_MONOATOMIC_CATION_TRANSPORT	GOBP_MONOATOMIC_CATION_TRANSPORT		466	-0.0883966	-2.23051	0	0.0223628	0.982	6233	tags=70%, list=61%, signal=171%	NA
GOBP_GLYCOPROTEIN_METABOLIC_PROCESS	GOBP_GLYCOPROTEIN_METABOLIC_PROCESS		142	-0.160425	-2.23007	0	0.0223168	0.982	4278	tags=58%, list=42%, signal=98%	NA
GOBP_REGULATION_OF_PROTEIN_CONTAINING_COMPLEX_ASSEMBLY	GOBP_REGULATION_OF_PROTEIN_CONTAINING_COMPLEX_ASSEMBLY		192	-0.140305	-2.22868	0	0.0224233	0.982	6885	tags=81%, list=67%, signal=245%	NA
GOBP_REGULATION_OF_PROTEASOMAL_PROTEIN_CATABOLIC_PROCESS	GOBP_REGULATION_OF_PROTEASOMAL_PROTEIN_CATABOLIC_PROCESS		96	-0.197329	-2.22703	0.00186916	0.0225459	0.983	5764	tags=76%, list=57%, signal=173%	NA
GOBP_ICOSANOID_METABOLIC_PROCESS	GOBP_ICOSANOID_METABOLIC_PROCESS		39	-0.298697	-2.2222	0.00387597	0.0232235	0.984	4551	tags=74%, list=45%, signal=134%	NA
GOCC_NEURON_PROJECTION_TERMINUS	GOCC_NEURON_PROJECTION_TERMINUS		112	-0.178784	-2.22116	0.00193798	0.0232847	0.986	5848	tags=75%, list=57%, signal=174%	NA
GOBP_POSITIVE_REGULATION_OF_FIBROBLAST_PROLIFERATION	GOBP_POSITIVE_REGULATION_OF_FIBROBLAST_PROLIFERATION		28	-0.359158	-2.21916	0.00384615	0.0235335	0.987	5091	tags=86%, list=50%, signal=171%	NA
GOMF_PHOSPHOLIPID_BINDING	GOMF_PHOSPHOLIPID_BINDING		205	-0.132983	-2.21859	0.00196078	0.0235524	0.987	5688	tags=69%, list=56%, signal=152%	NA
GOMF_RNA_NUCLEASE_ACTIVITY	GOMF_RNA_NUCLEASE_ACTIVITY		64	-0.234315	-2.21759	0.00201613	0.0236112	0.987	176	tags=25%, list=2%, signal=25%	NA
GOBP_ACTIVATION_OF_CYSTEINE_TYPE_ENDOPEPTIDASE_ACTIVITY_INVOLVED_IN_APOPTOTIC_PROCESS	GOBP_ACTIVATION_OF_CYSTEINE_TYPE_ENDOPEPTIDASE_ACTIVITY_INVOLVED_IN_APOPTOTIC_PROCESS		41	-0.29021	-2.21698	0	0.0236582	0.987	4019	tags=68%, list=39%, signal=112%	NA
GOBP_ANGIOGENESIS	GOBP_ANGIOGENESIS		264	-0.115282	-2.21539	0	0.0238516	0.988	7279	tags=83%, list=71%, signal=281%	NA
GOBP_RESPONSE_TO_OXYGEN_LEVELS	GOBP_RESPONSE_TO_OXYGEN_LEVELS		111	-0.174785	-2.21538	0	0.0237566	0.988	6049	tags=77%, list=59%, signal=186%	NA
GOCC_TRANSCRIPTION_REPRESSOR_COMPLEX	GOCC_TRANSCRIPTION_REPRESSOR_COMPLEX		34	-0.313358	-2.212	0.00196078	0.024268	0.989	6116	tags=91%, list=60%, signal=227%	NA
GOMF_GDP_BINDING	GOMF_GDP_BINDING		56	-0.245346	-2.21043	0.00199601	0.0244505	0.989	6620	tags=89%, list=65%, signal=253%	NA
GOCC_CILIUM	GOCC_CILIUM		300	-0.113188	-2.20841	0	0.0247934	0.992	5749	tags=67%, list=56%, signal=150%	NA
GOMF_SALT_TRANSMEMBRANE_TRANSPORTER_ACTIVITY	GOMF_SALT_TRANSMEMBRANE_TRANSPORTER_ACTIVITY		252	-0.119143	-2.20692	0	0.0248844	0.992	7276	tags=83%, list=71%, signal=282%	NA
GOBP_POSITIVE_REGULATION_OF_HYDROLASE_ACTIVITY	GOBP_POSITIVE_REGULATION_OF_HYDROLASE_ACTIVITY		237	-0.120373	-2.20672	0.00202429	0.0248423	0.992	7367	tags=84%, list=72%, signal=295%	NA
GOBP_REGULATION_OF_KINASE_ACTIVITY	GOBP_REGULATION_OF_KINASE_ACTIVITY		326	-0.10566	-2.20639	0.00201613	0.0248224	0.992	7375	tags=83%, list=72%, signal=288%	NA
GOBP_ORGANIC_ANION_TRANSPORT	GOBP_ORGANIC_ANION_TRANSPORT		204	-0.130225	-2.2053	0	0.0248849	0.992	7500	tags=86%, list=74%, signal=319%	NA
GOMF_FERROUS_IRON_BINDING	GOMF_FERROUS_IRON_BINDING		15	-0.469455	-2.20484	0.00204499	0.024876	0.992	4060	tags=87%, list=40%, signal=144%	NA
GOBP_SENSORY_ORGAN_MORPHOGENESIS	GOBP_SENSORY_ORGAN_MORPHOGENESIS		157	-0.150831	-2.20278	0	0.0251777	0.993	6283	tags=76%, list=62%, signal=196%	NA
GOBP_ACTIVATION_OF_PHOSPHOLIPASE_C_ACTIVITY	GOBP_ACTIVATION_OF_PHOSPHOLIPASE_C_ACTIVITY		16	-0.45583	-2.20016	0.00189394	0.0256226	0.993	1734	tags=63%, list=17%, signal=75%	NA
GOBP_REGULATION_OF_REGULATED_SECRETORY_PATHWAY	GOBP_REGULATION_OF_REGULATED_SECRETORY_PATHWAY		68	-0.230718	-2.19934	0	0.0256973	0.993	6514	tags=87%, list=64%, signal=238%	NA
GOBP_REGULATION_OF_SMAD_PROTEIN_SIGNAL_TRANSDUCTION	GOBP_REGULATION_OF_SMAD_PROTEIN_SIGNAL_TRANSDUCTION		18	-0.427504	-2.19925	0.00199203	0.0256157	0.993	5282	tags=94%, list=52%, signal=196%	NA
GOBP_METANEPHRIC_GLOMERULUS_DEVELOPMENT	GOBP_METANEPHRIC_GLOMERULUS_DEVELOPMENT		10	-0.563811	-2.19846	0.002	0.0256416	0.993	2416	tags=80%, list=24%, signal=105%	NA
GOBP_DNA_DAMAGE_RESPONSE	GOBP_DNA_DAMAGE_RESPONSE		367	-0.0989779	-2.19555	0	0.0260521	0.995	7005	tags=78%, list=69%, signal=241%	NA
GOBP_POSITIVE_REGULATION_OF_NERVOUS_SYSTEM_DEVELOPMENT	GOBP_POSITIVE_REGULATION_OF_NERVOUS_SYSTEM_DEVELOPMENT		188	-0.13886	-2.19006	0.00398406	0.0269918	0.995	4525	tags=58%, list=44%, signal=102%	NA
GOBP_REGULATION_OF_SUPRAMOLECULAR_FIBER_ORGANIZATION	GOBP_REGULATION_OF_SUPRAMOLECULAR_FIBER_ORGANIZATION		167	-0.142248	-2.18819	0.00617284	0.0272512	0.995	6820	tags=81%, list=67%, signal=240%	NA
GOBP_ONE_CARBON_METABOLIC_PROCESS	GOBP_ONE_CARBON_METABOLIC_PROCESS		15	-0.466091	-2.18772	0.00197239	0.0272595	0.995	1374	tags=60%, list=13%, signal=69%	NA
GOMF_PROTEIN_HOMODIMERIZATION_ACTIVITY	GOMF_PROTEIN_HOMODIMERIZATION_ACTIVITY		375	-0.100953	-2.18631	0.00200401	0.0274633	0.995	6789	tags=76%, list=67%, signal=220%	NA
GOMF_PROTEIN_DOMAIN_SPECIFIC_BINDING	GOMF_PROTEIN_DOMAIN_SPECIFIC_BINDING		359	-0.100135	-2.18618	0.00421053	0.0273878	0.995	7199	tags=80%, list=71%, signal=263%	NA
GOBP_CARDIAC_MYOFIBRIL_ASSEMBLY	GOBP_CARDIAC_MYOFIBRIL_ASSEMBLY		6	-0.698382	-2.18525	0.0019084	0.0274641	0.995	3082	tags=100%, list=30%, signal=143%	NA
GOBP_CONNECTIVE_TISSUE_DEVELOPMENT	GOBP_CONNECTIVE_TISSUE_DEVELOPMENT		136	-0.160426	-2.18313	0	0.02771	0.996	5437	tags=69%, list=53%, signal=146%	NA
GOBP_PEPTIDE_TRANSPORT	GOBP_PEPTIDE_TRANSPORT		144	-0.154514	-2.18312	0.00199203	0.0276085	0.996	6452	tags=78%, list=63%, signal=211%	NA
GOBP_MUSCLE_CONTRACTION	GOBP_MUSCLE_CONTRACTION		140	-0.16056	-2.18304	0	0.0275285	0.996	6765	tags=82%, list=66%, signal=241%	NA
GOCC_GOLGI_MEMBRANE	GOCC_GOLGI_MEMBRANE		106	-0.179272	-2.18069	0.004	0.0279679	0.996	6660	tags=83%, list=65%, signal=237%	NA
GOBP_PROCESS_UTILIZING_AUTOPHAGIC_MECHANISM	GOBP_PROCESS_UTILIZING_AUTOPHAGIC_MECHANISM		233	-0.123091	-2.18033	0.00204918	0.0279431	0.996	7180	tags=82%, list=70%, signal=272%	NA
GOBP_REGULATION_OF_CELLULAR_KETONE_METABOLIC_PROCESS	GOBP_REGULATION_OF_CELLULAR_KETONE_METABOLIC_PROCESS		73	-0.216308	-2.1797	0.00203666	0.027965	0.996	4378	tags=64%, list=43%, signal=112%	NA
GOBP_NUCLEOTIDE_SUGAR_BIOSYNTHETIC_PROCESS	GOBP_NUCLEOTIDE_SUGAR_BIOSYNTHETIC_PROCESS		6	-0.737796	-2.17911	0.00203252	0.0279662	0.996	980	tags=83%, list=10%, signal=92%	NA
GOBP_NEGATIVE_REGULATION_OF_HYDROLASE_ACTIVITY	GOBP_NEGATIVE_REGULATION_OF_HYDROLASE_ACTIVITY		146	-0.153581	-2.17716	0	0.0282507	0.996	6911	tags=83%, list=68%, signal=253%	NA
GOBP_CHEMICAL_HOMEOSTASIS	GOBP_CHEMICAL_HOMEOSTASIS		455	-0.0904186	-2.17353	0	0.0290163	0.998	7303	tags=80%, list=72%, signal=270%	NA
GOCC_PRESYNAPTIC_MEMBRANE	GOCC_PRESYNAPTIC_MEMBRANE		117	-0.17364	-2.17251	0	0.029139	0.998	5661	tags=73%, list=55%, signal=161%	NA
GOMF_G_PROTEIN_COUPLED_AMINE_RECEPTOR_ACTIVITY	GOMF_G_PROTEIN_COUPLED_AMINE_RECEPTOR_ACTIVITY		25	-0.362315	-2.17116	0	0.0292756	0.998	5699	tags=92%, list=56%, signal=208%	NA
GOMF_CARBONATE_DEHYDRATASE_ACTIVITY	GOMF_CARBONATE_DEHYDRATASE_ACTIVITY		8	-0.615888	-2.16833	0	0.0298211	0.999	1374	tags=75%, list=13%, signal=87%	NA
GOBP_RETINA_VASCULATURE_DEVELOPMENT_IN_CAMERA_TYPE_EYE	GOBP_RETINA_VASCULATURE_DEVELOPMENT_IN_CAMERA_TYPE_EYE		10	-0.559592	-2.1673	0	0.0299304	0.999	2459	tags=80%, list=24%, signal=105%	NA
GOCC_ACROSOMAL_VESICLE	GOCC_ACROSOMAL_VESICLE		74	-0.212992	-2.16615	0.0020202	0.030093	0.999	5288	tags=73%, list=52%, signal=150%	NA
GOMF_GATED_CHANNEL_ACTIVITY	GOMF_GATED_CHANNEL_ACTIVITY		130	-0.161347	-2.16384	0.00194553	0.0304674	0.999	6223	tags=77%, list=61%, signal=195%	NA
GOBP_NEGATIVE_REGULATION_OF_ORGANELLE_ORGANIZATION	GOBP_NEGATIVE_REGULATION_OF_ORGANELLE_ORGANIZATION		162	-0.147122	-2.16115	0	0.030943	0.999	6773	tags=81%, list=66%, signal=237%	NA
GOBP_SENSORY_SYSTEM_DEVELOPMENT	GOBP_SENSORY_SYSTEM_DEVELOPMENT		191	-0.13736	-2.16071	0	0.0309382	0.999	7385	tags=86%, list=72%, signal=305%	NA
GOCC_NEUROTRANSMITTER_RECEPTOR_COMPLEX	GOCC_NEUROTRANSMITTER_RECEPTOR_COMPLEX		16	-0.434057	-2.15983	0.0020284	0.0310561	0.999	4506	tags=88%, list=44%, signal=156%	NA
GOBP_EPIDERMAL_CELL_DIFFERENTIATION	GOBP_EPIDERMAL_CELL_DIFFERENTIATION		109	-0.179095	-2.15686	0.00414079	0.0317036	0.999	2405	tags=41%, list=24%, signal=53%	NA
GOBP_PURINERGIC_NUCLEOTIDE_RECEPTOR_SIGNALING_PATHWAY	GOBP_PURINERGIC_NUCLEOTIDE_RECEPTOR_SIGNALING_PATHWAY		7	-0.656072	-2.15285	0	0.0324046	0.999	3514	tags=100%, list=34%, signal=152%	NA
GOBP_NEGATIVE_REGULATION_OF_ACTIN_FILAMENT_DEPOLYMERIZATION	GOBP_NEGATIVE_REGULATION_OF_ACTIN_FILAMENT_DEPOLYMERIZATION		27	-0.344659	-2.15272	0	0.032342	0.999	5562	tags=89%, list=55%, signal=195%	NA
GOBP_REGULATION_OF_CELLULAR_CATABOLIC_PROCESS	GOBP_REGULATION_OF_CELLULAR_CATABOLIC_PROCESS		269	-0.115823	-2.14986	0	0.0328831	0.999	7421	tags=84%, list=73%, signal=300%	NA
GOBP_REGULATION_OF_PHOSPHOLIPASE_C_ACTIVITY	GOBP_REGULATION_OF_PHOSPHOLIPASE_C_ACTIVITY		22	-0.376381	-2.14986	0.002	0.0327713	0.999	1734	tags=55%, list=17%, signal=66%	NA
GOBP_POSITIVE_REGULATION_OF_INTRACELLULAR_SIGNAL_TRANSDUCTION	GOBP_POSITIVE_REGULATION_OF_INTRACELLULAR_SIGNAL_TRANSDUCTION		476	-0.087188	-2.14889	0.00614754	0.032851	0.999	6911	tags=76%, list=68%, signal=225%	NA
GOBP_ESTABLISHMENT_OF_ORGANELLE_LOCALIZATION	GOBP_ESTABLISHMENT_OF_ORGANELLE_LOCALIZATION		191	-0.133665	-2.14482	0.006	0.033714	0.999	6247	tags=74%, list=61%, signal=188%	NA
GOMF_MONOCARBOXYLIC_ACID_TRANSMEMBRANE_TRANSPORTER_ACTIVITY	GOMF_MONOCARBOXYLIC_ACID_TRANSMEMBRANE_TRANSPORTER_ACTIVITY		37	-0.297342	-2.14199	0.00197628	0.0342896	0.999	6077	tags=89%, list=60%, signal=220%	NA
GOBP_REGULATION_OF_ACTIN_FILAMENT_LENGTH	GOBP_REGULATION_OF_ACTIN_FILAMENT_LENGTH		78	-0.204898	-2.14179	0.00199203	0.0342266	0.999	6820	tags=87%, list=67%, signal=261%	NA
GOCC_NUCLEOLUS	GOCC_NUCLEOLUS		419	-0.0932256	-2.14096	0	0.0343011	0.999	6612	tags=74%, list=65%, signal=201%	NA
GOCC_TRANSPORT_VESICLE	GOCC_TRANSPORT_VESICLE		169	-0.14224	-2.13871	0	0.0346527	0.999	5757	tags=70%, list=56%, signal=159%	NA
GOBP_G_PROTEIN_COUPLED_PURINERGIC_RECEPTOR_SIGNALING_PATHWAY	GOBP_G_PROTEIN_COUPLED_PURINERGIC_RECEPTOR_SIGNALING_PATHWAY		7	-0.656072	-2.13719	0	0.0349087	0.999	3514	tags=100%, list=34%, signal=152%	NA
GOBP_NCRNA_PROCESSING	GOBP_NCRNA_PROCESSING		173	-0.137671	-2.13547	0.00205761	0.0351581	0.999	6168	tags=74%, list=60%, signal=184%	NA
GOBP_CELLULAR_RESPONSE_TO_CALCIUM_ION	GOBP_CELLULAR_RESPONSE_TO_CALCIUM_ION		38	-0.294992	-2.13445	0.00420168	0.0352749	0.999	7204	tags=100%, list=71%, signal=339%	NA
GOBP_HEART_DEVELOPMENT	GOBP_HEART_DEVELOPMENT		278	-0.110225	-2.13302	0.002	0.0355256	0.999	7457	tags=84%, list=73%, signal=303%	NA
GOBP_ASSOCIATIVE_LEARNING	GOBP_ASSOCIATIVE_LEARNING		54	-0.246389	-2.13247	0.00209644	0.0355342	0.999	5435	tags=78%, list=53%, signal=166%	NA
GOBP_FOREBRAIN_MORPHOGENESIS	GOBP_FOREBRAIN_MORPHOGENESIS		11	-0.516282	-2.13159	0	0.0355937	0.999	2159	tags=73%, list=21%, signal=92%	NA
GOBP_POSITIVE_REGULATION_OF_CELL_DIFFERENTIATION	GOBP_POSITIVE_REGULATION_OF_CELL_DIFFERENTIATION		453	-0.0896612	-2.13012	0.00208333	0.0358329	0.999	7549	tags=83%, list=74%, signal=303%	NA
GOBP_VISUAL_BEHAVIOR	GOBP_VISUAL_BEHAVIOR		38	-0.288332	-2.1296	0	0.03579	0.999	5661	tags=84%, list=55%, signal=189%	NA
GOCC_NUCLEAR_OUTER_MEMBRANE_ENDOPLASMIC_RETICULUM_MEMBRANE_NETWORK	GOCC_NUCLEAR_OUTER_MEMBRANE_ENDOPLASMIC_RETICULUM_MEMBRANE_NETWORK		274	-0.111852	-2.12857	0.002	0.0359535	0.999	7044	tags=80%, list=69%, signal=251%	NA
GOBP_IMMUNE_EFFECTOR_PROCESS	GOBP_IMMUNE_EFFECTOR_PROCESS		297	-0.109244	-2.12829	0.00381679	0.0359243	0.999	6441	tags=74%, list=63%, signal=194%	NA
GOBP_DEFENSE_RESPONSE_TO_SYMBIONT	GOBP_DEFENSE_RESPONSE_TO_SYMBIONT		136	-0.154074	-2.12697	0	0.0360545	0.999	6101	tags=75%, list=60%, signal=184%	NA
GOBP_COLLAGEN_FIBRIL_ORGANIZATION	GOBP_COLLAGEN_FIBRIL_ORGANIZATION		22	-0.375148	-2.12604	0	0.0361515	0.999	5456	tags=91%, list=53%, signal=195%	NA
GOBP_CALMODULIN_DEPENDENT_KINASE_SIGNALING_PATHWAY	GOBP_CALMODULIN_DEPENDENT_KINASE_SIGNALING_PATHWAY		7	-0.657838	-2.12493	0.00194932	0.0363156	0.999	3496	tags=100%, list=34%, signal=152%	NA
GOCC_CILIARY_PLASM	GOCC_CILIARY_PLASM		61	-0.23144	-2.12446	0	0.0362945	0.999	3340	tags=56%, list=33%, signal=82%	NA
GOBP_EMBRYO_DEVELOPMENT_ENDING_IN_BIRTH_OR_EGG_HATCHING	GOBP_EMBRYO_DEVELOPMENT_ENDING_IN_BIRTH_OR_EGG_HATCHING		373	-0.0968456	-2.1238	0.0040568	0.036341	0.999	6488	tags=73%, list=64%, signal=193%	NA
GOBP_REGULATION_OF_NERVOUS_SYSTEM_DEVELOPMENT	GOBP_REGULATION_OF_NERVOUS_SYSTEM_DEVELOPMENT		277	-0.112785	-2.1225	0.002	0.0365383	0.999	4774	tags=58%, list=47%, signal=106%	NA
GOBP_ACTIN_FILAMENT_DEPOLYMERIZATION	GOBP_ACTIN_FILAMENT_DEPOLYMERIZATION		34	-0.308828	-2.12175	0.00397614	0.0365969	0.999	5562	tags=85%, list=55%, signal=187%	NA
GOBP_REGULATION_OF_NEUROBLAST_PROLIFERATION	GOBP_REGULATION_OF_NEUROBLAST_PROLIFERATION		38	-0.291121	-2.11638	0.00394477	0.0378768	0.999	6438	tags=92%, list=63%, signal=249%	NA
GOBP_REGULATION_OF_CELL_CYCLE_PHASE_TRANSITION	GOBP_REGULATION_OF_CELL_CYCLE_PHASE_TRANSITION		180	-0.138795	-2.11511	0.00201207	0.0380989	0.999	7451	tags=87%, list=73%, signal=316%	NA
GOMF_HYALURONONGLUCOSAMINIDASE_ACTIVITY	GOMF_HYALURONONGLUCOSAMINIDASE_ACTIVITY		7	-0.654405	-2.1138	0.00209205	0.0383815	0.999	3531	tags=100%, list=35%, signal=153%	NA
GOBP_MITOTIC_DNA_INTEGRITY_CHECKPOINT_SIGNALING	GOBP_MITOTIC_DNA_INTEGRITY_CHECKPOINT_SIGNALING		31	-0.3146	-2.10533	0.00598802	0.0405108	0.999	4370	tags=74%, list=43%, signal=129%	NA
GOBP_ADAPTIVE_THERMOGENESIS	GOBP_ADAPTIVE_THERMOGENESIS		78	-0.2093	-2.1047	0.00398406	0.0405605	0.999	7037	tags=90%, list=69%, signal=287%	NA
GOBP_NCRNA_TRANSCRIPTION	GOBP_NCRNA_TRANSCRIPTION		58	-0.231211	-2.10169	0.003861	0.0412609	0.999	4691	tags=69%, list=46%, signal=127%	NA
GOBP_ADENYLATE_CYCLASE_ACTIVATING_G_PROTEIN_COUPLED_RECEPTOR_SIGNALING_PATHWAY	GOBP_ADENYLATE_CYCLASE_ACTIVATING_G_PROTEIN_COUPLED_RECEPTOR_SIGNALING_PATHWAY		85	-0.196002	-2.10046	0.00616016	0.0414772	0.999	5699	tags=75%, list=56%, signal=169%	NA
GOBP_REGULATION_OF_TRANSMEMBRANE_TRANSPORT	GOBP_REGULATION_OF_TRANSMEMBRANE_TRANSPORT		288	-0.108057	-2.09898	0	0.0418227	1	6616	tags=75%, list=65%, signal=208%	NA
GOMF_STEROID_DEHYDROGENASE_ACTIVITY	GOMF_STEROID_DEHYDROGENASE_ACTIVITY		11	-0.517325	-2.09894	0	0.0417075	1	1221	tags=64%, list=12%, signal=72%	NA
GOCC_EXOCYTIC_VESICLE	GOCC_EXOCYTIC_VESICLE		127	-0.157437	-2.09825	0.004	0.041723	1	5885	tags=73%, list=58%, signal=171%	NA
GOBP_LINOLEIC_ACID_METABOLIC_PROCESS	GOBP_LINOLEIC_ACID_METABOLIC_PROCESS		13	-0.477651	-2.09398	0.0019305	0.0427797	1	4551	tags=92%, list=45%, signal=166%	NA
GOMF_CATECHOLAMINE_BINDING	GOMF_CATECHOLAMINE_BINDING		9	-0.570306	-2.09315	0.00384615	0.0429202	1	3256	tags=89%, list=32%, signal=130%	NA
GOCC_EXTRINSIC_COMPONENT_OF_MEMBRANE	GOCC_EXTRINSIC_COMPONENT_OF_MEMBRANE		103	-0.17444	-2.08953	0.00394477	0.0437535	1	7153	tags=87%, list=70%, signal=289%	NA
GOBP_RENAL_SYSTEM_DEVELOPMENT	GOBP_RENAL_SYSTEM_DEVELOPMENT		152	-0.144487	-2.08947	0.00195312	0.0436298	1	4522	tags=59%, list=44%, signal=104%	NA
GOCC_CHOLINERGIC_SYNAPSE	GOCC_CHOLINERGIC_SYNAPSE		8	-0.606593	-2.08695	0.00408163	0.044238	1	4019	tags=100%, list=39%, signal=165%	NA
GOBP_DOPAMINE_TRANSPORT	GOBP_DOPAMINE_TRANSPORT		38	-0.28198	-2.08592	0	0.0444229	1	5994	tags=87%, list=59%, signal=210%	NA
GOBP_DIACYLGLYCEROL_BIOSYNTHETIC_PROCESS	GOBP_DIACYLGLYCEROL_BIOSYNTHETIC_PROCESS		8	-0.608322	-2.08102	0.0041841	0.0456692	1	176	tags=63%, list=2%, signal=64%	NA
GOBP_VASCULAR_PROCESS_IN_CIRCULATORY_SYSTEM	GOBP_VASCULAR_PROCESS_IN_CIRCULATORY_SYSTEM		123	-0.164208	-2.08064	0	0.0456515	1	6142	tags=76%, list=60%, signal=190%	NA
GOBP_POSITIVE_REGULATION_OF_ATP_DEPENDENT_ACTIVITY	GOBP_POSITIVE_REGULATION_OF_ATP_DEPENDENT_ACTIVITY		25	-0.34463	-2.07883	0.00196464	0.0460335	1	6287	tags=96%, list=62%, signal=250%	NA
GOBP_BIOMINERAL_TISSUE_DEVELOPMENT	GOBP_BIOMINERAL_TISSUE_DEVELOPMENT		91	-0.184928	-2.0766	0.00417537	0.0465339	1	5642	tags=74%, list=55%, signal=163%	NA
GOBP_POSITIVE_REGULATION_OF_CELL_PROJECTION_ORGANIZATION	GOBP_POSITIVE_REGULATION_OF_CELL_PROJECTION_ORGANIZATION		213	-0.124584	-2.07603	0.00610998	0.0465804	1	7473	tags=85%, list=73%, signal=313%	NA
GOBP_STRIATED_MUSCLE_CONTRACTION	GOBP_STRIATED_MUSCLE_CONTRACTION		75	-0.205102	-2.07253	0.004	0.0475717	1	6765	tags=87%, list=66%, signal=255%	NA
GOBP_REGULATION_OF_FATTY_ACID_METABOLIC_PROCESS	GOBP_REGULATION_OF_FATTY_ACID_METABOLIC_PROCESS		49	-0.25229	-2.06859	0.00198413	0.0486316	1	4518	tags=69%, list=44%, signal=124%	NA
GOBP_CELL_PROJECTION_ASSEMBLY	GOBP_CELL_PROJECTION_ASSEMBLY		214	-0.122988	-2.06825	0.00386847	0.0485883	1	7496	tags=86%, list=73%, signal=316%	NA
GOBP_DEFENSE_RESPONSE_TO_FUNGUS	GOBP_DEFENSE_RESPONSE_TO_FUNGUS		23	-0.367681	-2.06767	0.00403226	0.0486499	1	1581	tags=52%, list=15%, signal=62%	NA
GOBP_CILIUM_ORGANIZATION	GOBP_CILIUM_ORGANIZATION		139	-0.148271	-2.06618	0	0.0489655	1	5481	tags=68%, list=54%, signal=146%	NA
GOBP_REGULATION_OF_EXOCYTOSIS	GOBP_REGULATION_OF_EXOCYTOSIS		104	-0.170689	-2.06437	0.00205761	0.0493853	1	6713	tags=83%, list=66%, signal=239%	NA
GOBP_CYTOKINE_PRODUCTION	GOBP_CYTOKINE_PRODUCTION		400	-0.0912835	-2.06362	0.00399202	0.0494996	1	5941	tags=67%, list=58%, signal=154%	NA
GOBP_REGULATION_OF_LIPID_METABOLIC_PROCESS	GOBP_REGULATION_OF_LIPID_METABOLIC_PROCESS		183	-0.13193	-2.06302	0.00589391	0.0495356	1	7431	tags=86%, list=73%, signal=310%	NA
GOBP_POSITIVE_REGULATION_OF_WOUND_HEALING	GOBP_POSITIVE_REGULATION_OF_WOUND_HEALING		33	-0.299213	-2.06122	0	0.0500242	1	5614	tags=85%, list=55%, signal=188%	NA
GOCC_MYELIN_SHEATH	GOCC_MYELIN_SHEATH		106	-0.167921	-2.06108	0	0.0499168	1	5716	tags=73%, list=56%, signal=164%	NA
GOBP_REGULATED_EXOCYTOSIS	GOBP_REGULATED_EXOCYTOSIS		105	-0.168051	-2.0603	0.00195312	0.0499922	1	6368	tags=79%, list=62%, signal=208%	NA
GOBP_RESPONSE_TO_PURINE_CONTAINING_COMPOUND	GOBP_RESPONSE_TO_PURINE_CONTAINING_COMPOUND		45	-0.251063	-2.0593	0	0.0501479	1	5612	tags=80%, list=55%, signal=177%	NA
GOBP_COGNITION	GOBP_COGNITION		168	-0.135365	-2.05788	0.0040568	0.0504962	1	7083	tags=83%, list=69%, signal=266%	NA
GOMF_SODIUM_CHANNEL_ACTIVITY	GOMF_SODIUM_CHANNEL_ACTIVITY		20	-0.375002	-2.05669	0.0020202	0.0506905	1	5364	tags=90%, list=53%, signal=189%	NA
GOBP_REGULATION_OF_PEPTIDYL_THREONINE_PHOSPHORYLATION	GOBP_REGULATION_OF_PEPTIDYL_THREONINE_PHOSPHORYLATION		25	-0.340208	-2.05587	0.00767754	0.0508034	1	6332	tags=96%, list=62%, signal=252%	NA
GOMF_PASSIVE_TRANSMEMBRANE_TRANSPORTER_ACTIVITY	GOMF_PASSIVE_TRANSMEMBRANE_TRANSPORTER_ACTIVITY		222	-0.121834	-2.05307	0.0102041	0.0516372	1	7332	tags=84%, list=72%, signal=291%	NA
GOBP_MUSCLE_SYSTEM_PROCESS	GOBP_MUSCLE_SYSTEM_PROCESS		192	-0.129528	-2.0529	0.00200401	0.0515553	1	7046	tags=82%, list=69%, signal=259%	NA
GOMF_KINASE_REGULATOR_ACTIVITY	GOMF_KINASE_REGULATOR_ACTIVITY		122	-0.156772	-2.05168	0.00390625	0.0518155	1	4692	tags=61%, list=46%, signal=112%	NA
GOCC_CLATHRIN_COATED_VESICLE	GOCC_CLATHRIN_COATED_VESICLE		61	-0.219953	-2.05121	0.002	0.0518404	1	5296	tags=74%, list=52%, signal=153%	NA
GOCC_BASAL_PART_OF_CELL	GOCC_BASAL_PART_OF_CELL		139	-0.147377	-2.04932	0.00580271	0.05234	1	5490	tags=68%, list=54%, signal=146%	NA
GOMF_ATP_DEPENDENT_ACTIVITY	GOMF_ATP_DEPENDENT_ACTIVITY		210	-0.121559	-2.04836	0.00581395	0.0525287	1	6753	tags=78%, list=66%, signal=226%	NA
GOCC_COATED_VESICLE	GOCC_COATED_VESICLE		100	-0.174982	-2.04741	0.00598802	0.0526612	1	3232	tags=49%, list=32%, signal=71%	NA
GOMF_TRANSITION_METAL_ION_BINDING	GOMF_TRANSITION_METAL_ION_BINDING		427	-0.0867522	-2.0471	0	0.0526522	1	7419	tags=81%, list=73%, signal=285%	NA
GOBP_PROTEIN_TARGETING_TO_VACUOLE_INVOLVED_IN_AUTOPHAGY	GOBP_PROTEIN_TARGETING_TO_VACUOLE_INVOLVED_IN_AUTOPHAGY		6	-0.676786	-2.04699	0.00397614	0.0525265	1	1602	tags=83%, list=16%, signal=99%	NA
GOBP_REGULATION_OF_NEUROTRANSMITTER_RECEPTOR_ACTIVITY	GOBP_REGULATION_OF_NEUROTRANSMITTER_RECEPTOR_ACTIVITY		27	-0.333581	-2.04613	0.00393701	0.0526543	1	3030	tags=63%, list=30%, signal=89%	NA
GOMF_NEUROTRANSMITTER_RECEPTOR_ACTIVITY	GOMF_NEUROTRANSMITTER_RECEPTOR_ACTIVITY		56	-0.230611	-2.04326	0.00603622	0.05337	1	6223	tags=84%, list=61%, signal=214%	NA
GOBP_NEGATIVE_REGULATION_OF_INFLAMMATORY_RESPONSE	GOBP_NEGATIVE_REGULATION_OF_INFLAMMATORY_RESPONSE		86	-0.187321	-2.04307	0	0.0532935	1	6528	tags=83%, list=64%, signal=227%	NA
GOBP_REGULATION_OF_PROTEIN_DEPOLYMERIZATION	GOBP_REGULATION_OF_PROTEIN_DEPOLYMERIZATION		46	-0.255456	-2.04233	0.00808081	0.0533907	1	5612	tags=80%, list=55%, signal=178%	NA
GOBP_TRANSFORMING_GROWTH_FACTOR_BETA_RECEPTOR_SIGNALING_PATHWAY	GOBP_TRANSFORMING_GROWTH_FACTOR_BETA_RECEPTOR_SIGNALING_PATHWAY		88	-0.18224	-2.04171	0.00618557	0.0534717	1	5461	tags=72%, list=54%, signal=153%	NA
GOBP_NEGATIVE_REGULATION_OF_MITOTIC_CELL_CYCLE	GOBP_NEGATIVE_REGULATION_OF_MITOTIC_CELL_CYCLE		92	-0.183757	-2.03939	0.00399202	0.0540516	1	7790	tags=95%, list=76%, signal=396%	NA
GOMF_ENDOPEPTIDASE_ACTIVITY	GOMF_ENDOPEPTIDASE_ACTIVITY		175	-0.1305	-2.03722	0	0.0546989	1	5571	tags=67%, list=55%, signal=146%	NA
GOBP_REGULATION_OF_CELLULAR_COMPONENT_BIOGENESIS	GOBP_REGULATION_OF_CELLULAR_COMPONENT_BIOGENESIS		438	-0.0845893	-2.03449	0.00397614	0.0555354	1	6954	tags=76%, list=68%, signal=229%	NA
GOBP_CHEMOKINE_C_C_MOTIF_LIGAND_5_PRODUCTION	GOBP_CHEMOKINE_C_C_MOTIF_LIGAND_5_PRODUCTION		5	-0.725481	-2.03388	0.00404858	0.0555767	1	2805	tags=100%, list=27%, signal=138%	NA
GOBP_CRANIOFACIAL_SUTURE_MORPHOGENESIS	GOBP_CRANIOFACIAL_SUTURE_MORPHOGENESIS		9	-0.557943	-2.03353	0.00817996	0.0555677	1	3382	tags=89%, list=33%, signal=133%	NA
GOBP_AMINE_TRANSPORT	GOBP_AMINE_TRANSPORT		63	-0.218862	-2.03061	0.00601202	0.0565615	1	4259	tags=63%, list=42%, signal=108%	NA
GOBP_REGULATION_OF_INFLAMMASOME_MEDIATED_SIGNALING_PATHWAY	GOBP_REGULATION_OF_INFLAMMASOME_MEDIATED_SIGNALING_PATHWAY		16	-0.420005	-2.03057	0.00394477	0.0564365	1	3374	tags=75%, list=33%, signal=112%	NA
GOBP_POSITIVE_REGULATION_OF_SMAD_PROTEIN_SIGNAL_TRANSDUCTION	GOBP_POSITIVE_REGULATION_OF_SMAD_PROTEIN_SIGNAL_TRANSDUCTION		12	-0.482277	-2.02953	0.00817996	0.0567046	1	4438	tags=92%, list=44%, signal=162%	NA
GOBP_SIGNAL_TRANSDUCTION_IN_RESPONSE_TO_DNA_DAMAGE	GOBP_SIGNAL_TRANSDUCTION_IN_RESPONSE_TO_DNA_DAMAGE		75	-0.199845	-2.02871	0.00210526	0.0568503	1	4370	tags=63%, list=43%, signal=109%	NA
GOBP_REGULATION_OF_PEROXISOME_PROLIFERATOR_ACTIVATED_RECEPTOR_SIGNALING_PATHWAY	GOBP_REGULATION_OF_PEROXISOME_PROLIFERATOR_ACTIVATED_RECEPTOR_SIGNALING_PATHWAY		9	-0.554553	-2.02858	0.00389105	0.0567557	1	4550	tags=100%, list=45%, signal=180%	NA
GOBP_CHROMOSOME_CONDENSATION	GOBP_CHROMOSOME_CONDENSATION		21	-0.365881	-2.02831	0.00379507	0.0566992	1	3077	tags=67%, list=30%, signal=95%	NA
GOBP_BILE_ACID_AND_BILE_SALT_TRANSPORT	GOBP_BILE_ACID_AND_BILE_SALT_TRANSPORT		20	-0.384034	-2.02643	0.00398406	0.0572232	1	4762	tags=85%, list=47%, signal=159%	NA
GOBP_MULTICELLULAR_ORGANISMAL_LEVEL_CHEMICAL_HOMEOSTASIS	GOBP_MULTICELLULAR_ORGANISMAL_LEVEL_CHEMICAL_HOMEOSTASIS		36	-0.288987	-2.02637	0.0116732	0.0570876	1	6131	tags=89%, list=60%, signal=222%	NA
GOCC_MICROTUBULE_ORGANIZING_CENTER	GOCC_MICROTUBULE_ORGANIZING_CENTER		319	-0.0980079	-2.02463	0.00814664	0.0575829	1	7027	tags=78%, list=69%, signal=244%	NA
GOBP_POSITIVE_REGULATION_OF_CYSTEINE_TYPE_ENDOPEPTIDASE_ACTIVITY	GOBP_POSITIVE_REGULATION_OF_CYSTEINE_TYPE_ENDOPEPTIDASE_ACTIVITY		68	-0.205814	-2.02408	0.0101215	0.0576766	1	3166	tags=51%, list=31%, signal=74%	NA
GOBP_ACTIVATION_OF_INNATE_IMMUNE_RESPONSE	GOBP_ACTIVATION_OF_INNATE_IMMUNE_RESPONSE		128	-0.154556	-2.02402	0.00420168	0.0575372	1	4501	tags=59%, list=44%, signal=105%	NA
GOBP_PROTEIN_DEPOLYMERIZATION	GOBP_PROTEIN_DEPOLYMERIZATION		60	-0.217904	-2.02401	0.00579151	0.0573873	1	5612	tags=77%, list=55%, signal=169%	NA
GOBP_POSITIVE_REGULATION_OF_NEURON_PROJECTION_DEVELOPMENT	GOBP_POSITIVE_REGULATION_OF_NEURON_PROJECTION_DEVELOPMENT		114	-0.161625	-2.0239	0.00434783	0.0572784	1	6961	tags=84%, list=68%, signal=262%	NA
GOMF_GLYCOSPHINGOLIPID_BINDING	GOMF_GLYCOSPHINGOLIPID_BINDING		5	-0.740585	-2.02381	0.00211416	0.0571482	1	2651	tags=100%, list=26%, signal=135%	NA
GOMF_AMINOACYLTRANSFERASE_ACTIVITY	GOMF_AMINOACYLTRANSFERASE_ACTIVITY		192	-0.126209	-2.02145	0.00399202	0.0578543	1	6176	tags=73%, list=61%, signal=181%	NA
GOMF_HEAT_SHOCK_PROTEIN_BINDING	GOMF_HEAT_SHOCK_PROTEIN_BINDING		75	-0.200342	-2.0212	0.00193424	0.0577889	1	4773	tags=67%, list=47%, signal=124%	NA
GOBP_ERYTHROCYTE_DEVELOPMENT	GOBP_ERYTHROCYTE_DEVELOPMENT		26	-0.328123	-2.01947	0.004	0.0582825	1	6471	tags=96%, list=63%, signal=262%	NA
GOBP_RECEPTOR_MEDIATED_ENDOCYTOSIS	GOBP_RECEPTOR_MEDIATED_ENDOCYTOSIS		109	-0.162244	-2.01938	0.0059761	0.0581838	1	7348	tags=88%, list=72%, signal=312%	NA
GOBP_REGULATION_OF_PROTEIN_COMPLEX_STABILITY	GOBP_REGULATION_OF_PROTEIN_COMPLEX_STABILITY		7	-0.63152	-2.01735	0.0078125	0.0587549	1	2307	tags=86%, list=23%, signal=111%	NA
GOBP_POSITIVE_REGULATION_OF_RESPONSE_TO_WOUNDING	GOBP_POSITIVE_REGULATION_OF_RESPONSE_TO_WOUNDING		42	-0.266817	-2.0169	0.00594059	0.0587708	1	6277	tags=88%, list=62%, signal=228%	NA
GOBP_NEGATIVE_REGULATION_OF_VIRAL_PROCESS	GOBP_NEGATIVE_REGULATION_OF_VIRAL_PROCESS		42	-0.260234	-2.01592	0.00589391	0.0589945	1	6101	tags=86%, list=60%, signal=212%	NA
GOBP_ORGANIC_HYDROXY_COMPOUND_METABOLIC_PROCESS	GOBP_ORGANIC_HYDROXY_COMPOUND_METABOLIC_PROCESS		241	-0.113655	-2.01485	0.00390625	0.0592601	1	6488	tags=75%, list=64%, signal=200%	NA
GOBP_NEGATIVE_REGULATION_OF_TRANSCRIPTION_FROM_RNA_POLYMERASE_II_PROMOTER_IN_RESPONSE_TO_STRESS	GOBP_NEGATIVE_REGULATION_OF_TRANSCRIPTION_FROM_RNA_POLYMERASE_II_PROMOTER_IN_RESPONSE_TO_STRESS		7	-0.619258	-2.01251	0.00211416	0.059947	1	2432	tags=86%, list=24%, signal=112%	NA
GOBP_CHEMOKINE_PRODUCTION	GOBP_CHEMOKINE_PRODUCTION		51	-0.230337	-2.01102	0.00604839	0.0603369	1	7064	tags=92%, list=69%, signal=298%	NA
GOBP_REGULATION_OF_HORMONE_LEVELS	GOBP_REGULATION_OF_HORMONE_LEVELS		263	-0.107887	-2.00974	0.00764818	0.0606482	1	6182	tags=71%, list=61%, signal=176%	NA
GOCC_ACTIN_CYTOSKELETON	GOCC_ACTIN_CYTOSKELETON		187	-0.127893	-2.00972	0.00596422	0.0604993	1	7012	tags=81%, list=69%, signal=255%	NA
GOBP_STEM_CELL_DIFFERENTIATION	GOBP_STEM_CELL_DIFFERENTIATION		132	-0.149356	-2.00918	0.00207469	0.0605245	1	4525	tags=59%, list=44%, signal=105%	NA
GOBP_GROWTH	GOBP_GROWTH		474	-0.0831348	-2.00886	0.0041841	0.0604824	1	6488	tags=72%, list=64%, signal=187%	NA
GOBP_REGULATION_OF_BILE_ACID_METABOLIC_PROCESS	GOBP_REGULATION_OF_BILE_ACID_METABOLIC_PROCESS		8	-0.575088	-2.00877	0.00603622	0.0603666	1	3065	tags=88%, list=30%, signal=125%	NA
GOBP_CELLULAR_RESPONSE_TO_ORGANIC_CYCLIC_COMPOUND	GOBP_CELLULAR_RESPONSE_TO_ORGANIC_CYCLIC_COMPOUND		221	-0.116245	-2.00856	0.010142	0.0602901	1	5580	tags=66%, list=55%, signal=143%	NA
GOBP_POSITIVE_REGULATION_OF_NEUROGENESIS	GOBP_POSITIVE_REGULATION_OF_NEUROGENESIS		161	-0.136305	-2.00845	0.00635593	0.0601684	1	4525	tags=58%, list=44%, signal=102%	NA
GOBP_NEGATIVE_REGULATION_OF_COAGULATION	GOBP_NEGATIVE_REGULATION_OF_COAGULATION		26	-0.324022	-2.00823	0.00381679	0.0600928	1	4551	tags=77%, list=45%, signal=139%	NA
GOMF_G_PROTEIN_ACTIVITY	GOMF_G_PROTEIN_ACTIVITY		38	-0.273212	-2.00812	0.00403226	0.0599759	1	6620	tags=92%, list=65%, signal=261%	NA
GOMF_ATP_DEPENDENT_ACTIVITY_ACTING_ON_RNA	GOMF_ATP_DEPENDENT_ACTIVITY_ACTING_ON_RNA		28	-0.322819	-2.00686	0.0040404	0.0602588	1	5825	tags=89%, list=57%, signal=208%	NA
GOBP_REGULATION_OF_PROTEOLYSIS_INVOLVED_IN_PROTEIN_CATABOLIC_PROCESS	GOBP_REGULATION_OF_PROTEOLYSIS_INVOLVED_IN_PROTEIN_CATABOLIC_PROCESS		115	-0.158582	-2.00631	0.00215983	0.0603151	1	5764	tags=72%, list=57%, signal=164%	NA
GOBP_VESICLE_MEDIATED_TRANSPORT_IN_SYNAPSE	GOBP_VESICLE_MEDIATED_TRANSPORT_IN_SYNAPSE		116	-0.161718	-2.00569	0.00619835	0.06041	1	5757	tags=72%, list=56%, signal=164%	NA
GOBP_FATTY_ACID_BIOSYNTHETIC_PROCESS	GOBP_FATTY_ACID_BIOSYNTHETIC_PROCESS		55	-0.227921	-2.00052	0.00204499	0.0621129	1	4551	tags=67%, list=45%, signal=121%	NA
GOBP_FEAR_RESPONSE	GOBP_FEAR_RESPONSE		32	-0.296139	-2.00046	0.00207469	0.0619856	1	6553	tags=94%, list=64%, signal=261%	NA
GOBP_POSITIVE_REGULATION_OF_CELL_CYCLE	GOBP_POSITIVE_REGULATION_OF_CELL_CYCLE		152	-0.138331	-1.99944	0.0040568	0.0622617	1	6463	tags=77%, list=63%, signal=207%	NA
GOBP_POSITIVE_REGULATION_OF_CILIUM_ASSEMBLY	GOBP_POSITIVE_REGULATION_OF_CILIUM_ASSEMBLY		12	-0.473738	-1.99942	0.00749064	0.062114	1	4525	tags=92%, list=44%, signal=165%	NA
GOMF_PHOSPHOLIPID_SCRAMBLASE_ACTIVITY	GOMF_PHOSPHOLIPID_SCRAMBLASE_ACTIVITY		10	-0.509548	-1.99847	0.00404858	0.062347	1	2969	tags=80%, list=29%, signal=113%	NA
GOBP_PROTEIN_POLYMERIZATION	GOBP_PROTEIN_POLYMERIZATION		139	-0.147315	-1.99643	0.011583	0.0628924	1	6885	tags=82%, list=67%, signal=249%	NA
GOBP_REGULATION_OF_NEURON_PROJECTION_DEVELOPMENT	GOBP_REGULATION_OF_NEURON_PROJECTION_DEVELOPMENT		253	-0.10815	-1.99634	0.0056926	0.0627782	1	7473	tags=84%, list=73%, signal=306%	NA
GOBP_ORGANIC_ACID_TRANSPORT	GOBP_ORGANIC_ACID_TRANSPORT		179	-0.133134	-1.99631	0.0114068	0.0626374	1	7500	tags=87%, list=74%, signal=321%	NA
GOBP_REGULATION_OF_SYNAPTIC_PLASTICITY	GOBP_REGULATION_OF_SYNAPTIC_PLASTICITY		125	-0.154459	-1.99499	0.00399202	0.0629714	1	5871	tags=73%, list=58%, signal=169%	NA
GOMF_ORGANIC_ACID_BINDING	GOMF_ORGANIC_ACID_BINDING		117	-0.156887	-1.99319	0.00613497	0.0634697	1	6789	tags=82%, list=67%, signal=242%	NA
GOBP_NEGATIVE_REGULATION_OF_DEFENSE_RESPONSE	GOBP_NEGATIVE_REGULATION_OF_DEFENSE_RESPONSE		147	-0.144557	-1.99178	0.00998004	0.0638808	1	6528	tags=78%, list=64%, signal=214%	NA
GOBP_MICROTUBULE_BASED_MOVEMENT	GOBP_MICROTUBULE_BASED_MOVEMENT		147	-0.143754	-1.98967	0.0021097	0.0645051	1	4940	tags=63%, list=48%, signal=120%	NA
GOMF_ATPASE_COUPLED_TRANSMEMBRANE_TRANSPORTER_ACTIVITY	GOMF_ATPASE_COUPLED_TRANSMEMBRANE_TRANSPORTER_ACTIVITY		45	-0.258072	-1.98889	0.00617284	0.0646534	1	3954	tags=64%, list=39%, signal=105%	NA
GOMF_ACYLTRANSFERASE_ACTIVITY	GOMF_ACYLTRANSFERASE_ACTIVITY		277	-0.105885	-1.98877	0.00984252	0.0645773	1	7494	tags=84%, list=73%, signal=307%	NA
GOBP_REGULATION_OF_PROTEIN_CATABOLIC_PROCESS	GOBP_REGULATION_OF_PROTEIN_CATABOLIC_PROCESS		163	-0.136625	-1.98698	0.00368324	0.0651399	1	5764	tags=70%, list=57%, signal=158%	NA
GOBP_REGULATION_OF_TUBE_SIZE	GOBP_REGULATION_OF_TUBE_SIZE		101	-0.17198	-1.98657	0.00566038	0.0651863	1	6142	tags=77%, list=60%, signal=192%	NA
GOBP_REGULATION_OF_TRIGLYCERIDE_CATABOLIC_PROCESS	GOBP_REGULATION_OF_TRIGLYCERIDE_CATABOLIC_PROCESS		10	-0.515828	-1.98575	0.00575816	0.0653085	1	2905	tags=80%, list=28%, signal=112%	NA
GOMF_ATPASE_COUPLED_MONOATOMIC_CATION_TRANSMEMBRANE_TRANSPORTER_ACTIVITY	GOMF_ATPASE_COUPLED_MONOATOMIC_CATION_TRANSMEMBRANE_TRANSPORTER_ACTIVITY		25	-0.329292	-1.98538	0.00202429	0.0653407	1	5627	tags=88%, list=55%, signal=196%	NA
GOBP_HEAD_DEVELOPMENT	GOBP_HEAD_DEVELOPMENT		320	-0.0977877	-1.98483	0.0040568	0.0654095	1	7865	tags=87%, list=77%, signal=366%	NA
GOBP_RESPONSE_TO_EXTRACELLULAR_STIMULUS	GOBP_RESPONSE_TO_EXTRACELLULAR_STIMULUS		205	-0.120437	-1.98431	0.003861	0.0655105	1	7356	tags=84%, list=72%, signal=295%	NA
GOCC_VESICLE_MEMBRANE	GOCC_VESICLE_MEMBRANE		300	-0.0993593	-1.98418	0.00959693	0.0654007	1	6736	tags=76%, list=66%, signal=216%	NA
GOBP_POSITIVE_REGULATION_OF_PHOSPHOLIPID_METABOLIC_PROCESS	GOBP_POSITIVE_REGULATION_OF_PHOSPHOLIPID_METABOLIC_PROCESS		9	-0.542931	-1.98304	0.00603622	0.0657509	1	3535	tags=89%, list=35%, signal=136%	NA
GOBP_POSITIVE_REGULATION_OF_NF_KAPPAB_TRANSCRIPTION_FACTOR_ACTIVITY	GOBP_POSITIVE_REGULATION_OF_NF_KAPPAB_TRANSCRIPTION_FACTOR_ACTIVITY		69	-0.201563	-1.98194	0.010395	0.0660046	1	6090	tags=80%, list=60%, signal=196%	NA
GOMF_CYTOKINE_BINDING	GOMF_CYTOKINE_BINDING		68	-0.203668	-1.98167	0.0139165	0.0659596	1	5738	tags=76%, list=56%, signal=174%	NA
GOBP_MIRNA_TRANSCRIPTION	GOBP_MIRNA_TRANSCRIPTION		27	-0.318863	-1.98103	0.00206186	0.0660489	1	4691	tags=78%, list=46%, signal=144%	NA
GOMF_NUCLEOSIDE_TRIPHOSPHATASE_REGULATOR_ACTIVITY	GOMF_NUCLEOSIDE_TRIPHOSPHATASE_REGULATOR_ACTIVITY		161	-0.132641	-1.98057	0.0060241	0.066089	1	7413	tags=86%, list=73%, signal=309%	NA
GOBP_REGULATION_OF_SYSTEMIC_ARTERIAL_BLOOD_PRESSURE	GOBP_REGULATION_OF_SYSTEMIC_ARTERIAL_BLOOD_PRESSURE		71	-0.203406	-1.97989	0.0120968	0.0661971	1	5699	tags=76%, list=56%, signal=171%	NA
GOBP_NEGATIVE_REGULATION_OF_TRANSPORT	GOBP_NEGATIVE_REGULATION_OF_TRANSPORT		251	-0.106941	-1.97922	0.00416667	0.0663236	1	7431	tags=83%, list=73%, signal=299%	NA
GOMF_PRIMARY_ACTIVE_TRANSMEMBRANE_TRANSPORTER_ACTIVITY	GOMF_PRIMARY_ACTIVE_TRANSMEMBRANE_TRANSPORTER_ACTIVITY		55	-0.231921	-1.97838	0.00572519	0.0665731	1	3954	tags=62%, list=39%, signal=100%	NA
GOBP_TUBE_MORPHOGENESIS	GOBP_TUBE_MORPHOGENESIS		442	-0.0845529	-1.97744	0.00205761	0.066805	1	6215	tags=69%, list=61%, signal=169%	NA
GOBP_RESPONSE_TO_GROWTH_FACTOR	GOBP_RESPONSE_TO_GROWTH_FACTOR		299	-0.0982144	-1.97293	0.00417537	0.0685231	1	6466	tags=73%, list=63%, signal=193%	NA
GOCC_CELL_CELL_CONTACT_ZONE	GOCC_CELL_CELL_CONTACT_ZONE		45	-0.242768	-1.97284	0	0.0684155	1	6603	tags=89%, list=65%, signal=251%	NA
GOCC_AZUROPHIL_GRANULE	GOCC_AZUROPHIL_GRANULE		14	-0.436347	-1.97218	0.00609756	0.0685834	1	3571	tags=79%, list=35%, signal=121%	NA
GOBP_POSITIVE_REGULATION_OF_CATABOLIC_PROCESS	GOBP_POSITIVE_REGULATION_OF_CATABOLIC_PROCESS		247	-0.108501	-1.97194	0.00400802	0.0685273	1	7470	tags=84%, list=73%, signal=305%	NA
GOBP_NOREPINEPHRINE_TRANSPORT	GOBP_NOREPINEPHRINE_TRANSPORT		16	-0.402792	-1.9711	0.00385356	0.0687305	1	5462	tags=94%, list=54%, signal=201%	NA
GOMF_INTRAMOLECULAR_TRANSFERASE_ACTIVITY	GOMF_INTRAMOLECULAR_TRANSFERASE_ACTIVITY		16	-0.407787	-1.96967	0.0060241	0.06919	1	4136	tags=81%, list=41%, signal=136%	NA
GOBP_GLOMERULAR_MESANGIUM_DEVELOPMENT	GOBP_GLOMERULAR_MESANGIUM_DEVELOPMENT		8	-0.577149	-1.96951	0.0139165	0.0691011	1	3044	tags=88%, list=30%, signal=125%	NA
GOMF_ACTIN_MONOMER_BINDING	GOMF_ACTIN_MONOMER_BINDING		14	-0.43153	-1.96944	0.0111111	0.0689747	1	5806	tags=100%, list=57%, signal=232%	NA
GOBP_INTESTINAL_EPITHELIAL_CELL_DEVELOPMENT	GOBP_INTESTINAL_EPITHELIAL_CELL_DEVELOPMENT		6	-0.640706	-1.96844	0.00201613	0.0692381	1	3670	tags=100%, list=36%, signal=156%	NA
GOCC_POSTSYNAPSE	GOCC_POSTSYNAPSE		361	-0.0905885	-1.96775	0.00414938	0.069364	1	7050	tags=78%, list=69%, signal=243%	NA
GOBP_AEROBIC_RESPIRATION	GOBP_AEROBIC_RESPIRATION		80	-0.18873	-1.96705	0.0121212	0.0695049	1	4594	tags=64%, list=45%, signal=115%	NA
GOBP_REGULATION_OF_FATTY_ACID_BIOSYNTHETIC_PROCESS	GOBP_REGULATION_OF_FATTY_ACID_BIOSYNTHETIC_PROCESS		23	-0.340577	-1.967	0.0143443	0.0693661	1	4518	tags=78%, list=44%, signal=140%	NA
GOBP_CELL_MORPHOGENESIS	GOBP_CELL_MORPHOGENESIS		481	-0.0784077	-1.96404	0.00385356	0.0705487	1	5474	tags=61%, list=54%, signal=126%	NA
GOCC_NUCLEOID	GOCC_NUCLEOID		23	-0.341465	-1.96387	0.0117417	0.0704739	1	5396	tags=87%, list=53%, signal=184%	NA
GOBP_POSITIVE_REGULATION_OF_AUTOPHAGY_OF_MITOCHONDRION	GOBP_POSITIVE_REGULATION_OF_AUTOPHAGY_OF_MITOCHONDRION		7	-0.609714	-1.9625	0.0108696	0.0709112	1	1072	tags=71%, list=11%, signal=80%	NA
GOMF_ACTIN_BINDING	GOMF_ACTIN_BINDING		166	-0.130996	-1.96234	0.00806452	0.0708169	1	6921	tags=81%, list=68%, signal=247%	NA
GOBP_POSITIVE_REGULATION_OF_SMOOTH_MUSCLE_CELL_PROLIFERATION	GOBP_POSITIVE_REGULATION_OF_SMOOTH_MUSCLE_CELL_PROLIFERATION		50	-0.235118	-1.96176	0	0.0708911	1	4551	tags=68%, list=45%, signal=122%	NA
GOBP_NEGATIVE_REGULATION_OF_OSSIFICATION	GOBP_NEGATIVE_REGULATION_OF_OSSIFICATION		21	-0.355178	-1.96135	0.0135922	0.0709185	1	5129	tags=86%, list=50%, signal=172%	NA
GOBP_MITOTIC_CELL_CYCLE	GOBP_MITOTIC_CELL_CYCLE		375	-0.0879935	-1.96091	0.00550459	0.070998	1	7542	tags=82%, list=74%, signal=304%	NA
GOBP_SECOND_MESSENGER_MEDIATED_SIGNALING	GOBP_SECOND_MESSENGER_MEDIATED_SIGNALING		163	-0.131875	-1.96061	0.00613497	0.0709569	1	7564	tags=87%, list=74%, signal=332%	NA
GOMF_INTRAMOLECULAR_TRANSFERASE_ACTIVITY_PHOSPHOTRANSFERASES	GOMF_INTRAMOLECULAR_TRANSFERASE_ACTIVITY_PHOSPHOTRANSFERASES		7	-0.595056	-1.96058	0.00395257	0.0708208	1	4136	tags=100%, list=41%, signal=168%	NA
GOBP_BONE_MINERALIZATION	GOBP_BONE_MINERALIZATION		68	-0.198337	-1.96004	0.00202429	0.070879	1	5642	tags=75%, list=55%, signal=167%	NA
GOMF_CARD_DOMAIN_BINDING	GOMF_CARD_DOMAIN_BINDING		5	-0.695351	-1.95963	0.00398406	0.0709151	1	1072	tags=80%, list=11%, signal=89%	NA
GOCC_EXTERNAL_SIDE_OF_PLASMA_MEMBRANE	GOCC_EXTERNAL_SIDE_OF_PLASMA_MEMBRANE		193	-0.123243	-1.95724	0.00766283	0.0718128	1	5903	tags=70%, list=58%, signal=163%	NA
GOMF_HEPARIN_BINDING	GOMF_HEPARIN_BINDING		91	-0.177757	-1.95665	0.004	0.07189	1	6275	tags=79%, list=62%, signal=204%	NA
GOCC_PROTEIN_DNA_COMPLEX	GOCC_PROTEIN_DNA_COMPLEX		389	-0.0853899	-1.95647	0.00598802	0.0718266	1	6532	tags=72%, list=64%, signal=193%	NA
GOBP_RESPONSE_TO_FOOD	GOBP_RESPONSE_TO_FOOD		25	-0.328789	-1.95629	0.00814664	0.0717389	1	4408	tags=76%, list=43%, signal=134%	NA
GOBP_AXIS_ELONGATION	GOBP_AXIS_ELONGATION		11	-0.485538	-1.95597	0.00189394	0.0717396	1	4327	tags=91%, list=42%, signal=158%	NA
GOMF_RNA_BINDING	GOMF_RNA_BINDING		483	-0.0797932	-1.95475	0.0039604	0.0721576	1	7040	tags=77%, list=69%, signal=236%	NA
GOBP_LOCOMOTORY_BEHAVIOR	GOBP_LOCOMOTORY_BEHAVIOR		119	-0.154289	-1.95451	0.00785855	0.0721212	1	6932	tags=83%, list=68%, signal=257%	NA
GOMF_SODIUM_INDEPENDENT_ORGANIC_ANION_TRANSMEMBRANE_TRANSPORTER_ACTIVITY	GOMF_SODIUM_INDEPENDENT_ORGANIC_ANION_TRANSMEMBRANE_TRANSPORTER_ACTIVITY		9	-0.533752	-1.95206	0.00578035	0.0731111	1	4762	tags=100%, list=47%, signal=187%	NA
GOBP_REGULATION_OF_MITOTIC_CELL_CYCLE	GOBP_REGULATION_OF_MITOTIC_CELL_CYCLE		212	-0.118064	-1.95111	0.0040404	0.073397	1	7531	tags=85%, list=74%, signal=319%	NA
GOMF_L_ASCORBIC_ACID_BINDING	GOMF_L_ASCORBIC_ACID_BINDING		11	-0.486814	-1.9508	0.00212766	0.0733584	1	4314	tags=91%, list=42%, signal=157%	NA
GOBP_MICROTUBULE_BASED_PROCESS	GOBP_MICROTUBULE_BASED_PROCESS		371	-0.0885334	-1.95057	0.00623701	0.0733082	1	7407	tags=81%, list=73%, signal=285%	NA
GOBP_NEGATIVE_REGULATION_OF_CELL_DEVELOPMENT	GOBP_NEGATIVE_REGULATION_OF_CELL_DEVELOPMENT		151	-0.135652	-1.94933	0.00190114	0.0737713	1	6204	tags=74%, list=61%, signal=186%	NA
GOBP_REGULATION_OF_TRANSMEMBRANE_RECEPTOR_PROTEIN_SERINE_THREONINE_KINASE_SIGNALING_PATHWAY	GOBP_REGULATION_OF_TRANSMEMBRANE_RECEPTOR_PROTEIN_SERINE_THREONINE_KINASE_SIGNALING_PATHWAY		119	-0.149622	-1.94842	0.00389105	0.0740216	1	6379	tags=77%, list=63%, signal=204%	NA
GOBP_SODIUM_INDEPENDENT_ORGANIC_ANION_TRANSPORT	GOBP_SODIUM_INDEPENDENT_ORGANIC_ANION_TRANSPORT		9	-0.533752	-1.94565	0.003861	0.0751896	1	4762	tags=100%, list=47%, signal=187%	NA
GOBP_REGULATION_OF_GLIAL_CELL_DIFFERENTIATION	GOBP_REGULATION_OF_GLIAL_CELL_DIFFERENTIATION		47	-0.24063	-1.9451	0.0122449	0.0753515	1	4503	tags=68%, list=44%, signal=121%	NA
GOBP_PROTEIN_CONTAINING_COMPLEX_DISASSEMBLY	GOBP_PROTEIN_CONTAINING_COMPLEX_DISASSEMBLY		123	-0.150963	-1.94469	0.0117647	0.0753508	1	5612	tags=70%, list=55%, signal=154%	NA
GOBP_ORGANELLE_LOCALIZATION	GOBP_ORGANELLE_LOCALIZATION		249	-0.107139	-1.94355	0.00211416	0.075693	1	6268	tags=72%, list=61%, signal=182%	NA
GOCC_MIDBODY	GOCC_MIDBODY		96	-0.170575	-1.9433	0.00813008	0.0756559	1	7522	tags=91%, list=74%, signal=342%	NA
GOBP_RESPONSE_TO_SALT	GOBP_RESPONSE_TO_SALT		153	-0.136477	-1.94213	0.00728597	0.0759512	1	5297	tags=65%, list=52%, signal=134%	NA
GOMF_BIOACTIVE_LIPID_RECEPTOR_ACTIVITY	GOMF_BIOACTIVE_LIPID_RECEPTOR_ACTIVITY		7	-0.591987	-1.94195	0.00596422	0.0758548	1	2710	tags=86%, list=27%, signal=117%	NA
GOMF_HISTONE_METHYLTRANSFERASE_ACTIVITY	GOMF_HISTONE_METHYLTRANSFERASE_ACTIVITY		17	-0.393813	-1.94194	0.00440529	0.0757062	1	1991	tags=59%, list=20%, signal=73%	NA
GOBP_ENZYME_LINKED_RECEPTOR_PROTEIN_SIGNALING_PATHWAY	GOBP_ENZYME_LINKED_RECEPTOR_PROTEIN_SIGNALING_PATHWAY		454	-0.0819749	-1.94054	0.0020284	0.0762012	1	6482	tags=71%, list=64%, signal=187%	NA
GOBP_BLOOD_VESSEL_MORPHOGENESIS	GOBP_BLOOD_VESSEL_MORPHOGENESIS		316	-0.0970701	-1.93873	0.0138889	0.0768931	1	7241	tags=80%, list=71%, signal=268%	NA
GOBP_TEMPERATURE_HOMEOSTASIS	GOBP_TEMPERATURE_HOMEOSTASIS		87	-0.175745	-1.93841	0.0159046	0.0768775	1	7721	tags=93%, list=76%, signal=380%	NA
GOBP_RESPONSE_TO_TRANSFORMING_GROWTH_FACTOR_BETA	GOBP_RESPONSE_TO_TRANSFORMING_GROWTH_FACTOR_BETA		101	-0.169406	-1.93708	0.00849257	0.0773614	1	5461	tags=70%, list=54%, signal=150%	NA
GOBP_REGULATION_OF_NEURONAL_SYNAPTIC_PLASTICITY	GOBP_REGULATION_OF_NEURONAL_SYNAPTIC_PLASTICITY		38	-0.256998	-1.93645	0.00787402	0.0775365	1	5711	tags=82%, list=56%, signal=185%	NA
GOMF_SULFURIC_ESTER_HYDROLASE_ACTIVITY	GOMF_SULFURIC_ESTER_HYDROLASE_ACTIVITY		7	-0.596724	-1.93603	0.00813008	0.0775855	1	4119	tags=100%, list=40%, signal=168%	NA
GOBP_DNA_INTEGRITY_CHECKPOINT_SIGNALING	GOBP_DNA_INTEGRITY_CHECKPOINT_SIGNALING		48	-0.239502	-1.9357	0.00757576	0.0775827	1	4370	tags=67%, list=43%, signal=116%	NA
GOMF_UBIQUITIN_LIKE_PROTEIN_LIGASE_ACTIVITY	GOMF_UBIQUITIN_LIKE_PROTEIN_LIGASE_ACTIVITY		152	-0.134283	-1.93533	0.00398406	0.0776237	1	6101	tags=73%, list=60%, signal=179%	NA
GOBP_LOCALIZATION_WITHIN_MEMBRANE	GOBP_LOCALIZATION_WITHIN_MEMBRANE		338	-0.0932869	-1.93274	0.00396825	0.0787681	1	7290	tags=80%, list=71%, signal=273%	NA
GOBP_LIPID_LOCALIZATION	GOBP_LIPID_LOCALIZATION		220	-0.111924	-1.93255	0.00788955	0.0786884	1	6581	tags=75%, list=65%, signal=208%	NA
GOBP_EAR_DEVELOPMENT	GOBP_EAR_DEVELOPMENT		109	-0.155863	-1.93133	0.00948767	0.0791123	1	5915	tags=73%, list=58%, signal=173%	NA
GOMF_CATALYTIC_ACTIVITY_ACTING_ON_RNA	GOMF_CATALYTIC_ACTIVITY_ACTING_ON_RNA		181	-0.123493	-1.93126	0.00582524	0.0789949	1	6203	tags=73%, list=61%, signal=183%	NA
GOBP_STRIATED_MUSCLE_TISSUE_DEVELOPMENT	GOBP_STRIATED_MUSCLE_TISSUE_DEVELOPMENT		127	-0.147023	-1.93115	0.0103306	0.0788611	1	2777	tags=42%, list=27%, signal=57%	NA
GOBP_NEGATIVE_REGULATION_OF_CELL_CYCLE_PROCESS	GOBP_NEGATIVE_REGULATION_OF_CELL_CYCLE_PROCESS		123	-0.144721	-1.93056	0.0124224	0.0789897	1	6836	tags=81%, list=67%, signal=243%	NA
GOBP_REGULATION_OF_OXIDATIVE_PHOSPHORYLATION	GOBP_REGULATION_OF_OXIDATIVE_PHOSPHORYLATION		8	-0.557638	-1.93052	0.00795229	0.0788478	1	4518	tags=100%, list=44%, signal=179%	NA
GOBP_NEGATIVE_REGULATION_OF_GLIOGENESIS	GOBP_NEGATIVE_REGULATION_OF_GLIOGENESIS		31	-0.288825	-1.93008	0.00189753	0.0789191	1	3974	tags=68%, list=39%, signal=111%	NA
GOBP_NEGATIVE_REGULATION_OF_HEMOPOIESIS	GOBP_NEGATIVE_REGULATION_OF_HEMOPOIESIS		60	-0.213275	-1.92982	0.00813008	0.0788575	1	6169	tags=82%, list=60%, signal=205%	NA
GOBP_NEGATIVE_REGULATION_OF_FAT_CELL_DIFFERENTIATION	GOBP_NEGATIVE_REGULATION_OF_FAT_CELL_DIFFERENTIATION		24	-0.330439	-1.92945	0.00972763	0.0788467	1	5564	tags=88%, list=55%, signal=192%	NA
GOBP_C_TERMINAL_PROTEIN_LIPIDATION	GOBP_C_TERMINAL_PROTEIN_LIPIDATION		5	-0.695351	-1.92823	0.006	0.0792305	1	1072	tags=80%, list=11%, signal=89%	NA
GOBP_REGULATION_OF_ATP_DEPENDENT_ACTIVITY	GOBP_REGULATION_OF_ATP_DEPENDENT_ACTIVITY		35	-0.270428	-1.92733	0.00399202	0.0795331	1	6287	tags=89%, list=62%, signal=230%	NA
GOCC_COPII_COATED_ER_TO_GOLGI_TRANSPORT_VESICLE	GOCC_COPII_COATED_ER_TO_GOLGI_TRANSPORT_VESICLE		26	-0.317596	-1.92729	0.00197628	0.0793918	1	3047	tags=62%, list=30%, signal=88%	NA
GOMF_SEROTONIN_RECEPTOR_ACTIVITY	GOMF_SEROTONIN_RECEPTOR_ACTIVITY		16	-0.391206	-1.92699	0.0101626	0.0793465	1	5580	tags=94%, list=55%, signal=207%	NA
GOMF_NUCLEOBASE_CONTAINING_COMPOUND_KINASE_ACTIVITY	GOMF_NUCLEOBASE_CONTAINING_COMPOUND_KINASE_ACTIVITY		19	-0.37877	-1.92682	0.011583	0.0792845	1	3124	tags=68%, list=31%, signal=98%	NA
GOBP_REGULATION_OF_WOUND_HEALING	GOBP_REGULATION_OF_WOUND_HEALING		62	-0.205742	-1.92506	0.0077821	0.0799873	1	5648	tags=76%, list=55%, signal=169%	NA
GOMF_METAL_ION_TRANSMEMBRANE_TRANSPORTER_ACTIVITY	GOMF_METAL_ION_TRANSMEMBRANE_TRANSPORTER_ACTIVITY		183	-0.123305	-1.92471	0.00200401	0.0800308	1	6737	tags=78%, list=66%, signal=226%	NA
GOBP_VESICLE_TRANSPORT_ALONG_MICROTUBULE	GOBP_VESICLE_TRANSPORT_ALONG_MICROTUBULE		20	-0.361939	-1.92324	0.00384615	0.0805776	1	5497	tags=90%, list=54%, signal=195%	NA
GOBP_LEUKOCYTE_MEDIATED_IMMUNITY	GOBP_LEUKOCYTE_MEDIATED_IMMUNITY		193	-0.120286	-1.92321	0.00974659	0.0804276	1	6514	tags=76%, list=64%, signal=205%	NA
GOBP_EMBRYONIC_ORGAN_MORPHOGENESIS	GOBP_EMBRYONIC_ORGAN_MORPHOGENESIS		152	-0.136296	-1.92294	0.0142276	0.0804307	1	6215	tags=74%, list=61%, signal=187%	NA
GOBP_REGULATION_OF_RESPIRATORY_GASEOUS_EXCHANGE_BY_NERVOUS_SYSTEM_PROCESS	GOBP_REGULATION_OF_RESPIRATORY_GASEOUS_EXCHANGE_BY_NERVOUS_SYSTEM_PROCESS		8	-0.54909	-1.92278	0.0100806	0.080334	1	3330	tags=88%, list=33%, signal=130%	NA
GOBP_REGULATION_OF_PROTEASOMAL_UBIQUITIN_DEPENDENT_PROTEIN_CATABOLIC_PROCESS	GOBP_REGULATION_OF_PROTEASOMAL_UBIQUITIN_DEPENDENT_PROTEIN_CATABOLIC_PROCESS		70	-0.193526	-1.92227	0.00619835	0.0804248	1	5764	tags=76%, list=57%, signal=173%	NA
GOMF_SPHINGOLIPID_BINDING	GOMF_SPHINGOLIPID_BINDING		14	-0.418096	-1.91937	0.00195312	0.0816481	1	1571	tags=57%, list=15%, signal=67%	NA
GOBP_REGULATION_OF_CYSTEINE_TYPE_ENDOPEPTIDASE_ACTIVITY	GOBP_REGULATION_OF_CYSTEINE_TYPE_ENDOPEPTIDASE_ACTIVITY		112	-0.156402	-1.91928	0.010142	0.0815413	1	2886	tags=44%, list=28%, signal=60%	NA
GOMF_CELL_ADHESION_MOLECULE_BINDING	GOMF_CELL_ADHESION_MOLECULE_BINDING		133	-0.143219	-1.91919	0.00200803	0.0814187	1	5462	tags=68%, list=54%, signal=144%	NA
GOMF_LIGAND_GATED_MONOATOMIC_ION_CHANNEL_ACTIVITY_INVOLVED_IN_REGULATION_OF_PRESYNAPTIC_MEMBRANE_POTENTIAL	GOMF_LIGAND_GATED_MONOATOMIC_ION_CHANNEL_ACTIVITY_INVOLVED_IN_REGULATION_OF_PRESYNAPTIC_MEMBRANE_POTENTIAL		14	-0.41973	-1.91787	0.00607287	0.0818931	1	2283	tags=64%, list=22%, signal=83%	NA
GOBP_CAMKK_AMPK_SIGNALING_CASCADE	GOBP_CAMKK_AMPK_SIGNALING_CASCADE		5	-0.695351	-1.91657	0.00811359	0.0823848	1	1072	tags=80%, list=11%, signal=89%	NA
GOBP_MACROAUTOPHAGY	GOBP_MACROAUTOPHAGY		129	-0.145368	-1.91637	0.00809717	0.0823186	1	7868	tags=91%, list=77%, signal=395%	NA
GOBP_NEGATIVE_REGULATION_OF_NEURON_APOPTOTIC_PROCESS	GOBP_NEGATIVE_REGULATION_OF_NEURON_APOPTOTIC_PROCESS		116	-0.156443	-1.9163	0.0060241	0.0821951	1	7569	tags=90%, list=74%, signal=344%	NA
GOBP_MITOTIC_CELL_CYCLE_CHECKPOINT_SIGNALING	GOBP_MITOTIC_CELL_CYCLE_CHECKPOINT_SIGNALING		55	-0.220834	-1.91614	0.00793651	0.0821134	1	7405	tags=95%, list=73%, signal=343%	NA
GOBP_SUPEROXIDE_METABOLIC_PROCESS	GOBP_SUPEROXIDE_METABOLIC_PROCESS		33	-0.281054	-1.91567	0.00601202	0.0821376	1	6726	tags=94%, list=66%, signal=275%	NA
GOBP_CELLULAR_RESPIRATION	GOBP_CELLULAR_RESPIRATION		103	-0.163047	-1.91489	0.0141129	0.0823615	1	4594	tags=61%, list=45%, signal=110%	NA
GOMF_SERINE_TYPE_ENDOPEPTIDASE_INHIBITOR_ACTIVITY	GOMF_SERINE_TYPE_ENDOPEPTIDASE_INHIBITOR_ACTIVITY		56	-0.217943	-1.91415	0.00592885	0.0825381	1	6898	tags=89%, list=68%, signal=274%	NA
GOBP_NEGATIVE_REGULATION_OF_NERVOUS_SYSTEM_DEVELOPMENT	GOBP_NEGATIVE_REGULATION_OF_NERVOUS_SYSTEM_DEVELOPMENT		85	-0.175923	-1.91375	0.00610998	0.0825586	1	4702	tags=64%, list=46%, signal=117%	NA
GOCC_POSTSYNAPTIC_SPECIALIZATION	GOCC_POSTSYNAPTIC_SPECIALIZATION		193	-0.118639	-1.91308	0.0139165	0.0827288	1	7799	tags=88%, list=76%, signal=367%	NA
GOBP_PROTEIN_LOCALIZATION_TO_CHROMOSOME_CENTROMERIC_REGION	GOBP_PROTEIN_LOCALIZATION_TO_CHROMOSOME_CENTROMERIC_REGION		8	-0.543608	-1.912	0.0078125	0.0831002	1	4661	tags=100%, list=46%, signal=184%	NA
GOBP_POSITIVE_REGULATION_OF_LIPID_CATABOLIC_PROCESS	GOBP_POSITIVE_REGULATION_OF_LIPID_CATABOLIC_PROCESS		22	-0.345082	-1.91051	0.0117647	0.083586	1	4371	tags=77%, list=43%, signal=135%	NA
GOMF_ACETYLCHOLINE_RECEPTOR_ACTIVITY	GOMF_ACETYLCHOLINE_RECEPTOR_ACTIVITY		10	-0.483858	-1.91045	0.0202429	0.0834411	1	5271	tags=100%, list=52%, signal=207%	NA
GOBP_HORMONE_TRANSPORT	GOBP_HORMONE_TRANSPORT		182	-0.122545	-1.90988	0.0156556	0.0835928	1	6452	tags=75%, list=63%, signal=201%	NA
GOCC_NUCLEAR_BODY	GOCC_NUCLEAR_BODY		331	-0.0914952	-1.90933	0.00967118	0.0837233	1	7419	tags=82%, list=73%, signal=289%	NA
GOBP_APOPTOTIC_SIGNALING_PATHWAY	GOBP_APOPTOTIC_SIGNALING_PATHWAY		299	-0.0940157	-1.90731	0.00613497	0.0844791	1	5757	tags=66%, list=56%, signal=146%	NA
GOBP_CELL_CELL_ADHESION	GOBP_CELL_CELL_ADHESION		385	-0.086062	-1.90674	0.00631579	0.0846117	1	7423	tags=81%, list=73%, signal=286%	NA
GOBP_NEGATIVE_REGULATION_OF_CELL_CYCLE	GOBP_NEGATIVE_REGULATION_OF_CELL_CYCLE		166	-0.125322	-1.90654	0.00784314	0.084551	1	7531	tags=86%, list=74%, signal=324%	NA
GOBP_POSITIVE_REGULATION_OF_VASCULATURE_DEVELOPMENT	GOBP_POSITIVE_REGULATION_OF_VASCULATURE_DEVELOPMENT		88	-0.175393	-1.90605	0.004	0.0846496	1	5878	tags=75%, list=58%, signal=175%	NA
GOBP_NEGATIVE_REGULATION_OF_MAP_KINASE_ACTIVITY	GOBP_NEGATIVE_REGULATION_OF_MAP_KINASE_ACTIVITY		25	-0.317292	-1.90532	0.00980392	0.08489	1	4525	tags=76%, list=44%, signal=136%	NA
GOBP_CARBOHYDRATE_DERIVATIVE_BIOSYNTHETIC_PROCESS	GOBP_CARBOHYDRATE_DERIVATIVE_BIOSYNTHETIC_PROCESS		272	-0.100271	-1.90442	0.00823045	0.0851354	1	5081	tags=60%, list=50%, signal=115%	NA
GOBP_RESPONSE_TO_VIRUS	GOBP_RESPONSE_TO_VIRUS		163	-0.126297	-1.90392	0.00389864	0.0852216	1	6118	tags=72%, list=60%, signal=178%	NA
GOMF_PROMOTER_SPECIFIC_CHROMATIN_BINDING	GOMF_PROMOTER_SPECIFIC_CHROMATIN_BINDING		32	-0.287341	-1.90348	0.0113852	0.0853235	1	4411	tags=72%, list=43%, signal=126%	NA
GOBP_REGULATION_OF_LIPID_BIOSYNTHETIC_PROCESS	GOBP_REGULATION_OF_LIPID_BIOSYNTHETIC_PROCESS		96	-0.165971	-1.90316	0.00787402	0.0853065	1	7356	tags=89%, list=72%, signal=314%	NA
GOBP_PROTEIN_CATABOLIC_PROCESS	GOBP_PROTEIN_CATABOLIC_PROCESS		464	-0.0785953	-1.90276	0.016632	0.0853365	1	7568	tags=82%, list=74%, signal=302%	NA
GOBP_IMMUNE_RESPONSE_REGULATING_SIGNALING_PATHWAY	GOBP_IMMUNE_RESPONSE_REGULATING_SIGNALING_PATHWAY		184	-0.123429	-1.90252	0.00996016	0.0853118	1	6748	tags=78%, list=66%, signal=227%	NA
GOBP_POSITIVE_REGULATION_OF_G_PROTEIN_COUPLED_RECEPTOR_SIGNALING_PATHWAY	GOBP_POSITIVE_REGULATION_OF_G_PROTEIN_COUPLED_RECEPTOR_SIGNALING_PATHWAY		16	-0.391458	-1.90249	0.00824742	0.0851701	1	6215	tags=100%, list=61%, signal=256%	NA
GOBP_OLIGOSACCHARIDE_BIOSYNTHETIC_PROCESS	GOBP_OLIGOSACCHARIDE_BIOSYNTHETIC_PROCESS		7	-0.583158	-1.90161	0.010395	0.0854813	1	2800	tags=86%, list=27%, signal=118%	NA
GOBP_IN_UTERO_EMBRYONIC_DEVELOPMENT	GOBP_IN_UTERO_EMBRYONIC_DEVELOPMENT		232	-0.107916	-1.90155	0.00824742	0.0853502	1	6488	tags=74%, list=64%, signal=199%	NA
GOBP_CARDIOCYTE_DIFFERENTIATION	GOBP_CARDIOCYTE_DIFFERENTIATION		79	-0.184999	-1.90086	0.015444	0.0855331	1	2777	tags=46%, list=27%, signal=62%	NA
GOBP_APOPTOTIC_PROCESS_INVOLVED_IN_DEVELOPMENT	GOBP_APOPTOTIC_PROCESS_INVOLVED_IN_DEVELOPMENT		16	-0.389807	-1.90084	0.00769231	0.0853842	1	3044	tags=69%, list=30%, signal=98%	NA
GOBP_RETROGRADE_NEURONAL_DENSE_CORE_VESICLE_TRANSPORT	GOBP_RETROGRADE_NEURONAL_DENSE_CORE_VESICLE_TRANSPORT		5	-0.680071	-1.90083	0.0171306	0.0852281	1	3268	tags=100%, list=32%, signal=147%	NA
GOCC_CLATHRIN_COATED_VESICLE_MEMBRANE	GOCC_CLATHRIN_COATED_VESICLE_MEMBRANE		25	-0.314642	-1.90074	0.00383877	0.0851087	1	4960	tags=80%, list=49%, signal=155%	NA
GOBP_HEME_BIOSYNTHETIC_PROCESS	GOBP_HEME_BIOSYNTHETIC_PROCESS		11	-0.455732	-1.89919	0.00803213	0.0857257	1	2776	tags=73%, list=27%, signal=100%	NA
GOBP_ACTIN_POLYMERIZATION_OR_DEPOLYMERIZATION	GOBP_ACTIN_POLYMERIZATION_OR_DEPOLYMERIZATION		95	-0.164648	-1.89813	0.0153846	0.0861012	1	6820	tags=83%, list=67%, signal=249%	NA
GOBP_RNA_CATABOLIC_PROCESS	GOBP_RNA_CATABOLIC_PROCESS		126	-0.142717	-1.89795	0.0118343	0.0860143	1	6983	tags=83%, list=68%, signal=258%	NA
GOMF_TRANSCRIPTION_COREGULATOR_ACTIVITY	GOMF_TRANSCRIPTION_COREGULATOR_ACTIVITY		215	-0.11503	-1.89738	0.0132576	0.0861504	1	7108	tags=81%, list=70%, signal=261%	NA
GOBP_PROTEIN_REFOLDING	GOBP_PROTEIN_REFOLDING		16	-0.388905	-1.89687	0.006	0.0862267	1	6241	tags=100%, list=61%, signal=257%	NA
GOBP_MORPHOGENESIS_OF_AN_EPITHELIUM	GOBP_MORPHOGENESIS_OF_AN_EPITHELIUM		272	-0.0981654	-1.89317	0.00203666	0.0878536	1	6002	tags=68%, list=59%, signal=162%	NA
GOBP_MYELOID_CELL_DIFFERENTIATION	GOBP_MYELOID_CELL_DIFFERENTIATION		223	-0.110293	-1.89259	0.0100402	0.0880163	1	7043	tags=80%, list=69%, signal=252%	NA
GOCC_COP9_SIGNALOSOME	GOCC_COP9_SIGNALOSOME		15	-0.413581	-1.89221	0.0146138	0.088079	1	3269	tags=73%, list=32%, signal=108%	NA
GOBP_ARTERY_DEVELOPMENT	GOBP_ARTERY_DEVELOPMENT		56	-0.211638	-1.89034	0.00828157	0.0888284	1	5869	tags=79%, list=58%, signal=184%	NA
GOMF_PROTEIN_HETERODIMERIZATION_ACTIVITY	GOMF_PROTEIN_HETERODIMERIZATION_ACTIVITY		178	-0.121549	-1.89005	0.0104167	0.0887929	1	1247	tags=24%, list=12%, signal=27%	NA
GOBP_REGULATION_OF_RESPONSE_TO_BIOTIC_STIMULUS	GOBP_REGULATION_OF_RESPONSE_TO_BIOTIC_STIMULUS		254	-0.10288	-1.88941	0.015748	0.0889452	1	6528	tags=74%, list=64%, signal=200%	NA
GOBP_REGULATION_OF_VASCULATURE_DEVELOPMENT	GOBP_REGULATION_OF_VASCULATURE_DEVELOPMENT		146	-0.136691	-1.88887	0.00970874	0.0890309	1	6452	tags=77%, list=63%, signal=206%	NA
GOBP_ACTIN_FILAMENT_ORGANIZATION	GOBP_ACTIN_FILAMENT_ORGANIZATION		187	-0.119829	-1.88843	0.01417	0.0891217	1	6820	tags=79%, list=67%, signal=233%	NA
GOBP_MORPHOGENESIS_OF_AN_EPITHELIAL_FOLD	GOBP_MORPHOGENESIS_OF_AN_EPITHELIAL_FOLD		17	-0.37634	-1.88702	0.00572519	0.089695	1	2769	tags=65%, list=27%, signal=89%	NA
GOMF_PHOTORECEPTOR_ACTIVITY	GOMF_PHOTORECEPTOR_ACTIVITY		9	-0.507904	-1.88687	0.00424628	0.0896284	1	3892	tags=89%, list=38%, signal=144%	NA
GOBP_REGULATION_OF_POST_TRANSLATIONAL_PROTEIN_MODIFICATION	GOBP_REGULATION_OF_POST_TRANSLATIONAL_PROTEIN_MODIFICATION		126	-0.140696	-1.8857	0.0118343	0.0900457	1	7732	tags=90%, list=76%, signal=366%	NA
GOCC_INTERCALATED_DISC	GOCC_INTERCALATED_DISC		34	-0.272635	-1.88563	0.00811359	0.0899187	1	6230	tags=88%, list=61%, signal=226%	NA
GOBP_TRIGLYCERIDE_CATABOLIC_PROCESS	GOBP_TRIGLYCERIDE_CATABOLIC_PROCESS		16	-0.384898	-1.88508	0.0152672	0.0900313	1	3094	tags=69%, list=30%, signal=99%	NA
GOBP_AIM2_INFLAMMASOME_COMPLEX_ASSEMBLY	GOBP_AIM2_INFLAMMASOME_COMPLEX_ASSEMBLY		5	-0.696253	-1.88462	0.00814664	0.0901242	1	3103	tags=100%, list=30%, signal=144%	NA
GOMF_AMINE_BINDING	GOMF_AMINE_BINDING		12	-0.454412	-1.88375	0.0100806	0.0903637	1	5572	tags=100%, list=55%, signal=220%	NA
GOBP_ALCOHOL_METABOLIC_PROCESS	GOBP_ALCOHOL_METABOLIC_PROCESS		138	-0.136941	-1.8816	0.0182186	0.0914416	1	7863	tags=91%, list=77%, signal=390%	NA
GOBP_REGULATION_OF_PROTEIN_MODIFICATION_BY_SMALL_PROTEIN_CONJUGATION_OR_REMOVAL	GOBP_REGULATION_OF_PROTEIN_MODIFICATION_BY_SMALL_PROTEIN_CONJUGATION_OR_REMOVAL		111	-0.154509	-1.88084	0.00744879	0.0916507	1	7724	tags=91%, list=76%, signal=371%	NA
GOBP_PEPTIDYL_AMINO_ACID_MODIFICATION	GOBP_PEPTIDYL_AMINO_ACID_MODIFICATION		461	-0.077757	-1.8801	0.0060241	0.0918766	1	7431	tags=80%, list=73%, signal=282%	NA
GOBP_REGULATION_OF_GTPASE_ACTIVITY	GOBP_REGULATION_OF_GTPASE_ACTIVITY		137	-0.139579	-1.87932	0.0120482	0.0921013	1	7457	tags=87%, list=73%, signal=319%	NA
GOBP_CARDIAC_MUSCLE_CELL_DIFFERENTIATION	GOBP_CARDIAC_MUSCLE_CELL_DIFFERENTIATION		62	-0.203284	-1.87805	0.00954198	0.0926304	1	3534	tags=55%, list=35%, signal=83%	NA
GOBP_POSITIVE_REGULATION_OF_TRANSFERASE_ACTIVITY	GOBP_POSITIVE_REGULATION_OF_TRANSFERASE_ACTIVITY		244	-0.103202	-1.87777	0.0040404	0.0925964	1	7962	tags=88%, list=78%, signal=392%	NA
GOBP_POSITIVE_REGULATION_OF_MITOCHONDRION_ORGANIZATION	GOBP_POSITIVE_REGULATION_OF_MITOCHONDRION_ORGANIZATION		40	-0.245977	-1.87723	0.0157171	0.0927646	1	1327	tags=38%, list=13%, signal=43%	NA
GOBP_REGULATION_OF_PEPTIDYL_TYROSINE_PHOSPHORYLATION	GOBP_REGULATION_OF_PEPTIDYL_TYROSINE_PHOSPHORYLATION		123	-0.143379	-1.87691	0.011976	0.0927852	1	7513	tags=88%, list=74%, signal=329%	NA
GOBP_REGULATION_OF_AMPA_RECEPTOR_ACTIVITY	GOBP_REGULATION_OF_AMPA_RECEPTOR_ACTIVITY		12	-0.450551	-1.87644	0.0116505	0.0928254	1	2211	tags=67%, list=22%, signal=85%	NA
GOBP_MONOATOMIC_ION_TRANSMEMBRANE_TRANSPORT	GOBP_MONOATOMIC_ION_TRANSMEMBRANE_TRANSPORT		411	-0.0809036	-1.87617	0.00612245	0.0928065	1	6233	tags=69%, list=61%, signal=170%	NA
GOBP_REGULATION_OF_MITOTIC_CELL_CYCLE_PHASE_TRANSITION	GOBP_REGULATION_OF_MITOTIC_CELL_CYCLE_PHASE_TRANSITION		141	-0.136819	-1.87555	0.00409836	0.0929759	1	7451	tags=87%, list=73%, signal=317%	NA
GOCC_EXTRINSIC_COMPONENT_OF_CYTOPLASMIC_SIDE_OF_PLASMA_MEMBRANE	GOCC_EXTRINSIC_COMPONENT_OF_CYTOPLASMIC_SIDE_OF_PLASMA_MEMBRANE		41	-0.244407	-1.87554	0.019305	0.0928229	1	6226	tags=85%, list=61%, signal=218%	NA
GOBP_DEVELOPMENTAL_GROWTH	GOBP_DEVELOPMENTAL_GROWTH		353	-0.0866264	-1.87436	0.00808081	0.0932806	1	6488	tags=72%, list=64%, signal=191%	NA
GOMF_PEPTIDE_TRANSMEMBRANE_TRANSPORTER_ACTIVITY	GOMF_PEPTIDE_TRANSMEMBRANE_TRANSPORTER_ACTIVITY		8	-0.534288	-1.8734	0.0101626	0.0935961	1	4756	tags=100%, list=47%, signal=187%	NA
GOBP_POSITIVE_REGULATION_OF_CELLULAR_CATABOLIC_PROCESS	GOBP_POSITIVE_REGULATION_OF_CELLULAR_CATABOLIC_PROCESS		161	-0.126964	-1.8721	0.0135922	0.0941264	1	7470	tags=86%, list=73%, signal=315%	NA
GOBP_REGULATION_OF_DNA_METABOLIC_PROCESS	GOBP_REGULATION_OF_DNA_METABOLIC_PROCESS		215	-0.108643	-1.86985	0.00803213	0.0951528	1	6982	tags=79%, list=68%, signal=245%	NA
GOBP_LEUKOCYTE_DIFFERENTIATION	GOBP_LEUKOCYTE_DIFFERENTIATION		304	-0.0931908	-1.86684	0.00390625	0.0966732	1	7065	tags=78%, list=69%, signal=247%	NA
GOCC_EUCHROMATIN	GOCC_EUCHROMATIN		32	-0.276198	-1.8662	0.0160643	0.0968187	1	6437	tags=91%, list=63%, signal=245%	NA
GOBP_BILE_ACID_METABOLIC_PROCESS	GOBP_BILE_ACID_METABOLIC_PROCESS		23	-0.326676	-1.86543	0.00823045	0.0970487	1	5103	tags=83%, list=50%, signal=165%	NA
GOBP_COMPLEMENT_ACTIVATION	GOBP_COMPLEMENT_ACTIVATION		22	-0.335428	-1.86527	0.0104384	0.0969705	1	6324	tags=95%, list=62%, signal=251%	NA
GOBP_CERAMIDE_BIOSYNTHETIC_PROCESS	GOBP_CERAMIDE_BIOSYNTHETIC_PROCESS		33	-0.273437	-1.86502	0.0170576	0.0969522	1	3094	tags=58%, list=30%, signal=82%	NA
GOMF_KINASE_ACTIVATOR_ACTIVITY	GOMF_KINASE_ACTIVATOR_ACTIVITY		70	-0.195921	-1.86442	0.00796813	0.0971332	1	3991	tags=59%, list=39%, signal=96%	NA
GOBP_ERBB4_SIGNALING_PATHWAY	GOBP_ERBB4_SIGNALING_PATHWAY		6	-0.60922	-1.86386	0.00618557	0.0972891	1	3991	tags=100%, list=39%, signal=164%	NA
GOBP_REGULATION_OF_CELLULAR_RESPONSE_TO_STRESS	GOBP_REGULATION_OF_CELLULAR_RESPONSE_TO_STRESS		292	-0.0962706	-1.86229	0.0148423	0.0979981	1	6593	tags=74%, list=65%, signal=203%	NA
GOBP_REGULATION_OF_NOTCH_SIGNALING_PATHWAY	GOBP_REGULATION_OF_NOTCH_SIGNALING_PATHWAY		40	-0.245431	-1.86164	0.00813008	0.0981548	1	5923	tags=83%, list=58%, signal=196%	NA
GOBP_POSITIVE_REGULATION_OF_SIGNALING_RECEPTOR_ACTIVITY	GOBP_POSITIVE_REGULATION_OF_SIGNALING_RECEPTOR_ACTIVITY		19	-0.35783	-1.86138	0.0078125	0.0981085	1	4411	tags=79%, list=43%, signal=139%	NA
GOBP_REGULATION_OF_MAP_KINASE_ACTIVITY	GOBP_REGULATION_OF_MAP_KINASE_ACTIVITY		81	-0.175276	-1.85833	0.00595238	0.0997385	1	4776	tags=64%, list=47%, signal=120%	NA
GOBP_UDP_N_ACETYLGLUCOSAMINE_METABOLIC_PROCESS	GOBP_UDP_N_ACETYLGLUCOSAMINE_METABOLIC_PROCESS		6	-0.585385	-1.85819	0.00585938	0.099635	1	4234	tags=100%, list=42%, signal=171%	NA
GOBP_NEGATIVE_REGULATION_OF_CATABOLIC_PROCESS	GOBP_NEGATIVE_REGULATION_OF_CATABOLIC_PROCESS		146	-0.130438	-1.85761	0.0102041	0.0998161	1	6445	tags=76%, list=63%, signal=204%	NA
GOBP_MYELOID_LEUKOCYTE_ACTIVATION	GOBP_MYELOID_LEUKOCYTE_ACTIVATION		109	-0.15215	-1.857	0.00205761	0.100003	1	6514	tags=79%, list=64%, signal=216%	NA
GOMF_ORGANIC_HYDROXY_COMPOUND_TRANSMEMBRANE_TRANSPORTER_ACTIVITY	GOMF_ORGANIC_HYDROXY_COMPOUND_TRANSMEMBRANE_TRANSPORTER_ACTIVITY		27	-0.302019	-1.85664	0.00824742	0.100065	1	5618	tags=85%, list=55%, signal=189%	NA
GOBP_CELL_CYCLE_CHECKPOINT_SIGNALING	GOBP_CELL_CYCLE_CHECKPOINT_SIGNALING		74	-0.182768	-1.85634	0.011811	0.100092	1	7524	tags=92%, list=74%, signal=348%	NA
GOBP_MULTICELLULAR_ORGANISMAL_RESPONSE_TO_STRESS	GOBP_MULTICELLULAR_ORGANISMAL_RESPONSE_TO_STRESS		60	-0.208939	-1.85513	0.0149573	0.100683	1	6553	tags=85%, list=64%, signal=236%	NA
GOCC_CILIARY_MEMBRANE	GOCC_CILIARY_MEMBRANE		25	-0.305118	-1.8542	0.0114723	0.100978	1	5873	tags=88%, list=58%, signal=207%	NA
GOBP_REGULATION_OF_ESTABLISHMENT_OF_PROTEIN_LOCALIZATION	GOBP_REGULATION_OF_ESTABLISHMENT_OF_PROTEIN_LOCALIZATION		279	-0.0942646	-1.8524	0.01222	0.101804	1	6232	tags=70%, list=61%, signal=176%	NA
GOBP_DNA_REPAIR	GOBP_DNA_REPAIR		236	-0.103941	-1.85134	0.00869565	0.102234	1	7005	tags=79%, list=69%, signal=246%	NA
GOBP_REGULATION_OF_SYNAPTIC_TRANSMISSION_GABAERGIC	GOBP_REGULATION_OF_SYNAPTIC_TRANSMISSION_GABAERGIC		22	-0.324099	-1.8513	0.00795229	0.102083	1	6903	tags=100%, list=68%, signal=309%	NA
GOBP_ACROSOMAL_VESICLE_EXOCYTOSIS	GOBP_ACROSOMAL_VESICLE_EXOCYTOSIS		5	-0.665065	-1.85118	0.0156863	0.101971	1	3421	tags=100%, list=34%, signal=150%	NA
GOBP_INTRACELLULAR_PROTEIN_TRANSPORT	GOBP_INTRACELLULAR_PROTEIN_TRANSPORT		392	-0.0814808	-1.8501	0.00211416	0.102402	1	6280	tags=69%, list=62%, signal=174%	NA
GOBP_METANEPHRIC_NEPHRON_EPITHELIUM_DEVELOPMENT	GOBP_METANEPHRIC_NEPHRON_EPITHELIUM_DEVELOPMENT		10	-0.479433	-1.8496	0.0142857	0.102538	1	4296	tags=90%, list=42%, signal=155%	NA
GOBP_PROTEIN_MATURATION	GOBP_PROTEIN_MATURATION		248	-0.100902	-1.84901	0.0145228	0.102738	1	7429	tags=83%, list=73%, signal=297%	NA
GOMF_ENDOPEPTIDASE_ACTIVATOR_ACTIVITY	GOMF_ENDOPEPTIDASE_ACTIVATOR_ACTIVITY		10	-0.480718	-1.84848	0.0078125	0.102897	1	5303	tags=100%, list=52%, signal=208%	NA
GOBP_EYE_MORPHOGENESIS	GOBP_EYE_MORPHOGENESIS		90	-0.167394	-1.84847	0.0059761	0.102731	1	7036	tags=86%, list=69%, signal=273%	NA
GOBP_PLASMA_MEMBRANE_PHOSPHOLIPID_SCRAMBLING	GOBP_PLASMA_MEMBRANE_PHOSPHOLIPID_SCRAMBLING		7	-0.573419	-1.84762	0.00628931	0.103106	1	1442	tags=71%, list=14%, signal=83%	NA
GOCC_PLASMA_MEMBRANE_SIGNALING_RECEPTOR_COMPLEX	GOCC_PLASMA_MEMBRANE_SIGNALING_RECEPTOR_COMPLEX		76	-0.175657	-1.84619	0.00775194	0.103726	1	5739	tags=74%, list=56%, signal=167%	NA
GOBP_REGULATION_OF_G_PROTEIN_COUPLED_RECEPTOR_SIGNALING_PATHWAY	GOBP_REGULATION_OF_G_PROTEIN_COUPLED_RECEPTOR_SIGNALING_PATHWAY		48	-0.2311	-1.84585	0.0139165	0.10375	1	6368	tags=85%, list=62%, signal=226%	NA
GOBP_RESPONSE_TO_REACTIVE_OXYGEN_SPECIES	GOBP_RESPONSE_TO_REACTIVE_OXYGEN_SPECIES		90	-0.169495	-1.84582	0.0201207	0.103593	1	6108	tags=77%, list=60%, signal=189%	NA
GOBP_G_PROTEIN_COUPLED_RECEPTOR_SIGNALING_PATHWAY_COUPLED_TO_CYCLIC_NUCLEOTIDE_SECOND_MESSENGER	GOBP_G_PROTEIN_COUPLED_RECEPTOR_SIGNALING_PATHWAY_COUPLED_TO_CYCLIC_NUCLEOTIDE_SECOND_MESSENGER		23	-0.323387	-1.84563	0.00814664	0.103502	1	5580	tags=87%, list=55%, signal=192%	NA
GOBP_CELL_ACTIVATION_INVOLVED_IN_IMMUNE_RESPONSE	GOBP_CELL_ACTIVATION_INVOLVED_IN_IMMUNE_RESPONSE		139	-0.133131	-1.84536	0.0121704	0.103458	1	6514	tags=77%, list=64%, signal=210%	NA
GOCC_AXONEMAL_MICROTUBULE	GOCC_AXONEMAL_MICROTUBULE		12	-0.433973	-1.8453	0.0157791	0.103337	1	3230	tags=75%, list=32%, signal=110%	NA
GOBP_PLATELET_ACTIVATION	GOBP_PLATELET_ACTIVATION		48	-0.228055	-1.8447	0.00996016	0.103567	1	7249	tags=94%, list=71%, signal=322%	NA
GOBP_HEART_PROCESS	GOBP_HEART_PROCESS		114	-0.148389	-1.84445	0.0181452	0.103551	1	7184	tags=85%, list=70%, signal=284%	NA
GOBP_REGULATION_OF_ENDOPEPTIDASE_ACTIVITY	GOBP_REGULATION_OF_ENDOPEPTIDASE_ACTIVITY		161	-0.129381	-1.84416	0.00757576	0.103568	1	5735	tags=69%, list=56%, signal=155%	NA
GOMF_ACETYLCHOLINE_GATED_MONOATOMIC_CATION_SELECTIVE_CHANNEL_ACTIVITY	GOMF_ACETYLCHOLINE_GATED_MONOATOMIC_CATION_SELECTIVE_CHANNEL_ACTIVITY		9	-0.510891	-1.84341	0.0160966	0.103822	1	4995	tags=100%, list=49%, signal=196%	NA
GOBP_BIOLOGICAL_PROCESS_INVOLVED_IN_SYMBIOTIC_INTERACTION	GOBP_BIOLOGICAL_PROCESS_INVOLVED_IN_SYMBIOTIC_INTERACTION		117	-0.146307	-1.843	0.0150538	0.103868	1	6111	tags=74%, list=60%, signal=183%	NA
GOBP_NEGATIVE_REGULATION_OF_PEPTIDASE_ACTIVITY	GOBP_NEGATIVE_REGULATION_OF_PEPTIDASE_ACTIVITY		107	-0.156028	-1.84249	0.0135135	0.104021	1	6911	tags=83%, list=68%, signal=255%	NA
GOBP_REGULATION_OF_ACROSOME_REACTION	GOBP_REGULATION_OF_ACROSOME_REACTION		8	-0.527605	-1.84217	0.0127389	0.104024	1	3549	tags=88%, list=35%, signal=134%	NA
GOMF_SERINE_HYDROLASE_ACTIVITY	GOMF_SERINE_HYDROLASE_ACTIVITY		107	-0.149945	-1.84214	0.00378072	0.103871	1	4875	tags=63%, list=48%, signal=119%	NA
GOMF_PEPTIDASE_ACTIVATOR_ACTIVITY	GOMF_PEPTIDASE_ACTIVATOR_ACTIVITY		24	-0.31432	-1.84187	0.0174081	0.103866	1	5303	tags=83%, list=52%, signal=173%	NA
GOBP_ISOPRENOID_BIOSYNTHETIC_PROCESS	GOBP_ISOPRENOID_BIOSYNTHETIC_PROCESS		9	-0.499117	-1.84127	0.0105042	0.104033	1	5115	tags=100%, list=50%, signal=200%	NA
GOBP_PEROXISOME_PROLIFERATOR_ACTIVATED_RECEPTOR_SIGNALING_PATHWAY	GOBP_PEROXISOME_PROLIFERATOR_ACTIVATED_RECEPTOR_SIGNALING_PATHWAY		13	-0.424549	-1.84125	0.00984252	0.103881	1	5092	tags=92%, list=50%, signal=184%	NA
GOCC_PLASMA_MEMBRANE_BOUNDED_CELL_PROJECTION_CYTOPLASM	GOCC_PLASMA_MEMBRANE_BOUNDED_CELL_PROJECTION_CYTOPLASM		86	-0.174147	-1.8412	0.0134875	0.103759	1	3340	tags=50%, list=33%, signal=74%	NA
GOBP_POSITIVE_REGULATION_OF_RHO_PROTEIN_SIGNAL_TRANSDUCTION	GOBP_POSITIVE_REGULATION_OF_RHO_PROTEIN_SIGNAL_TRANSDUCTION		18	-0.363487	-1.84059	0.00626305	0.103977	1	3667	tags=72%, list=36%, signal=113%	NA
GOBP_POSITIVE_REGULATION_OF_LEUKOCYTE_TETHERING_OR_ROLLING	GOBP_POSITIVE_REGULATION_OF_LEUKOCYTE_TETHERING_OR_ROLLING		7	-0.561647	-1.83976	0.00408998	0.104271	1	1562	tags=71%, list=15%, signal=84%	NA
GOBP_VACUOLE_ORGANIZATION	GOBP_VACUOLE_ORGANIZATION		108	-0.149997	-1.83961	0.0137795	0.104173	1	7838	tags=92%, list=77%, signal=392%	NA
GOCC_ROUGH_ENDOPLASMIC_RETICULUM	GOCC_ROUGH_ENDOPLASMIC_RETICULUM		22	-0.333039	-1.83898	0.0216535	0.104439	1	6812	tags=100%, list=67%, signal=300%	NA
GOMF_ACETYLCHOLINE_RECEPTOR_INHIBITOR_ACTIVITY	GOMF_ACETYLCHOLINE_RECEPTOR_INHIBITOR_ACTIVITY		5	-0.656434	-1.83782	0.00860215	0.104949	1	3509	tags=100%, list=34%, signal=152%	NA
GOBP_SYNAPSE_ASSEMBLY	GOBP_SYNAPSE_ASSEMBLY		104	-0.1542	-1.83413	0.0140281	0.107145	1	7468	tags=88%, list=73%, signal=327%	NA
GOMF_G_PROTEIN_COUPLED_ADENOSINE_RECEPTOR_ACTIVITY	GOMF_G_PROTEIN_COUPLED_ADENOSINE_RECEPTOR_ACTIVITY		5	-0.655944	-1.83379	0.00627615	0.107198	1	3514	tags=100%, list=34%, signal=152%	NA
GOBP_POSITIVE_REGULATION_OF_INTERFERON_BETA_PRODUCTION	GOBP_POSITIVE_REGULATION_OF_INTERFERON_BETA_PRODUCTION		20	-0.336494	-1.83377	0.0178218	0.107034	1	5246	tags=85%, list=51%, signal=175%	NA
GOBP_DICARBOXYLIC_ACID_CATABOLIC_PROCESS	GOBP_DICARBOXYLIC_ACID_CATABOLIC_PROCESS		8	-0.517966	-1.83334	0.00571429	0.107114	1	1097	tags=63%, list=11%, signal=70%	NA
GOMF_ACTIVE_TRANSMEMBRANE_TRANSPORTER_ACTIVITY	GOMF_ACTIVE_TRANSMEMBRANE_TRANSPORTER_ACTIVITY		183	-0.117972	-1.83328	0.0161616	0.107004	1	6233	tags=73%, list=61%, signal=183%	NA
GOBP_RESPONSE_TO_CAMP	GOBP_RESPONSE_TO_CAMP		22	-0.331659	-1.833	0.0160643	0.106978	1	5435	tags=86%, list=53%, signal=184%	NA
MP_INCREASED_LYMPHOMA_INCIDENCE	MP_INCREASED_LYMPHOMA_INCIDENCE		57	-0.208409	-1.83271	0.019685	0.106959	1	7551	tags=95%, list=74%, signal=363%	NA
GOMF_SEROTONIN_BINDING	GOMF_SEROTONIN_BINDING		9	-0.485969	-1.83138	0.00980392	0.107606	1	5249	tags=100%, list=51%, signal=206%	NA
GOBP_CELLULAR_RESPONSE_TO_INORGANIC_SUBSTANCE	GOBP_CELLULAR_RESPONSE_TO_INORGANIC_SUBSTANCE		92	-0.164946	-1.83115	0.01	0.107583	1	7204	tags=87%, list=71%, signal=293%	NA
GOMF_VITAMIN_BINDING	GOMF_VITAMIN_BINDING		60	-0.203895	-1.83087	0.010395	0.107598	1	5074	tags=70%, list=50%, signal=138%	NA
GOBP_GLIAL_CELL_DERIVED_NEUROTROPHIC_FACTOR_RECEPTOR_SIGNALING_PATHWAY	GOBP_GLIAL_CELL_DERIVED_NEUROTROPHIC_FACTOR_RECEPTOR_SIGNALING_PATHWAY		5	-0.644468	-1.83066	0.00813008	0.107565	1	3631	tags=100%, list=36%, signal=155%	NA
GOMF_VOLTAGE_GATED_CHANNEL_ACTIVITY	GOMF_VOLTAGE_GATED_CHANNEL_ACTIVITY		78	-0.175515	-1.82967	0.0229645	0.108044	1	7379	tags=90%, list=72%, signal=322%	NA
GOBP_PURINE_NUCLEOSIDE_DIPHOSPHATE_METABOLIC_PROCESS	GOBP_PURINE_NUCLEOSIDE_DIPHOSPHATE_METABOLIC_PROCESS		6	-0.604316	-1.82954	0.0138067	0.107971	1	4041	tags=100%, list=40%, signal=166%	NA
GOBP_POSITIVE_REGULATION_OF_CELL_DIVISION	GOBP_POSITIVE_REGULATION_OF_CELL_DIVISION		37	-0.254326	-1.82895	0.0214425	0.108157	1	4860	tags=73%, list=48%, signal=139%	NA
GOBP_NEUTRAL_LIPID_CATABOLIC_PROCESS	GOBP_NEUTRAL_LIPID_CATABOLIC_PROCESS		18	-0.364104	-1.82822	0.0169492	0.10841	1	3094	tags=67%, list=30%, signal=96%	NA
GOCC_ACTIN_BASED_CELL_PROJECTION	GOCC_ACTIN_BASED_CELL_PROJECTION		88	-0.164414	-1.82748	0.00631579	0.108647	1	7496	tags=90%, list=73%, signal=336%	NA
GOBP_TRANSMEMBRANE_RECEPTOR_PROTEIN_SERINE_THREONINE_KINASE_SIGNALING_PATHWAY	GOBP_TRANSMEMBRANE_RECEPTOR_PROTEIN_SERINE_THREONINE_KINASE_SIGNALING_PATHWAY		163	-0.120652	-1.82676	0.0178571	0.108931	1	6425	tags=75%, list=63%, signal=199%	NA
GOMF_P_TYPE_POTASSIUM_TRANSMEMBRANE_TRANSPORTER_ACTIVITY	GOMF_P_TYPE_POTASSIUM_TRANSMEMBRANE_TRANSPORTER_ACTIVITY		9	-0.498452	-1.82644	0.0152964	0.108929	1	588	tags=56%, list=6%, signal=59%	NA
GOBP_SMAD_PROTEIN_SIGNAL_TRANSDUCTION	GOBP_SMAD_PROTEIN_SIGNAL_TRANSDUCTION		30	-0.283138	-1.82586	0.0235756	0.109108	1	5282	tags=80%, list=52%, signal=165%	NA
GOCC_INCLUSION_BODY	GOCC_INCLUSION_BODY		36	-0.260925	-1.82511	0.0255403	0.109337	1	3866	tags=64%, list=38%, signal=103%	NA
GOBP_REGULATION_OF_CELL_CYCLE_G2_M_PHASE_TRANSITION	GOBP_REGULATION_OF_CELL_CYCLE_G2_M_PHASE_TRANSITION		48	-0.225001	-1.82486	0.00594059	0.109323	1	7280	tags=94%, list=71%, signal=326%	NA
GOCC_NEUROMUSCULAR_JUNCTION	GOCC_NEUROMUSCULAR_JUNCTION		38	-0.251651	-1.82437	0.0210728	0.109473	1	4960	tags=74%, list=49%, signal=143%	NA
GOBP_SENSORY_PERCEPTION_OF_TASTE	GOBP_SENSORY_PERCEPTION_OF_TASTE		27	-0.287083	-1.82424	0.0251046	0.109364	1	1614	tags=44%, list=16%, signal=53%	NA
GOBP_NEGATIVE_REGULATION_OF_MITOCHONDRIAL_OUTER_MEMBRANE_PERMEABILIZATION_INVOLVED_IN_APOPTOTIC_SIGNALING_PATHWAY	GOBP_NEGATIVE_REGULATION_OF_MITOCHONDRIAL_OUTER_MEMBRANE_PERMEABILIZATION_INVOLVED_IN_APOPTOTIC_SIGNALING_PATHWAY		7	-0.557331	-1.82358	0.0232558	0.109603	1	1606	tags=71%, list=16%, signal=85%	NA
GOBP_FOREBRAIN_DEVELOPMENT	GOBP_FOREBRAIN_DEVELOPMENT		183	-0.113062	-1.82342	0.00829876	0.109516	1	7843	tags=88%, list=77%, signal=374%	NA
GOMF_CHONDROITIN_SULFATE_BINDING	GOMF_CHONDROITIN_SULFATE_BINDING		5	-0.664476	-1.82264	0.0141988	0.109806	1	3427	tags=100%, list=34%, signal=151%	NA
GOBP_CELLULAR_RESPONSE_TO_TOXIC_SUBSTANCE	GOBP_CELLULAR_RESPONSE_TO_TOXIC_SUBSTANCE		24	-0.304805	-1.82252	0.0077821	0.109704	1	7100	tags=100%, list=70%, signal=328%	NA
GOMF_ZINC_ION_BINDING	GOMF_ZINC_ION_BINDING		304	-0.0903277	-1.8217	0.0100806	0.110079	1	6892	tags=76%, list=68%, signal=228%	NA
GOMF_NUCLEOSIDE_DIPHOSPHATE_KINASE_ACTIVITY	GOMF_NUCLEOSIDE_DIPHOSPHATE_KINASE_ACTIVITY		13	-0.412839	-1.82069	0.00982318	0.110472	1	5996	tags=100%, list=59%, signal=242%	NA
GOBP_FATTY_ACID_HOMEOSTASIS	GOBP_FATTY_ACID_HOMEOSTASIS		6	-0.614713	-1.82069	0.00193424	0.110308	1	3935	tags=100%, list=39%, signal=163%	NA
GOBP_REGULATION_OF_WNT_SIGNALING_PATHWAY	GOBP_REGULATION_OF_WNT_SIGNALING_PATHWAY		150	-0.128019	-1.81848	0.0157791	0.11143	1	6059	tags=72%, list=59%, signal=175%	NA
GOBP_REGULATION_OF_STEM_CELL_DIFFERENTIATION	GOBP_REGULATION_OF_STEM_CELL_DIFFERENTIATION		44	-0.239365	-1.81836	0.023301	0.11135	1	4525	tags=68%, list=44%, signal=122%	NA
GOBP_CELLULAR_KETONE_METABOLIC_PROCESS	GOBP_CELLULAR_KETONE_METABOLIC_PROCESS		101	-0.156634	-1.81794	0.0185185	0.111456	1	4378	tags=58%, list=43%, signal=101%	NA
GOMF_CATALYTIC_ACTIVITY_ACTING_ON_A_NUCLEIC_ACID	GOMF_CATALYTIC_ACTIVITY_ACTING_ON_A_NUCLEIC_ACID		269	-0.0967875	-1.81764	0.0120724	0.11148	1	7155	tags=80%, list=70%, signal=259%	NA
GOBP_CELL_FATE_SPECIFICATION	GOBP_CELL_FATE_SPECIFICATION		62	-0.195262	-1.81714	0.0212766	0.111661	1	4438	tags=63%, list=44%, signal=111%	NA
GOBP_PROTEIN_PROCESSING	GOBP_PROTEIN_PROCESSING		129	-0.138631	-1.81712	0.0174419	0.111509	1	7066	tags=83%, list=69%, signal=266%	NA
GOBP_REGULATION_OF_NON_MOTILE_CILIUM_ASSEMBLY	GOBP_REGULATION_OF_NON_MOTILE_CILIUM_ASSEMBLY		5	-0.657003	-1.81654	0.00594059	0.111642	1	1463	tags=80%, list=14%, signal=93%	NA
GOBP_REGULATION_OF_CANONICAL_WNT_SIGNALING_PATHWAY	GOBP_REGULATION_OF_CANONICAL_WNT_SIGNALING_PATHWAY		122	-0.145583	-1.81582	0.0145228	0.111946	1	6059	tags=74%, list=59%, signal=180%	NA
GOBP_REGULATION_OF_NEURON_DIFFERENTIATION	GOBP_REGULATION_OF_NEURON_DIFFERENTIATION		108	-0.149548	-1.81502	0.0174081	0.11231	1	5859	tags=72%, list=57%, signal=168%	NA
GOBP_NEGATIVE_REGULATION_OF_NITRIC_OXIDE_METABOLIC_PROCESS	GOBP_NEGATIVE_REGULATION_OF_NITRIC_OXIDE_METABOLIC_PROCESS		8	-0.517389	-1.81492	0.0126316	0.112207	1	2378	tags=75%, list=23%, signal=98%	NA
GOBP_ADIPOSE_TISSUE_DEVELOPMENT	GOBP_ADIPOSE_TISSUE_DEVELOPMENT		25	-0.301671	-1.81404	0.012	0.112614	1	5092	tags=80%, list=50%, signal=159%	NA
GOMF_PHOSPHATIDYLINOSITOL_BINDING	GOMF_PHOSPHATIDYLINOSITOL_BINDING		117	-0.145024	-1.81381	0.00598802	0.112585	1	5688	tags=70%, list=56%, signal=157%	NA
GOBP_GLYCOPROTEIN_BIOSYNTHETIC_PROCESS	GOBP_GLYCOPROTEIN_BIOSYNTHETIC_PROCESS		111	-0.145625	-1.81353	0.011811	0.1126	1	3770	tags=51%, list=37%, signal=81%	NA
GOBP_REGULATION_OF_NCRNA_TRANSCRIPTION	GOBP_REGULATION_OF_NCRNA_TRANSCRIPTION		38	-0.251705	-1.81318	0.0134615	0.112632	1	4691	tags=71%, list=46%, signal=131%	NA
GOBP_TISSUE_HOMEOSTASIS	GOBP_TISSUE_HOMEOSTASIS		138	-0.133085	-1.81213	0.0118812	0.113114	1	6793	tags=80%, list=67%, signal=235%	NA
GOBP_PROTEIN_DNA_COMPLEX_ORGANIZATION	GOBP_PROTEIN_DNA_COMPLEX_ORGANIZATION		318	-0.086824	-1.81048	0.0143443	0.113981	1	6521	tags=72%, list=64%, signal=194%	NA
GOBP_REGULATION_OF_ACTIN_FILAMENT_BASED_PROCESS	GOBP_REGULATION_OF_ACTIN_FILAMENT_BASED_PROCESS		165	-0.121378	-1.80949	0.0205761	0.114431	1	6820	tags=79%, list=67%, signal=234%	NA
GOBP_FIBRINOLYSIS	GOBP_FIBRINOLYSIS		13	-0.417278	-1.80929	0.0207939	0.114352	1	2812	tags=69%, list=28%, signal=95%	NA
GOMF_HYDROLASE_ACTIVITY_ACTING_ON_ESTER_BONDS	GOMF_HYDROLASE_ACTIVITY_ACTING_ON_ESTER_BONDS		326	-0.0849518	-1.80925	0.0136452	0.114214	1	6453	tags=71%, list=63%, signal=188%	NA
GOCC_TRANSCRIPTION_REGULATOR_COMPLEX	GOCC_TRANSCRIPTION_REGULATOR_COMPLEX		254	-0.0984632	-1.80824	0.0164948	0.114665	1	7335	tags=81%, list=72%, signal=283%	NA
GOMF_GROWTH_FACTOR_BINDING	GOMF_GROWTH_FACTOR_BINDING		70	-0.18494	-1.80794	0.0239521	0.114682	1	7454	tags=91%, list=73%, signal=337%	NA
GOBP_NEGATIVE_REGULATION_OF_TRANSFERASE_ACTIVITY	GOBP_NEGATIVE_REGULATION_OF_TRANSFERASE_ACTIVITY		125	-0.139597	-1.80769	0.0266393	0.114648	1	6592	tags=78%, list=65%, signal=219%	NA
GOBP_GLYCOPROTEIN_CATABOLIC_PROCESS	GOBP_GLYCOPROTEIN_CATABOLIC_PROCESS		15	-0.384626	-1.80661	0.011811	0.115177	1	4244	tags=80%, list=42%, signal=137%	NA
GOBP_REGULATION_OF_PROTEIN_POLYMERIZATION	GOBP_REGULATION_OF_PROTEIN_POLYMERIZATION		95	-0.158217	-1.80625	0.0240175	0.115253	1	6885	tags=83%, list=67%, signal=253%	NA
GOBP_REGULATION_OF_GLIOGENESIS	GOBP_REGULATION_OF_GLIOGENESIS		73	-0.176371	-1.80514	0.01766	0.115781	1	4503	tags=62%, list=44%, signal=110%	NA
GOBP_RRNA_METABOLIC_PROCESS	GOBP_RRNA_METABOLIC_PROCESS		102	-0.154745	-1.80509	0.00773694	0.115646	1	6239	tags=76%, list=61%, signal=195%	NA
GOBP_PROSTANOID_METABOLIC_PROCESS	GOBP_PROSTANOID_METABOLIC_PROCESS		17	-0.362997	-1.80464	0.017341	0.115762	1	4105	tags=76%, list=40%, signal=128%	NA
GOBP_ORGANOPHOSPHATE_ESTER_TRANSPORT	GOBP_ORGANOPHOSPHATE_ESTER_TRANSPORT		49	-0.216445	-1.80415	0.012939	0.115917	1	6131	tags=82%, list=60%, signal=204%	NA
GOMF_G_PROTEIN_BETA_GAMMA_SUBUNIT_COMPLEX_BINDING	GOMF_G_PROTEIN_BETA_GAMMA_SUBUNIT_COMPLEX_BINDING		12	-0.4277	-1.80302	0.0254902	0.116486	1	4144	tags=83%, list=41%, signal=140%	NA
GOBP_REGULATION_OF_SMALL_MOLECULE_METABOLIC_PROCESS	GOBP_REGULATION_OF_SMALL_MOLECULE_METABOLIC_PROCESS		152	-0.12283	-1.80246	0.0164948	0.116697	1	7357	tags=84%, list=72%, signal=298%	NA
GOBP_DIACYLGLYCEROL_METABOLIC_PROCESS	GOBP_DIACYLGLYCEROL_METABOLIC_PROCESS		15	-0.382361	-1.80235	0.0190275	0.116571	1	3587	tags=73%, list=35%, signal=113%	NA
GOBP_NEGATIVE_REGULATION_OF_GROWTH	GOBP_NEGATIVE_REGULATION_OF_GROWTH		115	-0.146453	-1.8022	0.0146138	0.116495	1	5088	tags=64%, list=50%, signal=127%	NA
GOBP_SENSORY_PERCEPTION_OF_UMAMI_TASTE	GOBP_SENSORY_PERCEPTION_OF_UMAMI_TASTE		5	-0.642193	-1.80161	0.0178926	0.11675	1	1614	tags=80%, list=16%, signal=95%	NA
GOBP_ORGANELLE_FISSION	GOBP_ORGANELLE_FISSION		226	-0.103766	-1.80141	0.0168067	0.116714	1	7542	tags=84%, list=74%, signal=315%	NA
GOBP_RESPONSE_TO_PH	GOBP_RESPONSE_TO_PH		23	-0.318129	-1.80042	0.0120482	0.117181	1	5190	tags=83%, list=51%, signal=168%	NA
GOBP_RESPONSE_TO_FIBROBLAST_GROWTH_FACTOR	GOBP_RESPONSE_TO_FIBROBLAST_GROWTH_FACTOR		55	-0.204245	-1.80038	0.0179283	0.117046	1	6275	tags=82%, list=62%, signal=211%	NA
GOBP_HOMEOSTASIS_OF_NUMBER_OF_CELLS	GOBP_HOMEOSTASIS_OF_NUMBER_OF_CELLS		176	-0.115231	-1.79991	0.0103734	0.117178	1	5859	tags=69%, list=57%, signal=159%	NA
GOBP_MYELOID_CELL_HOMEOSTASIS	GOBP_MYELOID_CELL_HOMEOSTASIS		100	-0.15729	-1.79946	0.010101	0.11724	1	6471	tags=79%, list=63%, signal=214%	NA
GOCC_MICROTUBULE_ASSOCIATED_COMPLEX	GOCC_MICROTUBULE_ASSOCIATED_COMPLEX		47	-0.219362	-1.79932	0.0139721	0.117178	1	4936	tags=70%, list=48%, signal=135%	NA
GOBP_ORGANOPHOSPHATE_BIOSYNTHETIC_PROCESS	GOBP_ORGANOPHOSPHATE_BIOSYNTHETIC_PROCESS		237	-0.103341	-1.79923	0.0205761	0.117082	1	7838	tags=87%, list=77%, signal=367%	NA
GOCC_CATION_CHANNEL_COMPLEX	GOCC_CATION_CHANNEL_COMPLEX		75	-0.176349	-1.79864	0.0179283	0.117298	1	5424	tags=71%, list=53%, signal=150%	NA
GOBP_REGULATION_OF_DNA_BINDING_TRANSCRIPTION_FACTOR_ACTIVITY	GOBP_REGULATION_OF_DNA_BINDING_TRANSCRIPTION_FACTOR_ACTIVITY		197	-0.110563	-1.79841	0.0220884	0.117264	1	7180	tags=81%, list=70%, signal=269%	NA
GOBP_CELLULAR_RESPONSE_TO_CAMP	GOBP_CELLULAR_RESPONSE_TO_CAMP		14	-0.396423	-1.79814	0.0157171	0.117281	1	5435	tags=93%, list=53%, signal=198%	NA
GOBP_REGULATION_OF_CYTOSKELETON_ORGANIZATION	GOBP_REGULATION_OF_CYTOSKELETON_ORGANIZATION		211	-0.106246	-1.79783	0.0121951	0.117293	1	6820	tags=77%, list=67%, signal=228%	NA
GOBP_VESICLE_ORGANIZATION	GOBP_VESICLE_ORGANIZATION		151	-0.125284	-1.79637	0.0226415	0.118076	1	7862	tags=89%, list=77%, signal=384%	NA
GOBP_PHAGOCYTOSIS	GOBP_PHAGOCYTOSIS		118	-0.141458	-1.79507	0.0214008	0.118715	1	6528	tags=78%, list=64%, signal=214%	NA
GOMF_ARYLSULFATASE_ACTIVITY	GOMF_ARYLSULFATASE_ACTIVITY		5	-0.644468	-1.79278	0.00784314	0.119962	1	3631	tags=100%, list=36%, signal=155%	NA
GOMF_HORMONE_ACTIVITY	GOMF_HORMONE_ACTIVITY		69	-0.179544	-1.7915	0.00798403	0.120683	1	4539	tags=62%, list=44%, signal=112%	NA
GOBP_CELLULAR_RESPONSE_TO_COPPER_ION	GOBP_CELLULAR_RESPONSE_TO_COPPER_ION		10	-0.463517	-1.79074	0.0207469	0.121076	1	2418	tags=70%, list=24%, signal=92%	NA
GOCC_ADHERENS_JUNCTION	GOCC_ADHERENS_JUNCTION		64	-0.190853	-1.79069	0.0190114	0.120938	1	3645	tags=55%, list=36%, signal=85%	NA
GOBP_REGULATION_OF_UBIQUITIN_DEPENDENT_PROTEIN_CATABOLIC_PROCESS	GOBP_REGULATION_OF_UBIQUITIN_DEPENDENT_PROTEIN_CATABOLIC_PROCESS		85	-0.165849	-1.78952	0.0184049	0.121513	1	5764	tags=73%, list=57%, signal=166%	NA
GOBP_POSITIVE_REGULATION_OF_KINASE_ACTIVITY	GOBP_POSITIVE_REGULATION_OF_KINASE_ACTIVITY		200	-0.111778	-1.7889	0.0141129	0.121731	1	7962	tags=89%, list=78%, signal=398%	NA
GOBP_REGULATION_OF_CELL_MORPHOGENESIS	GOBP_REGULATION_OF_CELL_MORPHOGENESIS		112	-0.145691	-1.78889	0.0181452	0.121574	1	7457	tags=88%, list=73%, signal=322%	NA
GOBP_POSITIVE_REGULATION_OF_CELL_CYCLE_PROCESS	GOBP_POSITIVE_REGULATION_OF_CELL_CYCLE_PROCESS		115	-0.142047	-1.78836	0.00990099	0.121752	1	6463	tags=77%, list=63%, signal=209%	NA
GOBP_ENAMEL_MINERALIZATION	GOBP_ENAMEL_MINERALIZATION		8	-0.516126	-1.78818	0.0177866	0.121717	1	3666	tags=88%, list=36%, signal=136%	NA
GOBP_NEGATIVE_REGULATION_OF_POST_TRANSLATIONAL_PROTEIN_MODIFICATION	GOBP_NEGATIVE_REGULATION_OF_POST_TRANSLATIONAL_PROTEIN_MODIFICATION		50	-0.210799	-1.7874	0.0137255	0.122071	1	6226	tags=82%, list=61%, signal=209%	NA
GOBP_RESPONSE_TO_TEMPERATURE_STIMULUS	GOBP_RESPONSE_TO_TEMPERATURE_STIMULUS		86	-0.163739	-1.78707	0.0221774	0.122111	1	7241	tags=87%, list=71%, signal=298%	NA
GOBP_POSITIVE_REGULATION_OF_EPITHELIAL_CELL_PROLIFERATION_INVOLVED_IN_WOUND_HEALING	GOBP_POSITIVE_REGULATION_OF_EPITHELIAL_CELL_PROLIFERATION_INVOLVED_IN_WOUND_HEALING		5	-0.642781	-1.78662	0.0114504	0.122256	1	1608	tags=80%, list=16%, signal=95%	NA
GOBP_MITOTIC_CELL_CYCLE_PROCESS	GOBP_MITOTIC_CELL_CYCLE_PROCESS		310	-0.0898216	-1.78577	0.00813008	0.122628	1	7405	tags=81%, list=73%, signal=288%	NA
GOBP_REGULATION_OF_NEURAL_PRECURSOR_CELL_PROLIFERATION	GOBP_REGULATION_OF_NEURAL_PRECURSOR_CELL_PROLIFERATION		73	-0.174745	-1.78293	0.0143443	0.124418	1	7454	tags=90%, list=73%, signal=333%	NA
GOCC_CAVEOLA	GOCC_CAVEOLA		43	-0.227762	-1.78277	0.0243408	0.124357	1	6465	tags=86%, list=63%, signal=234%	NA
GOBP_ELECTRON_TRANSPORT_CHAIN	GOBP_ELECTRON_TRANSPORT_CHAIN		44	-0.224711	-1.78253	0.0211864	0.124351	1	4442	tags=66%, list=44%, signal=116%	NA
GOMF_GALACTOSYLTRANSFERASE_ACTIVITY	GOMF_GALACTOSYLTRANSFERASE_ACTIVITY		14	-0.393814	-1.78237	0.0262626	0.124308	1	2547	tags=64%, list=25%, signal=86%	NA
GOBP_ENERGY_DERIVATION_BY_OXIDATION_OF_ORGANIC_COMPOUNDS	GOBP_ENERGY_DERIVATION_BY_OXIDATION_OF_ORGANIC_COMPOUNDS		156	-0.122131	-1.78138	0.015444	0.12479	1	4594	tags=57%, list=45%, signal=102%	NA
GOBP_CELL_PROLIFERATION_INVOLVED_IN_KIDNEY_DEVELOPMENT	GOBP_CELL_PROLIFERATION_INVOLVED_IN_KIDNEY_DEVELOPMENT		9	-0.501766	-1.78038	0.0269231	0.125394	1	5088	tags=100%, list=50%, signal=199%	NA
GOCC_VESICLE_COAT	GOCC_VESICLE_COAT		29	-0.276977	-1.78019	0.0175781	0.125368	1	3867	tags=66%, list=38%, signal=105%	NA
GOBP_REGULATION_OF_CELLULAR_COMPONENT_SIZE	GOBP_REGULATION_OF_CELLULAR_COMPONENT_SIZE		191	-0.111722	-1.78016	0.0239044	0.125208	1	7428	tags=84%, list=73%, signal=302%	NA
GOCC_GLUTAMATERGIC_SYNAPSE	GOCC_GLUTAMATERGIC_SYNAPSE		301	-0.0892282	-1.77979	0.00601202	0.125261	1	7353	tags=81%, list=72%, signal=281%	NA
GOBP_REGULATION_OF_AEROBIC_RESPIRATION	GOBP_REGULATION_OF_AEROBIC_RESPIRATION		10	-0.457649	-1.77966	0.0153846	0.125181	1	4518	tags=90%, list=44%, signal=161%	NA
GOBP_REGULATION_OF_RESPONSE_TO_WOUNDING	GOBP_REGULATION_OF_RESPONSE_TO_WOUNDING		84	-0.168622	-1.77946	0.0152381	0.12513	1	6553	tags=81%, list=64%, signal=225%	NA
GOBP_CANONICAL_WNT_SIGNALING_PATHWAY	GOBP_CANONICAL_WNT_SIGNALING_PATHWAY		148	-0.124154	-1.77888	0.0138067	0.125334	1	6059	tags=72%, list=59%, signal=174%	NA
GOBP_ADAPTIVE_IMMUNE_RESPONSE	GOBP_ADAPTIVE_IMMUNE_RESPONSE		194	-0.110751	-1.77814	0.0138614	0.125726	1	7043	tags=80%, list=69%, signal=253%	NA
GOBP_ADENYLATE_CYCLASE_INHIBITING_G_PROTEIN_COUPLED_RECEPTOR_SIGNALING_PATHWAY	GOBP_ADENYLATE_CYCLASE_INHIBITING_G_PROTEIN_COUPLED_RECEPTOR_SIGNALING_PATHWAY		49	-0.218352	-1.77811	0.0192678	0.12558	1	6528	tags=86%, list=64%, signal=237%	NA
GOBP_POSITIVE_REGULATION_OF_CHEMOKINE_PRODUCTION	GOBP_POSITIVE_REGULATION_OF_CHEMOKINE_PRODUCTION		35	-0.251336	-1.77669	0.0272904	0.126358	1	7064	tags=94%, list=69%, signal=306%	NA
GOBP_EPITHELIAL_CELL_PROLIFERATION_INVOLVED_IN_PROSTATE_GLAND_DEVELOPMENT	GOBP_EPITHELIAL_CELL_PROLIFERATION_INVOLVED_IN_PROSTATE_GLAND_DEVELOPMENT		6	-0.579304	-1.77567	0.015873	0.126852	1	4296	tags=100%, list=42%, signal=173%	NA
GOCC_ACETYLCHOLINE_GATED_CHANNEL_COMPLEX	GOCC_ACETYLCHOLINE_GATED_CHANNEL_COMPLEX		8	-0.510841	-1.77544	0.0245399	0.126797	1	4995	tags=100%, list=49%, signal=196%	NA
GOBP_POSITIVE_REGULATION_OF_PROTEIN_POLYUBIQUITINATION	GOBP_POSITIVE_REGULATION_OF_PROTEIN_POLYUBIQUITINATION		10	-0.467236	-1.7751	0.012	0.12687	1	1360	tags=60%, list=13%, signal=69%	NA
GOBP_NEURON_FATE_DETERMINATION	GOBP_NEURON_FATE_DETERMINATION		5	-0.642585	-1.77458	0.0183299	0.127044	1	1610	tags=80%, list=16%, signal=95%	NA
GOBP_SERINE_PHOSPHORYLATION_OF_STAT_PROTEIN	GOBP_SERINE_PHOSPHORYLATION_OF_STAT_PROTEIN		16	-0.375865	-1.77405	0.0211864	0.127188	1	3186	tags=69%, list=31%, signal=100%	NA
GOBP_UBIQUITIN_DEPENDENT_ERAD_PATHWAY	GOBP_UBIQUITIN_DEPENDENT_ERAD_PATHWAY		43	-0.229003	-1.77358	0.013308	0.127387	1	5029	tags=72%, list=49%, signal=142%	NA
GOBP_REGULATION_OF_ENDOCYTOSIS	GOBP_REGULATION_OF_ENDOCYTOSIS		155	-0.123325	-1.77182	0.0146751	0.128474	1	6528	tags=76%, list=64%, signal=208%	NA
GOBP_LIPID_CATABOLIC_PROCESS	GOBP_LIPID_CATABOLIC_PROCESS		142	-0.126574	-1.77127	0.0181452	0.128711	1	4403	tags=56%, list=43%, signal=97%	NA
GOMF_TYPE_I_INTERFERON_RECEPTOR_BINDING	GOMF_TYPE_I_INTERFERON_RECEPTOR_BINDING		9	-0.483233	-1.76974	0.0195312	0.129639	1	3010	tags=78%, list=30%, signal=110%	NA
GOBP_REACTIVE_OXYGEN_SPECIES_METABOLIC_PROCESS	GOBP_REACTIVE_OXYGEN_SPECIES_METABOLIC_PROCESS		110	-0.146374	-1.76966	0.0142857	0.129528	1	6592	tags=79%, list=65%, signal=221%	NA
GOMF_ACETYLCHOLINE_RECEPTOR_BINDING	GOMF_ACETYLCHOLINE_RECEPTOR_BINDING		7	-0.541341	-1.76966	0.0236686	0.129357	1	1769	tags=71%, list=17%, signal=86%	NA
GOBP_RESPONSE_TO_PROTOZOAN	GOBP_RESPONSE_TO_PROTOZOAN		26	-0.292829	-1.76964	0.0172043	0.129193	1	3299	tags=62%, list=32%, signal=91%	NA
GOMF_RECEPTOR_SERINE_THREONINE_KINASE_BINDING	GOMF_RECEPTOR_SERINE_THREONINE_KINASE_BINDING		18	-0.34341	-1.76956	0.0204082	0.129075	1	2738	tags=61%, list=27%, signal=83%	NA
GOCC_CHROMOSOMAL_REGION	GOCC_CHROMOSOMAL_REGION		174	-0.112651	-1.76919	0.0238569	0.129182	1	982	tags=21%, list=10%, signal=23%	NA
GOBP_GLYCOSAMINOGLYCAN_CATABOLIC_PROCESS	GOBP_GLYCOSAMINOGLYCAN_CATABOLIC_PROCESS		20	-0.330704	-1.76891	0.012024	0.129168	1	5815	tags=90%, list=57%, signal=209%	NA
GOMF_CGMP_BINDING	GOMF_CGMP_BINDING		5	-0.639761	-1.76879	0.0266393	0.129088	1	3679	tags=100%, list=36%, signal=156%	NA
GOBP_DETOXIFICATION_OF_INORGANIC_COMPOUND	GOBP_DETOXIFICATION_OF_INORGANIC_COMPOUND		8	-0.517181	-1.76829	0.0120968	0.129282	1	1105	tags=63%, list=11%, signal=70%	NA
GOBP_ORGANELLE_TRANSPORT_ALONG_MICROTUBULE	GOBP_ORGANELLE_TRANSPORT_ALONG_MICROTUBULE		36	-0.248664	-1.76826	0.0196464	0.129137	1	4274	tags=67%, list=42%, signal=114%	NA
GOMF_EXOGENOUS_PROTEIN_BINDING	GOMF_EXOGENOUS_PROTEIN_BINDING		26	-0.293948	-1.76795	0.0178218	0.129181	1	4857	tags=77%, list=48%, signal=146%	NA
GOBP_MODULATION_BY_HOST_OF_VIRAL_PROCESS	GOBP_MODULATION_BY_HOST_OF_VIRAL_PROCESS		18	-0.350317	-1.76731	0.0191571	0.129445	1	6068	tags=94%, list=59%, signal=233%	NA
GOBP_GLOMERULAR_MESANGIAL_CELL_PROLIFERATION	GOBP_GLOMERULAR_MESANGIAL_CELL_PROLIFERATION		6	-0.570067	-1.76667	0.0218688	0.129681	1	2690	tags=83%, list=26%, signal=113%	NA
GOBP_REGULATION_OF_MONOATOMIC_ION_TRANSMEMBRANE_TRANSPORT	GOBP_REGULATION_OF_MONOATOMIC_ION_TRANSMEMBRANE_TRANSPORT		225	-0.100651	-1.76646	0.0201207	0.129624	1	6795	tags=76%, list=67%, signal=224%	NA
GOBP_ERK1_AND_ERK2_CASCADE	GOBP_ERK1_AND_ERK2_CASCADE		164	-0.118717	-1.76645	0.0264228	0.129465	1	7331	tags=84%, list=72%, signal=292%	NA
GOBP_INORGANIC_ION_TRANSMEMBRANE_TRANSPORT	GOBP_INORGANIC_ION_TRANSMEMBRANE_TRANSPORT		389	-0.0784462	-1.76572	0.032381	0.129808	1	6233	tags=69%, list=61%, signal=170%	NA
GOCC_SODIUM_CHANNEL_COMPLEX	GOCC_SODIUM_CHANNEL_COMPLEX		13	-0.413488	-1.76498	0.0226843	0.130115	1	4420	tags=85%, list=43%, signal=149%	NA
GOBP_NEURON_APOPTOTIC_PROCESS	GOBP_NEURON_APOPTOTIC_PROCESS		183	-0.112591	-1.76487	0.0232068	0.130024	1	7569	tags=85%, list=74%, signal=324%	NA
GOBP_DETECTION_OF_CHEMICAL_STIMULUS_INVOLVED_IN_SENSORY_PERCEPTION_OF_TASTE	GOBP_DETECTION_OF_CHEMICAL_STIMULUS_INVOLVED_IN_SENSORY_PERCEPTION_OF_TASTE		21	-0.318725	-1.76483	0.00998004	0.129871	1	1614	tags=48%, list=16%, signal=56%	NA
GOMF_PROTEASE_BINDING	GOMF_PROTEASE_BINDING		81	-0.165464	-1.76476	0.0156863	0.129752	1	7520	tags=90%, list=74%, signal=340%	NA
GOBP_G_PROTEIN_COUPLED_RECEPTOR_SIGNALING_PATHWAY_COUPLED_TO_CGMP_NUCLEOTIDE_SECOND_MESSENGER	GOBP_G_PROTEIN_COUPLED_RECEPTOR_SIGNALING_PATHWAY_COUPLED_TO_CGMP_NUCLEOTIDE_SECOND_MESSENGER		5	-0.642291	-1.76471	0.0204918	0.12961	1	1613	tags=80%, list=16%, signal=95%	NA
GOBP_REGULATION_OF_PROTEIN_CONTAINING_COMPLEX_DISASSEMBLY	GOBP_REGULATION_OF_PROTEIN_CONTAINING_COMPLEX_DISASSEMBLY		67	-0.182498	-1.76449	0.0228137	0.129617	1	5612	tags=73%, list=55%, signal=162%	NA
GOBP_RESPONSE_TO_INORGANIC_SUBSTANCE	GOBP_RESPONSE_TO_INORGANIC_SUBSTANCE		216	-0.10389	-1.76304	0.0246407	0.130473	1	6945	tags=78%, list=68%, signal=240%	NA
GOBP_ANIMAL_ORGAN_FORMATION	GOBP_ANIMAL_ORGAN_FORMATION		37	-0.243241	-1.76261	0.0342742	0.130615	1	7454	tags=97%, list=73%, signal=360%	NA
GOCC_DISTAL_AXON	GOCC_DISTAL_AXON		179	-0.116007	-1.76208	0.0225141	0.130843	1	5848	tags=69%, list=57%, signal=158%	NA
GOBP_APPENDAGE_DEVELOPMENT	GOBP_APPENDAGE_DEVELOPMENT		77	-0.170845	-1.7609	0.0246914	0.131493	1	7545	tags=91%, list=74%, signal=347%	NA
GOBP_DNA_BIOSYNTHETIC_PROCESS	GOBP_DNA_BIOSYNTHETIC_PROCESS		82	-0.168926	-1.7607	0.0257827	0.131444	1	6751	tags=83%, list=66%, signal=243%	NA
GOCC_VESICLE_LUMEN	GOCC_VESICLE_LUMEN		7	-0.543751	-1.76014	0.027451	0.131697	1	4659	tags=100%, list=46%, signal=184%	NA
GOBP_ENDOSOME_ORGANIZATION	GOBP_ENDOSOME_ORGANIZATION		30	-0.269869	-1.75976	0.0184805	0.131839	1	5757	tags=83%, list=56%, signal=191%	NA
GOBP_POSITIVE_REGULATION_OF_DNA_BINDING_TRANSCRIPTION_FACTOR_ACTIVITY	GOBP_POSITIVE_REGULATION_OF_DNA_BINDING_TRANSCRIPTION_FACTOR_ACTIVITY		121	-0.139208	-1.75887	0.0121457	0.132303	1	6101	tags=74%, list=60%, signal=181%	NA
GOBP_POST_EMBRYONIC_DEVELOPMENT	GOBP_POST_EMBRYONIC_DEVELOPMENT		57	-0.197692	-1.75818	0.0189873	0.132611	1	6228	tags=81%, list=61%, signal=206%	NA
GOBP_RESPONSE_TO_FATTY_ACID	GOBP_RESPONSE_TO_FATTY_ACID		15	-0.369429	-1.75767	0.0153551	0.132791	1	6439	tags=100%, list=63%, signal=271%	NA
GOBP_PRIMARY_ALCOHOL_METABOLIC_PROCESS	GOBP_PRIMARY_ALCOHOL_METABOLIC_PROCESS		27	-0.277188	-1.75723	0.0299401	0.132932	1	5115	tags=78%, list=50%, signal=156%	NA
GOBP_NEGATIVE_REGULATION_OF_NEURON_DIFFERENTIATION	GOBP_NEGATIVE_REGULATION_OF_NEURON_DIFFERENTIATION		40	-0.232425	-1.7554	0.0191571	0.134043	1	4525	tags=68%, list=44%, signal=121%	NA
GOBP_MRNA_CIS_SPLICING_VIA_SPLICEOSOME	GOBP_MRNA_CIS_SPLICING_VIA_SPLICEOSOME		12	-0.418548	-1.75524	0.0121457	0.133978	1	1687	tags=58%, list=17%, signal=70%	NA
GOBP_REGULATION_OF_HORMONE_BIOSYNTHETIC_PROCESS	GOBP_REGULATION_OF_HORMONE_BIOSYNTHETIC_PROCESS		16	-0.361868	-1.7547	0.0145228	0.134142	1	2691	tags=63%, list=26%, signal=85%	NA
GOCC_M_BAND	GOCC_M_BAND		11	-0.428718	-1.75469	0.0275591	0.133979	1	4906	tags=91%, list=48%, signal=175%	NA
GOCC_MICROTUBULE	GOCC_MICROTUBULE		188	-0.11371	-1.7545	0.0276134	0.133952	1	5645	tags=66%, list=55%, signal=146%	NA
GOBP_SEQUESTERING_OF_TRIGLYCERIDE	GOBP_SEQUESTERING_OF_TRIGLYCERIDE		8	-0.505445	-1.75396	0.0219561	0.134188	1	5050	tags=100%, list=50%, signal=198%	NA
GOBP_NEGATIVE_REGULATION_OF_HORMONE_SECRETION	GOBP_NEGATIVE_REGULATION_OF_HORMONE_SECRETION		55	-0.20324	-1.75355	0.0182556	0.134312	1	4245	tags=62%, list=42%, signal=105%	NA
GOMF_CYCLIC_NUCLEOTIDE_BINDING	GOMF_CYCLIC_NUCLEOTIDE_BINDING		14	-0.396324	-1.75272	0.025	0.134697	1	5436	tags=93%, list=53%, signal=199%	NA
GOCC_LAMININ_COMPLEX	GOCC_LAMININ_COMPLEX		6	-0.582246	-1.752	0.013834	0.134997	1	4266	tags=100%, list=42%, signal=172%	NA
GOCC_NUCLEAR_ENVELOPE	GOCC_NUCLEAR_ENVELOPE		183	-0.110403	-1.75047	0.0161943	0.135999	1	6922	tags=79%, list=68%, signal=240%	NA
GOBP_REGULATION_OF_POSTSYNAPTIC_NEUROTRANSMITTER_RECEPTOR_ACTIVITY	GOBP_REGULATION_OF_POSTSYNAPTIC_NEUROTRANSMITTER_RECEPTOR_ACTIVITY		9	-0.481271	-1.74931	0.0185185	0.136692	1	3030	tags=78%, list=30%, signal=111%	NA
GOMF_ALCOHOL_DEHYDROGENASE_NAD_P_PLUS_ACTIVITY	GOMF_ALCOHOL_DEHYDROGENASE_NAD_P_PLUS_ACTIVITY		8	-0.502796	-1.74852	0.0220884	0.13715	1	5077	tags=100%, list=50%, signal=199%	NA
GOBP_EXOCYTOSIS	GOBP_EXOCYTOSIS		163	-0.1168	-1.74745	0.0177515	0.137765	1	6714	tags=77%, list=66%, signal=223%	NA
GOBP_INTRACELLULAR_RECEPTOR_SIGNALING_PATHWAY	GOBP_INTRACELLULAR_RECEPTOR_SIGNALING_PATHWAY		134	-0.129267	-1.7453	0.0178571	0.139175	1	7302	tags=84%, list=72%, signal=293%	NA
GOBP_RESPONSE_TO_OXIDATIVE_STRESS	GOBP_RESPONSE_TO_OXIDATIVE_STRESS		166	-0.118015	-1.74473	0.0252632	0.139456	1	6744	tags=78%, list=66%, signal=226%	NA
GOBP_POSITIVE_REGULATION_OF_AXON_EXTENSION	GOBP_POSITIVE_REGULATION_OF_AXON_EXTENSION		29	-0.264051	-1.74201	0.0318725	0.141296	1	4702	tags=72%, list=46%, signal=134%	NA
GOMF_ARYLESTERASE_ACTIVITY	GOMF_ARYLESTERASE_ACTIVITY		5	-0.628188	-1.74155	0.0247934	0.141432	1	3797	tags=100%, list=37%, signal=159%	NA
GOBP_REGULATION_OF_ACTIN_FILAMENT_ORGANIZATION	GOBP_REGULATION_OF_ACTIN_FILAMENT_ORGANIZATION		122	-0.136447	-1.74111	0.0181818	0.141636	1	6820	tags=80%, list=67%, signal=239%	NA
GOMF_SNARE_BINDING	GOMF_SNARE_BINDING		43	-0.227421	-1.73986	0.0157791	0.142411	1	5994	tags=81%, list=59%, signal=197%	NA
GOBP_POSITIVE_REGULATION_OF_PROTEASOMAL_UBIQUITIN_DEPENDENT_PROTEIN_CATABOLIC_PROCESS	GOBP_POSITIVE_REGULATION_OF_PROTEASOMAL_UBIQUITIN_DEPENDENT_PROTEIN_CATABOLIC_PROCESS		46	-0.21865	-1.7398	0.03125	0.142274	1	5764	tags=78%, list=57%, signal=179%	NA
GOMF_BMP_RECEPTOR_BINDING	GOMF_BMP_RECEPTOR_BINDING		6	-0.569969	-1.73943	0.0199203	0.142352	1	2691	tags=83%, list=26%, signal=113%	NA
GOBP_IMMUNOGLOBULIN_PRODUCTION_INVOLVED_IN_IMMUNOGLOBULIN_MEDIATED_IMMUNE_RESPONSE	GOBP_IMMUNOGLOBULIN_PRODUCTION_INVOLVED_IN_IMMUNOGLOBULIN_MEDIATED_IMMUNE_RESPONSE		34	-0.253062	-1.73938	0.0167015	0.1422	1	6429	tags=88%, list=63%, signal=238%	NA
GOBP_TAXIS	GOBP_TAXIS		207	-0.104626	-1.73909	0.0153846	0.142223	1	7333	tags=82%, list=72%, signal=286%	NA
GOBP_REGULATION_OF_PEPTIDYL_SERINE_PHOSPHORYLATION	GOBP_REGULATION_OF_PEPTIDYL_SERINE_PHOSPHORYLATION		78	-0.169601	-1.73814	0.0184426	0.142807	1	7962	tags=95%, list=78%, signal=429%	NA
GOBP_ORGANIC_HYDROXY_COMPOUND_BIOSYNTHETIC_PROCESS	GOBP_ORGANIC_HYDROXY_COMPOUND_BIOSYNTHETIC_PROCESS		108	-0.142909	-1.73762	0.0140845	0.143032	1	6965	tags=82%, list=68%, signal=257%	NA
GOBP_REGULATION_OF_MUCUS_SECRETION	GOBP_REGULATION_OF_MUCUS_SECRETION		8	-0.493966	-1.73598	0.0163265	0.144076	1	5167	tags=100%, list=51%, signal=202%	NA
GOBP_POSITIVE_REGULATION_OF_ADENYLATE_CYCLASE_ACTIVITY	GOBP_POSITIVE_REGULATION_OF_ADENYLATE_CYCLASE_ACTIVITY		19	-0.332165	-1.73591	0.0238569	0.143958	1	6283	tags=95%, list=62%, signal=246%	NA
GOBP_HEME_METABOLIC_PROCESS	GOBP_HEME_METABOLIC_PROCESS		13	-0.397353	-1.73587	0.0127119	0.143823	1	3015	tags=69%, list=30%, signal=98%	NA
GOBP_ADRENAL_GLAND_DEVELOPMENT	GOBP_ADRENAL_GLAND_DEVELOPMENT		14	-0.386473	-1.7356	0.0136986	0.143876	1	6265	tags=100%, list=61%, signal=259%	NA
GOCC_TERMINAL_BOUTON	GOCC_TERMINAL_BOUTON		42	-0.23016	-1.73502	0.0181452	0.14415	1	5435	tags=76%, list=53%, signal=162%	NA
GOBP_NUCLEOTIDE_TRANSPORT	GOBP_NUCLEOTIDE_TRANSPORT		12	-0.406492	-1.73498	0.0323887	0.144011	1	3510	tags=75%, list=34%, signal=114%	NA
GOMF_OXIDOREDUCTASE_ACTIVITY_ACTING_ON_SINGLE_DONORS_WITH_INCORPORATION_OF_MOLECULAR_OXYGEN	GOMF_OXIDOREDUCTASE_ACTIVITY_ACTING_ON_SINGLE_DONORS_WITH_INCORPORATION_OF_MOLECULAR_OXYGEN		14	-0.390007	-1.73465	0.0191083	0.144146	1	6229	tags=100%, list=61%, signal=256%	NA
GOBP_NEUROBLAST_PROLIFERATION	GOBP_NEUROBLAST_PROLIFERATION		54	-0.201879	-1.73437	0.0238095	0.144204	1	7209	tags=91%, list=71%, signal=308%	NA
GOBP_REGULATION_OF_FIBROBLAST_PROLIFERATION	GOBP_REGULATION_OF_FIBROBLAST_PROLIFERATION		51	-0.208442	-1.73425	0.0144033	0.144099	1	4886	tags=69%, list=48%, signal=131%	NA
GOBP_SENSORY_PERCEPTION_OF_MECHANICAL_STIMULUS	GOBP_SENSORY_PERCEPTION_OF_MECHANICAL_STIMULUS		87	-0.159158	-1.73267	0.0173745	0.145173	1	7537	tags=90%, list=74%, signal=340%	NA
GOBP_ORGANIC_ACID_CATABOLIC_PROCESS	GOBP_ORGANIC_ACID_CATABOLIC_PROCESS		110	-0.143289	-1.73221	0.027451	0.145324	1	2450	tags=38%, list=24%, signal=50%	NA
GOBP_SEROTONIN_RECEPTOR_SIGNALING_PATHWAY	GOBP_SEROTONIN_RECEPTOR_SIGNALING_PATHWAY		10	-0.453537	-1.73198	0.0238095	0.145301	1	5580	tags=100%, list=55%, signal=221%	NA
GOBP_INTERFERON_BETA_PRODUCTION	GOBP_INTERFERON_BETA_PRODUCTION		29	-0.279733	-1.73047	0.0267686	0.146368	1	5246	tags=79%, list=51%, signal=163%	NA
GOMF_SCAFFOLD_PROTEIN_BINDING	GOMF_SCAFFOLD_PROTEIN_BINDING		31	-0.264497	-1.72994	0.0214844	0.146621	1	7183	tags=97%, list=70%, signal=326%	NA
GOBP_VESICLE_CYTOSKELETAL_TRAFFICKING	GOBP_VESICLE_CYTOSKELETAL_TRAFFICKING		26	-0.287825	-1.72901	0.0379242	0.147142	1	5704	tags=85%, list=56%, signal=191%	NA
GOBP_SMALL_MOLECULE_CATABOLIC_PROCESS	GOBP_SMALL_MOLECULE_CATABOLIC_PROCESS		150	-0.123135	-1.72788	0.0141414	0.147906	1	5224	tags=63%, list=51%, signal=128%	NA
GOBP_REGULATION_OF_CILIUM_ASSEMBLY	GOBP_REGULATION_OF_CILIUM_ASSEMBLY		27	-0.277108	-1.72748	0.0203666	0.148022	1	4738	tags=74%, list=46%, signal=138%	NA
GOBP_REGULATION_OF_CELLULAR_RESPONSE_TO_TRANSFORMING_GROWTH_FACTOR_BETA_STIMULUS	GOBP_REGULATION_OF_CELLULAR_RESPONSE_TO_TRANSFORMING_GROWTH_FACTOR_BETA_STIMULUS		64	-0.184667	-1.72696	0.0181818	0.148223	1	5461	tags=72%, list=54%, signal=154%	NA
GOMF_GABA_RECEPTOR_BINDING	GOMF_GABA_RECEPTOR_BINDING		12	-0.408341	-1.72662	0.0316206	0.148314	1	1791	tags=58%, list=18%, signal=71%	NA
GOBP_OLEFINIC_COMPOUND_METABOLIC_PROCESS	GOBP_OLEFINIC_COMPOUND_METABOLIC_PROCESS		51	-0.205587	-1.72547	0.0248447	0.149109	1	5115	tags=71%, list=50%, signal=141%	NA
GOBP_REGULATION_OF_BONE_MINERALIZATION	GOBP_REGULATION_OF_BONE_MINERALIZATION		44	-0.218052	-1.72511	0.0270793	0.14922	1	5437	tags=75%, list=53%, signal=160%	NA
GOBP_POSITIVE_REGULATION_OF_MITOPHAGY	GOBP_POSITIVE_REGULATION_OF_MITOPHAGY		6	-0.562008	-1.72457	0.0273438	0.149442	1	1072	tags=67%, list=11%, signal=74%	NA
GOMF_ALCOHOL_DEHYDROGENASE_NADPLUS_ACTIVITY	GOMF_ALCOHOL_DEHYDROGENASE_NADPLUS_ACTIVITY		8	-0.502796	-1.72443	0.0251046	0.149392	1	5077	tags=100%, list=50%, signal=199%	NA
GOBP_APOPTOTIC_PROCESS_INVOLVED_IN_MORPHOGENESIS	GOBP_APOPTOTIC_PROCESS_INVOLVED_IN_MORPHOGENESIS		11	-0.429432	-1.72356	0.0182927	0.149889	1	3044	tags=73%, list=30%, signal=104%	NA
GOBP_REGULATION_OF_NEUROTRANSMITTER_TRANSPORT	GOBP_REGULATION_OF_NEUROTRANSMITTER_TRANSPORT		54	-0.198026	-1.7235	0.0119284	0.149746	1	7437	tags=93%, list=73%, signal=340%	NA
GOBP_REGULATION_OF_PHOSPHOLIPID_BIOSYNTHETIC_PROCESS	GOBP_REGULATION_OF_PHOSPHOLIPID_BIOSYNTHETIC_PROCESS		8	-0.486118	-1.72191	0.0177515	0.150797	1	5247	tags=100%, list=51%, signal=206%	NA
GOMF_OXIDOREDUCTASE_ACTIVITY	GOMF_OXIDOREDUCTASE_ACTIVITY		293	-0.0880844	-1.72138	0.0257937	0.151088	1	7867	tags=86%, list=77%, signal=364%	NA
GOBP_LEARNING	GOBP_LEARNING		90	-0.159114	-1.72127	0.0182556	0.150996	1	6553	tags=80%, list=64%, signal=222%	NA
GOMF_HELICASE_ACTIVITY	GOMF_HELICASE_ACTIVITY		55	-0.197097	-1.72087	0.0196078	0.151142	1	6533	tags=84%, list=64%, signal=231%	NA
GOBP_CELLULAR_RESPONSE_TO_LEPTIN_STIMULUS	GOBP_CELLULAR_RESPONSE_TO_LEPTIN_STIMULUS		7	-0.531882	-1.72058	0.0286299	0.151198	1	4780	tags=100%, list=47%, signal=188%	NA
GOBP_RESPIRATORY_SYSTEM_PROCESS	GOBP_RESPIRATORY_SYSTEM_PROCESS		24	-0.294958	-1.72035	0.0235756	0.151176	1	5075	tags=79%, list=50%, signal=157%	NA
GOBP_REGULATION_OF_CALCIUM_ION_TRANSPORT	GOBP_REGULATION_OF_CALCIUM_ION_TRANSPORT		138	-0.125174	-1.71984	0.023622	0.151463	1	6503	tags=76%, list=64%, signal=207%	NA
GOBP_NEGATIVE_REGULATION_OF_TRANSFORMING_GROWTH_FACTOR_BETA_RECEPTOR_SIGNALING_PATHWAY	GOBP_NEGATIVE_REGULATION_OF_TRANSFORMING_GROWTH_FACTOR_BETA_RECEPTOR_SIGNALING_PATHWAY		33	-0.246927	-1.71968	0.0180361	0.151388	1	7073	tags=94%, list=69%, signal=305%	NA
GOBP_ENDOPLASMIC_RETICULUM_TO_GOLGI_VESICLE_MEDIATED_TRANSPORT	GOBP_ENDOPLASMIC_RETICULUM_TO_GOLGI_VESICLE_MEDIATED_TRANSPORT		52	-0.197719	-1.71964	0.0310078	0.151252	1	7803	tags=96%, list=76%, signal=407%	NA
GOBP_SYNAPTIC_TRANSMISSION_GABAERGIC	GOBP_SYNAPTIC_TRANSMISSION_GABAERGIC		35	-0.252714	-1.7194	0.0167015	0.151274	1	7050	tags=94%, list=69%, signal=304%	NA
GOBP_POSITIVE_REGULATION_OF_DEFENSE_RESPONSE	GOBP_POSITIVE_REGULATION_OF_DEFENSE_RESPONSE		231	-0.0978798	-1.71894	0.0169133	0.151495	1	4501	tags=54%, list=44%, signal=94%	NA
GOBP_MUCUS_SECRETION	GOBP_MUCUS_SECRETION		12	-0.410729	-1.7182	0.0272904	0.151865	1	5167	tags=92%, list=51%, signal=186%	NA
GOCC_GERM_CELL_NUCLEUS	GOCC_GERM_CELL_NUCLEUS		48	-0.209753	-1.71759	0.018711	0.152176	1	4247	tags=63%, list=42%, signal=107%	NA
GOBP_REGULATION_OF_CELL_PROLIFERATION_INVOLVED_IN_KIDNEY_DEVELOPMENT	GOBP_REGULATION_OF_CELL_PROLIFERATION_INVOLVED_IN_KIDNEY_DEVELOPMENT		6	-0.557136	-1.71753	0.0233918	0.152042	1	4522	tags=100%, list=44%, signal=180%	NA
GOBP_CARTILAGE_DEVELOPMENT	GOBP_CARTILAGE_DEVELOPMENT		102	-0.145032	-1.71673	0.0208333	0.152487	1	5437	tags=68%, list=53%, signal=143%	NA
GOBP_INTRACELLULAR_ZINC_ION_HOMEOSTASIS	GOBP_INTRACELLULAR_ZINC_ION_HOMEOSTASIS		13	-0.390573	-1.71663	0.0310078	0.152412	1	730	tags=46%, list=7%, signal=50%	NA
GOBP_NEGATIVE_REGULATION_OF_SECRETION	GOBP_NEGATIVE_REGULATION_OF_SECRETION		109	-0.141646	-1.71559	0.0242915	0.153148	1	6620	tags=79%, list=65%, signal=222%	NA
GOBP_REGULATION_OF_SHORT_TERM_NEURONAL_SYNAPTIC_PLASTICITY	GOBP_REGULATION_OF_SHORT_TERM_NEURONAL_SYNAPTIC_PLASTICITY		10	-0.446639	-1.71458	0.0268041	0.153762	1	2590	tags=70%, list=25%, signal=94%	NA
GOBP_MUSCLE_TISSUE_DEVELOPMENT	GOBP_MUSCLE_TISSUE_DEVELOPMENT		212	-0.102957	-1.71374	0.0340265	0.154288	1	2822	tags=38%, list=28%, signal=51%	NA
GOBP_NEGATIVE_REGULATION_OF_MULTICELLULAR_ORGANISM_GROWTH	GOBP_NEGATIVE_REGULATION_OF_MULTICELLULAR_ORGANISM_GROWTH		11	-0.426095	-1.71338	0.01875	0.154389	1	3078	tags=73%, list=30%, signal=104%	NA
GOCC_CENTROSOME	GOCC_CENTROSOME		258	-0.0923785	-1.71299	0.0277228	0.154514	1	6753	tags=75%, list=66%, signal=217%	NA
GOBP_PEPTIDYL_TYROSINE_MODIFICATION	GOBP_PEPTIDYL_TYROSINE_MODIFICATION		147	-0.12251	-1.71276	0.0210728	0.154494	1	7513	tags=86%, list=74%, signal=321%	NA
GOBP_RESPONSE_TO_HORMONE	GOBP_RESPONSE_TO_HORMONE		341	-0.0814289	-1.71208	0.0202429	0.154844	1	6976	tags=76%, list=68%, signal=233%	NA
GOBP_RESPONSE_TO_STEROID_HORMONE	GOBP_RESPONSE_TO_STEROID_HORMONE		107	-0.141862	-1.71201	0.036961	0.154725	1	7340	tags=86%, list=72%, signal=303%	NA
GOBP_POSITIVE_REGULATION_OF_NEUROBLAST_PROLIFERATION	GOBP_POSITIVE_REGULATION_OF_NEUROBLAST_PROLIFERATION		25	-0.289693	-1.71155	0.0226415	0.154914	1	6438	tags=92%, list=63%, signal=249%	NA
GOBP_DOPAMINE_SECRETION	GOBP_DOPAMINE_SECRETION		28	-0.270394	-1.71134	0.0219124	0.154883	1	5994	tags=86%, list=59%, signal=207%	NA
GOCC_CLATHRIN_SCULPTED_VESICLE	GOCC_CLATHRIN_SCULPTED_VESICLE		7	-0.514224	-1.711	0.0201207	0.154977	1	4960	tags=100%, list=49%, signal=195%	NA
GOBP_NEGATIVE_REGULATION_OF_COLD_INDUCED_THERMOGENESIS	GOBP_NEGATIVE_REGULATION_OF_COLD_INDUCED_THERMOGENESIS		25	-0.285173	-1.7109	0.032	0.154863	1	6484	tags=92%, list=64%, signal=252%	NA
GOBP_TRANSLATIONAL_READTHROUGH	GOBP_TRANSLATIONAL_READTHROUGH		5	-0.619537	-1.71085	0.031185	0.154719	1	1845	tags=80%, list=18%, signal=98%	NA
GOMF_COPPER_ION_BINDING	GOMF_COPPER_ION_BINDING		33	-0.248716	-1.71067	0.0288462	0.154689	1	2418	tags=48%, list=24%, signal=63%	NA
GOBP_GLOMERULUS_DEVELOPMENT	GOBP_GLOMERULUS_DEVELOPMENT		35	-0.240246	-1.70912	0.021692	0.155768	1	5428	tags=77%, list=53%, signal=164%	NA
GOBP_RECEPTOR_INTERNALIZATION	GOBP_RECEPTOR_INTERNALIZATION		61	-0.185451	-1.70865	0.0242537	0.155949	1	6482	tags=82%, list=64%, signal=223%	NA
GOMF_SYNTAXIN_BINDING	GOMF_SYNTAXIN_BINDING		30	-0.260541	-1.70861	0.0141129	0.155809	1	7212	tags=97%, list=71%, signal=329%	NA
GOCC_GOLGI_ASSOCIATED_VESICLE_MEMBRANE	GOCC_GOLGI_ASSOCIATED_VESICLE_MEMBRANE		23	-0.292733	-1.70855	0.0254902	0.155685	1	5892	tags=87%, list=58%, signal=205%	NA
GOCC_TRANSPORT_VESICLE_MEMBRANE	GOCC_TRANSPORT_VESICLE_MEMBRANE		97	-0.146962	-1.70846	0.0185185	0.155598	1	4195	tags=56%, list=41%, signal=94%	NA
GOBP_CELLULAR_LIPID_CATABOLIC_PROCESS	GOBP_CELLULAR_LIPID_CATABOLIC_PROCESS		97	-0.147193	-1.70803	0.0209205	0.155774	1	4403	tags=58%, list=43%, signal=101%	NA
GOBP_MICROTUBULE_CYTOSKELETON_ORGANIZATION_INVOLVED_IN_MITOSIS	GOBP_MICROTUBULE_CYTOSKELETON_ORGANIZATION_INVOLVED_IN_MITOSIS		78	-0.165784	-1.70749	0.0298805	0.155975	1	5385	tags=69%, list=53%, signal=146%	NA
GOBP_CELL_SUBSTRATE_ADHESION	GOBP_CELL_SUBSTRATE_ADHESION		163	-0.116079	-1.7072	0.020202	0.15603	1	5407	tags=64%, list=53%, signal=135%	NA
GOMF_METHYL_CPG_BINDING	GOMF_METHYL_CPG_BINDING		9	-0.455423	-1.70694	0.0165975	0.156056	1	2160	tags=67%, list=21%, signal=85%	NA
GOMF_TRANSMEMBRANE_RECEPTOR_PROTEIN_SERINE_THREONINE_KINASE_ACTIVITY	GOMF_TRANSMEMBRANE_RECEPTOR_PROTEIN_SERINE_THREONINE_KINASE_ACTIVITY		8	-0.486314	-1.70639	0.0291262	0.156304	1	5245	tags=100%, list=51%, signal=206%	NA
GOBP_CELL_CELL_SIGNALING_BY_WNT	GOBP_CELL_CELL_SIGNALING_BY_WNT		205	-0.105824	-1.70631	0.0302457	0.156186	1	6059	tags=70%, list=59%, signal=168%	NA
GOMF_N_METHYLTRANSFERASE_ACTIVITY	GOMF_N_METHYLTRANSFERASE_ACTIVITY		32	-0.25901	-1.70587	0.0244399	0.156342	1	6293	tags=88%, list=62%, signal=228%	NA
GOCC_VOLTAGE_GATED_SODIUM_CHANNEL_COMPLEX	GOCC_VOLTAGE_GATED_SODIUM_CHANNEL_COMPLEX		6	-0.57095	-1.70553	0.0295858	0.156457	1	2681	tags=83%, list=26%, signal=113%	NA
GOBP_REGULATION_OF_BIOMINERAL_TISSUE_DEVELOPMENT	GOBP_REGULATION_OF_BIOMINERAL_TISSUE_DEVELOPMENT		52	-0.198894	-1.70546	0.0237069	0.156343	1	5437	tags=73%, list=53%, signal=156%	NA
GOMF_NUCLEOSIDE_BINDING	GOMF_NUCLEOSIDE_BINDING		7	-0.5	-1.70456	0.0233546	0.156905	1	5105	tags=100%, list=50%, signal=200%	NA
GOBP_INSULIN_SECRETION	GOBP_INSULIN_SECRETION		108	-0.137586	-1.70442	0.0157171	0.156832	1	6452	tags=77%, list=63%, signal=207%	NA
GOMF_TRANSMEMBRANE_RECEPTOR_PROTEIN_KINASE_ACTIVITY	GOMF_TRANSMEMBRANE_RECEPTOR_PROTEIN_KINASE_ACTIVITY		43	-0.219099	-1.70421	0.0154525	0.15686	1	6553	tags=86%, list=64%, signal=240%	NA
GOMF_PHOSPHOTRANSFERASE_ACTIVITY_PHOSPHATE_GROUP_AS_ACCEPTOR	GOMF_PHOSPHOTRANSFERASE_ACTIVITY_PHOSPHATE_GROUP_AS_ACCEPTOR		16	-0.350362	-1.70408	0.0301811	0.15679	1	5996	tags=94%, list=59%, signal=227%	NA
GOBP_REGULATION_OF_GLUCOSE_TRANSMEMBRANE_TRANSPORT	GOBP_REGULATION_OF_GLUCOSE_TRANSMEMBRANE_TRANSPORT		45	-0.220373	-1.70256	0.0255403	0.157891	1	5697	tags=78%, list=56%, signal=175%	NA
GOBP_LEPTIN_MEDIATED_SIGNALING_PATHWAY	GOBP_LEPTIN_MEDIATED_SIGNALING_PATHWAY		6	-0.568318	-1.70251	0.0251938	0.157786	1	4408	tags=100%, list=43%, signal=176%	NA
MP_INCREASED_ADENOMA_INCIDENCE	MP_INCREASED_ADENOMA_INCIDENCE		15	-0.362157	-1.70197	0.022449	0.15806	1	5833	tags=93%, list=57%, signal=218%	NA
GOBP_REGULATION_OF_CELL_ACTIVATION	GOBP_REGULATION_OF_CELL_ACTIVATION		301	-0.084828	-1.70155	0.0246679	0.158195	1	7261	tags=79%, list=71%, signal=267%	NA
GOBP_CELLULAR_RESPONSE_TO_METAL_ION	GOBP_CELLULAR_RESPONSE_TO_METAL_ION		85	-0.159426	-1.70129	0.0153257	0.158217	1	6069	tags=75%, list=59%, signal=184%	NA
GOCC_PEPTIDASE_INHIBITOR_COMPLEX	GOCC_PEPTIDASE_INHIBITOR_COMPLEX		8	-0.496223	-1.70059	0.0311891	0.158615	1	5144	tags=100%, list=50%, signal=202%	NA
GOBP_MYELOID_LEUKOCYTE_CYTOKINE_PRODUCTION	GOBP_MYELOID_LEUKOCYTE_CYTOKINE_PRODUCTION		22	-0.304674	-1.70055	0.024	0.158464	1	5246	tags=82%, list=51%, signal=168%	NA
GOBP_SUBSTRATE_DEPENDENT_CELL_MIGRATION	GOBP_SUBSTRATE_DEPENDENT_CELL_MIGRATION		10	-0.436042	-1.69995	0.0219124	0.158732	1	2698	tags=70%, list=26%, signal=95%	NA
GOMF_IMMUNE_RECEPTOR_ACTIVITY	GOMF_IMMUNE_RECEPTOR_ACTIVITY		67	-0.176506	-1.6999	0.0348837	0.158595	1	7043	tags=87%, list=69%, signal=278%	NA
GOMF_NUCLEAR_RECEPTOR_BINDING	GOMF_NUCLEAR_RECEPTOR_BINDING		67	-0.179493	-1.69867	0.023301	0.159504	1	7774	tags=94%, list=76%, signal=393%	NA
GOMF_OXIDOREDUCTASE_ACTIVITY_ACTING_ON_PAIRED_DONORS_WITH_INCORPORATION_OR_REDUCTION_OF_MOLECULAR_OXYGEN_REDUCED_FLAVIN_OR_FLAVOPROTEIN_AS_ONE_DONOR_AND_INCORPORATION_OF_ONE_ATOM_OF_OXYGEN	GOMF_OXIDOREDUCTASE_ACTIVITY_ACTING_ON_PAIRED_DONORS_WITH_INCORPORATION_OR_REDUCTION_OF_MOLECULAR_OXYGEN_REDUCED_FLAVIN_OR_FLAVOPROTEIN_AS_ONE_DONOR_AND_INCORPORATION_OF_ONE_ATOM_OF_OXYGEN		12	-0.417468	-1.69839	0.0309917	0.159541	1	1698	tags=58%, list=17%, signal=70%	NA
GOBP_NEGATIVE_REGULATION_OF_LOCOMOTION	GOBP_NEGATIVE_REGULATION_OF_LOCOMOTION		166	-0.114434	-1.69779	0.0263158	0.159873	1	7333	tags=83%, list=72%, signal=291%	NA
GOBP_REGULATION_OF_DNA_BIOSYNTHETIC_PROCESS	GOBP_REGULATION_OF_DNA_BIOSYNTHETIC_PROCESS		58	-0.184766	-1.69749	0.0214425	0.15995	1	6745	tags=84%, list=66%, signal=248%	NA
GOCC_EXTRINSIC_COMPONENT_OF_PLASMA_MEMBRANE	GOCC_EXTRINSIC_COMPONENT_OF_PLASMA_MEMBRANE		73	-0.16767	-1.69746	0.0265849	0.159789	1	6268	tags=78%, list=61%, signal=201%	NA
GOCC_EXCITATORY_SYNAPSE	GOCC_EXCITATORY_SYNAPSE		40	-0.222707	-1.6972	0.0280561	0.15984	1	7174	tags=93%, list=70%, signal=311%	NA
GOBP_EYE_PHOTORECEPTOR_CELL_DIFFERENTIATION	GOBP_EYE_PHOTORECEPTOR_CELL_DIFFERENTIATION		31	-0.260256	-1.69703	0.0277228	0.159783	1	6568	tags=90%, list=64%, signal=253%	NA
GOCC_AP_TYPE_MEMBRANE_COAT_ADAPTOR_COMPLEX	GOCC_AP_TYPE_MEMBRANE_COAT_ADAPTOR_COMPLEX		21	-0.319029	-1.69446	0.0258449	0.16167	1	5497	tags=86%, list=54%, signal=185%	NA
GOBP_DETOXIFICATION	GOBP_DETOXIFICATION		28	-0.269112	-1.69428	0.0348162	0.161646	1	7100	tags=96%, list=70%, signal=316%	NA
GOBP_LYTIC_VACUOLE_ORGANIZATION	GOBP_LYTIC_VACUOLE_ORGANIZATION		45	-0.210636	-1.69328	0.0248092	0.162261	1	3529	tags=56%, list=35%, signal=85%	NA
GOBP_RESPONSE_TO_ATP	GOBP_RESPONSE_TO_ATP		14	-0.379047	-1.69311	0.0194553	0.162209	1	5612	tags=93%, list=55%, signal=206%	NA
GOBP_TYROSINE_PHOSPHORYLATION_OF_STAT_PROTEIN	GOBP_TYROSINE_PHOSPHORYLATION_OF_STAT_PROTEIN		41	-0.227401	-1.69295	0.0356436	0.162148	1	7394	tags=95%, list=72%, signal=344%	NA
GOBP_REGULATION_OF_COAGULATION	GOBP_REGULATION_OF_COAGULATION		38	-0.227917	-1.6926	0.033543	0.162246	1	6275	tags=84%, list=62%, signal=218%	NA
GOBP_ANTIGEN_PROCESSING_AND_PRESENTATION_OF_EXOGENOUS_PEPTIDE_ANTIGEN_VIA_MHC_CLASS_II	GOBP_ANTIGEN_PROCESSING_AND_PRESENTATION_OF_EXOGENOUS_PEPTIDE_ANTIGEN_VIA_MHC_CLASS_II		8	-0.485039	-1.69239	0.0255906	0.162232	1	5258	tags=100%, list=52%, signal=206%	NA
GOBP_SYNAPTIC_VESICLE_EXOCYTOSIS	GOBP_SYNAPTIC_VESICLE_EXOCYTOSIS		46	-0.21245	-1.69229	0.0166667	0.162146	1	6714	tags=87%, list=66%, signal=253%	NA
GOBP_REGULATION_OF_NEURON_APOPTOTIC_PROCESS	GOBP_REGULATION_OF_NEURON_APOPTOTIC_PROCESS		157	-0.119829	-1.69183	0.0241449	0.162318	1	7569	tags=86%, list=74%, signal=328%	NA
GOBP_POSITIVE_REGULATION_OF_PROTEIN_UBIQUITINATION	GOBP_POSITIVE_REGULATION_OF_PROTEIN_UBIQUITINATION		52	-0.194549	-1.6915	0.0340681	0.162393	1	7639	tags=94%, list=75%, signal=373%	NA
GOBP_CARDIAC_VENTRICLE_DEVELOPMENT	GOBP_CARDIAC_VENTRICLE_DEVELOPMENT		66	-0.179639	-1.69134	0.028169	0.162329	1	7454	tags=91%, list=73%, signal=335%	NA
GOBP_REGULATION_OF_HEMOPOIESIS	GOBP_REGULATION_OF_HEMOPOIESIS		203	-0.0998397	-1.69118	0.0311891	0.162289	1	7043	tags=79%, list=69%, signal=250%	NA
GOBP_CELL_FATE_COMMITMENT	GOBP_CELL_FATE_COMMITMENT		148	-0.120047	-1.6904	0.038055	0.162718	1	4515	tags=56%, list=44%, signal=99%	NA
MP_INCREASED_SARCOMA_INCIDENCE	MP_INCREASED_SARCOMA_INCIDENCE		26	-0.269484	-1.68986	0.0201613	0.162991	1	7460	tags=100%, list=73%, signal=371%	NA
GOBP_T_CELL_MEDIATED_IMMUNE_RESPONSE_TO_TUMOR_CELL	GOBP_T_CELL_MEDIATED_IMMUNE_RESPONSE_TO_TUMOR_CELL		5	-0.606297	-1.68963	0.0230608	0.162999	1	1980	tags=80%, list=19%, signal=99%	NA
GOBP_NEGATIVE_REGULATION_OF_GLIAL_CELL_PROLIFERATION	GOBP_NEGATIVE_REGULATION_OF_GLIAL_CELL_PROLIFERATION		12	-0.410418	-1.68958	0.0207039	0.162868	1	3470	tags=75%, list=34%, signal=114%	NA
GOBP_POSITIVE_REGULATION_OF_MEMBRANE_PERMEABILITY	GOBP_POSITIVE_REGULATION_OF_MEMBRANE_PERMEABILITY		25	-0.283357	-1.68905	0.03861	0.163116	1	1606	tags=44%, list=16%, signal=52%	NA
GOBP_NEGATIVE_REGULATION_OF_PROTEIN_CATABOLIC_PROCESS	GOBP_NEGATIVE_REGULATION_OF_PROTEIN_CATABOLIC_PROCESS		56	-0.194005	-1.68863	0.0423892	0.163293	1	2769	tags=46%, list=27%, signal=63%	NA
GOBP_GASTRIC_ACID_SECRETION	GOBP_GASTRIC_ACID_SECRETION		8	-0.483763	-1.68707	0.0215264	0.164431	1	5271	tags=100%, list=52%, signal=207%	NA
GOMF_CYTOKINE_RECEPTOR_BINDING	GOMF_CYTOKINE_RECEPTOR_BINDING		133	-0.125508	-1.68646	0.0255319	0.164796	1	7251	tags=83%, list=71%, signal=285%	NA
GOBP_NEGATIVE_REGULATION_OF_MACROPHAGE_CYTOKINE_PRODUCTION	GOBP_NEGATIVE_REGULATION_OF_MACROPHAGE_CYTOKINE_PRODUCTION		5	-0.598941	-1.68627	0.023166	0.164783	1	2055	tags=80%, list=20%, signal=100%	NA
GOMF_ENDONUCLEASE_ACTIVITY	GOMF_ENDONUCLEASE_ACTIVITY		56	-0.190016	-1.68556	0.0324544	0.16518	1	6817	tags=86%, list=67%, signal=257%	NA
GOBP_C_TERMINAL_PROTEIN_AMINO_ACID_MODIFICATION	GOBP_C_TERMINAL_PROTEIN_AMINO_ACID_MODIFICATION		6	-0.562008	-1.68391	0.028	0.166399	1	1072	tags=67%, list=11%, signal=74%	NA
GOBP_ELASTIN_METABOLIC_PROCESS	GOBP_ELASTIN_METABOLIC_PROCESS		5	-0.60612	-1.68372	0.0257426	0.166377	1	4022	tags=100%, list=39%, signal=165%	NA
GOBP_REGULATION_OF_NON_CANONICAL_NF_KAPPAB_SIGNAL_TRANSDUCTION	GOBP_REGULATION_OF_NON_CANONICAL_NF_KAPPAB_SIGNAL_TRANSDUCTION		55	-0.186619	-1.68334	0.0285132	0.166508	1	5341	tags=71%, list=52%, signal=148%	NA
GOBP_GLAND_DEVELOPMENT	GOBP_GLAND_DEVELOPMENT		222	-0.0957596	-1.68286	0.0263158	0.166742	1	7776	tags=86%, list=76%, signal=352%	NA
GOBP_POSITIVE_REGULATION_OF_PROTEIN_MODIFICATION_BY_SMALL_PROTEIN_CONJUGATION_OR_REMOVAL	GOBP_POSITIVE_REGULATION_OF_PROTEIN_MODIFICATION_BY_SMALL_PROTEIN_CONJUGATION_OR_REMOVAL		61	-0.17841	-1.6824	0.0280899	0.166931	1	7724	tags=93%, list=76%, signal=383%	NA
GOMF_MONOAMINE_TRANSMEMBRANE_TRANSPORTER_ACTIVITY	GOMF_MONOAMINE_TRANSMEMBRANE_TRANSPORTER_ACTIVITY		5	-0.606316	-1.68186	0.0189076	0.167226	1	4020	tags=100%, list=39%, signal=165%	NA
GOBP_CELLULAR_HOMEOSTASIS	GOBP_CELLULAR_HOMEOSTASIS		362	-0.0755335	-1.68107	0.0292276	0.167737	1	7289	tags=79%, list=71%, signal=266%	NA
GOMF_BENZODIAZEPINE_RECEPTOR_ACTIVITY	GOMF_BENZODIAZEPINE_RECEPTOR_ACTIVITY		10	-0.438573	-1.68096	0.0238095	0.167659	1	632	tags=50%, list=6%, signal=53%	NA
GOBP_SCHWANN_CELL_PROLIFERATION	GOBP_SCHWANN_CELL_PROLIFERATION		8	-0.484242	-1.68006	0.0337972	0.168282	1	3991	tags=88%, list=39%, signal=144%	NA
GOBP_PROTEIN_HYDROXYLATION	GOBP_PROTEIN_HYDROXYLATION		14	-0.379047	-1.67997	0.0412371	0.168175	1	5612	tags=93%, list=55%, signal=206%	NA
GOBP_CERAMIDE_METABOLIC_PROCESS	GOBP_CERAMIDE_METABOLIC_PROCESS		40	-0.226304	-1.6791	0.0383065	0.168761	1	2547	tags=48%, list=25%, signal=63%	NA
GOMF_TRANSMEMBRANE_RECEPTOR_PROTEIN_TYROSINE_KINASE_ACTIVATOR_ACTIVITY	GOMF_TRANSMEMBRANE_RECEPTOR_PROTEIN_TYROSINE_KINASE_ACTIVATOR_ACTIVITY		7	-0.503798	-1.67849	0.021611	0.169063	1	3609	tags=86%, list=35%, signal=133%	NA
GOBP_POSITIVE_REGULATION_OF_MAPK_CASCADE	GOBP_POSITIVE_REGULATION_OF_MAPK_CASCADE		233	-0.0946066	-1.67845	0.0322581	0.168903	1	6851	tags=76%, list=67%, signal=227%	NA
GOBP_NEGATIVE_REGULATION_OF_TRANSMEMBRANE_RECEPTOR_PROTEIN_SERINE_THREONINE_KINASE_SIGNALING_PATHWAY	GOBP_NEGATIVE_REGULATION_OF_TRANSMEMBRANE_RECEPTOR_PROTEIN_SERINE_THREONINE_KINASE_SIGNALING_PATHWAY		52	-0.193448	-1.678	0.024948	0.169164	1	7454	tags=92%, list=73%, signal=341%	NA
GOBP_POSITIVE_REGULATION_OF_PROGRAMMED_CELL_DEATH	GOBP_POSITIVE_REGULATION_OF_PROGRAMMED_CELL_DEATH		279	-0.0868762	-1.67776	0.0235756	0.169192	1	7000	tags=77%, list=69%, signal=239%	NA
GOBP_EMBRYONIC_MORPHOGENESIS	GOBP_EMBRYONIC_MORPHOGENESIS		298	-0.0846371	-1.67755	0.0360721	0.169174	1	6283	tags=70%, list=62%, signal=176%	NA
GOBP_TRNA_PROCESSING	GOBP_TRNA_PROCESSING		58	-0.18554	-1.67593	0.0318725	0.170375	1	5506	tags=72%, list=54%, signal=156%	NA
GOBP_NEUTROPHIL_MEDIATED_KILLING_OF_BACTERIUM	GOBP_NEUTROPHIL_MEDIATED_KILLING_OF_BACTERIUM		5	-0.601608	-1.67571	0.0212766	0.170418	1	4068	tags=100%, list=40%, signal=166%	NA
GOBP_CHONDROCYTE_DEVELOPMENT	GOBP_CHONDROCYTE_DEVELOPMENT		16	-0.361948	-1.67554	0.0241228	0.170381	1	5878	tags=94%, list=58%, signal=221%	NA
GOBP_POSITIVE_REGULATION_OF_TRANSPORTER_ACTIVITY	GOBP_POSITIVE_REGULATION_OF_TRANSPORTER_ACTIVITY		63	-0.179214	-1.675	0.0260708	0.170664	1	6604	tags=83%, list=65%, signal=233%	NA
GOBP_NEGATIVE_REGULATION_OF_APOPTOTIC_SIGNALING_PATHWAY	GOBP_NEGATIVE_REGULATION_OF_APOPTOTIC_SIGNALING_PATHWAY		127	-0.125719	-1.67485	0.022541	0.170603	1	2590	tags=38%, list=25%, signal=50%	NA
GOBP_REGULATION_OF_ANIMAL_ORGAN_MORPHOGENESIS	GOBP_REGULATION_OF_ANIMAL_ORGAN_MORPHOGENESIS		68	-0.171398	-1.67467	0.0269151	0.170598	1	6215	tags=78%, list=61%, signal=198%	NA
GOBP_B_CELL_ACTIVATION	GOBP_B_CELL_ACTIVATION		136	-0.126761	-1.67425	0.029703	0.170765	1	7426	tags=85%, list=73%, signal=309%	NA
GOBP_NEGATIVE_REGULATION_OF_PROTEIN_LOCALIZATION_TO_MEMBRANE	GOBP_NEGATIVE_REGULATION_OF_PROTEIN_LOCALIZATION_TO_MEMBRANE		25	-0.279367	-1.6741	0.0118812	0.170726	1	5727	tags=84%, list=56%, signal=191%	NA
GOBP_REGULATION_OF_MITOCHONDRION_ORGANIZATION	GOBP_REGULATION_OF_MITOCHONDRION_ORGANIZATION		66	-0.17417	-1.67355	0.019685	0.171031	1	1327	tags=30%, list=13%, signal=35%	NA
GOBP_REGULATION_OF_SYNAPSE_ASSEMBLY	GOBP_REGULATION_OF_SYNAPSE_ASSEMBLY		70	-0.170914	-1.67336	0.0325203	0.17101	1	6576	tags=81%, list=64%, signal=228%	NA
GOBP_CYTOSOLIC_PATTERN_RECOGNITION_RECEPTOR_SIGNALING_PATHWAY	GOBP_CYTOSOLIC_PATTERN_RECOGNITION_RECEPTOR_SIGNALING_PATHWAY		56	-0.18569	-1.67317	0.0123203	0.17097	1	3582	tags=54%, list=35%, signal=82%	NA
GOCC_NEURONAL_DENSE_CORE_VESICLE	GOCC_NEURONAL_DENSE_CORE_VESICLE		13	-0.380667	-1.67291	0.032197	0.170975	1	3185	tags=69%, list=31%, signal=101%	NA
GOBP_REGULATION_OF_FIBRINOLYSIS	GOBP_REGULATION_OF_FIBRINOLYSIS		10	-0.424855	-1.67254	0.0301205	0.171119	1	2812	tags=70%, list=28%, signal=97%	NA
GOBP_MITOCHONDRIAL_OUTER_MEMBRANE_PERMEABILIZATION_INVOLVED_IN_PROGRAMMED_CELL_DEATH	GOBP_MITOCHONDRIAL_OUTER_MEMBRANE_PERMEABILIZATION_INVOLVED_IN_PROGRAMMED_CELL_DEATH		22	-0.29785	-1.67174	0.0293542	0.171644	1	1606	tags=45%, list=16%, signal=54%	NA
GOBP_PROTEIN_KINASE_C_SIGNALING	GOBP_PROTEIN_KINASE_C_SIGNALING		16	-0.344698	-1.67073	0.0296443	0.172304	1	4141	tags=75%, list=41%, signal=126%	NA
GOBP_REGULATION_OF_CELL_DIVISION	GOBP_REGULATION_OF_CELL_DIVISION		76	-0.159878	-1.67068	0.0159681	0.172183	1	7241	tags=87%, list=71%, signal=297%	NA
GOBP_NEGATIVE_REGULATION_OF_UBIQUITIN_DEPENDENT_PROTEIN_CATABOLIC_PROCESS	GOBP_NEGATIVE_REGULATION_OF_UBIQUITIN_DEPENDENT_PROTEIN_CATABOLIC_PROCESS		27	-0.268469	-1.67007	0.0325048	0.172558	1	2559	tags=52%, list=25%, signal=69%	NA
GOBP_NEGATIVE_REGULATION_OF_INFLAMMASOME_MEDIATED_SIGNALING_PATHWAY	GOBP_NEGATIVE_REGULATION_OF_INFLAMMASOME_MEDIATED_SIGNALING_PATHWAY		8	-0.48353	-1.67003	0.021611	0.172408	1	1448	tags=63%, list=14%, signal=73%	NA
GOMF_ANTIOXIDANT_ACTIVITY	GOMF_ANTIOXIDANT_ACTIVITY		33	-0.246892	-1.6697	0.0376238	0.172513	1	6146	tags=85%, list=60%, signal=213%	NA
GOCC_EARLY_ENDOSOME	GOCC_EARLY_ENDOSOME		141	-0.121278	-1.66969	0.0473251	0.172333	1	5871	tags=70%, list=58%, signal=161%	NA
GOBP_RESPONSE_TO_NITROGEN_COMPOUND	GOBP_RESPONSE_TO_NITROGEN_COMPOUND		455	-0.0698732	-1.66968	0.030303	0.17216	1	7010	tags=75%, list=69%, signal=230%	NA
GOBP_CELL_REDOX_HOMEOSTASIS	GOBP_CELL_REDOX_HOMEOSTASIS		15	-0.356372	-1.66934	0.0326531	0.172253	1	6572	tags=100%, list=64%, signal=281%	NA
GOBP_NEGATIVE_REGULATION_OF_LEUKOCYTE_CELL_CELL_ADHESION	GOBP_NEGATIVE_REGULATION_OF_LEUKOCYTE_CELL_CELL_ADHESION		74	-0.167477	-1.66912	0.0350877	0.172265	1	7541	tags=91%, list=74%, signal=345%	NA
GOBP_RESPONSE_TO_MECHANICAL_STIMULUS	GOBP_RESPONSE_TO_MECHANICAL_STIMULUS		74	-0.164248	-1.66899	0.0305499	0.172194	1	7298	tags=88%, list=72%, signal=306%	NA
GOBP_POSITIVE_REGULATION_OF_LYASE_ACTIVITY	GOBP_POSITIVE_REGULATION_OF_LYASE_ACTIVITY		22	-0.296028	-1.66884	0.0242915	0.172141	1	5334	tags=82%, list=52%, signal=171%	NA
GOBP_POSITIVE_REGULATION_OF_CYCLASE_ACTIVITY	GOBP_POSITIVE_REGULATION_OF_CYCLASE_ACTIVITY		22	-0.293903	-1.66801	0.0238095	0.172683	1	6283	tags=91%, list=62%, signal=236%	NA
GOBP_REGULATION_OF_PROTEIN_SERINE_THREONINE_KINASE_ACTIVITY	GOBP_REGULATION_OF_PROTEIN_SERINE_THREONINE_KINASE_ACTIVITY		152	-0.116968	-1.66769	0.0345528	0.172745	1	6275	tags=73%, list=62%, signal=187%	NA
GOMF_2_OXOGLUTARATE_DEPENDENT_DIOXYGENASE_ACTIVITY	GOMF_2_OXOGLUTARATE_DEPENDENT_DIOXYGENASE_ACTIVITY		26	-0.274065	-1.66762	0.040404	0.17263	1	5844	tags=85%, list=57%, signal=198%	NA
GOBP_VIRAL_LIFE_CYCLE	GOBP_VIRAL_LIFE_CYCLE		111	-0.135855	-1.66678	0.0349076	0.173146	1	6258	tags=75%, list=61%, signal=191%	NA
GOCC_AGGRESOME	GOCC_AGGRESOME		16	-0.342004	-1.66669	0.0350877	0.173062	1	4806	tags=81%, list=47%, signal=153%	NA
GOCC_COPII_VESICLE_COAT	GOCC_COPII_VESICLE_COAT		8	-0.480011	-1.66639	0.0389344	0.173175	1	2759	tags=75%, list=27%, signal=103%	NA
GOBP_NEGATIVE_REGULATION_OF_OSTEOBLAST_DIFFERENTIATION	GOBP_NEGATIVE_REGULATION_OF_OSTEOBLAST_DIFFERENTIATION		24	-0.287875	-1.6658	0.034188	0.173516	1	4297	tags=71%, list=42%, signal=122%	NA
GOMF_EXTRACELLULAR_LIGAND_GATED_MONOATOMIC_ION_CHANNEL_ACTIVITY	GOMF_EXTRACELLULAR_LIGAND_GATED_MONOATOMIC_ION_CHANNEL_ACTIVITY		37	-0.228727	-1.6652	0.0425963	0.173874	1	6223	tags=84%, list=61%, signal=214%	NA
GOBP_REGULATION_OF_TRANSPORTER_ACTIVITY	GOBP_REGULATION_OF_TRANSPORTER_ACTIVITY		136	-0.123583	-1.66471	0.0348162	0.174137	1	7608	tags=87%, list=75%, signal=337%	NA
GOBP_REGULATION_OF_RESPIRATORY_SYSTEM_PROCESS	GOBP_REGULATION_OF_RESPIRATORY_SYSTEM_PROCESS		9	-0.451836	-1.66457	0.0345489	0.174079	1	3330	tags=78%, list=33%, signal=115%	NA
GOMF_SODIUM_ION_TRANSMEMBRANE_TRANSPORTER_ACTIVITY	GOMF_SODIUM_ION_TRANSMEMBRANE_TRANSPORTER_ACTIVITY		78	-0.16142	-1.66288	0.0365854	0.175295	1	6737	tags=82%, list=66%, signal=240%	NA
GOBP_POSITIVE_REGULATION_OF_MYOBLAST_PROLIFERATION	GOBP_POSITIVE_REGULATION_OF_MYOBLAST_PROLIFERATION		6	-0.538009	-1.66063	0.0282258	0.177123	1	4717	tags=100%, list=46%, signal=186%	NA
GOMF_OXIDOREDUCTASE_ACTIVITY_ACTING_ON_THE_CH_CH_GROUP_OF_DONORS_NAD_OR_NADP_AS_ACCEPTOR	GOMF_OXIDOREDUCTASE_ACTIVITY_ACTING_ON_THE_CH_CH_GROUP_OF_DONORS_NAD_OR_NADP_AS_ACCEPTOR		11	-0.406932	-1.66043	0.0277228	0.177145	1	5128	tags=91%, list=50%, signal=183%	NA
GOBP_HORMONE_BIOSYNTHETIC_PROCESS	GOBP_HORMONE_BIOSYNTHETIC_PROCESS		31	-0.253199	-1.66036	0.040856	0.177023	1	2691	tags=52%, list=26%, signal=70%	NA
GOBP_CELL_CYCLE_G2_M_PHASE_TRANSITION	GOBP_CELL_CYCLE_G2_M_PHASE_TRANSITION		66	-0.17536	-1.65983	0.0289575	0.177299	1	6570	tags=82%, list=64%, signal=228%	NA
GOBP_PLASMA_MEMBRANE_ORGANIZATION	GOBP_PLASMA_MEMBRANE_ORGANIZATION		68	-0.170705	-1.65877	0.0346821	0.178071	1	5922	tags=75%, list=58%, signal=178%	NA
GOBP_PARAXIAL_MESODERM_DEVELOPMENT	GOBP_PARAXIAL_MESODERM_DEVELOPMENT		9	-0.454332	-1.65839	0.0286299	0.178224	1	4438	tags=89%, list=44%, signal=157%	NA
GOBP_ACTION_POTENTIAL	GOBP_ACTION_POTENTIAL		71	-0.170278	-1.65822	0.0356436	0.178206	1	7184	tags=87%, list=70%, signal=293%	NA
GOBP_MUSCLE_STRUCTURE_DEVELOPMENT	GOBP_MUSCLE_STRUCTURE_DEVELOPMENT		319	-0.0793048	-1.65802	0.0338645	0.1782	1	6956	tags=76%, list=68%, signal=231%	NA
GOBP_RESPONSE_TO_CATECHOLAMINE	GOBP_RESPONSE_TO_CATECHOLAMINE		40	-0.220247	-1.65785	0.0241935	0.178165	1	7199	tags=93%, list=71%, signal=313%	NA
GOBP_PROTEIN_LOCALIZATION_TO_EXTRACELLULAR_REGION	GOBP_PROTEIN_LOCALIZATION_TO_EXTRACELLULAR_REGION		188	-0.105785	-1.65612	0.03	0.179488	1	6484	tags=74%, list=64%, signal=199%	NA
GOMF_AMIDE_TRANSMEMBRANE_TRANSPORTER_ACTIVITY	GOMF_AMIDE_TRANSMEMBRANE_TRANSPORTER_ACTIVITY		24	-0.285235	-1.65603	0.0346154	0.179384	1	5599	tags=83%, list=55%, signal=184%	NA
GOBP_SISTER_CHROMATID_SEGREGATION	GOBP_SISTER_CHROMATID_SEGREGATION		94	-0.149333	-1.65599	0.0296443	0.179234	1	7716	tags=90%, list=76%, signal=368%	NA
GOBP_FATTY_ACID_TRANSPORT	GOBP_FATTY_ACID_TRANSPORT		64	-0.174771	-1.65551	0.0371901	0.179496	1	7474	tags=91%, list=73%, signal=337%	NA
GOBP_DNA_RECOMBINATION	GOBP_DNA_RECOMBINATION		147	-0.121759	-1.65539	0.027027	0.179449	1	6896	tags=80%, list=68%, signal=242%	NA
GOBP_ANIMAL_ORGAN_MATURATION	GOBP_ANIMAL_ORGAN_MATURATION		12	-0.391492	-1.65505	0.0374016	0.179598	1	5363	tags=92%, list=53%, signal=193%	NA
GOBP_MEMBRANE_DEPOLARIZATION	GOBP_MEMBRANE_DEPOLARIZATION		44	-0.210325	-1.65495	0.0275049	0.179513	1	6211	tags=82%, list=61%, signal=208%	NA
GOBP_CELL_DIVISION	GOBP_CELL_DIVISION		277	-0.0888765	-1.65449	0.032	0.179707	1	7405	tags=81%, list=73%, signal=288%	NA
GOBP_EXPORT_ACROSS_PLASMA_MEMBRANE	GOBP_EXPORT_ACROSS_PLASMA_MEMBRANE		37	-0.226331	-1.65417	0.0362903	0.179838	1	1009	tags=32%, list=10%, signal=36%	NA
GOBP_AXONAL_TRANSPORT_OF_MITOCHONDRION	GOBP_AXONAL_TRANSPORT_OF_MITOCHONDRION		6	-0.548766	-1.65417	0.042735	0.179666	1	1207	tags=67%, list=12%, signal=76%	NA
GOBP_REGULATION_OF_CELLULAR_RESPONSE_TO_GROWTH_FACTOR_STIMULUS	GOBP_REGULATION_OF_CELLULAR_RESPONSE_TO_GROWTH_FACTOR_STIMULUS		154	-0.115082	-1.65385	0.0366599	0.1798	1	7456	tags=84%, list=73%, signal=309%	NA
GOBP_REGULATION_OF_BINDING	GOBP_REGULATION_OF_BINDING		171	-0.107403	-1.65367	0.0303644	0.179782	1	6142	tags=71%, list=60%, signal=175%	NA
GOBP_REGULATION_OF_BLOOD_CIRCULATION	GOBP_REGULATION_OF_BLOOD_CIRCULATION		133	-0.124545	-1.65321	0.0212766	0.179987	1	7184	tags=83%, list=70%, signal=276%	NA
GOBP_MACROPHAGE_CYTOKINE_PRODUCTION	GOBP_MACROPHAGE_CYTOKINE_PRODUCTION		15	-0.353021	-1.65247	0.0363289	0.180454	1	5246	tags=87%, list=51%, signal=178%	NA
GOBP_POSITIVE_REGULATION_OF_MIRNA_METABOLIC_PROCESS	GOBP_POSITIVE_REGULATION_OF_MIRNA_METABOLIC_PROCESS		24	-0.282573	-1.6523	0.027451	0.180422	1	4776	tags=75%, list=47%, signal=141%	NA
GOBP_TRNA_MODIFICATION	GOBP_TRNA_MODIFICATION		41	-0.221392	-1.65179	0.0308008	0.180697	1	4967	tags=71%, list=49%, signal=137%	NA
GOBP_REGULATION_OF_NEUROTRANSMITTER_SECRETION	GOBP_REGULATION_OF_NEUROTRANSMITTER_SECRETION		46	-0.209571	-1.65114	0.0327553	0.181128	1	6965	tags=89%, list=68%, signal=280%	NA
GOCC_ENDOPLASMIC_RETICULUM_LUMEN	GOCC_ENDOPLASMIC_RETICULUM_LUMEN		40	-0.219543	-1.65088	0.027027	0.181203	1	5676	tags=78%, list=56%, signal=174%	NA
GOBP_TRABECULA_MORPHOGENESIS	GOBP_TRABECULA_MORPHOGENESIS		31	-0.243344	-1.6501	0.029703	0.181767	1	6740	tags=90%, list=66%, signal=265%	NA
GOMF_NUCLEOSOMAL_DNA_BINDING	GOMF_NUCLEOSOMAL_DNA_BINDING		13	-0.381837	-1.64957	0.0365854	0.182046	1	819	tags=46%, list=8%, signal=50%	NA
GOMF_OXIDOREDUCTASE_ACTIVITY_ACTING_ON_PEROXIDE_AS_ACCEPTOR	GOMF_OXIDOREDUCTASE_ACTIVITY_ACTING_ON_PEROXIDE_AS_ACCEPTOR		21	-0.302994	-1.64925	0.034413	0.182175	1	6146	tags=90%, list=60%, signal=227%	NA
GOBP_POSITIVE_REGULATION_OF_PHOSPHATIDYLINOSITOL_3_KINASE_PROTEIN_KINASE_B_SIGNAL_TRANSDUCTION	GOBP_POSITIVE_REGULATION_OF_PHOSPHATIDYLINOSITOL_3_KINASE_PROTEIN_KINASE_B_SIGNAL_TRANSDUCTION		88	-0.14913	-1.64828	0.0208333	0.182887	1	5564	tags=69%, list=55%, signal=151%	NA
GOCC_ER_TO_GOLGI_TRANSPORT_VESICLE_MEMBRANE	GOCC_ER_TO_GOLGI_TRANSPORT_VESICLE_MEMBRANE		12	-0.396768	-1.64748	0.0264766	0.183409	1	2759	tags=67%, list=27%, signal=91%	NA
GOMF_POTASSIUM_ION_BINDING	GOMF_POTASSIUM_ION_BINDING		8	-0.476773	-1.64734	0.0355649	0.183358	1	2792	tags=75%, list=27%, signal=103%	NA
GOBP_NEGATIVE_REGULATION_OF_BONE_MINERALIZATION	GOBP_NEGATIVE_REGULATION_OF_BONE_MINERALIZATION		11	-0.414586	-1.64663	0.0258964	0.183781	1	5050	tags=91%, list=50%, signal=180%	NA
GOBP_NOTCH_SIGNALING_PATHWAY	GOBP_NOTCH_SIGNALING_PATHWAY		83	-0.155675	-1.64658	0.0314961	0.183639	1	5923	tags=73%, list=58%, signal=174%	NA
GOBP_OVARIAN_FOLLICLE_DEVELOPMENT	GOBP_OVARIAN_FOLLICLE_DEVELOPMENT		35	-0.233085	-1.64647	0.0349794	0.183563	1	7541	tags=97%, list=74%, signal=371%	NA
GOBP_PLATELET_AGGREGATION	GOBP_PLATELET_AGGREGATION		29	-0.255726	-1.64594	0.0341365	0.183881	1	7249	tags=97%, list=71%, signal=333%	NA
GOBP_HEPARAN_SULFATE_PROTEOGLYCAN_METABOLIC_PROCESS	GOBP_HEPARAN_SULFATE_PROTEOGLYCAN_METABOLIC_PROCESS		5	-0.596607	-1.64496	0.0283976	0.184634	1	4119	tags=100%, list=40%, signal=168%	NA
GOBP_REGULATION_OF_DEVELOPMENTAL_GROWTH	GOBP_REGULATION_OF_DEVELOPMENTAL_GROWTH		180	-0.105861	-1.64485	0.0451977	0.184539	1	7441	tags=83%, list=73%, signal=303%	NA
GOBP_NEGATIVE_REGULATION_OF_TUMOR_NECROSIS_FACTOR_SUPERFAMILY_CYTOKINE_PRODUCTION	GOBP_NEGATIVE_REGULATION_OF_TUMOR_NECROSIS_FACTOR_SUPERFAMILY_CYTOKINE_PRODUCTION		34	-0.23464	-1.6425	0.0348837	0.186558	1	3616	tags=59%, list=35%, signal=91%	NA
GOBP_RESPONSE_TO_XENOBIOTIC_STIMULUS	GOBP_RESPONSE_TO_XENOBIOTIC_STIMULUS		119	-0.126159	-1.64188	0.0273973	0.186911	1	6787	tags=79%, list=67%, signal=233%	NA
GOBP_ENDOCRINE_HORMONE_SECRETION	GOBP_ENDOCRINE_HORMONE_SECRETION		35	-0.232725	-1.64162	0.0263158	0.186964	1	5213	tags=74%, list=51%, signal=151%	NA
GOMF_OXIDOREDUCTASE_ACTIVITY_ACTING_ON_A_SULFUR_GROUP_OF_DONORS_DISULFIDE_AS_ACCEPTOR	GOMF_OXIDOREDUCTASE_ACTIVITY_ACTING_ON_A_SULFUR_GROUP_OF_DONORS_DISULFIDE_AS_ACCEPTOR		8	-0.48228	-1.64146	0.0264228	0.186935	1	4011	tags=88%, list=39%, signal=144%	NA
GOBP_SEROTONIN_TRANSPORT	GOBP_SEROTONIN_TRANSPORT		16	-0.342704	-1.6414	0.0368852	0.186794	1	6074	tags=94%, list=60%, signal=231%	NA
GOBP_B_CELL_MEDIATED_IMMUNITY	GOBP_B_CELL_MEDIATED_IMMUNITY		73	-0.165571	-1.64119	0.0330578	0.186795	1	6429	tags=79%, list=63%, signal=213%	NA
GOMF_PHOSPHATIDYLINOSITOL_PHOSPHATE_BINDING	GOMF_PHOSPHATIDYLINOSITOL_PHOSPHATE_BINDING		85	-0.151615	-1.64054	0.0382409	0.187164	1	6028	tags=74%, list=59%, signal=180%	NA
GOBP_RNA_CAPPING	GOBP_RNA_CAPPING		11	-0.406736	-1.64041	0.0325866	0.187101	1	5130	tags=91%, list=50%, signal=183%	NA
GOBP_HYDROGEN_PEROXIDE_CATABOLIC_PROCESS	GOBP_HYDROGEN_PEROXIDE_CATABOLIC_PROCESS		16	-0.335635	-1.63973	0.0390625	0.18754	1	6146	tags=94%, list=60%, signal=235%	NA
GOBP_POSITIVE_REGULATION_OF_MRNA_3_END_PROCESSING	GOBP_POSITIVE_REGULATION_OF_MRNA_3_END_PROCESSING		5	-0.575304	-1.63923	0.0346939	0.187849	1	2296	tags=80%, list=23%, signal=103%	NA
GOBP_REGULATION_OF_SEQUESTERING_OF_TRIGLYCERIDE	GOBP_REGULATION_OF_SEQUESTERING_OF_TRIGLYCERIDE		6	-0.541442	-1.63905	0.0475248	0.187809	1	4682	tags=100%, list=46%, signal=185%	NA
GOBP_VASCULAR_ASSOCIATED_SMOOTH_MUSCLE_CELL_PROLIFERATION	GOBP_VASCULAR_ASSOCIATED_SMOOTH_MUSCLE_CELL_PROLIFERATION		29	-0.255424	-1.63875	0.0395833	0.18787	1	4438	tags=69%, list=44%, signal=122%	NA
GOBP_LIPOPROTEIN_BIOSYNTHETIC_PROCESS	GOBP_LIPOPROTEIN_BIOSYNTHETIC_PROCESS		48	-0.199286	-1.63787	0.0295858	0.188517	1	6691	tags=85%, list=66%, signal=247%	NA
GOCC_PROTON_TRANSPORTING_TWO_SECTOR_ATPASE_COMPLEX_CATALYTIC_DOMAIN	GOCC_PROTON_TRANSPORTING_TWO_SECTOR_ATPASE_COMPLEX_CATALYTIC_DOMAIN		9	-0.448881	-1.63697	0.0372671	0.189115	1	5627	tags=100%, list=55%, signal=223%	NA
GOBP_RETINOL_METABOLIC_PROCESS	GOBP_RETINOL_METABOLIC_PROCESS		11	-0.408208	-1.63691	0.05	0.189009	1	5115	tags=91%, list=50%, signal=182%	NA
GOBP_SEQUESTERING_OF_ACTIN_MONOMERS	GOBP_SEQUESTERING_OF_ACTIN_MONOMERS		10	-0.431361	-1.63617	0.031746	0.18949	1	5806	tags=100%, list=57%, signal=232%	NA
GOBP_CELL_DIFFERENTIATION_IN_SPINAL_CORD	GOBP_CELL_DIFFERENTIATION_IN_SPINAL_CORD		31	-0.245101	-1.63559	0.05	0.18981	1	6064	tags=84%, list=59%, signal=206%	NA
GOMF_RNA_POLYMERASE_II_SPECIFIC_DNA_BINDING_TRANSCRIPTION_FACTOR_BINDING	GOMF_RNA_POLYMERASE_II_SPECIFIC_DNA_BINDING_TRANSCRIPTION_FACTOR_BINDING		178	-0.10793	-1.63535	0.0290698	0.189836	1	6484	tags=74%, list=64%, signal=200%	NA
GOBP_POSITIVE_REGULATION_OF_EPITHELIAL_CELL_PROLIFERATION	GOBP_POSITIVE_REGULATION_OF_EPITHELIAL_CELL_PROLIFERATION		103	-0.135788	-1.63525	0.0301811	0.189781	1	6751	tags=80%, list=66%, signal=233%	NA
GOMF_WIDE_PORE_CHANNEL_ACTIVITY	GOMF_WIDE_PORE_CHANNEL_ACTIVITY		24	-0.278815	-1.6347	0.041502	0.190142	1	2264	tags=50%, list=22%, signal=64%	NA
GOBP_EYE_PHOTORECEPTOR_CELL_DEVELOPMENT	GOBP_EYE_PHOTORECEPTOR_CELL_DEVELOPMENT		24	-0.279638	-1.63417	0.0446247	0.190396	1	6081	tags=88%, list=60%, signal=216%	NA
GOMF_ENDOPLASMIC_RETICULUM_SIGNAL_PEPTIDE_BINDING	GOMF_ENDOPLASMIC_RETICULUM_SIGNAL_PEPTIDE_BINDING		5	-0.602785	-1.63411	0.0410678	0.190257	1	4056	tags=100%, list=40%, signal=166%	NA
GOMF_PROTEIN_FOLDING_CHAPERONE	GOMF_PROTEIN_FOLDING_CHAPERONE		23	-0.282404	-1.6339	0.0495868	0.190276	1	3336	tags=61%, list=33%, signal=90%	NA
GOBP_ORGANIC_HYDROXY_COMPOUND_CATABOLIC_PROCESS	GOBP_ORGANIC_HYDROXY_COMPOUND_CATABOLIC_PROCESS		23	-0.282959	-1.63363	0.0364372	0.190339	1	6435	tags=91%, list=63%, signal=247%	NA
GOMF_SPHINGOSINE_1_PHOSPHATE_RECEPTOR_ACTIVITY	GOMF_SPHINGOSINE_1_PHOSPHATE_RECEPTOR_ACTIVITY		5	-0.575618	-1.63302	0.0350195	0.190728	1	4333	tags=100%, list=42%, signal=174%	NA
GOBP_SEROTONIN_SECRETION	GOBP_SEROTONIN_SECRETION		10	-0.405063	-1.63293	0.045977	0.19064	1	6074	tags=100%, list=60%, signal=247%	NA
GOBP_BASEMENT_MEMBRANE_ORGANIZATION	GOBP_BASEMENT_MEMBRANE_ORGANIZATION		22	-0.288955	-1.63292	0.0298211	0.190462	1	5406	tags=82%, list=53%, signal=174%	NA
GOBP_PROTEOGLYCAN_METABOLIC_PROCESS	GOBP_PROTEOGLYCAN_METABOLIC_PROCESS		36	-0.236036	-1.6308	0.0418327	0.19228	1	4119	tags=64%, list=40%, signal=107%	NA
GOMF_PHOSPHOLIPID_TRANSFER_ACTIVITY	GOMF_PHOSPHOLIPID_TRANSFER_ACTIVITY		11	-0.394433	-1.63042	0.0362903	0.192457	1	4328	tags=82%, list=42%, signal=142%	NA
GOCC_EXTRINSIC_COMPONENT_OF_SYNAPTIC_VESICLE_MEMBRANE	GOCC_EXTRINSIC_COMPONENT_OF_SYNAPTIC_VESICLE_MEMBRANE		9	-0.448881	-1.6303	0.0361446	0.192363	1	5627	tags=100%, list=55%, signal=223%	NA
GOBP_PROTEASOME_MEDIATED_UBIQUITIN_DEPENDENT_PROTEIN_CATABOLIC_PROCESS	GOBP_PROTEASOME_MEDIATED_UBIQUITIN_DEPENDENT_PROTEIN_CATABOLIC_PROCESS		214	-0.0958466	-1.62995	0.0325203	0.192509	1	5765	tags=66%, list=57%, signal=148%	NA
GOCC_SYNAPTIC_VESICLE_MEMBRANE	GOCC_SYNAPTIC_VESICLE_MEMBRANE		73	-0.165026	-1.62913	0.0347648	0.193074	1	6714	tags=82%, list=66%, signal=239%	NA
GOCC_PROTEIN_COMPLEX_INVOLVED_IN_CELL_MATRIX_ADHESION	GOCC_PROTEIN_COMPLEX_INVOLVED_IN_CELL_MATRIX_ADHESION		10	-0.411903	-1.62874	0.0402414	0.193274	1	2944	tags=70%, list=29%, signal=98%	NA
GOBP_AUTOPHAGOSOME_ORGANIZATION	GOBP_AUTOPHAGOSOME_ORGANIZATION		65	-0.171295	-1.62807	0.030888	0.193691	1	7838	tags=94%, list=77%, signal=403%	NA
GOBP_LIPID_HOMEOSTASIS	GOBP_LIPID_HOMEOSTASIS		75	-0.159974	-1.62709	0.0318725	0.194384	1	7494	tags=89%, list=73%, signal=334%	NA
GOMF_OLIGOPEPTIDE_TRANSMEMBRANE_TRANSPORTER_ACTIVITY	GOMF_OLIGOPEPTIDE_TRANSMEMBRANE_TRANSPORTER_ACTIVITY		6	-0.534183	-1.62693	0.0517928	0.194346	1	4756	tags=100%, list=47%, signal=187%	NA
GOMF_PHOSPHOLIPID_TRANSPORTER_ACTIVITY	GOMF_PHOSPHOLIPID_TRANSPORTER_ACTIVITY		26	-0.268819	-1.62573	0.0491159	0.195305	1	4328	tags=69%, list=42%, signal=120%	NA
GOBP_SUPEROXIDE_ANION_GENERATION	GOBP_SUPEROXIDE_ANION_GENERATION		25	-0.268538	-1.62563	0.0371901	0.195208	1	3797	tags=64%, list=37%, signal=102%	NA
GOMF_PROTEIN_SERINE_THREONINE_KINASE_ACTIVATOR_ACTIVITY	GOMF_PROTEIN_SERINE_THREONINE_KINASE_ACTIVATOR_ACTIVITY		34	-0.237869	-1.62555	0.0418327	0.195096	1	1783	tags=41%, list=17%, signal=50%	NA
GOBP_HYALURONAN_METABOLIC_PROCESS	GOBP_HYALURONAN_METABOLIC_PROCESS		22	-0.284793	-1.62369	0.0554493	0.196699	1	4521	tags=73%, list=44%, signal=130%	NA
GOBP_HOMOTYPIC_CELL_CELL_ADHESION	GOBP_HOMOTYPIC_CELL_CELL_ADHESION		41	-0.217184	-1.6228	0.0504032	0.197339	1	7249	tags=93%, list=71%, signal=319%	NA
GOBP_SENSORY_PERCEPTION_OF_LIGHT_STIMULUS	GOBP_SENSORY_PERCEPTION_OF_LIGHT_STIMULUS		80	-0.156778	-1.62265	0.0458167	0.1973	1	6065	tags=75%, list=59%, signal=184%	NA
GOBP_SKIN_EPIDERMIS_DEVELOPMENT	GOBP_SKIN_EPIDERMIS_DEVELOPMENT		72	-0.158305	-1.6209	0.0380228	0.198691	1	6615	tags=81%, list=65%, signal=228%	NA
GOBP_NUCLEOBASE_CONTAINING_COMPOUND_TRANSPORT	GOBP_NUCLEOBASE_CONTAINING_COMPOUND_TRANSPORT		63	-0.172302	-1.61977	0.0321361	0.199609	1	6836	tags=84%, list=67%, signal=253%	NA
GOBP_REGULATION_OF_GROWTH	GOBP_REGULATION_OF_GROWTH		309	-0.0801504	-1.61975	0.0365854	0.199446	1	6471	tags=71%, list=63%, signal=189%	NA
GOBP_CAMERA_TYPE_EYE_MORPHOGENESIS	GOBP_CAMERA_TYPE_EYE_MORPHOGENESIS		78	-0.157722	-1.61945	0.0387755	0.199566	1	7036	tags=85%, list=69%, signal=271%	NA
GOBP_L_HISTIDINE_TRANSMEMBRANE_TRANSPORT	GOBP_L_HISTIDINE_TRANSMEMBRANE_TRANSPORT		5	-0.569831	-1.61919	0.040619	0.199617	1	4392	tags=100%, list=43%, signal=176%	NA
GOBP_NEUROTRANSMITTER_TRANSPORT	GOBP_NEUROTRANSMITTER_TRANSPORT		100	-0.136803	-1.61899	0.0321932	0.19962	1	7290	tags=85%, list=71%, signal=295%	NA
GOBP_PHOTOTRANSDUCTION	GOBP_PHOTOTRANSDUCTION		18	-0.312111	-1.61884	0.0436508	0.19959	1	2490	tags=56%, list=24%, signal=73%	NA
GOBP_NEGATIVE_REGULATION_OF_NEURAL_PRECURSOR_CELL_PROLIFERATION	GOBP_NEGATIVE_REGULATION_OF_NEURAL_PRECURSOR_CELL_PROLIFERATION		17	-0.325511	-1.61782	0.0454545	0.200395	1	6887	tags=100%, list=68%, signal=307%	NA
GOBP_REGULATION_OF_PEPTIDE_TRANSPORT	GOBP_REGULATION_OF_PEPTIDE_TRANSPORT		118	-0.130464	-1.61775	0.0438931	0.200273	1	7244	tags=84%, list=71%, signal=286%	NA
GOBP_NEGATIVE_REGULATION_OF_PROTEIN_UBIQUITINATION	GOBP_NEGATIVE_REGULATION_OF_PROTEIN_UBIQUITINATION		40	-0.21955	-1.61741	0.040404	0.200421	1	6441	tags=85%, list=63%, signal=230%	NA
GOBP_NEGATIVE_REGULATION_OF_COLLAGEN_METABOLIC_PROCESS	GOBP_NEGATIVE_REGULATION_OF_COLLAGEN_METABOLIC_PROCESS		8	-0.467674	-1.61694	0.0402299	0.200711	1	5435	tags=100%, list=53%, signal=214%	NA
GOBP_DECIDUALIZATION	GOBP_DECIDUALIZATION		13	-0.36808	-1.61684	0.0383142	0.200622	1	6452	tags=100%, list=63%, signal=272%	NA
GOMF_CYTOKINE_ACTIVITY	GOMF_CYTOKINE_ACTIVITY		107	-0.135916	-1.61612	0.0532544	0.201158	1	6828	tags=80%, list=67%, signal=241%	NA
GOBP_REGULATION_OF_VASOCONSTRICTION	GOBP_REGULATION_OF_VASOCONSTRICTION		48	-0.198786	-1.61583	0.0295858	0.201265	1	5846	tags=77%, list=57%, signal=180%	NA
GOBP_POSITIVE_REGULATION_OF_CALCIUM_ION_DEPENDENT_EXOCYTOSIS	GOBP_POSITIVE_REGULATION_OF_CALCIUM_ION_DEPENDENT_EXOCYTOSIS		9	-0.442711	-1.6155	0.0419162	0.201428	1	3423	tags=78%, list=34%, signal=117%	NA
GOBP_NEGATIVE_REGULATION_OF_SYNAPTIC_TRANSMISSION_GLUTAMATERGIC	GOBP_NEGATIVE_REGULATION_OF_SYNAPTIC_TRANSMISSION_GLUTAMATERGIC		9	-0.436126	-1.6152	0.045082	0.201526	1	5757	tags=100%, list=56%, signal=229%	NA
GOMF_AMYLASE_ACTIVITY	GOMF_AMYLASE_ACTIVITY		7	-0.483912	-1.61516	0.0388548	0.201363	1	5269	tags=100%, list=52%, signal=207%	NA
GOMF_ICOSANOID_TRANSMEMBRANE_TRANSPORTER_ACTIVITY	GOMF_ICOSANOID_TRANSMEMBRANE_TRANSPORTER_ACTIVITY		6	-0.534183	-1.61512	0.0470588	0.201212	1	4756	tags=100%, list=47%, signal=187%	NA
GOBP_GLIAL_CELL_MIGRATION	GOBP_GLIAL_CELL_MIGRATION		29	-0.253576	-1.61505	0.0477137	0.201109	1	2698	tags=52%, list=26%, signal=70%	NA
GOBP_TISSUE_MIGRATION	GOBP_TISSUE_MIGRATION		149	-0.113673	-1.615	0.0495049	0.200978	1	6937	tags=79%, list=68%, signal=244%	NA
GOBP_AMYGDALA_DEVELOPMENT	GOBP_AMYGDALA_DEVELOPMENT		5	-0.588741	-1.61456	0.0444874	0.20122	1	2159	tags=80%, list=21%, signal=101%	NA
GOBP_STRESS_RESPONSE_TO_METAL_ION	GOBP_STRESS_RESPONSE_TO_METAL_ION		7	-0.500308	-1.6143	0.046371	0.201287	1	730	tags=57%, list=7%, signal=62%	NA
GOBP_UNSATURATED_FATTY_ACID_BIOSYNTHETIC_PROCESS	GOBP_UNSATURATED_FATTY_ACID_BIOSYNTHETIC_PROCESS		17	-0.319203	-1.61389	0.0288462	0.20149	1	4551	tags=76%, list=45%, signal=138%	NA
GOBP_POSITIVE_REGULATION_OF_PEPTIDYL_SERINE_PHOSPHORYLATION	GOBP_POSITIVE_REGULATION_OF_PEPTIDYL_SERINE_PHOSPHORYLATION		61	-0.176782	-1.6135	0.0395833	0.201663	1	3727	tags=54%, list=37%, signal=85%	NA
GOBP_REGULATION_OF_LONG_TERM_NEURONAL_SYNAPTIC_PLASTICITY	GOBP_REGULATION_OF_LONG_TERM_NEURONAL_SYNAPTIC_PLASTICITY		21	-0.302919	-1.61338	0.0391389	0.201611	1	5661	tags=86%, list=55%, signal=192%	NA
GOBP_MAPK_CASCADE	GOBP_MAPK_CASCADE		352	-0.0756759	-1.61308	0.0415842	0.201703	1	7515	tags=81%, list=74%, signal=297%	NA
GOBP_BRONCHUS_DEVELOPMENT	GOBP_BRONCHUS_DEVELOPMENT		5	-0.579247	-1.61272	0.039501	0.201894	1	4296	tags=100%, list=42%, signal=173%	NA
GOBP_EMBRYONIC_ORGAN_DEVELOPMENT	GOBP_EMBRYONIC_ORGAN_DEVELOPMENT		237	-0.0912204	-1.61237	0.0424242	0.202029	1	6151	tags=69%, list=60%, signal=170%	NA
GOMF_ACETYLCHOLINE_BINDING	GOMF_ACETYLCHOLINE_BINDING		6	-0.53693	-1.61208	0.046332	0.202133	1	4728	tags=100%, list=46%, signal=186%	NA
GOBP_NEGATIVE_REGULATION_OF_HUMORAL_IMMUNE_RESPONSE	GOBP_NEGATIVE_REGULATION_OF_HUMORAL_IMMUNE_RESPONSE		7	-0.484991	-1.61206	0.0413386	0.201963	1	5258	tags=100%, list=52%, signal=206%	NA
GOBP_POSITIVE_REGULATION_OF_SYNAPTIC_TRANSMISSION_GABAERGIC	GOBP_POSITIVE_REGULATION_OF_SYNAPTIC_TRANSMISSION_GABAERGIC		10	-0.412501	-1.61164	0.0396226	0.202174	1	3958	tags=80%, list=39%, signal=131%	NA
GOBP_POSITIVE_REGULATION_OF_SYNAPTIC_TRANSMISSION_GLUTAMATERGIC	GOBP_POSITIVE_REGULATION_OF_SYNAPTIC_TRANSMISSION_GLUTAMATERGIC		20	-0.297878	-1.61144	0.0498008	0.202178	1	4109	tags=70%, list=40%, signal=117%	NA
GOCC_OLIGOSACCHARYLTRANSFERASE_COMPLEX	GOCC_OLIGOSACCHARYLTRANSFERASE_COMPLEX		5	-0.581012	-1.61069	0.0385439	0.202744	1	4278	tags=100%, list=42%, signal=172%	NA
[truncated: 4,100 more rows]

## Sheet: Max_longevity(neg)
NAME	GS.br..follow.link.to.MSigDB	GS.DETAILS	SIZE	ES	NES	NOM.p.val	FDR.q.val	FWER.p.val	RANK.AT.MAX	LEADING.EDGE	X
HALLMARK_OXIDATIVE_PHOSPHORYLATION	HALLMARK_OXIDATIVE_PHOSPHORYLATION	Details ...	101	-0.137256	-1.61052	0.0606061	1	0.657	1800	tags=29%, list=15%, signal=34%	NA
HALLMARK_BILE_ACID_METABOLISM	HALLMARK_BILE_ACID_METABOLISM	Details ...	60	-0.159389	-1.46893	0.0711382	1	0.874	3075	tags=42%, list=26%, signal=56%	NA
HALLMARK_INTERFERON_ALPHA_RESPONSE	HALLMARK_INTERFERON_ALPHA_RESPONSE	Details ...	51	-0.173096	-1.46755	0.0802348	0.724577	0.877	4721	tags=57%, list=40%, signal=94%	NA
HALLMARK_E2F_TARGETS	HALLMARK_E2F_TARGETS	Details ...	109	-0.109542	-1.365	0.10395	0.827889	0.955	6576	tags=66%, list=55%, signal=146%	NA
HALLMARK_P53_PATHWAY	HALLMARK_P53_PATHWAY	Details ...	113	-0.105459	-1.28754	0.179283	0.910219	0.991	4765	tags=50%, list=40%, signal=83%	NA
HALLMARK_SPERMATOGENESIS	HALLMARK_SPERMATOGENESIS	Details ...	69	-0.129975	-1.27205	0.188931	0.803617	0.992	7093	tags=72%, list=60%, signal=178%	NA
HALLMARK_ESTROGEN_RESPONSE_LATE	HALLMARK_ESTROGEN_RESPONSE_LATE	Details ...	107	-0.100985	-1.22365	0.217803	0.825026	0.999	3373	tags=38%, list=28%, signal=53%	NA
HALLMARK_EPITHELIAL_MESENCHYMAL_TRANSITION	HALLMARK_EPITHELIAL_MESENCHYMAL_TRANSITION	Details ...	117	-0.095044	-1.20713	0.23913	0.769361	1	9264	tags=87%, list=78%, signal=388%	NA
HALLMARK_REACTIVE_OXIGEN_SPECIES_PATHWAY	HALLMARK_REACTIVE_OXIGEN_SPECIES_PATHWAY	Details ...	25	-0.186266	-1.11221	0.309615	0.941744	1	2075	tags=36%, list=17%, signal=44%	NA
HALLMARK_PI3K_AKT_MTOR_SIGNALING	HALLMARK_PI3K_AKT_MTOR_SIGNALING	Details ...	49	-0.13441	-1.10943	0.313525	0.853992	1	5456	tags=59%, list=46%, signal=109%	NA
HALLMARK_ALLOGRAFT_REJECTION	HALLMARK_ALLOGRAFT_REJECTION	Details ...	96	-0.0934035	-1.09359	0.340164	0.816177	1	10064	tags=94%, list=84%, signal=600%	NA
HALLMARK_KRAS_SIGNALING_UP	HALLMARK_KRAS_SIGNALING_UP	Details ...	106	-0.0915722	-1.08497	0.347656	0.769271	1	8696	tags=82%, list=73%, signal=301%	NA
HALLMARK_DNA_REPAIR	HALLMARK_DNA_REPAIR	Details ...	81	-0.102974	-1.07044	0.349421	0.740601	1	2312	tags=30%, list=19%, signal=37%	NA
HALLMARK_PEROXISOME	HALLMARK_PEROXISOME	Details ...	56	-0.122894	-1.06587	0.366803	0.696794	1	9817	tags=95%, list=82%, signal=536%	NA
HALLMARK_IL6_JAK_STAT3_SIGNALING	HALLMARK_IL6_JAK_STAT3_SIGNALING	Details ...	47	-0.131218	-1.05506	0.354331	0.673859	1	6047	tags=64%, list=51%, signal=129%	NA
HALLMARK_ANGIOGENESIS	HALLMARK_ANGIOGENESIS	Details ...	23	-0.184567	-1.03631	0.431298	0.666599	1	9200	tags=96%, list=77%, signal=419%	NA
HALLMARK_APICAL_SURFACE	HALLMARK_APICAL_SURFACE	Details ...	25	-0.166017	-0.987097	0.442656	0.721407	1	3745	tags=48%, list=31%, signal=70%	NA
HALLMARK_COMPLEMENT	HALLMARK_COMPLEMENT	Details ...	108	-0.0802691	-0.983967	0.449485	0.687362	1	9972	tags=92%, list=84%, signal=558%	NA
HALLMARK_XENOBIOTIC_METABOLISM	HALLMARK_XENOBIOTIC_METABOLISM	Details ...	115	-0.0754929	-0.954112	0.506876	0.708012	1	2632	tags=30%, list=22%, signal=38%	NA
HALLMARK_MYC_TARGETS_V2	HALLMARK_MYC_TARGETS_V2	Details ...	27	-0.149392	-0.936549	0.545833	0.702808	1	5284	tags=59%, list=44%, signal=106%	NA
HALLMARK_ESTROGEN_RESPONSE_EARLY	HALLMARK_ESTROGEN_RESPONSE_EARLY		125	-0.0719946	-0.931588	0.520958	0.677793	1	9253	tags=85%, list=78%, signal=376%	NA
HALLMARK_COAGULATION	HALLMARK_COAGULATION		76	-0.0882441	-0.900181	0.555773	0.700251	1	2718	tags=32%, list=23%, signal=41%	NA
HALLMARK_GLYCOLYSIS	HALLMARK_GLYCOLYSIS		111	-0.0677859	-0.834223	0.662474	0.779809	1	8966	tags=82%, list=75%, signal=328%	NA
HALLMARK_ADIPOGENESIS	HALLMARK_ADIPOGENESIS		104	-0.0654371	-0.783856	0.764344	0.828081	1	5642	tags=54%, list=47%, signal=101%	NA
HALLMARK_UNFOLDED_PROTEIN_RESPONSE	HALLMARK_UNFOLDED_PROTEIN_RESPONSE		56	-0.0893926	-0.767047	0.751969	0.82082	1	1919	tags=25%, list=16%, signal=30%	NA
HALLMARK_HYPOXIA	HALLMARK_HYPOXIA		116	-0.060575	-0.760201	0.749507	0.798398	1	7501	tags=69%, list=63%, signal=184%	NA
HALLMARK_INFLAMMATORY_RESPONSE	HALLMARK_INFLAMMATORY_RESPONSE		106	-0.0502777	-0.583691	0.940239	0.951983	1	10869	tags=96%, list=91%, signal=1090%	NA
REACTOME_XENOBIOTICS	REACTOME_XENOBIOTICS	Details ...	26	-0.533368	-3.28123	0	0	0	1908	tags=69%, list=16%, signal=82%	NA
REACTOME_AFLATOXIN_ACTIVATION_AND_DETOXIFICATION	REACTOME_AFLATOXIN_ACTIVATION_AND_DETOXIFICATION	Details ...	10	-0.840686	-3.27238	0	0	0	1907	tags=100%, list=16%, signal=119%	NA
REACTOME_INTERFERON_ALPHA_BETA_SIGNALING	REACTOME_INTERFERON_ALPHA_BETA_SIGNALING	Details ...	25	-0.477604	-2.89417	0	0.00144347	0.004	3853	tags=80%, list=32%, signal=118%	NA
REACTOME_OLFACTORY_SIGNALING_PATHWAY	REACTOME_OLFACTORY_SIGNALING_PATHWAY	Details ...	44	-0.348185	-2.69741	0	0.00270481	0.01	2366	tags=55%, list=20%, signal=68%	NA
REACTOME_REGULATION_OF_IFNA_IFNB_SIGNALING	REACTOME_REGULATION_OF_IFNA_IFNB_SIGNALING	Details ...	21	-0.486984	-2.65613	0	0.00410822	0.019	3853	tags=81%, list=32%, signal=119%	NA
REACTOME_CYTOCHROME_P450_ARRANGED_BY_SUBSTRATE_TYPE	REACTOME_CYTOCHROME_P450_ARRANGED_BY_SUBSTRATE_TYPE	Details ...	47	-0.321758	-2.62684	0	0.00378058	0.021	3533	tags=62%, list=30%, signal=87%	NA
REACTOME_SENSORY_PERCEPTION	REACTOME_SENSORY_PERCEPTION	Details ...	105	-0.212844	-2.58619	0.00209644	0.00509585	0.033	2366	tags=41%, list=20%, signal=51%	NA
REACTOME_O_LINKED_GLYCOSYLATION_OF_MUCINS	REACTOME_O_LINKED_GLYCOSYLATION_OF_MUCINS	Details ...	33	-0.36994	-2.57697	0	0.00499663	0.037	660	tags=42%, list=6%, signal=45%	NA
REACTOME_GLUTATHIONE_CONJUGATION	REACTOME_GLUTATHIONE_CONJUGATION	Details ...	23	-0.435748	-2.48254	0	0.0119611	0.094	2071	tags=61%, list=17%, signal=74%	NA
REACTOME_RUNX1_REGULATES_TRANSCRIPTION_OF_GENES_INVOLVED_IN_DIFFERENTIATION_OF_HSCS	REACTOME_RUNX1_REGULATES_TRANSCRIPTION_OF_GENES_INVOLVED_IN_DIFFERENTIATION_OF_HSCS	Details ...	28	-0.382651	-2.42372	0.00203666	0.0183821	0.159	5238	tags=82%, list=44%, signal=146%	NA
BIOCARTA_VITCB_PATHWAY	BIOCARTA_VITCB_PATHWAY	Details ...	10	-0.620015	-2.32537	0	0.0332848	0.287	2151	tags=80%, list=18%, signal=98%	NA
REACTOME_PHASE_I_FUNCTIONALIZATION_OF_COMPOUNDS	REACTOME_PHASE_I_FUNCTIONALIZATION_OF_COMPOUNDS	Details ...	66	-0.24499	-2.31827	0	0.0325723	0.306	3596	tags=55%, list=30%, signal=78%	NA
WP_AFLATOXIN_B1_METABOLISM	WP_AFLATOXIN_B1_METABOLISM	Details ...	5	-0.829078	-2.31699	0	0.0302337	0.307	2041	tags=100%, list=17%, signal=121%	NA
REACTOME_BIOLOGICAL_OXIDATIONS	REACTOME_BIOLOGICAL_OXIDATIONS	Details ...	135	-0.166735	-2.26229	0	0.0433792	0.427	3596	tags=47%, list=30%, signal=66%	NA
REACTOME_LAMININ_INTERACTIONS	REACTOME_LAMININ_INTERACTIONS	Details ...	8	-0.627331	-2.26163	0	0.040919	0.429	2956	tags=88%, list=25%, signal=116%	NA
REACTOME_DNA_DAMAGE_BYPASS	REACTOME_DNA_DAMAGE_BYPASS	Details ...	29	-0.348589	-2.20854	0	0.0547565	0.554	4895	tags=76%, list=41%, signal=128%	NA
BIOCARTA_INTRINSIC_PATHWAY	BIOCARTA_INTRINSIC_PATHWAY	Details ...	12	-0.519392	-2.19695	0.00189394	0.0559516	0.582	2754	tags=75%, list=23%, signal=97%	NA
BIOCARTA_NPP1_PATHWAY	BIOCARTA_NPP1_PATHWAY	Details ...	7	-0.677035	-2.18865	0.00201207	0.0566152	0.605	2151	tags=86%, list=18%, signal=105%	NA
BIOCARTA_PLATELETAPP_PATHWAY	BIOCARTA_PLATELETAPP_PATHWAY	Details ...	9	-0.597724	-2.17415	0.0021097	0.0584988	0.638	2151	tags=78%, list=18%, signal=95%	NA
REACTOME_RECOGNITION_OF_DNA_DAMAGE_BY_PCNA_CONTAINING_REPLICATION_COMPLEX	REACTOME_RECOGNITION_OF_DNA_DAMAGE_BY_PCNA_CONTAINING_REPLICATION_COMPLEX	Details ...	18	-0.423092	-2.16444	0.0019685	0.0600293	0.666	4895	tags=83%, list=41%, signal=141%	NA
REACTOME_REGULATION_OF_SIGNALING_BY_CBL	REACTOME_REGULATION_OF_SIGNALING_BY_CBL		13	-0.495739	-2.12795	0.00206612	0.0733909	0.763	3265	tags=77%, list=27%, signal=106%	NA
REACTOME_PREDNISONE_ADME	REACTOME_PREDNISONE_ADME		17	-0.421809	-2.10206	0.00612245	0.0825146	0.818	6895	tags=100%, list=58%, signal=237%	NA
BIOCARTA_TNFR1_PATHWAY	BIOCARTA_TNFR1_PATHWAY		19	-0.395175	-2.10085	0.00210084	0.0794396	0.819	4705	tags=79%, list=40%, signal=130%	NA
WP_GPCRS_OTHER	WP_GPCRS_OTHER		90	-0.192621	-2.10055	0.00204499	0.0762653	0.821	5400	tags=64%, list=45%, signal=117%	NA
WP_IL_1_SIGNALING_PATHWAY	WP_IL_1_SIGNALING_PATHWAY		21	-0.375261	-2.0917	0.00205339	0.0781144	0.833	4047	tags=71%, list=34%, signal=108%	NA
REACTOME_SEMA3A_PLEXIN_REPULSION_SIGNALING_BY_INHIBITING_INTEGRIN_ADHESION	REACTOME_SEMA3A_PLEXIN_REPULSION_SIGNALING_BY_INHIBITING_INTEGRIN_ADHESION		5	-0.74591	-2.08169	0.00197239	0.0801426	0.852	649	tags=80%, list=5%, signal=85%	NA
REACTOME_ACTIVATION_OF_MATRIX_METALLOPROTEINASES	REACTOME_ACTIVATION_OF_MATRIX_METALLOPROTEINASES		17	-0.415939	-2.07842	0.00384615	0.0787322	0.858	659	tags=47%, list=6%, signal=50%	NA
REACTOME_INTERLEUKIN_3_INTERLEUKIN_5_AND_GM_CSF_SIGNALING	REACTOME_INTERLEUKIN_3_INTERLEUKIN_5_AND_GM_CSF_SIGNALING		20	-0.381503	-2.07278	0.00198807	0.0786486	0.873	6780	tags=95%, list=57%, signal=220%	NA
REACTOME_RHOC_GTPASE_CYCLE	REACTOME_RHOC_GTPASE_CYCLE		46	-0.254792	-2.06263	0.00197239	0.0815682	0.898	4487	tags=63%, list=38%, signal=101%	NA
REACTOME_ANTIMICROBIAL_PEPTIDES	REACTOME_ANTIMICROBIAL_PEPTIDES		34	-0.294697	-2.05375	0.0020202	0.0831506	0.913	4208	tags=65%, list=35%, signal=100%	NA
REACTOME_ACTIVATED_NOTCH1_TRANSMITS_SIGNAL_TO_THE_NUCLEUS	REACTOME_ACTIVATED_NOTCH1_TRANSMITS_SIGNAL_TO_THE_NUCLEUS		8	-0.589515	-2.04925	0.00761905	0.0831359	0.922	4895	tags=100%, list=41%, signal=170%	NA
REACTOME_O_LINKED_GLYCOSYLATION	REACTOME_O_LINKED_GLYCOSYLATION		58	-0.230028	-2.04834	0.00203666	0.0811749	0.922	971	tags=31%, list=8%, signal=34%	NA
REACTOME_MISCELLANEOUS_SUBSTRATES	REACTOME_MISCELLANEOUS_SUBSTRATES		7	-0.623224	-2.03129	0.0039604	0.0880109	0.944	1090	tags=71%, list=9%, signal=79%	NA
REACTOME_RAS_PROCESSING	REACTOME_RAS_PROCESSING		11	-0.498671	-2.02966	0.0040568	0.0861834	0.945	4895	tags=91%, list=41%, signal=154%	NA
REACTOME_HDR_THROUGH_HOMOLOGOUS_RECOMBINATION_HRR	REACTOME_HDR_THROUGH_HOMOLOGOUS_RECOMBINATION_HRR		32	-0.299254	-2.02854	0.00607287	0.0844539	0.948	1285	tags=41%, list=11%, signal=45%	NA
BIOCARTA_ACE2_PATHWAY	BIOCARTA_ACE2_PATHWAY		11	-0.497945	-2.0106	0	0.0918019	0.956	2738	tags=73%, list=23%, signal=94%	NA
REACTOME_TERMINATION_OF_O_GLYCAN_BIOSYNTHESIS	REACTOME_TERMINATION_OF_O_GLYCAN_BIOSYNTHESIS		14	-0.445196	-2.00322	0.00583658	0.0940054	0.959	660	tags=50%, list=6%, signal=53%	NA
REACTOME_GAP_FILLING_DNA_REPAIR_SYNTHESIS_AND_LIGATION_IN_GG_NER	REACTOME_GAP_FILLING_DNA_REPAIR_SYNTHESIS_AND_LIGATION_IN_GG_NER		12	-0.476013	-1.99906	0.00204499	0.0939919	0.965	1285	tags=58%, list=11%, signal=65%	NA
REACTOME_HDR_THROUGH_MMEJ_ALT_NHEJ	REACTOME_HDR_THROUGH_MMEJ_ALT_NHEJ		9	-0.556424	-1.99818	0.0019685	0.0920486	0.965	3966	tags=89%, list=33%, signal=133%	NA
WP_HYPOXIA_DEPENDENT_DIFFERENTIATION_OF_MYOBLASTS	WP_HYPOXIA_DEPENDENT_DIFFERENTIATION_OF_MYOBLASTS		7	-0.603663	-1.99341	0.00211416	0.0925242	0.968	4726	tags=100%, list=40%, signal=166%	NA
REACTOME_SYNTHESIS_OF_BILE_ACIDS_AND_BILE_SALTS_VIA_7ALPHA_HYDROXYCHOLESTEROL	REACTOME_SYNTHESIS_OF_BILE_ACIDS_AND_BILE_SALTS_VIA_7ALPHA_HYDROXYCHOLESTEROL		15	-0.40719	-1.97925	0.00396825	0.0991997	0.977	6274	tags=93%, list=53%, signal=197%	NA
REACTOME_DEGRADATION_OF_THE_EXTRACELLULAR_MATRIX	REACTOME_DEGRADATION_OF_THE_EXTRACELLULAR_MATRIX		66	-0.20854	-1.97819	0.00779727	0.097421	0.978	2584	tags=42%, list=22%, signal=54%	NA
REACTOME_DNA_DOUBLE_STRAND_BREAK_REPAIR	REACTOME_DNA_DOUBLE_STRAND_BREAK_REPAIR		71	-0.197979	-1.97411	0.0078125	0.0974505	0.978	6716	tags=76%, list=56%, signal=173%	NA
REACTOME_CELLULAR_RESPONSE_TO_HYPOXIA	REACTOME_CELLULAR_RESPONSE_TO_HYPOXIA		26	-0.320588	-1.9666	0.00401606	0.0999495	0.98	4895	tags=73%, list=41%, signal=124%	NA
REACTOME_S_PHASE	REACTOME_S_PHASE		73	-0.193704	-1.96466	0.00387597	0.0989406	0.98	4724	tags=59%, list=40%, signal=97%	NA
REACTOME_DUAL_INCISION_IN_GG_NER	REACTOME_DUAL_INCISION_IN_GG_NER		26	-0.320588	-1.95949	0.0118343	0.100483	0.984	4895	tags=73%, list=41%, signal=124%	NA
REACTOME_TRAF6_MEDIATED_INDUCTION_OF_TAK1_COMPLEX_WITHIN_TLR4_COMPLEX	REACTOME_TRAF6_MEDIATED_INDUCTION_OF_TAK1_COMPLEX_WITHIN_TLR4_COMPLEX		9	-0.525794	-1.95705	0.00199601	0.099948	0.984	5654	tags=100%, list=47%, signal=190%	NA
REACTOME_ACTIVATION_OF_APC_C_AND_APC_C_CDC20_MEDIATED_DEGRADATION_OF_MITOTIC_PROTEINS	REACTOME_ACTIVATION_OF_APC_C_AND_APC_C_CDC20_MEDIATED_DEGRADATION_OF_MITOTIC_PROTEINS		31	-0.299576	-1.94763	0.00580271	0.104167	0.987	4895	tags=71%, list=41%, signal=120%	NA
REACTOME_DEGRADATION_OF_AXIN	REACTOME_DEGRADATION_OF_AXIN		21	-0.351644	-1.94399	0.00990099	0.103949	0.987	4895	tags=76%, list=41%, signal=129%	NA
REACTOME_MITOCHONDRIAL_FATTY_ACID_BETA_OXIDATION	REACTOME_MITOCHONDRIAL_FATTY_ACID_BETA_OXIDATION		22	-0.337076	-1.93836	0.00377358	0.105381	0.989	1949	tags=50%, list=16%, signal=60%	NA
REACTOME_HOMOLOGY_DIRECTED_REPAIR	REACTOME_HOMOLOGY_DIRECTED_REPAIR		58	-0.213135	-1.93368	0.00814664	0.106303	0.994	6716	tags=78%, list=56%, signal=177%	NA
REACTOME_RHOA_GTPASE_CYCLE	REACTOME_RHOA_GTPASE_CYCLE		93	-0.170495	-1.90748	0.00761905	0.122023	0.995	4646	tags=56%, list=39%, signal=91%	NA
REACTOME_TRANSLATION	REACTOME_TRANSLATION		123	-0.147889	-1.89852	0.0186335	0.126505	0.996	5811	tags=63%, list=49%, signal=123%	NA
REACTOME_BASE_EXCISION_REPAIR	REACTOME_BASE_EXCISION_REPAIR		24	-0.324637	-1.89376	0.0119048	0.12785	0.997	4579	tags=71%, list=38%, signal=115%	NA
REACTOME_BETA_DEFENSINS	REACTOME_BETA_DEFENSINS		10	-0.486169	-1.8886	0.00759013	0.129274	0.998	4935	tags=90%, list=41%, signal=154%	NA
REACTOME_PEROXISOMAL_PROTEIN_IMPORT	REACTOME_PEROXISOMAL_PROTEIN_IMPORT		36	-0.271553	-1.8872	0.00618557	0.128035	0.999	7033	tags=86%, list=59%, signal=210%	NA
REACTOME_INTERLEUKIN_6_SIGNALING	REACTOME_INTERLEUKIN_6_SIGNALING		7	-0.582529	-1.88464	0.00829876	0.127813	0.999	3276	tags=86%, list=28%, signal=118%	NA
WP_MITOCHONDRIAL_LONG_CHAIN_FATTY_ACID_BETA_OXIDATION	WP_MITOCHONDRIAL_LONG_CHAIN_FATTY_ACID_BETA_OXIDATION		10	-0.484631	-1.88199	0.0177866	0.127516	0.999	1380	tags=60%, list=12%, signal=68%	NA
BIOCARTA_CELLCYCLE_PATHWAY	BIOCARTA_CELLCYCLE_PATHWAY		11	-0.461642	-1.88112	0.00959693	0.125864	0.999	3170	tags=73%, list=27%, signal=99%	NA
BIOCARTA_ECM_PATHWAY	BIOCARTA_ECM_PATHWAY		10	-0.489522	-1.88096	0.012605	0.123855	0.999	3704	tags=80%, list=31%, signal=116%	NA
REACTOME_TRANSCRIPTIONAL_REGULATION_BY_RUNX1	REACTOME_TRANSCRIPTIONAL_REGULATION_BY_RUNX1		63	-0.201182	-1.87121	0.018595	0.129364	0.999	5369	tags=65%, list=45%, signal=118%	NA
REACTOME_FACTORS_INVOLVED_IN_MEGAKARYOCYTE_DEVELOPMENT_AND_PLATELET_PRODUCTION	REACTOME_FACTORS_INVOLVED_IN_MEGAKARYOCYTE_DEVELOPMENT_AND_PLATELET_PRODUCTION		68	-0.193847	-1.86824	0.00976562	0.129299	0.999	7164	tags=79%, list=60%, signal=198%	NA
REACTOME_SYNTHESIS_OF_BILE_ACIDS_AND_BILE_SALTS	REACTOME_SYNTHESIS_OF_BILE_ACIDS_AND_BILE_SALTS		22	-0.337604	-1.86153	0.0107991	0.132407	0.999	6274	tags=86%, list=53%, signal=182%	NA
REACTOME_VITAMIN_C_ASCORBATE_METABOLISM	REACTOME_VITAMIN_C_ASCORBATE_METABOLISM		6	-0.607378	-1.86101	0.00628931	0.13064	0.999	2696	tags=83%, list=23%, signal=108%	NA
WP_MATRIX_METALLOPROTEINASES	WP_MATRIX_METALLOPROTEINASES		23	-0.327352	-1.85709	0.015748	0.131882	0.999	1806	tags=48%, list=15%, signal=56%	NA
WP_GPCRS_ODORANT	WP_GPCRS_ODORANT		93	-0.167506	-1.85591	0.0179641	0.130466	0.999	5834	tags=66%, list=49%, signal=128%	NA
BIOCARTA_AKAP13_PATHWAY	BIOCARTA_AKAP13_PATHWAY		7	-0.573421	-1.84626	0.0176817	0.136024	0.999	5086	tags=100%, list=43%, signal=174%	NA
BIOCARTA_PTDINS_PATHWAY	BIOCARTA_PTDINS_PATHWAY		11	-0.452315	-1.84515	0.00632911	0.134899	0.999	3281	tags=73%, list=28%, signal=100%	NA
REACTOME_PYROPTOSIS	REACTOME_PYROPTOSIS		8	-0.550649	-1.83477	0.0125261	0.140756	1	891	tags=63%, list=7%, signal=68%	NA
REACTOME_ALPHA_PROTEIN_KINASE_1_SIGNALING_PATHWAY	REACTOME_ALPHA_PROTEIN_KINASE_1_SIGNALING_PATHWAY		8	-0.52575	-1.83185	0.0159046	0.141203	1	5654	tags=100%, list=47%, signal=190%	NA
REACTOME_REGULATION_OF_TP53_ACTIVITY_THROUGH_PHOSPHORYLATION	REACTOME_REGULATION_OF_TP53_ACTIVITY_THROUGH_PHOSPHORYLATION		49	-0.219635	-1.82644	0.0106838	0.143404	1	1285	tags=33%, list=11%, signal=36%	NA
REACTOME_ASSEMBLY_OF_THE_PRE_REPLICATIVE_COMPLEX	REACTOME_ASSEMBLY_OF_THE_PRE_REPLICATIVE_COMPLEX		36	-0.256561	-1.82107	0.0125523	0.145735	1	4895	tags=67%, list=41%, signal=113%	NA
REACTOME_BILE_ACID_AND_BILE_SALT_METABOLISM	REACTOME_BILE_ACID_AND_BILE_SALT_METABOLISM		24	-0.307296	-1.81304	0.00566038	0.1506	1	6274	tags=83%, list=53%, signal=176%	NA
REACTOME_UB_SPECIFIC_PROCESSING_PROTEASES	REACTOME_UB_SPECIFIC_PROCESSING_PROTEASES		98	-0.155778	-1.80999	0.0193424	0.15129	1	4724	tags=55%, list=40%, signal=91%	NA
REACTOME_EUKARYOTIC_TRANSLATION_INITIATION	REACTOME_EUKARYOTIC_TRANSLATION_INITIATION		71	-0.186412	-1.80899	0.026694	0.150037	1	7524	tags=82%, list=63%, signal=220%	NA
REACTOME_REGULATION_OF_PTEN_STABILITY_AND_ACTIVITY	REACTOME_REGULATION_OF_PTEN_STABILITY_AND_ACTIVITY		27	-0.293488	-1.80586	0.0262626	0.150424	1	4895	tags=70%, list=41%, signal=119%	NA
REACTOME_TRANSLESION_SYNTHESIS_BY_Y_FAMILY_DNA_POLYMERASES_BYPASSES_LESIONS_ON_DNA_TEMPLATE	REACTOME_TRANSLESION_SYNTHESIS_BY_Y_FAMILY_DNA_POLYMERASES_BYPASSES_LESIONS_ON_DNA_TEMPLATE		22	-0.316978	-1.7976	0.0188285	0.155161	1	4895	tags=73%, list=41%, signal=123%	NA
WP_PROTEASOME_DEGRADATION	WP_PROTEASOME_DEGRADATION		19	-0.340862	-1.79317	0.0155945	0.157369	1	4724	tags=74%, list=40%, signal=122%	NA
REACTOME_CDK_MEDIATED_PHOSPHORYLATION_AND_REMOVAL_OF_CDC6	REACTOME_CDK_MEDIATED_PHOSPHORYLATION_AND_REMOVAL_OF_CDC6		31	-0.267234	-1.79203	0.0156863	0.15642	1	4895	tags=68%, list=41%, signal=115%	NA
REACTOME_DIGESTION_AND_ABSORPTION	REACTOME_DIGESTION_AND_ABSORPTION		7	-0.537958	-1.76486	0.0263158	0.1777	1	2105	tags=71%, list=18%, signal=87%	NA
REACTOME_INTERLEUKIN_1_FAMILY_SIGNALING	REACTOME_INTERLEUKIN_1_FAMILY_SIGNALING		64	-0.188097	-1.75362	0.0193424	0.186569	1	3542	tags=48%, list=30%, signal=69%	NA
BIOCARTA_NFKB_PATHWAY	BIOCARTA_NFKB_PATHWAY		11	-0.434889	-1.7473	0.0165289	0.190793	1	5654	tags=91%, list=47%, signal=173%	NA
REACTOME_DEGRADATION_OF_DVL	REACTOME_DEGRADATION_OF_DVL		22	-0.316978	-1.74561	0.020284	0.190044	1	4895	tags=73%, list=41%, signal=123%	NA
WP_ESTROGEN_METABOLISM	WP_ESTROGEN_METABOLISM		8	-0.502415	-1.74498	0.0221774	0.188372	1	2954	tags=75%, list=25%, signal=100%	NA
REACTOME_AUF1_HNRNP_D0_BINDS_AND_DESTABILIZES_MRNA	REACTOME_AUF1_HNRNP_D0_BINDS_AND_DESTABILIZES_MRNA		19	-0.326482	-1.74412	0.0235756	0.187053	1	4895	tags=74%, list=41%, signal=125%	NA
REACTOME_NONSENSE_MEDIATED_DECAY_NMD_INDEPENDENT_OF_THE_EXON_JUNCTION_COMPLEX_EJC	REACTOME_NONSENSE_MEDIATED_DECAY_NMD_INDEPENDENT_OF_THE_EXON_JUNCTION_COMPLEX_EJC		57	-0.193888	-1.73964	0.0142276	0.188901	1	7524	tags=82%, list=63%, signal=223%	NA
REACTOME_SIGNALING_BY_PDGF	REACTOME_SIGNALING_BY_PDGF		30	-0.267051	-1.73579	0.0198413	0.190306	1	6754	tags=83%, list=57%, signal=192%	NA
BIOCARTA_CASPASE_PATHWAY	BIOCARTA_CASPASE_PATHWAY		14	-0.382924	-1.7309	0.019685	0.19319	1	4804	tags=79%, list=40%, signal=132%	NA
REACTOME_REGULATION_OF_RUNX1_EXPRESSION_AND_ACTIVITY	REACTOME_REGULATION_OF_RUNX1_EXPRESSION_AND_ACTIVITY		6	-0.567563	-1.7306	0.0357143	0.191369	1	3170	tags=83%, list=27%, signal=113%	NA
REACTOME_CYP2E1_REACTIONS	REACTOME_CYP2E1_REACTIONS		10	-0.450172	-1.73057	0.0288066	0.189266	1	599	tags=50%, list=5%, signal=53%	NA
REACTOME_IRAK2_MEDIATED_ACTIVATION_OF_TAK1_COMPLEX	REACTOME_IRAK2_MEDIATED_ACTIVATION_OF_TAK1_COMPLEX		7	-0.525706	-1.7275	0.0196464	0.190289	1	5654	tags=100%, list=47%, signal=190%	NA
REACTOME_SIGNALING_BY_NOTCH1	REACTOME_SIGNALING_BY_NOTCH1		13	-0.400028	-1.72548	0.0226804	0.190293	1	5320	tags=85%, list=45%, signal=153%	NA
REACTOME_APC_C_MEDIATED_DEGRADATION_OF_CELL_CYCLE_PROTEINS	REACTOME_APC_C_MEDIATED_DEGRADATION_OF_CELL_CYCLE_PROTEINS		37	-0.238509	-1.72469	0.0271845	0.188881	1	4895	tags=65%, list=41%, signal=110%	NA
WP_LEPTIN_AND_ADIPONECTIN	WP_LEPTIN_AND_ADIPONECTIN		6	-0.562677	-1.72297	0.0133588	0.188551	1	1243	tags=67%, list=10%, signal=74%	NA
REACTOME_REGULATION_OF_RUNX3_EXPRESSION_AND_ACTIVITY	REACTOME_REGULATION_OF_RUNX3_EXPRESSION_AND_ACTIVITY		19	-0.326482	-1.72079	0.033264	0.188834	1	4895	tags=74%, list=41%, signal=125%	NA
REACTOME_SEMA3A_PAK_DEPENDENT_AXON_REPULSION	REACTOME_SEMA3A_PAK_DEPENDENT_AXON_REPULSION		7	-0.517329	-1.71856	0.0261044	0.189016	1	649	tags=57%, list=5%, signal=60%	NA
REACTOME_PTEN_REGULATION	REACTOME_PTEN_REGULATION		45	-0.212143	-1.71657	0.0217822	0.189076	1	4895	tags=62%, list=41%, signal=105%	NA
REACTOME_APC_C_CDH1_MEDIATED_DEGRADATION_OF_CDC20_AND_OTHER_APC_C_CDH1_TARGETED_PROTEINS_IN_LATE_MITOSIS_EARLY_G1	REACTOME_APC_C_CDH1_MEDIATED_DEGRADATION_OF_CDC20_AND_OTHER_APC_C_CDH1_TARGETED_PROTEINS_IN_LATE_MITOSIS_EARLY_G1		31	-0.267234	-1.71405	0.0321932	0.189476	1	4895	tags=68%, list=41%, signal=115%	NA
REACTOME_PCNA_DEPENDENT_LONG_PATCH_BASE_EXCISION_REPAIR	REACTOME_PCNA_DEPENDENT_LONG_PATCH_BASE_EXCISION_REPAIR		10	-0.44992	-1.71195	0.0230608	0.189551	1	602	tags=50%, list=5%, signal=53%	NA
WP_OXIDATION_BY_CYTOCHROME_P450	WP_OXIDATION_BY_CYTOCHROME_P450		24	-0.28738	-1.70716	0.0179283	0.192436	1	3533	tags=58%, list=30%, signal=83%	NA
REACTOME_SULFUR_AMINO_ACID_METABOLISM	REACTOME_SULFUR_AMINO_ACID_METABOLISM		15	-0.360609	-1.70374	0.0217822	0.193964	1	5240	tags=80%, list=44%, signal=143%	NA
WP_NON_HOMOLOGOUS_END_JOINING	WP_NON_HOMOLOGOUS_END_JOINING		5	-0.6149	-1.70374	0.0413223	0.192062	1	4591	tags=100%, list=39%, signal=163%	NA
REACTOME_CDC42_GTPASE_CYCLE	REACTOME_CDC42_GTPASE_CYCLE		61	-0.184248	-1.70267	0.026749	0.191366	1	3285	tags=46%, list=28%, signal=63%	NA
REACTOME_NUCLEAR_EVENTS_MEDIATED_BY_NFE2L2	REACTOME_NUCLEAR_EVENTS_MEDIATED_BY_NFE2L2		21	-0.303941	-1.69607	0.0265306	0.196589	1	4895	tags=71%, list=41%, signal=121%	NA
REACTOME_UBIQUITIN_MEDIATED_DEGRADATION_OF_PHOSPHORYLATED_CDC25A	REACTOME_UBIQUITIN_MEDIATED_DEGRADATION_OF_PHOSPHORYLATED_CDC25A		19	-0.326482	-1.69386	0.0390947	0.197019	1	4895	tags=74%, list=41%, signal=125%	NA
REACTOME_ERYTHROPOIETIN_ACTIVATES_RAS	REACTOME_ERYTHROPOIETIN_ACTIVATES_RAS		6	-0.559583	-1.69297	0.0373281	0.196174	1	3265	tags=83%, list=27%, signal=115%	NA
REACTOME_HDMS_DEMETHYLATE_HISTONES	REACTOME_HDMS_DEMETHYLATE_HISTONES		17	-0.340928	-1.68896	0.0343434	0.198375	1	7857	tags=100%, list=66%, signal=293%	NA
REACTOME_KEAP1_NFE2L2_PATHWAY	REACTOME_KEAP1_NFE2L2_PATHWAY		30	-0.256432	-1.68839	0.0318725	0.197096	1	4895	tags=67%, list=41%, signal=113%	NA
REACTOME_CELLULAR_HEXOSE_TRANSPORT	REACTOME_CELLULAR_HEXOSE_TRANSPORT		12	-0.403598	-1.68026	0.0189036	0.202761	1	6117	tags=92%, list=51%, signal=188%	NA
REACTOME_TERMINATION_OF_TRANSLESION_DNA_SYNTHESIS	REACTOME_TERMINATION_OF_TRANSLESION_DNA_SYNTHESIS		19	-0.318471	-1.67499	0.0340681	0.206431	1	602	tags=37%, list=5%, signal=39%	NA
REACTOME_BETA_OXIDATION_OF_VERY_LONG_CHAIN_FATTY_ACIDS	REACTOME_BETA_OXIDATION_OF_VERY_LONG_CHAIN_FATTY_ACIDS		8	-0.473158	-1.67145	0.0344168	0.208641	1	6280	tags=100%, list=53%, signal=211%	NA
REACTOME_RESOLUTION_OF_AP_SITES_VIA_THE_MULTIPLE_NUCLEOTIDE_PATCH_REPLACEMENT_PATHWAY	REACTOME_RESOLUTION_OF_AP_SITES_VIA_THE_MULTIPLE_NUCLEOTIDE_PATCH_REPLACEMENT_PATHWAY		13	-0.385301	-1.66424	0.040856	0.214208	1	4579	tags=77%, list=38%, signal=125%	NA
REACTOME_GLI3_IS_PROCESSED_TO_GLI3R_BY_THE_PROTEASOME	REACTOME_GLI3_IS_PROCESSED_TO_GLI3R_BY_THE_PROTEASOME		23	-0.290746	-1.65896	0.0425532	0.217761	1	6902	tags=87%, list=58%, signal=206%	NA
REACTOME_RHOD_GTPASE_CYCLE	REACTOME_RHOD_GTPASE_CYCLE		26	-0.271001	-1.65092	0.033195	0.224515	1	4110	tags=62%, list=35%, signal=94%	NA
REACTOME_COLLAGEN_DEGRADATION	REACTOME_COLLAGEN_DEGRADATION		34	-0.241785	-1.6454	0.0450281	0.228982	1	8690	tags=97%, list=73%, signal=358%	NA
REACTOME_RNA_POLYMERASE_II_PROMOTER_ESCAPE	REACTOME_RNA_POLYMERASE_II_PROMOTER_ESCAPE		26	-0.268849	-1.64421	0.033543	0.228415	1	1845	tags=42%, list=15%, signal=50%	NA
REACTOME_TRANSLESION_SYNTHESIS_BY_POLH	REACTOME_TRANSLESION_SYNTHESIS_BY_POLH		8	-0.472234	-1.64311	0.0496183	0.227646	1	6291	tags=100%, list=53%, signal=212%	NA
REACTOME_KERATINIZATION	REACTOME_KERATINIZATION		76	-0.159793	-1.64254	0.0450098	0.226389	1	7670	tags=80%, list=64%, signal=224%	NA
REACTOME_SIGNALING_BY_INTERLEUKINS	REACTOME_SIGNALING_BY_INTERLEUKINS		133	-0.121756	-1.63958	0.0448065	0.227573	1	3403	tags=41%, list=29%, signal=56%	NA
WP_FIBRIN_COMPLEMENT_RECEPTOR_3_SIGNALING_PATHWAY	WP_FIBRIN_COMPLEMENT_RECEPTOR_3_SIGNALING_PATHWAY		23	-0.290874	-1.63299	0.0325866	0.233015	1	4829	tags=70%, list=41%, signal=117%	NA
REACTOME_PROCESSIVE_SYNTHESIS_ON_THE_C_STRAND_OF_THE_TELOMERE	REACTOME_PROCESSIVE_SYNTHESIS_ON_THE_C_STRAND_OF_THE_TELOMERE		10	-0.415999	-1.62786	0.0372549	0.237024	1	4579	tags=80%, list=38%, signal=130%	NA
REACTOME_PRESYNAPTIC_DEPOLARIZATION_AND_CALCIUM_CHANNEL_OPENING	REACTOME_PRESYNAPTIC_DEPOLARIZATION_AND_CALCIUM_CHANNEL_OPENING		9	-0.444631	-1.62671	0.0457256	0.236388	1	6620	tags=100%, list=56%, signal=225%	NA
REACTOME_ABC_FAMILY_PROTEINS_MEDIATED_TRANSPORT	REACTOME_ABC_FAMILY_PROTEINS_MEDIATED_TRANSPORT		50	-0.189917	-1.62642	0.0308008	0.234874	1	4895	tags=60%, list=41%, signal=101%	NA
REACTOME_RNA_POLYMERASE_II_TRANSCRIBES_SNRNA_GENES	REACTOME_RNA_POLYMERASE_II_TRANSCRIBES_SNRNA_GENES		43	-0.206606	-1.62579	0.056	0.233656	1	1981	tags=37%, list=17%, signal=44%	NA
REACTOME_RETROGRADE_NEUROTROPHIN_SIGNALLING	REACTOME_RETROGRADE_NEUROTROPHIN_SIGNALLING		5	-0.580514	-1.61733	0.059322	0.241432	1	236	tags=60%, list=2%, signal=61%	NA
REACTOME_RNA_POLYMERASE_II_PRE_TRANSCRIPTION_EVENTS	REACTOME_RNA_POLYMERASE_II_PRE_TRANSCRIPTION_EVENTS		37	-0.22426	-1.6142	0.0478088	0.243239	1	1845	tags=38%, list=15%, signal=45%	NA
REACTOME_ANCHORING_OF_THE_BASAL_BODY_TO_THE_PLASMA_MEMBRANE	REACTOME_ANCHORING_OF_THE_BASAL_BODY_TO_THE_PLASMA_MEMBRANE		58	-0.179921	-1.61261	0.0318091	0.243052	1	2181	tags=36%, list=18%, signal=44%	NA
REACTOME_DEFENSINS	REACTOME_DEFENSINS		11	-0.404316	-1.6119	0.033264	0.242078	1	4935	tags=82%, list=41%, signal=140%	NA
REACTOME_PARACETAMOL_ADME	REACTOME_PARACETAMOL_ADME		20	-0.295211	-1.60831	0.042	0.243953	1	6615	tags=85%, list=56%, signal=191%	NA
WP_MYOMETRIAL_RELAXATION_AND_CONTRACTION_PATHWAYS	WP_MYOMETRIAL_RELAXATION_AND_CONTRACTION_PATHWAYS		93	-0.143687	-1.60743	0.0560928	0.243108	1	8677	tags=87%, list=73%, signal=318%	NA
BIOCARTA_FAS_PATHWAY	BIOCARTA_FAS_PATHWAY		17	-0.320982	-1.60417	0.0497018	0.245027	1	4591	tags=71%, list=39%, signal=115%	NA
REACTOME_ONCOGENE_INDUCED_SENESCENCE	REACTOME_ONCOGENE_INDUCED_SENESCENCE		7	-0.472614	-1.58791	0.0373281	0.262547	1	6286	tags=100%, list=53%, signal=212%	NA
REACTOME_SENSORY_PERCEPTION_OF_TASTE	REACTOME_SENSORY_PERCEPTION_OF_TASTE		9	-0.436239	-1.58754	0.048	0.260888	1	4073	tags=78%, list=34%, signal=118%	NA
REACTOME_GOLGI_CISTERNAE_PERICENTRIOLAR_STACK_REORGANIZATION	REACTOME_GOLGI_CISTERNAE_PERICENTRIOLAR_STACK_REORGANIZATION		7	-0.491371	-1.58418	0.0520833	0.263015	1	958	tags=57%, list=8%, signal=62%	NA
REACTOME_ENDOGENOUS_STEROLS	REACTOME_ENDOGENOUS_STEROLS		14	-0.354783	-1.58293	0.0550098	0.262474	1	4288	tags=71%, list=36%, signal=111%	NA
REACTOME_SYNTHESIS_OF_BILE_ACIDS_AND_BILE_SALTS_VIA_24_HYDROXYCHOLESTEROL	REACTOME_SYNTHESIS_OF_BILE_ACIDS_AND_BILE_SALTS_VIA_24_HYDROXYCHOLESTEROL		11	-0.382788	-1.58176	0.0526316	0.26191	1	6274	tags=91%, list=53%, signal=192%	NA
WP_SPINAL_CORD_INJURY	WP_SPINAL_CORD_INJURY		50	-0.185851	-1.58072	0.0539499	0.261285	1	4705	tags=58%, list=40%, signal=95%	NA
REACTOME_M_PHASE	REACTOME_M_PHASE		182	-0.101074	-1.57453	0.062249	0.267053	1	4771	tags=50%, list=40%, signal=82%	NA
REACTOME_SYNTHESIS_OF_ACTIVE_UBIQUITIN_ROLES_OF_E1_AND_E2_ENZYMES	REACTOME_SYNTHESIS_OF_ACTIVE_UBIQUITIN_ROLES_OF_E1_AND_E2_ENZYMES		15	-0.330946	-1.56825	0.0487805	0.272338	1	7181	tags=93%, list=60%, signal=235%	NA
REACTOME_CELLULAR_RESPONSES_TO_STIMULI	REACTOME_CELLULAR_RESPONSES_TO_STIMULI		225	-0.0894514	-1.56574	0.0606061	0.273644	1	2079	tags=26%, list=17%, signal=31%	NA
REACTOME_LAGGING_STRAND_SYNTHESIS	REACTOME_LAGGING_STRAND_SYNTHESIS		12	-0.366578	-1.56515	0.0572597	0.272357	1	602	tags=42%, list=5%, signal=44%	NA
REACTOME_METHYLATION	REACTOME_METHYLATION		11	-0.386738	-1.56398	0.0674374	0.27173	1	6227	tags=91%, list=52%, signal=190%	NA
REACTOME_DNA_REPLICATION	REACTOME_DNA_REPLICATION		64	-0.169202	-1.56346	0.0477223	0.270516	1	602	tags=22%, list=5%, signal=23%	NA
REACTOME_PROLONGED_ERK_ACTIVATION_EVENTS	REACTOME_PROLONGED_ERK_ACTIVATION_EVENTS		8	-0.437789	-1.55662	0.0440613	0.277077	1	6701	tags=100%, list=56%, signal=228%	NA
REACTOME_NEGATIVE_REGULATION_OF_MAPK_PATHWAY	REACTOME_NEGATIVE_REGULATION_OF_MAPK_PATHWAY		22	-0.27319	-1.55573	0.0479042	0.276256	1	5957	tags=77%, list=50%, signal=154%	NA
REACTOME_HEDGEHOG_LIGAND_BIOGENESIS	REACTOME_HEDGEHOG_LIGAND_BIOGENESIS		27	-0.251318	-1.55533	0.0493359	0.274836	1	4955	tags=67%, list=42%, signal=114%	NA
REACTOME_PROTEIN_LOCALIZATION	REACTOME_PROTEIN_LOCALIZATION		62	-0.163317	-1.55322	0.0476191	0.275573	1	1716	tags=31%, list=14%, signal=36%	NA
REACTOME_ASYMMETRIC_LOCALIZATION_OF_PCP_PROTEINS	REACTOME_ASYMMETRIC_LOCALIZATION_OF_PCP_PROTEINS		23	-0.26731	-1.55192	0.0478088	0.275484	1	5627	tags=74%, list=47%, signal=140%	NA
WP_CYTOPLASMIC_RIBOSOMAL_PROTEINS	WP_CYTOPLASMIC_RIBOSOMAL_PROTEINS		49	-0.188334	-1.5513	0.0625	0.27445	1	6761	tags=76%, list=57%, signal=174%	NA
WP_IL_6_SIGNALING_PATHWAY	WP_IL_6_SIGNALING_PATHWAY		46	-0.190091	-1.54557	0.0377734	0.279823	1	3960	tags=52%, list=33%, signal=78%	NA
REACTOME_INTERLEUKIN_6_FAMILY_SIGNALING	REACTOME_INTERLEUKIN_6_FAMILY_SIGNALING		12	-0.362355	-1.54524	0.0665362	0.278474	1	3630	tags=67%, list=30%, signal=96%	NA
REACTOME_RHOB_GTPASE_CYCLE	REACTOME_RHOB_GTPASE_CYCLE		42	-0.201188	-1.54459	0.058	0.277431	1	3285	tags=48%, list=28%, signal=66%	NA
REACTOME_SYNTHESIS_OF_IP2_IP_AND_INS_IN_THE_CYTOSOL	REACTOME_SYNTHESIS_OF_IP2_IP_AND_INS_IN_THE_CYTOSOL		11	-0.378281	-1.54144	0.0684105	0.279889	1	4162	tags=73%, list=35%, signal=112%	NA
REACTOME_REGULATION_OF_LOCALIZATION_OF_FOXO_TRANSCRIPTION_FACTORS	REACTOME_REGULATION_OF_LOCALIZATION_OF_FOXO_TRANSCRIPTION_FACTORS		5	-0.542164	-1.53904	0.0599572	0.281098	1	5457	tags=100%, list=46%, signal=184%	NA
REACTOME_SYNTHESIS_OF_BILE_ACIDS_AND_BILE_SALTS_VIA_27_HYDROXYCHOLESTEROL	REACTOME_SYNTHESIS_OF_BILE_ACIDS_AND_BILE_SALTS_VIA_27_HYDROXYCHOLESTEROL		11	-0.382788	-1.53775	0.0670732	0.280822	1	6274	tags=91%, list=53%, signal=192%	NA
REACTOME_TRANSLESION_SYNTHESIS_BY_POLK	REACTOME_TRANSLESION_SYNTHESIS_BY_POLK		8	-0.431267	-1.53616	0.0632411	0.280958	1	2312	tags=63%, list=19%, signal=78%	NA
REACTOME_CELL_CYCLE	REACTOME_CELL_CYCLE		310	-0.0756934	-1.53331	0.0691824	0.282855	1	4771	tags=47%, list=40%, signal=77%	NA
REACTOME_PEROXISOMAL_LIPID_METABOLISM	REACTOME_PEROXISOMAL_LIPID_METABOLISM		18	-0.300915	-1.522	0.05625	0.295315	1	1716	tags=44%, list=14%, signal=52%	NA
REACTOME_REGULATION_OF_RUNX2_EXPRESSION_AND_ACTIVITY	REACTOME_REGULATION_OF_RUNX2_EXPRESSION_AND_ACTIVITY		22	-0.271439	-1.52131	0.0691589	0.294362	1	4895	tags=68%, list=41%, signal=116%	NA
REACTOME_RAF_INDEPENDENT_MAPK1_3_ACTIVATION	REACTOME_RAF_INDEPENDENT_MAPK1_3_ACTIVATION		12	-0.356136	-1.51899	0.059501	0.295463	1	3704	tags=67%, list=31%, signal=97%	NA
BIOCARTA_MCALPAIN_PATHWAY	BIOCARTA_MCALPAIN_PATHWAY		13	-0.342688	-1.51883	0.0711382	0.293881	1	5086	tags=77%, list=43%, signal=134%	NA
REACTOME_DECTIN_2_FAMILY	REACTOME_DECTIN_2_FAMILY		5	-0.530539	-1.51683	0.0684932	0.294654	1	831	tags=60%, list=7%, signal=64%	NA
BIOCARTA_IL1R_PATHWAY	BIOCARTA_IL1R_PATHWAY		19	-0.289744	-1.51544	0.0666667	0.294664	1	4705	tags=68%, list=40%, signal=113%	NA
REACTOME_G_ALPHA_12_13_SIGNALLING_EVENTS	REACTOME_G_ALPHA_12_13_SIGNALLING_EVENTS		43	-0.192619	-1.51204	0.0787879	0.297775	1	6579	tags=74%, list=55%, signal=166%	NA
REACTOME_PASSIVE_TRANSPORT_BY_AQUAPORINS	REACTOME_PASSIVE_TRANSPORT_BY_AQUAPORINS		8	-0.441097	-1.50789	0.0766283	0.301559	1	2195	tags=63%, list=18%, signal=77%	NA
REACTOME_RND3_GTPASE_CYCLE	REACTOME_RND3_GTPASE_CYCLE		21	-0.275097	-1.50429	0.0686275	0.30477	1	2402	tags=48%, list=20%, signal=60%	NA
REACTOME_SIGNALLING_TO_ERKS	REACTOME_SIGNALLING_TO_ERKS		10	-0.379128	-1.50301	0.0649606	0.30475	1	7400	tags=100%, list=62%, signal=264%	NA
REACTOME_COBALAMIN_CBL_VITAMIN_B12_TRANSPORT_AND_METABOLISM	REACTOME_COBALAMIN_CBL_VITAMIN_B12_TRANSPORT_AND_METABOLISM		7	-0.453989	-1.50056	0.0789474	0.30619	1	1403	tags=57%, list=12%, signal=65%	NA
BIOCARTA_EGFR_SMRTE_PATHWAY	BIOCARTA_EGFR_SMRTE_PATHWAY		6	-0.494316	-1.49817	0.0717132	0.30783	1	4042	tags=83%, list=34%, signal=126%	NA
REACTOME_REGULATION_OF_NF_KAPPA_B_SIGNALING	REACTOME_REGULATION_OF_NF_KAPPA_B_SIGNALING		8	-0.421186	-1.4965	0.0728745	0.308248	1	2432	tags=63%, list=20%, signal=78%	NA
REACTOME_GAMMA_CARBOXYLATION_TRANSPORT_AND_AMINO_TERMINAL_CLEAVAGE_OF_PROTEINS	REACTOME_GAMMA_CARBOXYLATION_TRANSPORT_AND_AMINO_TERMINAL_CLEAVAGE_OF_PROTEINS		5	-0.516093	-1.48596	0.082495	0.321092	1	1003	tags=60%, list=8%, signal=65%	NA
REACTOME_SYNTHESIS_OF_EPOXY_EET_AND_DIHYDROXYEICOSATRIENOIC_ACIDS_DHET	REACTOME_SYNTHESIS_OF_EPOXY_EET_AND_DIHYDROXYEICOSATRIENOIC_ACIDS_DHET		5	-0.543172	-1.48558	0.0693069	0.319693	1	5445	tags=100%, list=46%, signal=184%	NA
REACTOME_SCF_SKP2_MEDIATED_DEGRADATION_OF_P27_P21	REACTOME_SCF_SKP2_MEDIATED_DEGRADATION_OF_P27_P21		26	-0.243497	-1.4822	0.0679612	0.322743	1	4895	tags=65%, list=41%, signal=111%	NA
REACTOME_TRANSCRIPTIONAL_REGULATION_BY_RUNX2	REACTOME_TRANSCRIPTIONAL_REGULATION_BY_RUNX2		28	-0.232523	-1.48093	0.0758197	0.322661	1	4895	tags=64%, list=41%, signal=109%	NA
WP_TRANSLATION_FACTORS	WP_TRANSLATION_FACTORS		26	-0.247228	-1.47921	0.076	0.32338	1	6225	tags=77%, list=52%, signal=161%	NA
WP_EICOSANOID_METABOLISM_VIA_CYTOCHROME_P450_MONOOXYGENASES	WP_EICOSANOID_METABOLISM_VIA_CYTOCHROME_P450_MONOOXYGENASES		14	-0.32896	-1.47733	0.0873181	0.324272	1	5446	tags=79%, list=46%, signal=145%	NA
REACTOME_RHO_GTPASES_ACTIVATE_PAKS	REACTOME_RHO_GTPASES_ACTIVATE_PAKS		11	-0.365256	-1.47324	0.088632	0.328055	1	4317	tags=73%, list=36%, signal=114%	NA
REACTOME_SYNTHESIS_OF_PYROPHOSPHATES_IN_THE_CYTOSOL	REACTOME_SYNTHESIS_OF_PYROPHOSPHATES_IN_THE_CYTOSOL		6	-0.480722	-1.47301	0.0912698	0.326573	1	6189	tags=100%, list=52%, signal=208%	NA
REACTOME_INTERLEUKIN_23_SIGNALING	REACTOME_INTERLEUKIN_23_SIGNALING		5	-0.525265	-1.47189	0.0689655	0.326414	1	3276	tags=80%, list=28%, signal=110%	NA
REACTOME_SYNTHESIS_OF_16_20_HYDROXYEICOSATETRAENOIC_ACIDS_HETE	REACTOME_SYNTHESIS_OF_16_20_HYDROXYEICOSATETRAENOIC_ACIDS_HETE		8	-0.418224	-1.4708	0.0993915	0.326101	1	5445	tags=88%, list=46%, signal=161%	NA
REACTOME_NCAM1_INTERACTIONS	REACTOME_NCAM1_INTERACTIONS		14	-0.33069	-1.4666	0.0716981	0.330195	1	7127	tags=93%, list=60%, signal=231%	NA
BIOCARTA_41BB_PATHWAY	BIOCARTA_41BB_PATHWAY		10	-0.38422	-1.46419	0.0985916	0.33182	1	2575	tags=60%, list=22%, signal=76%	NA
REACTOME_DNA_DAMAGE_TELOMERE_STRESS_INDUCED_SENESCENCE	REACTOME_DNA_DAMAGE_TELOMERE_STRESS_INDUCED_SENESCENCE		15	-0.313175	-1.46255	0.101594	0.33226	1	2628	tags=53%, list=22%, signal=68%	NA
REACTOME_TAK1_DEPENDENT_IKK_AND_NF_KAPPA_B_ACTIVATION	REACTOME_TAK1_DEPENDENT_IKK_AND_NF_KAPPA_B_ACTIVATION		24	-0.25475	-1.4619	0.0967078	0.331422	1	2432	tags=46%, list=20%, signal=57%	NA
REACTOME_MAJOR_PATHWAY_OF_RRNA_PROCESSING_IN_THE_NUCLEOLUS_AND_CYTOSOL	REACTOME_MAJOR_PATHWAY_OF_RRNA_PROCESSING_IN_THE_NUCLEOLUS_AND_CYTOSOL		108	-0.119482	-1.4601	0.0753968	0.332078	1	7524	tags=75%, list=63%, signal=202%	NA
REACTOME_SYNTHESIS_OF_PIPS_AT_THE_GOLGI_MEMBRANE	REACTOME_SYNTHESIS_OF_PIPS_AT_THE_GOLGI_MEMBRANE		13	-0.331116	-1.45611	0.0752896	0.336152	1	2475	tags=54%, list=21%, signal=68%	NA
REACTOME_TRANSPORT_OF_CONNEXONS_TO_THE_PLASMA_MEMBRANE	REACTOME_TRANSPORT_OF_CONNEXONS_TO_THE_PLASMA_MEMBRANE		9	-0.398925	-1.45471	0.0878906	0.33659	1	7164	tags=100%, list=60%, signal=251%	NA
WP_GLYCOLYSIS_AND_GLUCONEOGENESIS	WP_GLYCOLYSIS_AND_GLUCONEOGENESIS		29	-0.229478	-1.45454	0.086444	0.335069	1	6721	tags=79%, list=56%, signal=182%	NA
REACTOME_INACTIVATION_OF_CSF3_G_CSF_SIGNALING	REACTOME_INACTIVATION_OF_CSF3_G_CSF_SIGNALING		9	-0.392931	-1.45372	0.0828283	0.334437	1	3265	tags=67%, list=27%, signal=92%	NA
REACTOME_ACTIVATION_OF_BAD_AND_TRANSLOCATION_TO_MITOCHONDRIA	REACTOME_ACTIVATION_OF_BAD_AND_TRANSLOCATION_TO_MITOCHONDRIA		10	-0.378531	-1.45083	0.0806794	0.336609	1	6216	tags=90%, list=52%, signal=188%	NA
REACTOME_SYNTHESIS_OF_GLYCOSYLPHOSPHATIDYLINOSITOL_GPI	REACTOME_SYNTHESIS_OF_GLYCOSYLPHOSPHATIDYLINOSITOL_GPI		11	-0.357487	-1.44218	0.0965092	0.347652	1	1161	tags=45%, list=10%, signal=50%	NA
REACTOME_DNA_REPLICATION_PRE_INITIATION	REACTOME_DNA_REPLICATION_PRE_INITIATION		46	-0.176758	-1.44162	0.0997963	0.346755	1	4895	tags=59%, list=41%, signal=99%	NA
REACTOME_COMMON_PATHWAY_OF_FIBRIN_CLOT_FORMATION	REACTOME_COMMON_PATHWAY_OF_FIBRIN_CLOT_FORMATION		10	-0.372204	-1.43873	0.107296	0.349385	1	2718	tags=60%, list=23%, signal=78%	NA
REACTOME_POST_TRANSLATIONAL_MODIFICATION_SYNTHESIS_OF_GPI_ANCHORED_PROTEINS	REACTOME_POST_TRANSLATIONAL_MODIFICATION_SYNTHESIS_OF_GPI_ANCHORED_PROTEINS		56	-0.160634	-1.43381	0.0944558	0.355094	1	2776	tags=39%, list=23%, signal=51%	NA
REACTOME_SPERM_MOTILITY_AND_TAXES	REACTOME_SPERM_MOTILITY_AND_TAXES		7	-0.443632	-1.42888	0.0899796	0.361024	1	6631	tags=100%, list=56%, signal=225%	NA
WP_HOMOLOGOUS_RECOMBINATION	WP_HOMOLOGOUS_RECOMBINATION		8	-0.414381	-1.42787	0.0958084	0.360845	1	2513	tags=63%, list=21%, signal=79%	NA
REACTOME_FERTILIZATION	REACTOME_FERTILIZATION		16	-0.298618	-1.42277	0.0974155	0.366827	1	1660	tags=44%, list=14%, signal=51%	NA
REACTOME_COLLAGEN_BIOSYNTHESIS_AND_MODIFYING_ENZYMES	REACTOME_COLLAGEN_BIOSYNTHESIS_AND_MODIFYING_ENZYMES		43	-0.177873	-1.41595	0.0852713	0.375503	1	6754	tags=74%, list=57%, signal=171%	NA
REACTOME_POLYMERASE_SWITCHING	REACTOME_POLYMERASE_SWITCHING		10	-0.362659	-1.41556	0.0909091	0.374315	1	7596	tags=100%, list=64%, signal=276%	NA
REACTOME_CYCLIN_A_CDK2_ASSOCIATED_EVENTS_AT_S_PHASE_ENTRY	REACTOME_CYCLIN_A_CDK2_ASSOCIATED_EVENTS_AT_S_PHASE_ENTRY		29	-0.216021	-1.41245	0.11028	0.377437	1	5238	tags=66%, list=44%, signal=117%	NA
REACTOME_RAB_GERANYLGERANYLATION	REACTOME_RAB_GERANYLGERANYLATION		26	-0.232902	-1.40898	0.0911017	0.381013	1	1356	tags=35%, list=11%, signal=39%	NA
REACTOME_FCERI_MEDIATED_NF_KB_ACTIVATION	REACTOME_FCERI_MEDIATED_NF_KB_ACTIVATION		34	-0.209377	-1.40829	0.106383	0.380192	1	5922	tags=71%, list=50%, signal=140%	NA
BIOCARTA_AKAPCENTROSOME_PATHWAY	BIOCARTA_AKAPCENTROSOME_PATHWAY		7	-0.43048	-1.40474	0.118217	0.383997	1	5086	tags=86%, list=43%, signal=150%	NA
BIOCARTA_RHO_PATHWAY	BIOCARTA_RHO_PATHWAY		12	-0.327142	-1.39839	0.0889328	0.39196	1	4049	tags=67%, list=34%, signal=101%	NA
REACTOME_SIGNALING_BY_CSF3_G_CSF	REACTOME_SIGNALING_BY_CSF3_G_CSF		9	-0.392931	-1.39831	0.119141	0.390148	1	3265	tags=67%, list=27%, signal=92%	NA
REACTOME_AGGREPHAGY	REACTOME_AGGREPHAGY		21	-0.256218	-1.39804	0.104294	0.38879	1	7164	tags=86%, list=60%, signal=215%	NA
REACTOME_FATTY_ACIDS	REACTOME_FATTY_ACIDS		11	-0.344179	-1.39635	0.109504	0.3896	1	3485	tags=64%, list=29%, signal=90%	NA
REACTOME_PROCESSIVE_SYNTHESIS_ON_THE_LAGGING_STRAND	REACTOME_PROCESSIVE_SYNTHESIS_ON_THE_LAGGING_STRAND		10	-0.362659	-1.39573	0.135593	0.388654	1	7596	tags=100%, list=64%, signal=276%	NA
REACTOME_NONHOMOLOGOUS_END_JOINING_NHEJ	REACTOME_NONHOMOLOGOUS_END_JOINING_NHEJ		20	-0.261862	-1.39487	0.108527	0.388219	1	6416	tags=80%, list=54%, signal=173%	NA
WP_EICOSANOID_LIPID_SYNTHESIS_MAP	WP_EICOSANOID_LIPID_SYNTHESIS_MAP		6	-0.456013	-1.39202	0.113725	0.390911	1	4498	tags=83%, list=38%, signal=134%	NA
REACTOME_DNA_STRAND_ELONGATION	REACTOME_DNA_STRAND_ELONGATION		14	-0.307046	-1.39153	0.124016	0.38986	1	602	tags=36%, list=5%, signal=38%	NA
REACTOME_REGULATION_OF_PLK1_ACTIVITY_AT_G2_M_TRANSITION	REACTOME_REGULATION_OF_PLK1_ACTIVITY_AT_G2_M_TRANSITION		50	-0.166785	-1.3904	0.0991561	0.389875	1	8028	tags=84%, list=67%, signal=257%	NA
REACTOME_MACROAUTOPHAGY	REACTOME_MACROAUTOPHAGY		63	-0.146946	-1.38968	0.103004	0.389249	1	1285	tags=25%, list=11%, signal=28%	NA
REACTOME_SIGNALING_BY_NOTCH	REACTOME_SIGNALING_BY_NOTCH		23	-0.238048	-1.38898	0.104126	0.388616	1	5457	tags=70%, list=46%, signal=128%	NA
REACTOME_CASPASE_ACTIVATION_VIA_DEATH_RECEPTORS_IN_THE_PRESENCE_OF_LIGAND	REACTOME_CASPASE_ACTIVATION_VIA_DEATH_RECEPTORS_IN_THE_PRESENCE_OF_LIGAND		6	-0.451799	-1.38888	0.103448	0.386973	1	2563	tags=67%, list=22%, signal=85%	NA
REACTOME_SIGNALING_BY_RHO_GTPASES_MIRO_GTPASES_AND_RHOBTB3	REACTOME_SIGNALING_BY_RHO_GTPASES_MIRO_GTPASES_AND_RHOBTB3		362	-0.0632266	-1.38636	0.119192	0.389026	1	3285	tags=34%, list=28%, signal=45%	NA
REACTOME_COPI_INDEPENDENT_GOLGI_TO_ER_RETROGRADE_TRAFFIC	REACTOME_COPI_INDEPENDENT_GOLGI_TO_ER_RETROGRADE_TRAFFIC		26	-0.226391	-1.3843	0.105263	0.390629	1	7847	tags=88%, list=66%, signal=259%	NA
REACTOME_TRIGLYCERIDE_BIOSYNTHESIS	REACTOME_TRIGLYCERIDE_BIOSYNTHESIS		10	-0.359297	-1.38302	0.114398	0.390746	1	7636	tags=100%, list=64%, signal=278%	NA
REACTOME_G2_M_CHECKPOINTS	REACTOME_G2_M_CHECKPOINTS		66	-0.144039	-1.38205	0.103004	0.39038	1	6416	tags=68%, list=54%, signal=147%	NA
REACTOME_P75_NTR_RECEPTOR_MEDIATED_SIGNALLING	REACTOME_P75_NTR_RECEPTOR_MEDIATED_SIGNALLING		57	-0.157282	-1.38197	0.128	0.388699	1	7540	tags=79%, list=63%, signal=214%	NA
REACTOME_CELL_CELL_JUNCTION_ORGANIZATION	REACTOME_CELL_CELL_JUNCTION_ORGANIZATION		25	-0.229029	-1.37961	0.118712	0.390488	1	7284	tags=84%, list=61%, signal=216%	NA
REACTOME_CROSS_PRESENTATION_OF_SOLUBLE_EXOGENOUS_ANTIGENS_ENDOSOMES	REACTOME_CROSS_PRESENTATION_OF_SOLUBLE_EXOGENOUS_ANTIGENS_ENDOSOMES		18	-0.270551	-1.37954	0.100379	0.388909	1	4724	tags=67%, list=40%, signal=110%	NA
REACTOME_DUAL_INCISION_IN_TC_NER	REACTOME_DUAL_INCISION_IN_TC_NER		38	-0.186981	-1.3795	0.114625	0.387228	1	602	tags=24%, list=5%, signal=25%	NA
REACTOME_SWITCHING_OF_ORIGINS_TO_A_POST_REPLICATIVE_STATE	REACTOME_SWITCHING_OF_ORIGINS_TO_A_POST_REPLICATIVE_STATE		44	-0.180696	-1.37902	0.124736	0.386256	1	4895	tags=59%, list=41%, signal=100%	NA
WP_TRIACYLGLYCERIDE_SYNTHESIS	WP_TRIACYLGLYCERIDE_SYNTHESIS		12	-0.324908	-1.37842	0.122984	0.38545	1	3083	tags=58%, list=26%, signal=79%	NA
REACTOME_TRANSPORT_OF_NUCLEOSIDES_AND_FREE_PURINE_AND_PYRIMIDINE_BASES_ACROSS_THE_PLASMA_MEMBRANE	REACTOME_TRANSPORT_OF_NUCLEOSIDES_AND_FREE_PURINE_AND_PYRIMIDINE_BASES_ACROSS_THE_PLASMA_MEMBRANE		7	-0.421287	-1.3758	0.127932	0.387885	1	6897	tags=100%, list=58%, signal=237%	NA
REACTOME_STABILIZATION_OF_P53	REACTOME_STABILIZATION_OF_P53		23	-0.24176	-1.37434	0.132505	0.388551	1	4895	tags=65%, list=41%, signal=111%	NA
REACTOME_THE_ROLE_OF_GTSE1_IN_G2_M_PROGRESSION_AFTER_G2_CHECKPOINT	REACTOME_THE_ROLE_OF_GTSE1_IN_G2_M_PROGRESSION_AFTER_G2_CHECKPOINT		28	-0.22057	-1.37145	0.120921	0.391561	1	7164	tags=82%, list=60%, signal=206%	NA
BIOCARTA_STEM_PATHWAY	BIOCARTA_STEM_PATHWAY		5	-0.492609	-1.37078	0.11753	0.390797	1	6047	tags=100%, list=51%, signal=203%	NA
REACTOME_MISMATCH_REPAIR_MMR_DIRECTED_BY_MSH2_MSH3_MUTSBETA	REACTOME_MISMATCH_REPAIR_MMR_DIRECTED_BY_MSH2_MSH3_MUTSBETA		6	-0.449209	-1.3665	0.128099	0.395755	1	4579	tags=83%, list=38%, signal=135%	NA
REACTOME_METABOLISM_OF_COFACTORS	REACTOME_METABOLISM_OF_COFACTORS		6	-0.454669	-1.36151	0.12253	0.401597	1	4514	tags=83%, list=38%, signal=134%	NA
REACTOME_IMMUNOREGULATORY_INTERACTIONS_BETWEEN_A_LYMPHOID_AND_A_NON_LYMPHOID_CELL	REACTOME_IMMUNOREGULATORY_INTERACTIONS_BETWEEN_A_LYMPHOID_AND_A_NON_LYMPHOID_CELL		70	-0.136707	-1.35942	0.10978	0.403134	1	8932	tags=89%, list=75%, signal=352%	NA
BIOCARTA_ALTERNATIVE_PATHWAY	BIOCARTA_ALTERNATIVE_PATHWAY		6	-0.440207	-1.35808	0.104294	0.403472	1	2701	tags=67%, list=23%, signal=86%	NA
WP_IL_2_SIGNALING_PATHWAY	WP_IL_2_SIGNALING_PATHWAY		44	-0.177509	-1.35738	0.139442	0.402811	1	3850	tags=50%, list=32%, signal=74%	NA
REACTOME_MAPK3_ERK1_ACTIVATION	REACTOME_MAPK3_ERK1_ACTIVATION		5	-0.489316	-1.34896	0.133192	0.414774	1	3704	tags=80%, list=31%, signal=116%	NA
REACTOME_MAPK6_MAPK4_SIGNALING	REACTOME_MAPK6_MAPK4_SIGNALING		29	-0.210321	-1.34715	0.127789	0.416036	1	4895	tags=62%, list=41%, signal=105%	NA
REACTOME_CELL_DEATH_SIGNALLING_VIA_NRAGE_NRIF_AND_NADE	REACTOME_CELL_DEATH_SIGNALLING_VIA_NRAGE_NRIF_AND_NADE		49	-0.163647	-1.3465	0.132827	0.415315	1	7540	tags=80%, list=63%, signal=216%	NA
REACTOME_MAPK1_ERK2_ACTIVATION	REACTOME_MAPK1_ERK2_ACTIVATION		5	-0.4894	-1.3433	0.140873	0.418826	1	3703	tags=80%, list=31%, signal=116%	NA
BIOCARTA_CCR3_PATHWAY	BIOCARTA_CCR3_PATHWAY		11	-0.33699	-1.34264	0.14053	0.418217	1	6819	tags=91%, list=57%, signal=212%	NA
REACTOME_FATTY_ACID_METABOLISM	REACTOME_FATTY_ACID_METABOLISM		110	-0.110199	-1.34195	0.114407	0.417506	1	1949	tags=27%, list=16%, signal=32%	NA
REACTOME_RECRUITMENT_OF_NUMA_TO_MITOTIC_CENTROSOMES	REACTOME_RECRUITMENT_OF_NUMA_TO_MITOTIC_CENTROSOMES		50	-0.161455	-1.34177	0.143737	0.416051	1	7853	tags=82%, list=66%, signal=240%	NA
REACTOME_MTORC1_MEDIATED_SIGNALLING	REACTOME_MTORC1_MEDIATED_SIGNALLING		13	-0.311591	-1.34109	0.146939	0.415479	1	5456	tags=77%, list=46%, signal=142%	NA
REACTOME_CYTOKINE_SIGNALING_IN_IMMUNE_SYSTEM	REACTOME_CYTOKINE_SIGNALING_IN_IMMUNE_SYSTEM		234	-0.0763437	-1.33974	0.109533	0.415903	1	4047	tags=41%, list=34%, signal=62%	NA
REACTOME_DEUBIQUITINATION	REACTOME_DEUBIQUITINATION		144	-0.098016	-1.33835	0.151277	0.416434	1	4555	tags=48%, list=38%, signal=77%	NA
BIOCARTA_INFLAM_PATHWAY	BIOCARTA_INFLAM_PATHWAY		12	-0.3185	-1.33791	0.148594	0.415497	1	6137	tags=83%, list=52%, signal=172%	NA
REACTOME_COBALAMIN_CBL_METABOLISM	REACTOME_COBALAMIN_CBL_METABOLISM		5	-0.482496	-1.33786	0.150794	0.413922	1	1403	tags=60%, list=12%, signal=68%	NA
WP_EICOSANOID_METABOLISM_VIA_CYCLOOXYGENASES_COX	WP_EICOSANOID_METABOLISM_VIA_CYCLOOXYGENASES_COX		21	-0.245352	-1.33717	0.145161	0.413411	1	6726	tags=81%, list=56%, signal=186%	NA
REACTOME_DNA_REPAIR	REACTOME_DNA_REPAIR		153	-0.0929602	-1.33653	0.135802	0.412708	1	4591	tags=48%, list=39%, signal=77%	NA
BIOCARTA_TEL_PATHWAY	BIOCARTA_TEL_PATHWAY		9	-0.359911	-1.33582	0.146	0.412114	1	3658	tags=67%, list=31%, signal=96%	NA
REACTOME_REGULATED_NECROSIS	REACTOME_REGULATED_NECROSIS		24	-0.229379	-1.33526	0.145749	0.411428	1	1741	tags=38%, list=15%, signal=44%	NA
WP_GPCRS_NON_ODORANT	WP_GPCRS_NON_ODORANT		107	-0.111028	-1.33416	0.140281	0.411551	1	4145	tags=46%, list=35%, signal=70%	NA
WP_LEPTIN_INSULIN_SIGNALING_OVERLAP	WP_LEPTIN_INSULIN_SIGNALING_OVERLAP		11	-0.329557	-1.33395	0.154959	0.410241	1	3659	tags=64%, list=31%, signal=92%	NA
REACTOME_SIGNALING_BY_THE_B_CELL_RECEPTOR_BCR	REACTOME_SIGNALING_BY_THE_B_CELL_RECEPTOR_BCR		47	-0.167688	-1.33391	0.141434	0.408688	1	8402	tags=87%, list=71%, signal=295%	NA
REACTOME_NICOTINAMIDE_SALVAGING	REACTOME_NICOTINAMIDE_SALVAGING		9	-0.366456	-1.33333	0.14741	0.408107	1	6227	tags=89%, list=52%, signal=186%	NA
REACTOME_SYNTHESIS_OF_PA	REACTOME_SYNTHESIS_OF_PA		23	-0.231593	-1.33284	0.136364	0.407297	1	4498	tags=61%, list=38%, signal=98%	NA
BIOCARTA_TFF_PATHWAY	BIOCARTA_TFF_PATHWAY		10	-0.352206	-1.3314	0.137066	0.407888	1	2956	tags=60%, list=25%, signal=80%	NA
WP_PPAR_SIGNALING_PATHWAY	WP_PPAR_SIGNALING_PATHWAY		55	-0.152251	-1.33049	0.144016	0.407745	1	3610	tags=45%, list=30%, signal=65%	NA
REACTOME_MITOTIC_G2_G2_M_PHASES	REACTOME_MITOTIC_G2_G2_M_PHASES		91	-0.119353	-1.32938	0.13442	0.407829	1	7229	tags=73%, list=61%, signal=183%	NA
REACTOME_CLASS_C_3_METABOTROPIC_GLUTAMATE_PHEROMONE_RECEPTORS	REACTOME_CLASS_C_3_METABOTROPIC_GLUTAMATE_PHEROMONE_RECEPTORS		12	-0.319074	-1.32913	0.128151	0.40661	1	4145	tags=67%, list=35%, signal=102%	NA
REACTOME_BIOSYNTHESIS_OF_MARESINS	REACTOME_BIOSYNTHESIS_OF_MARESINS		7	-0.400322	-1.32907	0.142259	0.405125	1	5445	tags=86%, list=46%, signal=158%	NA
REACTOME_FANCONI_ANEMIA_PATHWAY	REACTOME_FANCONI_ANEMIA_PATHWAY		15	-0.281854	-1.32354	0.159681	0.412297	1	7765	tags=93%, list=65%, signal=268%	NA
REACTOME_PYRIMIDINE_CATABOLISM	REACTOME_PYRIMIDINE_CATABOLISM		5	-0.470066	-1.32293	0.139059	0.411706	1	1551	tags=60%, list=13%, signal=69%	NA
WP_INTEGRIN_MEDIATED_CELL_ADHESION	WP_INTEGRIN_MEDIATED_CELL_ADHESION		58	-0.142929	-1.32106	0.145068	0.413197	1	4057	tags=48%, list=34%, signal=73%	NA
REACTOME_ORC1_REMOVAL_FROM_CHROMATIN	REACTOME_ORC1_REMOVAL_FROM_CHROMATIN		33	-0.195722	-1.32041	0.16	0.412617	1	4895	tags=61%, list=41%, signal=103%	NA
BIOCARTA_EXTRINSIC_PATHWAY	BIOCARTA_EXTRINSIC_PATHWAY		6	-0.431541	-1.31367	0.130522	0.421585	1	819	tags=50%, list=7%, signal=54%	NA
REACTOME_CYTOPROTECTION_BY_HMOX1	REACTOME_CYTOPROTECTION_BY_HMOX1		28	-0.206928	-1.31324	0.151277	0.420737	1	1796	tags=36%, list=15%, signal=42%	NA
REACTOME_ERBB2_REGULATES_CELL_MOTILITY	REACTOME_ERBB2_REGULATES_CELL_MOTILITY		5	-0.460927	-1.3123	0.149474	0.42079	1	4042	tags=80%, list=34%, signal=121%	NA
REACTOME_SYNTHESIS_OF_PIPS_AT_THE_EARLY_ENDOSOME_MEMBRANE	REACTOME_SYNTHESIS_OF_PIPS_AT_THE_EARLY_ENDOSOME_MEMBRANE		10	-0.334989	-1.31194	0.174897	0.41987	1	4352	tags=70%, list=37%, signal=110%	NA
REACTOME_COLLAGEN_FORMATION	REACTOME_COLLAGEN_FORMATION		53	-0.150697	-1.31005	0.152174	0.421212	1	6754	tags=72%, list=57%, signal=165%	NA
BIOCARTA_CARDIACEGF_PATHWAY	BIOCARTA_CARDIACEGF_PATHWAY		5	-0.460927	-1.30922	0.158301	0.420971	1	4042	tags=80%, list=34%, signal=121%	NA
BIOCARTA_ERAD_PATHWAY	BIOCARTA_ERAD_PATHWAY		10	-0.342022	-1.30727	0.168033	0.422585	1	695	tags=40%, list=6%, signal=42%	NA
REACTOME_NRAGE_SIGNALS_DEATH_THROUGH_JNK	REACTOME_NRAGE_SIGNALS_DEATH_THROUGH_JNK		38	-0.1789	-1.30725	0.168932	0.421052	1	6340	tags=71%, list=53%, signal=151%	NA
REACTOME_DRUG_ADME	REACTOME_DRUG_ADME		65	-0.13769	-1.30717	0.158333	0.419634	1	6616	tags=69%, list=56%, signal=155%	NA
BIOCARTA_CDMAC_PATHWAY	BIOCARTA_CDMAC_PATHWAY		7	-0.399902	-1.30515	0.157371	0.421138	1	5450	tags=86%, list=46%, signal=158%	NA
WP_GDNF_RET_SIGNALING_AXIS	WP_GDNF_RET_SIGNALING_AXIS		9	-0.358679	-1.30413	0.184426	0.421285	1	7643	tags=100%, list=64%, signal=279%	NA
REACTOME_EXTRACELLULAR_MATRIX_ORGANIZATION	REACTOME_EXTRACELLULAR_MATRIX_ORGANIZATION		149	-0.0930302	-1.30343	0.120724	0.420957	1	2584	tags=31%, list=22%, signal=39%	NA
REACTOME_PROGRAMMED_CELL_DEATH	REACTOME_PROGRAMMED_CELL_DEATH		71	-0.132265	-1.30229	0.149495	0.421281	1	2629	tags=35%, list=22%, signal=45%	NA
REACTOME_CARBOXYTERMINAL_POST_TRANSLATIONAL_MODIFICATIONS_OF_TUBULIN	REACTOME_CARBOXYTERMINAL_POST_TRANSLATIONAL_MODIFICATIONS_OF_TUBULIN		13	-0.300031	-1.29847	0.177388	0.425898	1	7426	tags=92%, list=62%, signal=245%	NA
REACTOME_ENDOSOMAL_SORTING_COMPLEX_REQUIRED_FOR_TRANSPORT_ESCRT	REACTOME_ENDOSOMAL_SORTING_COMPLEX_REQUIRED_FOR_TRANSPORT_ESCRT		14	-0.282952	-1.29672	0.176707	0.427199	1	3441	tags=57%, list=29%, signal=80%	NA
WP_IL_9_SIGNALING_PATHWAY	WP_IL_9_SIGNALING_PATHWAY		9	-0.356047	-1.29396	0.160321	0.429934	1	3704	tags=67%, list=31%, signal=97%	NA
REACTOME_TRANSPORT_OF_VITAMINS_NUCLEOSIDES_AND_RELATED_MOLECULES	REACTOME_TRANSPORT_OF_VITAMINS_NUCLEOSIDES_AND_RELATED_MOLECULES		25	-0.215006	-1.2896	0.164706	0.435515	1	8880	tags=96%, list=75%, signal=376%	NA
WP_IL_7_SIGNALING_PATHWAY	WP_IL_7_SIGNALING_PATHWAY		22	-0.235	-1.28824	0.163107	0.43625	1	3704	tags=55%, list=31%, signal=79%	NA
REACTOME_SHC1_EVENTS_IN_ERBB2_SIGNALING	REACTOME_SHC1_EVENTS_IN_ERBB2_SIGNALING		5	-0.460927	-1.28501	0.172619	0.440298	1	4042	tags=80%, list=34%, signal=121%	NA
BIOCARTA_COMP_PATHWAY	BIOCARTA_COMP_PATHWAY		11	-0.319068	-1.28455	0.173913	0.439559	1	2701	tags=55%, list=23%, signal=70%	NA
WP_GPCRS_PEPTIDE	WP_GPCRS_PEPTIDE		31	-0.196285	-1.28399	0.16441	0.43893	1	7659	tags=84%, list=64%, signal=234%	NA
WP_IL_5_SIGNALING_PATHWAY	WP_IL_5_SIGNALING_PATHWAY		34	-0.181792	-1.28116	0.18591	0.441975	1	4498	tags=56%, list=38%, signal=90%	NA
REACTOME_PHASE_II_CONJUGATION_OF_COMPOUNDS	REACTOME_PHASE_II_CONJUGATION_OF_COMPOUNDS		68	-0.131994	-1.27087	0.159274	0.457395	1	2992	tags=38%, list=25%, signal=51%	NA
REACTOME_MITOTIC_TELOPHASE_CYTOKINESIS	REACTOME_MITOTIC_TELOPHASE_CYTOKINESIS		7	-0.388933	-1.26919	0.187135	0.458587	1	3879	tags=71%, list=33%, signal=106%	NA
REACTOME_APOPTOTIC_CLEAVAGE_OF_CELL_ADHESION_PROTEINS	REACTOME_APOPTOTIC_CLEAVAGE_OF_CELL_ADHESION_PROTEINS		5	-0.458475	-1.26704	0.191939	0.460489	1	1689	tags=60%, list=14%, signal=70%	NA
WP_NOVEL_JUN_DMP1_PATHWAY	WP_NOVEL_JUN_DMP1_PATHWAY		15	-0.27268	-1.26235	0.196203	0.467161	1	6286	tags=80%, list=53%, signal=169%	NA
REACTOME_APEX1_INDEPENDENT_RESOLUTION_OF_AP_SITES_VIA_THE_SINGLE_NUCLEOTIDE_REPLACEMENT_PATHWAY	REACTOME_APEX1_INDEPENDENT_RESOLUTION_OF_AP_SITES_VIA_THE_SINGLE_NUCLEOTIDE_REPLACEMENT_PATHWAY		5	-0.450092	-1.26046	0.167355	0.468772	1	4171	tags=80%, list=35%, signal=123%	NA
REACTOME_G0_AND_EARLY_G1	REACTOME_G0_AND_EARLY_G1		9	-0.349082	-1.26023	0.190855	0.467585	1	1140	tags=44%, list=10%, signal=49%	NA
REACTOME_DECTIN_1_MEDIATED_NONCANONICAL_NF_KB_SIGNALING	REACTOME_DECTIN_1_MEDIATED_NONCANONICAL_NF_KB_SIGNALING		24	-0.214552	-1.25891	0.191205	0.4683	1	4895	tags=63%, list=41%, signal=106%	NA
REACTOME_RHO_GTPASES_ACTIVATE_NADPH_OXIDASES	REACTOME_RHO_GTPASES_ACTIVATE_NADPH_OXIDASES		12	-0.301678	-1.25639	0.182879	0.470883	1	4352	tags=67%, list=37%, signal=105%	NA
REACTOME_NUCLEOTIDE_LIKE_PURINERGIC_RECEPTORS	REACTOME_NUCLEOTIDE_LIKE_PURINERGIC_RECEPTORS		6	-0.407196	-1.25597	0.212679	0.470093	1	3094	tags=67%, list=26%, signal=90%	NA
REACTOME_MTOR_SIGNALLING	REACTOME_MTOR_SIGNALLING		22	-0.224252	-1.25474	0.200803	0.470531	1	5456	tags=68%, list=46%, signal=126%	NA
REACTOME_C_TYPE_LECTIN_RECEPTORS_CLRS	REACTOME_C_TYPE_LECTIN_RECEPTORS_CLRS		50	-0.149748	-1.25385	0.189723	0.47044	1	4895	tags=56%, list=41%, signal=95%	NA
REACTOME_THE_CANONICAL_RETINOID_CYCLE_IN_RODS_TWILIGHT_VISION	REACTOME_THE_CANONICAL_RETINOID_CYCLE_IN_RODS_TWILIGHT_VISION		13	-0.285413	-1.2535	0.218992	0.469522	1	3935	tags=62%, list=33%, signal=92%	NA
REACTOME_APC_CDC20_MEDIATED_DEGRADATION_OF_NEK2A	REACTOME_APC_CDC20_MEDIATED_DEGRADATION_OF_NEK2A		13	-0.281734	-1.24995	0.184261	0.473844	1	4895	tags=69%, list=41%, signal=117%	NA
REACTOME_G1_S_DNA_DAMAGE_CHECKPOINTS	REACTOME_G1_S_DNA_DAMAGE_CHECKPOINTS		28	-0.196725	-1.24845	0.180723	0.475015	1	4895	tags=61%, list=41%, signal=103%	NA
REACTOME_CHK1_CHK2_CDS1_MEDIATED_INACTIVATION_OF_CYCLIN_B_CDK1_COMPLEX	REACTOME_CHK1_CHK2_CDS1_MEDIATED_INACTIVATION_OF_CYCLIN_B_CDK1_COMPLEX		8	-0.353451	-1.24828	0.207619	0.473737	1	6216	tags=88%, list=52%, signal=183%	NA
REACTOME_CS_DS_DEGRADATION	REACTOME_CS_DS_DEGRADATION		5	-0.448093	-1.24765	0.193246	0.473245	1	6577	tags=100%, list=55%, signal=223%	NA
REACTOME_COPI_MEDIATED_ANTEROGRADE_TRANSPORT	REACTOME_COPI_MEDIATED_ANTEROGRADE_TRANSPORT		54	-0.144945	-1.24754	0.191057	0.471868	1	1591	tags=28%, list=13%, signal=32%	NA
REACTOME_THE_NLRP3_INFLAMMASOME	REACTOME_THE_NLRP3_INFLAMMASOME		8	-0.360245	-1.24743	0.190661	0.470503	1	7624	tags=100%, list=64%, signal=278%	NA
REACTOME_SIGNALING_BY_ROBO_RECEPTORS	REACTOME_SIGNALING_BY_ROBO_RECEPTORS		11	-0.316684	-1.24736	0.170886	0.469062	1	4895	tags=73%, list=41%, signal=123%	NA
REACTOME_ACTIVATION_OF_NF_KAPPAB_IN_B_CELLS	REACTOME_ACTIVATION_OF_NF_KAPPAB_IN_B_CELLS		27	-0.20707	-1.24134	0.192946	0.477613	1	5922	tags=70%, list=50%, signal=140%	NA
REACTOME_RHO_GTPASE_CYCLE	REACTOME_RHO_GTPASE_CYCLE		248	-0.0684557	-1.24098	0.206767	0.476693	1	3285	tags=34%, list=28%, signal=46%	NA
WP_NUCLEOTIDE_GPCRS	WP_NUCLEOTIDE_GPCRS		6	-0.407196	-1.24073	0.21063	0.475628	1	3094	tags=67%, list=26%, signal=90%	NA
REACTOME_NR1H2_AND_NR1H3_MEDIATED_SIGNALING	REACTOME_NR1H2_AND_NR1H3_MEDIATED_SIGNALING		6	-0.415442	-1.24005	0.203947	0.475267	1	4981	tags=83%, list=42%, signal=143%	NA
REACTOME_CELLULAR_RESPONSE_TO_CHEMICAL_STRESS	REACTOME_CELLULAR_RESPONSE_TO_CHEMICAL_STRESS		76	-0.118287	-1.23874	0.190265	0.475985	1	2049	tags=29%, list=17%, signal=35%	NA
REACTOME_ANTIGEN_PROCESSING_UBIQUITINATION_PROTEASOME_DEGRADATION	REACTOME_ANTIGEN_PROCESSING_UBIQUITINATION_PROTEASOME_DEGRADATION		155	-0.0856951	-1.23785	0.212724	0.475855	1	7216	tags=69%, list=61%, signal=173%	NA
WP_FATTY_ACID_BETA_OXIDATION	WP_FATTY_ACID_BETA_OXIDATION		18	-0.241613	-1.23638	0.20122	0.476811	1	3083	tags=50%, list=26%, signal=67%	NA
REACTOME_APOPTOTIC_CLEAVAGE_OF_CELLULAR_PROTEINS	REACTOME_APOPTOTIC_CLEAVAGE_OF_CELLULAR_PROTEINS		20	-0.229749	-1.23621	0.210634	0.475569	1	2629	tags=45%, list=22%, signal=58%	NA
REACTOME_CRMPS_IN_SEMA3A_SIGNALING	REACTOME_CRMPS_IN_SEMA3A_SIGNALING		11	-0.309519	-1.23557	0.220165	0.475155	1	649	tags=36%, list=5%, signal=38%	NA
REACTOME_IKK_COMPLEX_RECRUITMENT_MEDIATED_BY_RIP1	REACTOME_IKK_COMPLEX_RECRUITMENT_MEDIATED_BY_RIP1		7	-0.382765	-1.23531	0.214575	0.47412	1	5654	tags=86%, list=47%, signal=163%	NA
REACTOME_ACTIVATION_OF_THE_MRNA_UPON_BINDING_OF_THE_CAP_BINDING_COMPLEX_AND_EIFS_AND_SUBSEQUENT_BINDING_TO_43S	REACTOME_ACTIVATION_OF_THE_MRNA_UPON_BINDING_OF_THE_CAP_BINDING_COMPLEX_AND_EIFS_AND_SUBSEQUENT_BINDING_TO_43S		37	-0.169225	-1.22775	0.197125	0.485731	1	4430	tags=54%, list=37%, signal=86%	NA
REACTOME_MITOCHONDRIAL_TRANSLATION	REACTOME_MITOCHONDRIAL_TRANSLATION		43	-0.156387	-1.22763	0.219067	0.484348	1	2854	tags=40%, list=24%, signal=52%	NA
REACTOME_SODIUM_PROTON_EXCHANGERS	REACTOME_SODIUM_PROTON_EXCHANGERS		6	-0.398236	-1.22712	0.226263	0.48369	1	7171	tags=100%, list=60%, signal=251%	NA
REACTOME_NONSENSE_MEDIATED_DECAY_NMD	REACTOME_NONSENSE_MEDIATED_DECAY_NMD		67	-0.130326	-1.22654	0.211417	0.483204	1	7524	tags=76%, list=63%, signal=206%	NA
REACTOME_INTERLEUKIN_2_FAMILY_SIGNALING	REACTOME_INTERLEUKIN_2_FAMILY_SIGNALING		13	-0.277319	-1.22633	0.202756	0.482007	1	6780	tags=85%, list=57%, signal=196%	NA
REACTOME_PROLACTIN_RECEPTOR_SIGNALING	REACTOME_PROLACTIN_RECEPTOR_SIGNALING		7	-0.38208	-1.22428	0.219262	0.484093	1	2259	tags=57%, list=19%, signal=70%	NA
REACTOME_SENESCENCE_ASSOCIATED_SECRETORY_PHENOTYPE_SASP	REACTOME_SENESCENCE_ASSOCIATED_SECRETORY_PHENOTYPE_SASP		17	-0.245492	-1.22295	0.218324	0.484873	1	1285	tags=35%, list=11%, signal=40%	NA
REACTOME_G2_M_DNA_DAMAGE_CHECKPOINT	REACTOME_G2_M_DNA_DAMAGE_CHECKPOINT		35	-0.176226	-1.22165	0.231518	0.485728	1	6416	tags=71%, list=54%, signal=154%	NA
REACTOME_FLT3_SIGNALING	REACTOME_FLT3_SIGNALING		14	-0.271905	-1.21979	0.228302	0.487526	1	5274	tags=71%, list=44%, signal=128%	NA
REACTOME_ACTIVATION_OF_BH3_ONLY_PROTEINS	REACTOME_ACTIVATION_OF_BH3_ONLY_PROTEINS		14	-0.264238	-1.21823	0.236111	0.488832	1	6216	tags=79%, list=52%, signal=164%	NA
WP_METHYLATION	WP_METHYLATION		9	-0.33226	-1.21725	0.232645	0.489175	1	6634	tags=89%, list=56%, signal=200%	NA
REACTOME_VLDLR_INTERNALISATION_AND_DEGRADATION	REACTOME_VLDLR_INTERNALISATION_AND_DEGRADATION		6	-0.39293	-1.21631	0.231884	0.489273	1	5249	tags=83%, list=44%, signal=149%	NA
REACTOME_TRANSCRIPTIONAL_REGULATION_BY_RUNX3	REACTOME_TRANSCRIPTIONAL_REGULATION_BY_RUNX3		34	-0.177862	-1.21516	0.228395	0.489824	1	4895	tags=59%, list=41%, signal=100%	NA
WP_KIT_RECEPTOR_SIGNALING_PATHWAY	WP_KIT_RECEPTOR_SIGNALING_PATHWAY		36	-0.170002	-1.21496	0.220307	0.488673	1	3276	tags=44%, list=28%, signal=61%	NA
REACTOME_GROWTH_HORMONE_RECEPTOR_SIGNALING	REACTOME_GROWTH_HORMONE_RECEPTOR_SIGNALING		6	-0.392832	-1.20924	0.211538	0.497175	1	3265	tags=67%, list=27%, signal=92%	NA
REACTOME_SIGNALING_BY_HIPPO	REACTOME_SIGNALING_BY_HIPPO		12	-0.28043	-1.20696	0.218631	0.499819	1	6590	tags=83%, list=55%, signal=186%	NA
REACTOME_ESTABLISHMENT_OF_SISTER_CHROMATID_COHESION	REACTOME_ESTABLISHMENT_OF_SISTER_CHROMATID_COHESION		5	-0.440349	-1.20589	0.248	0.500192	1	4287	tags=80%, list=36%, signal=125%	NA
REACTOME_INITIAL_TRIGGERING_OF_COMPLEMENT	REACTOME_INITIAL_TRIGGERING_OF_COMPLEMENT		13	-0.273517	-1.20209	0.243513	0.505227	1	5909	tags=77%, list=50%, signal=152%	NA
REACTOME_WNT_LIGAND_BIOGENESIS_AND_TRAFFICKING	REACTOME_WNT_LIGAND_BIOGENESIS_AND_TRAFFICKING		15	-0.259236	-1.20036	0.259635	0.506618	1	7240	tags=87%, list=61%, signal=221%	NA
REACTOME_INTERFERON_SIGNALING	REACTOME_INTERFERON_SIGNALING		74	-0.117713	-1.19991	0.227545	0.505791	1	9070	tags=88%, list=76%, signal=366%	NA
REACTOME_REGULATION_OF_MRNA_STABILITY_BY_PROTEINS_THAT_BIND_AU_RICH_ELEMENTS	REACTOME_REGULATION_OF_MRNA_STABILITY_BY_PROTEINS_THAT_BIND_AU_RICH_ELEMENTS		33	-0.178795	-1.19982	0.234568	0.504445	1	5457	tags=64%, list=46%, signal=117%	NA
BIOCARTA_HER2_PATHWAY	BIOCARTA_HER2_PATHWAY		9	-0.334948	-1.1966	0.242358	0.508589	1	6602	tags=89%, list=55%, signal=199%	NA
BIOCARTA_ARF_PATHWAY	BIOCARTA_ARF_PATHWAY		8	-0.34757	-1.19599	0.224033	0.508103	1	6286	tags=88%, list=53%, signal=185%	NA
REACTOME_PECAM1_INTERACTIONS	REACTOME_PECAM1_INTERACTIONS		6	-0.392832	-1.19586	0.259766	0.506862	1	3265	tags=67%, list=27%, signal=92%	NA
REACTOME_METABOLISM_OF_POLYAMINES	REACTOME_METABOLISM_OF_POLYAMINES		27	-0.196514	-1.19503	0.230612	0.506855	1	4724	tags=59%, list=40%, signal=98%	NA
WP_TRANSCRIPTIONAL_ACTIVATION_BY_NFE2L2_IN_RESPONSE_TO_PHYTOCHEMICALS	WP_TRANSCRIPTIONAL_ACTIVATION_BY_NFE2L2_IN_RESPONSE_TO_PHYTOCHEMICALS		5	-0.43101	-1.19091	0.261134	0.512608	1	2016	tags=60%, list=17%, signal=72%	NA
REACTOME_RESOLUTION_OF_D_LOOP_STRUCTURES	REACTOME_RESOLUTION_OF_D_LOOP_STRUCTURES		19	-0.22607	-1.18937	0.242604	0.513908	1	6716	tags=79%, list=56%, signal=181%	NA
REACTOME_NUCLEOTIDE_BINDING_DOMAIN_LEUCINE_RICH_REPEAT_CONTAINING_RECEPTOR_NLR_SIGNALING_PATHWAYS	REACTOME_NUCLEOTIDE_BINDING_DOMAIN_LEUCINE_RICH_REPEAT_CONTAINING_RECEPTOR_NLR_SIGNALING_PATHWAYS		24	-0.203121	-1.18718	0.250509	0.516329	1	3542	tags=50%, list=30%, signal=71%	NA
REACTOME_INTERACTION_BETWEEN_L1_AND_ANKYRINS	REACTOME_INTERACTION_BETWEEN_L1_AND_ANKYRINS		6	-0.388744	-1.18554	0.240079	0.517813	1	7284	tags=100%, list=61%, signal=257%	NA
WP_FOCAL_ADHESION_PI3K_AKT_MTOR_SIGNALING_PATHWAY	WP_FOCAL_ADHESION_PI3K_AKT_MTOR_SIGNALING_PATHWAY		173	-0.0769301	-1.18302	0.252	0.520627	1	9632	tags=88%, list=81%, signal=456%	NA
REACTOME_METABOLISM_OF_ANGIOTENSINOGEN_TO_ANGIOTENSINS	REACTOME_METABOLISM_OF_ANGIOTENSINOGEN_TO_ANGIOTENSINS		13	-0.27097	-1.18114	0.229787	0.522368	1	8688	tags=100%, list=73%, signal=369%	NA
REACTOME_AZATHIOPRINE_ADME	REACTOME_AZATHIOPRINE_ADME		17	-0.231743	-1.17958	0.256619	0.523614	1	8455	tags=94%, list=71%, signal=324%	NA
BIOCARTA_EIF_PATHWAY	BIOCARTA_EIF_PATHWAY		7	-0.368904	-1.17815	0.26078	0.524715	1	5819	tags=86%, list=49%, signal=167%	NA
REACTOME_KETONE_BODY_METABOLISM	REACTOME_KETONE_BODY_METABOLISM		9	-0.321981	-1.17787	0.276515	0.523771	1	2786	tags=56%, list=23%, signal=72%	NA
WP_MICROGLIA_PATHOGEN_PHAGOCYTOSIS_PATHWAY	WP_MICROGLIA_PATHOGEN_PHAGOCYTOSIS_PATHWAY		28	-0.187353	-1.17339	0.244048	0.53033	1	2454	tags=39%, list=21%, signal=49%	NA
WP_TYROBP_CAUSAL_NETWORK_IN_MICROGLIA	WP_TYROBP_CAUSAL_NETWORK_IN_MICROGLIA		32	-0.177656	-1.1731	0.257202	0.529313	1	5335	tags=63%, list=45%, signal=113%	NA
WP_HYPERTROPHY_MODEL	WP_HYPERTROPHY_MODEL		7	-0.355535	-1.17255	0.242798	0.528712	1	2575	tags=57%, list=22%, signal=73%	NA
REACTOME_TRANSCRIPTION_COUPLED_NUCLEOTIDE_EXCISION_REPAIR_TC_NER	REACTOME_TRANSCRIPTION_COUPLED_NUCLEOTIDE_EXCISION_REPAIR_TC_NER		47	-0.148104	-1.17199	0.260274	0.528255	1	1285	tags=26%, list=11%, signal=29%	NA
REACTOME_CASPASE_ACTIVATION_VIA_EXTRINSIC_APOPTOTIC_SIGNALLING_PATHWAY	REACTOME_CASPASE_ACTIVATION_VIA_EXTRINSIC_APOPTOTIC_SIGNALLING_PATHWAY		7	-0.356543	-1.17096	0.282051	0.52856	1	2563	tags=57%, list=22%, signal=73%	NA
REACTOME_BUTYRATE_RESPONSE_FACTOR_1_BRF1_BINDS_AND_DESTABILIZES_MRNA	REACTOME_BUTYRATE_RESPONSE_FACTOR_1_BRF1_BINDS_AND_DESTABILIZES_MRNA		6	-0.38551	-1.16878	0.253465	0.531023	1	1367	tags=50%, list=11%, signal=56%	NA
WP_ELECTRON_TRANSPORT_CHAIN	WP_ELECTRON_TRANSPORT_CHAIN		45	-0.150128	-1.1643	0.25	0.537586	1	7219	tags=76%, list=61%, signal=191%	NA
BIOCARTA_ERK_PATHWAY	BIOCARTA_ERK_PATHWAY		12	-0.272719	-1.1636	0.275862	0.537411	1	3704	tags=58%, list=31%, signal=85%	NA
REACTOME_HOMOLOGOUS_DNA_PAIRING_AND_STRAND_EXCHANGE	REACTOME_HOMOLOGOUS_DNA_PAIRING_AND_STRAND_EXCHANGE		14	-0.256361	-1.16007	0.248954	0.542105	1	1205	tags=36%, list=10%, signal=40%	NA
REACTOME_NCAM_SIGNALING_FOR_NEURITE_OUT_GROWTH	REACTOME_NCAM_SIGNALING_FOR_NEURITE_OUT_GROWTH		21	-0.211626	-1.15856	0.26839	0.543407	1	7127	tags=81%, list=60%, signal=201%	NA
REACTOME_INTERLEUKIN_RECEPTOR_SHC_SIGNALING	REACTOME_INTERLEUKIN_RECEPTOR_SHC_SIGNALING		9	-0.319993	-1.15758	0.275862	0.543715	1	6780	tags=89%, list=57%, signal=206%	NA
REACTOME_NON_INTEGRIN_MEMBRANE_ECM_INTERACTIONS	REACTOME_NON_INTEGRIN_MEMBRANE_ECM_INTERACTIONS		22	-0.206153	-1.15513	0.275591	0.546534	1	6754	tags=77%, list=57%, signal=178%	NA
REACTOME_ABC_TRANSPORTERS_IN_LIPID_HOMEOSTASIS	REACTOME_ABC_TRANSPORTERS_IN_LIPID_HOMEOSTASIS		11	-0.287555	-1.15458	0.284884	0.546003	1	3076	tags=55%, list=26%, signal=73%	NA
REACTOME_REGULATION_OF_INSULIN_LIKE_GROWTH_FACTOR_IGF_TRANSPORT_AND_UPTAKE_BY_INSULIN_LIKE_GROWTH_FACTOR_BINDING_PROTEINS_IGFBPS	REACTOME_REGULATION_OF_INSULIN_LIKE_GROWTH_FACTOR_IGF_TRANSPORT_AND_UPTAKE_BY_INSULIN_LIKE_GROWTH_FACTOR_BINDING_PROTEINS_IGFBPS		65	-0.121063	-1.15363	0.270916	0.546234	1	5347	tags=57%, list=45%, signal=103%	NA
REACTOME_REGULATION_OF_RAS_BY_GAPS	REACTOME_REGULATION_OF_RAS_BY_GAPS		27	-0.182125	-1.15264	0.254864	0.546588	1	4895	tags=59%, list=41%, signal=100%	NA
BIOCARTA_INTEGRIN_PATHWAY	BIOCARTA_INTEGRIN_PATHWAY		22	-0.205981	-1.1523	0.260521	0.545687	1	4049	tags=55%, list=34%, signal=82%	NA
WP_G1_TO_S_CELL_CYCLE_CONTROL	WP_G1_TO_S_CELL_CYCLE_CONTROL		35	-0.162994	-1.14866	0.266272	0.550758	1	3170	tags=43%, list=27%, signal=58%	NA
WP_COMPLEMENT_ACTIVATION_CLASSICAL_PATHWAY	WP_COMPLEMENT_ACTIVATION_CLASSICAL_PATHWAY		12	-0.273594	-1.14507	0.264646	0.555687	1	2701	tags=50%, list=23%, signal=65%	NA
WP_GLUTATHIONE_METABOLISM	WP_GLUTATHIONE_METABOLISM		11	-0.281016	-1.14028	0.288201	0.56312	1	2071	tags=45%, list=17%, signal=55%	NA
REACTOME_AMINO_ACIDS_REGULATE_MTORC1	REACTOME_AMINO_ACIDS_REGULATE_MTORC1		29	-0.1776	-1.14	0.251509	0.562056	1	1998	tags=34%, list=17%, signal=41%	NA
REACTOME_POSTMITOTIC_NUCLEAR_PORE_COMPLEX_NPC_REFORMATION	REACTOME_POSTMITOTIC_NUCLEAR_PORE_COMPLEX_NPC_REFORMATION		10	-0.293715	-1.13775	0.286837	0.564735	1	2461	tags=50%, list=21%, signal=63%	NA
REACTOME_APOPTOSIS	REACTOME_APOPTOSIS		55	-0.130574	-1.13719	0.292731	0.564257	1	3867	tags=45%, list=32%, signal=67%	NA
REACTOME_MYOGENESIS	REACTOME_MYOGENESIS		14	-0.249871	-1.13628	0.303605	0.564372	1	2133	tags=43%, list=18%, signal=52%	NA
REACTOME_INTERLEUKIN_35_SIGNALLING	REACTOME_INTERLEUKIN_35_SIGNALLING		5	-0.408349	-1.13594	0.297087	0.563429	1	4668	tags=80%, list=39%, signal=132%	NA
REACTOME_BIOSYNTHESIS_OF_MARESIN_LIKE_SPMS	REACTOME_BIOSYNTHESIS_OF_MARESIN_LIKE_SPMS		6	-0.376466	-1.13542	0.296935	0.562875	1	5445	tags=83%, list=46%, signal=153%	NA
REACTOME_SELECTIVE_AUTOPHAGY	REACTOME_SELECTIVE_AUTOPHAGY		34	-0.16287	-1.13404	0.283951	0.563775	1	7175	tags=76%, list=60%, signal=192%	NA
REACTOME_ORGANELLE_BIOGENESIS_AND_MAINTENANCE	REACTOME_ORGANELLE_BIOGENESIS_AND_MAINTENANCE		123	-0.0858625	-1.12842	0.274662	0.572754	1	2475	tags=29%, list=21%, signal=37%	NA
BIOCARTA_CYTOKINE_PATHWAY	BIOCARTA_CYTOKINE_PATHWAY		9	-0.307185	-1.12417	0.29697	0.579283	1	5609	tags=78%, list=47%, signal=147%	NA
REACTOME_SIGNALING_BY_PTK6	REACTOME_SIGNALING_BY_PTK6		26	-0.186991	-1.12409	0.292683	0.577887	1	3276	tags=46%, list=28%, signal=64%	NA
REACTOME_METABOLISM_OF_AMINO_ACIDS_AND_DERIVATIVES	REACTOME_METABOLISM_OF_AMINO_ACIDS_AND_DERIVATIVES		138	-0.0837448	-1.12399	0.305389	0.576541	1	5920	tags=58%, list=50%, signal=114%	NA
REACTOME_MITOCHONDRIAL_CALCIUM_ION_TRANSPORT	REACTOME_MITOCHONDRIAL_CALCIUM_ION_TRANSPORT		13	-0.255156	-1.12199	0.276423	0.578803	1	4295	tags=62%, list=36%, signal=96%	NA
WP_APOPTOSIS	WP_APOPTOSIS		41	-0.149321	-1.12009	0.30303	0.580853	1	8687	tags=88%, list=73%, signal=323%	NA
REACTOME_NOD1_2_SIGNALING_PATHWAY	REACTOME_NOD1_2_SIGNALING_PATHWAY		15	-0.236343	-1.1189	0.313433	0.581593	1	3542	tags=53%, list=30%, signal=76%	NA
WP_IRON_HOMEOSTASIS	WP_IRON_HOMEOSTASIS		7	-0.33715	-1.11679	0.292585	0.583966	1	6197	tags=86%, list=52%, signal=179%	NA
BIOCARTA_TH1TH2_PATHWAY	BIOCARTA_TH1TH2_PATHWAY		7	-0.34651	-1.11532	0.320792	0.585221	1	4384	tags=71%, list=37%, signal=113%	NA
REACTOME_TGF_BETA_RECEPTOR_SIGNALING_IN_EMT_EPITHELIAL_TO_MESENCHYMAL_TRANSITION	REACTOME_TGF_BETA_RECEPTOR_SIGNALING_IN_EMT_EPITHELIAL_TO_MESENCHYMAL_TRANSITION		8	-0.328363	-1.11431	0.321293	0.585626	1	2048	tags=50%, list=17%, signal=60%	NA
REACTOME_CYTOSOLIC_SENSORS_OF_PATHOGEN_ASSOCIATED_DNA	REACTOME_CYTOSOLIC_SENSORS_OF_PATHOGEN_ASSOCIATED_DNA		13	-0.25354	-1.113	0.314563	0.58656	1	3398	tags=54%, list=29%, signal=75%	NA
REACTOME_HEME_DEGRADATION	REACTOME_HEME_DEGRADATION		10	-0.29048	-1.11258	0.327869	0.585821	1	8455	tags=100%, list=71%, signal=344%	NA
REACTOME_PHOSPHOLIPID_METABOLISM	REACTOME_PHOSPHOLIPID_METABOLISM		118	-0.08676	-1.11042	0.314286	0.588595	1	2107	tags=26%, list=18%, signal=32%	NA
REACTOME_GLYOXYLATE_METABOLISM_AND_GLYCINE_DEGRADATION	REACTOME_GLYOXYLATE_METABOLISM_AND_GLYCINE_DEGRADATION		17	-0.227218	-1.10886	0.320463	0.590049	1	2203	tags=41%, list=18%, signal=50%	NA
WP_PROSTAGLANDIN_SYNTHESIS_AND_REGULATION	WP_PROSTAGLANDIN_SYNTHESIS_AND_REGULATION		14	-0.2478	-1.10659	0.305835	0.592908	1	4710	tags=64%, list=40%, signal=106%	NA
BIOCARTA_SODD_PATHWAY	BIOCARTA_SODD_PATHWAY		5	-0.405241	-1.10588	0.29666	0.592724	1	4705	tags=80%, list=40%, signal=132%	NA
REACTOME_CROSSLINKING_OF_COLLAGEN_FIBRILS	REACTOME_CROSSLINKING_OF_COLLAGEN_FIBRILS		15	-0.233507	-1.10524	0.310345	0.592383	1	6752	tags=80%, list=57%, signal=184%	NA
REACTOME_CELL_JUNCTION_ORGANIZATION	REACTOME_CELL_JUNCTION_ORGANIZATION		34	-0.160198	-1.10487	0.313462	0.591612	1	9659	tags=97%, list=81%, signal=512%	NA
REACTOME_METABOLISM_OF_VITAMINS_AND_COFACTORS	REACTOME_METABOLISM_OF_VITAMINS_AND_COFACTORS		102	-0.0933958	-1.10465	0.33	0.590534	1	2051	tags=26%, list=17%, signal=32%	NA
REACTOME_HEDGEHOG_OFF_STATE	REACTOME_HEDGEHOG_OFF_STATE		54	-0.129035	-1.10277	0.308468	0.592583	1	7294	tags=74%, list=61%, signal=190%	NA
REACTOME_ER_TO_GOLGI_ANTEROGRADE_TRANSPORT	REACTOME_ER_TO_GOLGI_ANTEROGRADE_TRANSPORT		83	-0.101927	-1.10215	0.319588	0.592165	1	948	tags=18%, list=8%, signal=19%	NA
REACTOME_DEATH_RECEPTOR_SIGNALING	REACTOME_DEATH_RECEPTOR_SIGNALING		85	-0.102076	-1.10196	0.34413	0.591042	1	7622	tags=74%, list=64%, signal=204%	NA
WP_MAPK_CASCADE	WP_MAPK_CASCADE		12	-0.263489	-1.10063	0.331325	0.592041	1	5799	tags=75%, list=49%, signal=146%	NA
REACTOME_DOWNSTREAM_SIGNALING_EVENTS_OF_B_CELL_RECEPTOR_BCR	REACTOME_DOWNSTREAM_SIGNALING_EVENTS_OF_B_CELL_RECEPTOR_BCR		31	-0.166086	-1.09529	0.315891	0.600665	1	8402	tags=87%, list=71%, signal=295%	NA
[truncated: 4,140 more rows]

## Sheet: Body_weight(pos)
NAME	GS.br..follow.link.to.MSigDB	GS.DETAILS	SIZE	ES	NES	NOM.p.val	FDR.q.val	FWER.p.val	RANK.AT.MAX	LEADING.EDGE	X
[truncated: 3,550 more rows]

[truncated: 7 more sheets: Body_weight(neg), Malignancy_rate(pos), Malignancy_rate(neg), Neoplasia_prev(pos), Neoplasia_prev(neg), Malignancy_prev(pos), Malignancy_prev(neg)]
