# Supplementary material for: Variable Gene Copy Number in Cancer-Related Pathways Is Associated With Cancer Prevalence Across Mammals
Source: Mol Biol Evol. 2025 Mar 20;42(3):msaf056. doi: 10.1093/molbev/msaf056 (PMC11954591; doi:10.1093/molbev/msaf056)
Supplement: msaf056_Supplementary_Data [file msaf056_supplementary_data.zip › Supp_data5.xlsx]

## Sheet: Max_longevity(pos)
ID	Description	GeneRatio	BgRatio	pvalue	p.adjust	qvalue	geneID	Count	group
GO:0030527	structural constituent of chromatin	22/366	59/28396	8.20112e-27	3.95294e-24	3.72072e-24	H2bw2/H2bc27/H2bc1/H2bc3/H2bc12/H2bc9/H2bc14/H2bc22/H2bc21/H4c17/H4c14/H4c8/H4c16/H4c4/H4c6/H4c9/H4c18/H4c1/H4c2/H4c3/H4c11/H4c12	22	GO: Molecular function
GO:0004540	RNA nuclease activity	16/366	122/28396	4.9935e-12	2.40687e-09	1.13274e-09	Rnase6/Ear1/Ear2/Ear14/Rnase2b/Ear6/Ear10/Rnase2a/Ang6/Ang/Ang5/Ang2/Ang4/Dcp2/Pop4/Mblac1	16	GO: Molecular function
GO:0004518	nuclease activity	16/366	205/28396	1.17552e-08	5.666e-06	1.77771e-06	Rnase6/Ear1/Ear2/Ear14/Rnase2b/Ear6/Ear10/Rnase2a/Ang6/Ang/Ang5/Ang2/Ang4/Dcp2/Pop4/Mblac1	16	GO: Molecular function
GO:0140098	catalytic activity, acting on RNA	19/366	373/28396	4.66728e-07	0.000224963	5.29368e-05	Rnase6/Ear1/Ear2/Ear14/Rnase2b/Ear6/Ear10/Rnase2a/Ang6/Ang/Ang5/Ang2/Ang4/Dcp2/Pop4/Mblac1/Eif4a3l1/Eif4a3/Ddx27	19	GO: Molecular function
GO:0046982	protein heterodimerization activity	17/366	313/28396	7.81776e-07	0.000376816	7.09359e-05	H2bc27/H2bc1/H2bc3/H2bc12/H2bc9/H2bc14/H2bc22/H2bc21/Zhx3/Zhx2/Kcnb2/Kcnb1/Abcd1/Abcd2/Adra2a/Adra2c/Bcl10	17	GO: Molecular function
GO:0005507	copper ion binding	8/366	71/28396	3.70126e-06	0.00178401	0.000279867	Ang6/Ang/Ang5/Ang2/Ang4/Sco2/Sncg/Hamp	8	GO: Molecular function
GO:0004519	endonuclease activity	9/366	120/28396	2.64821e-05	0.0127644	0.00171636	Rnase6/Ear1/Ear2/Rnase2b/Ang/Ang2/Ang4/Pop4/Mblac1	9	GO: Molecular function
GO:0008227	G protein-coupled amine receptor activity	6/366	48/28396	3.42046e-05	0.0164866	0.00193976	Hrh1/Adra2a/Adra2c/Taar2/Taar3/Adrb2	6	GO: Molecular function
GO:0050830	defense response to Gram-positive bacterium	20/346	201/28905	5.31021e-13	1.69661e-09	1.54835e-09	H2bc12/H2bc21/Rnase6/Ear1/Ear2/Ear14/Rnase2b/Ear6/Ear10/Rnase2a/Sprr2a3/Sprr2a1/Ang6/Ang/Ang5/Ang2/Ang4/Mr1/Hamp/Hamp2	20	GO: Biological process
GO:0032148	activation of protein kinase B activity	9/346	27/28905	1.76341e-11	5.63411e-08	2.57087e-08	Ang6/Ang/Ang5/Ang2/Ang4/Adra2a/Adra2c/Tcl1/Dynap	9	GO: Biological process
GO:0042742	defense response to bacterium	23/346	430/28905	2.90709e-09	9.28815e-06	2.82549e-06	H2bc12/H2bc21/Rnase6/Ear1/Ear2/Ear14/Rnase2b/Ear6/Ear10/Rnase2a/Prg2/Sprr2a3/Sprr2a1/Ang6/Ang/Ang5/Ang2/Ang4/Mr1/Emilin2/Hamp/Hamp2/Defb43	23	GO: Biological process
GO:0002227	innate immune response in mucosa	10/346	69/28905	9.64687e-09	3.08218e-05	7.03206e-06	H2bc12/H2bc21/Ear1/Ear2/Ear14/Rnase2b/Ear6/Ear10/Rnase2a/Il4	10	GO: Biological process
GO:0032430	positive regulation of phospholipase A2 activity	5/346	10/28905	5.72814e-08	0.000183014	2.43589e-05	Ang6/Ang/Ang5/Ang2/Ang4	5	GO: Biological process
GO:0002385	mucosal immune response	10/346	83/28905	5.95028e-08	0.000190112	2.43589e-05	H2bc12/H2bc21/Ear1/Ear2/Ear14/Rnase2b/Ear6/Ear10/Rnase2a/Il4	10	GO: Biological process
GO:0031331	positive regulation of cellular catabolic process	19/346	352/28905	6.13944e-08	0.000196155	2.43589e-05	Vdac1/Trim13/Rfpl4/Ang/Twist1/Abcd1/Abcd2/Dcn/Adra2a/Svip/Dcp2/Trim21/Apoh/Irs1/Hamp/Hamp2/Adrb2/Zfp36/Il4	19	GO: Biological process
GO:0032147	activation of protein kinase activity	10/346	84/28905	6.6833e-08	0.000213532	2.43589e-05	Ang6/Ang/Ang5/Ang2/Ang4/Adra2a/Adra2c/Tcl1/Il4/Dynap	10	GO: Biological process
GO:0002251	organ or tissue specific immune response	10/346	87/28905	9.3817e-08	0.000299745	3.03945e-05	H2bc12/H2bc21/Ear1/Ear2/Ear14/Rnase2b/Ear6/Ear10/Rnase2a/Il4	10	GO: Biological process
GO:0032429	regulation of phospholipase A2 activity	5/346	14/28905	4.37462e-07	0.00139769	0.000127555	Ang6/Ang/Ang5/Ang2/Ang4	5	GO: Biological process
GO:0006651	diacylglycerol biosynthetic process	5/346	15/28905	6.49755e-07	0.00207597	0.000172232	Ang6/Ang/Ang5/Ang2/Ang4	5	GO: Biological process
GO:0019732	antifungal humoral response	5/346	16/28905	9.35829e-07	0.00298997	0.000215394	Ang6/Ang/Ang5/Ang2/Ang4	5	GO: Biological process
GO:0050832	defense response to fungus	8/346	64/28905	9.60331e-07	0.00306826	0.000215394	Ang6/Ang/Ang5/Ang2/Ang4/Bcl10/Hamp/Hamp2	8	GO: Biological process
GO:0045860	positive regulation of protein kinase activity	16/346	308/28905	1.13199e-06	0.0036167	0.00023576	Map3k13/Ang6/Ang/Ang5/Ang2/Ang4/Adra2a/Adra2c/Gprc5b/Cdk5/Tcl1/Tcim/Adrb2/Cd24a/Il4/Dynap	16	GO: Biological process
GO:0001878	response to yeast	5/346	19/28905	2.41872e-06	0.00772779	0.000440779	Ang6/Ang/Ang5/Ang2/Ang4	5	GO: Biological process
GO:0007202	activation of phospholipase C activity	5/346	19/28905	2.41872e-06	0.00772779	0.000440779	Ang6/Ang/Ang5/Ang2/Ang4	5	GO: Biological process
GO:0009620	response to fungus	8/346	76/28905	3.61189e-06	0.01154	0.000619501	Ang6/Ang/Ang5/Ang2/Ang4/Bcl10/Hamp/Hamp2	8	GO: Biological process
GO:0033674	positive regulation of kinase activity	16/346	355/28905	6.98432e-06	0.0223149	0.00113138	Map3k13/Ang6/Ang/Ang5/Ang2/Ang4/Adra2a/Adra2c/Gprc5b/Cdk5/Tcl1/Tcim/Adrb2/Cd24a/Il4/Dynap	16	GO: Biological process
GO:0031424	keratinization	7/346	60/28905	7.42525e-06	0.0237237	0.0011395	Sprr2b/Sprr2d/Sprr2e/Sprr2f/Sprr2h/Sprr2i/Sprr2k	7	GO: Biological process
GO:0032000	positive regulation of fatty acid beta-oxidation	4/346	12/28905	9.25863e-06	0.0295813	0.00134981	Twist1/Abcd1/Abcd2/Irs1	4	GO: Biological process
GO:0010863	positive regulation of phospholipase C activity	5/346	25/28905	1.04179e-05	0.0332853	0.0014465	Ang6/Ang/Ang5/Ang2/Ang4	5	GO: Biological process
GO:0060193	positive regulation of lipase activity	6/346	45/28905	1.54794e-05	0.0494566	0.00196774	Ang6/Ang/Ang5/Ang2/Ang4/Apoh	6	GO: Biological process
GO:1900274	regulation of phospholipase C activity	5/346	27/28905	1.55217e-05	0.0495919	0.00196774	Ang6/Ang/Ang5/Ang2/Ang4	5	GO: Biological process
GO:0043505	CENP-A containing nucleosome	14/377	24/28618	6.48483e-21	2.34102e-18	1.04781e-18	H2bc21/H4c17/H4c14/H4c8/H4c16/H4c4/H4c6/H4c9/H4c18/H4c1/H4c2/H4c3/H4c11/H4c12	14	GO: Cellular component
GO:0061638	CENP-A containing chromatin	14/377	24/28618	6.48483e-21	2.34102e-18	1.04781e-18	H2bc21/H4c17/H4c14/H4c8/H4c16/H4c4/H4c6/H4c9/H4c18/H4c1/H4c2/H4c3/H4c11/H4c12	14	GO: Cellular component
GO:0034506	chromosome, centromeric core domain	14/377	25/28618	1.45637e-20	5.2575e-18	1.56879e-18	H2bc21/H4c17/H4c14/H4c8/H4c16/H4c4/H4c6/H4c9/H4c18/H4c1/H4c2/H4c3/H4c11/H4c12	14	GO: Cellular component
GO:0000786	nucleosome	23/377	133/28618	2.80548e-19	1.01278e-16	2.26654e-17	H2bw2/H2bc27/H2bc1/H2bc3/H2bc12/H2bc9/H2bc14/H2bc22/H2bc21/H4c17/H4c14/H4c8/H4c16/H4c4/H4c6/H4c9/H4c18/H4c1/H4c2/H4c3/H4c11/H4c12/Tnp2	23	GO: Cellular component
GO:0000775	chromosome, centromeric region	17/377	267/28618	1.13411e-07	4.09415e-05	7.32995e-06	H2bc21/H4c17/H4c14/H4c8/H4c16/H4c4/H4c6/H4c9/H4c18/H4c1/H4c2/H4c3/H4c11/H4c12/Mad2l1/Chmp7/Chmp1a	17	GO: Cellular component
GO:0098687	chromosomal region	18/377	377/28618	3.18753e-06	0.0011507	0.000171679	H2bw2/H2bc21/H4c17/H4c14/H4c8/H4c16/H4c4/H4c6/H4c9/H4c18/H4c1/H4c2/H4c3/H4c11/H4c12/Mad2l1/Chmp7/Chmp1a	18	GO: Cellular component
GO:0001533	cornified envelope	7/377	64/28618	2.12171e-05	0.00765936	0.000979495	Sprr2b/Sprr2d/Sprr2e/Sprr2f/Sprr2h/Sprr2i/Sprr2k	7	GO: Cellular component
GO:0001674	female germ cell nucleus	5/377	28/28618	2.95867e-05	0.0106808	0.00119515	H2bc1/Tbp/Tbpl2/Rfpl4/Marcks	5	GO: Cellular component

## Sheet: Max_longevity(neg)
ID	Description	GeneRatio	BgRatio	pvalue	p.adjust	qvalue	geneID	Count	group
GO:0140097	catalytic activity, acting on DNA	11/301	238/28396	5.1877e-05	0.0251603	0.0227713	Polk/Mus81/Polm/Mcm5/Rsf1/Rad51c/Pole/Ung/Dna2/Mcm6/Endog	11	GO: Molecular function
GO:0006457	protein folding	11/304	172/28905	2.28639e-06	0.00603836	0.0057232	Hspa4l/Hspa4/Arl2/Tor1b/Tor1a/Tbcel/Hspa5/Ttc4/Dnajc25/Grpel1/Ppib	11	GO: Biological process
GO:0098798	mitochondrial protein-containing complex	14/310	305/28618	6.96249e-06	0.00247168	0.00223533	Mfn1/Timm17a/Timm17b/Aurkaip1/Iscu/Ndufb2/Mrps27/Cox7a2l/Ptcd3/Micu2/Grpel1/Dna2/Mrps26/Mterf4	14	GO: Cellular component

## Sheet: Body_weight(pos)
ID	Description	GeneRatio	BgRatio	pvalue	p.adjust	qvalue	geneID	Count	group
GO:0030527	structural constituent of chromatin	9/336	59/28396	3.05263e-08	1.35537e-05	1.19213e-05	H2bw2/H2bc27/H2bc1/H2bc3/H2bc12/H2bc9/H2bc14/H2bc22/H2bc21	9	GO: Molecular function
GO:0004867	serine-type endopeptidase inhibitor activity	10/336	129/28396	3.33527e-06	0.00148086	0.000642583	A2ml1/Pzp/Mug1/Mug2/A2m/Slpi/Wfdc1/Hrg/Serpina6/Spink11	10	GO: Molecular function
GO:0004866	endopeptidase inhibitor activity	12/336	199/28396	4.93629e-06	0.00219171	0.000642583	A2ml1/Pzp/Mug1/Mug2/A2m/Slpi/C3/Wfdc1/Hrg/Serpina6/Ngp/Spink11	12	GO: Molecular function
GO:0030414	peptidase inhibitor activity	12/336	206/28396	7.02594e-06	0.00311952	0.000685954	A2ml1/Pzp/Mug1/Mug2/A2m/Slpi/C3/Wfdc1/Hrg/Serpina6/Ngp/Spink11	12	GO: Molecular function
GO:0061135	endopeptidase regulator activity	12/336	219/28396	1.30283e-05	0.00578455	0.00101758	A2ml1/Pzp/Mug1/Mug2/A2m/Slpi/C3/Wfdc1/Hrg/Serpina6/Ngp/Spink11	12	GO: Molecular function
GO:0008009	chemokine activity	6/336	49/28396	2.39105e-05	0.0106163	0.00146916	Ccl11/Ccl12/Ccl2/Ccl7/Ccl8/Ppbp	6	GO: Molecular function
GO:0061134	peptidase regulator activity	13/336	274/28396	2.6334e-05	0.0116923	0.00146916	A2ml1/Pzp/Mug1/Mug2/A2m/Slpi/C3/Wfdc1/Hrg/Serpina6/Ngp/Spink11/Ctsq	13	GO: Molecular function
GO:0046982	protein heterodimerization activity	13/336	313/28396	0.000102212	0.0453821	0.00498956	H2bc27/H2bc1/H2bc3/H2bc12/H2bc9/H2bc14/H2bc22/H2bc21/Jdp2/Ddit3/Neurod2/Micu2/P4hb	13	GO: Molecular function
GO:0001906	cell killing	16/329	285/28905	2.06437e-07	0.00060486	0.000503534	H2bc12/H2bc21/Ccl11/Ccl2/Ccl8/Lyz1/Lyz2/Lyz3/C3/Hrg/Nkg7/Arg1/Fadd/Ppbp/H60b/H60c	16	GO: Biological process
GO:0031640	killing of cells of another organism	10/329	110/28905	5.4607e-07	0.00159998	0.000503534	H2bc12/H2bc21/Ccl11/Ccl8/Lyz1/Lyz2/Lyz3/Hrg/Arg1/Ppbp	10	GO: Biological process
GO:0141061	disruption of cell in another organism	10/329	110/28905	5.4607e-07	0.00159998	0.000503534	H2bc12/H2bc21/Ccl11/Ccl8/Lyz1/Lyz2/Lyz3/Hrg/Arg1/Ppbp	10	GO: Biological process
GO:0052547	regulation of peptidase activity	18/329	434/28905	2.95117e-06	0.00864694	0.00170201	A2ml1/Pzp/Mug1/Mug2/A2m/Slpi/Grn/Wfdc1/Hrg/Serpina6/Fasl/F3/Fadd/Dap/Gas6/Ngp/Spink11/Ctsq	18	GO: Biological process
GO:0071674	mononuclear cell migration	12/329	203/28905	4.08891e-06	0.0119805	0.00170201	H2bc1/Ccl11/Ccl12/Ccl2/Ccl7/Ccl8/Plg/Gpr15/Tnfsf18/Fadd/Stk10/Gas6	12	GO: Biological process
GO:0048245	eosinophil chemotaxis	5/329	22/28905	4.16251e-06	0.0121962	0.00170201	Ccl11/Ccl12/Ccl2/Ccl7/Ccl8	5	GO: Biological process
GO:0050900	leukocyte migration	17/329	402/28905	4.30684e-06	0.012619	0.00170201	H2bc1/Ccl11/Ccl12/Ccl2/Ccl7/Ccl8/Plg/Prss56/Mif/Gpr15/Tnfsf18/Fadd/Stk10/Edn2/Gas6/Dbh/Ppbp	17	GO: Biological process
GO:0072676	lymphocyte migration	9/329	112/28905	5.65223e-06	0.016561	0.00195448	Ccl11/Ccl12/Ccl2/Ccl7/Ccl8/Gpr15/Fadd/Stk10/Gas6	9	GO: Biological process
GO:0141060	disruption of anatomical structure in another organism	10/329	150/28905	9.12382e-06	0.0267328	0.00277078	H2bc12/H2bc21/Ccl11/Ccl8/Lyz1/Lyz2/Lyz3/Hrg/Arg1/Ppbp	10	GO: Biological process
GO:0072677	eosinophil migration	5/329	26/28905	1.00161e-05	0.0293473	0.00277078	Ccl11/Ccl12/Ccl2/Ccl7/Ccl8	5	GO: Biological process
GO:0070098	chemokine-mediated signaling pathway	7/329	70/28905	1.5057e-05	0.044117	0.00378658	Ccl11/Ccl12/Ccl2/Ccl7/Ccl8/Ackr1/Ppbp	7	GO: Biological process
GO:0000786	nucleosome	9/348	133/28618	3.80299e-05	0.0122837	0.0115691	H2bw2/H2bc27/H2bc1/H2bc3/H2bc12/H2bc9/H2bc14/H2bc22/H2bc21	9	GO: Cellular component
GO:0030992	intraciliary transport particle B	4/348	20/28618	8.92627e-05	0.0288318	0.0135773	Ift70a2/Ift70b/Ift70a1/Ift80	4	GO: Cellular component

## Sheet: Body_weight(neg)
ID	Description	GeneRatio	BgRatio	pvalue	p.adjust	qvalue	geneID	Count	group
GO:0140097	catalytic activity, acting on DNA	11/301	238/28396	5.1877e-05	0.0251603	0.0227713	Polk/Mus81/Polm/Mcm5/Rsf1/Rad51c/Pole/Ung/Dna2/Mcm6/Endog	11	GO: Molecular function
GO:0051412	response to corticosterone	7/750	10/28905	8.63542e-10	3.81426e-06	3.40599e-06	Hsd3b4/Hsd3b1/Hsd3b2/Hsd3b9/Hsd3b5/Hsd3b6/Hsd3b3	7	GO: Biological process
GO:0052695	cellular glucuronidation	8/750	19/28905	1.16178e-08	5.13158e-05	2.29115e-05	Ugt1a8/Ugt1a2/Ugt1a6a/Ugt1a6b/Ugt1a7c/Ugt1a5/Ugt1a9/Ugt1a1	8	GO: Biological process
GO:0051385	response to mineralocorticoid	8/750	20/28905	1.89223e-08	8.358e-05	2.48779e-05	Hsd3b4/Hsd3b1/Hsd3b2/Hsd3b9/Hsd3b5/Hsd3b6/Hsd3b3/Scnn1b	8	GO: Biological process
GO:0006063	uronic acid metabolic process	8/750	24/28905	1.00765e-07	0.00044508	7.94879e-05	Ugt1a8/Ugt1a2/Ugt1a6a/Ugt1a6b/Ugt1a7c/Ugt1a5/Ugt1a9/Ugt1a1	8	GO: Biological process
GO:0019585	glucuronate metabolic process	8/750	24/28905	1.00765e-07	0.00044508	7.94879e-05	Ugt1a8/Ugt1a2/Ugt1a6a/Ugt1a6b/Ugt1a7c/Ugt1a5/Ugt1a9/Ugt1a1	8	GO: Biological process
GO:0008207	C21-steroid hormone metabolic process	10/750	44/28905	1.45624e-07	0.00064322	9.57284e-05	Dab2/Hsd3b4/Hsd3b8/Hsd3b1/Hsd3b2/Hsd3b9/Hsd3b5/Hsd3b6/Hsd3b3/Scnn1b	10	GO: Biological process
GO:0031960	response to corticosteroid	14/750	111/28905	1.14506e-06	0.00505774	0.000645195	Ugt1a6a/Ugt1a6b/Hsd3b4/Hsd3b1/Hsd3b2/Hsd3b9/Hsd3b5/Hsd3b6/Hsd3b3/Scnn1b/Sstr5/Pck1/Mstn/Pck2	14	GO: Biological process
GO:0051384	response to glucocorticoid	13/750	97/28905	1.36979e-06	0.00605037	0.000675344	Ugt1a6a/Ugt1a6b/Hsd3b4/Hsd3b1/Hsd3b2/Hsd3b9/Hsd3b5/Hsd3b6/Hsd3b3/Sstr5/Pck1/Mstn/Pck2	13	GO: Biological process
GO:0042026	protein refolding	7/750	24/28905	1.81308e-06	0.00800835	0.000794572	Hspa2/Hspa1b/Hspa1a/Hspa1l/Hspa8/Bag5/St13	7	GO: Biological process
GO:0008202	steroid metabolic process	25/750	360/28905	9.55627e-06	0.04221	0.00376919	Ugt1a7c/Ugt1a1/Sdr42e1/Saa1/Pdgfra/Dab2/Hsd3b4/Hsd3b8/Hsd3b1/Hsd3b2/Hsd3b9/Hsd3b5/Hsd3b6/Hsd3b3/Mbtps1/Lmf1/Apoa5/Apoa1/Scnn1b/Cga/Slc27a2/Mttp/Ebpl/Fgf23/Nr0b1	25	GO: Biological process
GO:0098798	mitochondrial protein-containing complex	14/310	305/28618	6.96249e-06	0.00247168	0.00223533	Mfn1/Timm17a/Timm17b/Aurkaip1/Iscu/Ndufb2/Mrps27/Cox7a2l/Ptcd3/Micu2/Grpel1/Dna2/Mrps26/Mterf4	14	GO: Cellular component

## Sheet: Malignancy_rate(pos)
ID	Description	GeneRatio	BgRatio	pvalue	p.adjust	qvalue	geneID	Count	group
GO:0015453	oxidoreduction-driven active transmembrane transporter activity	10/261	34/28396	3.91133e-13	1.89308e-10	1.62217e-10	ND5/ND4L/COX3/ND2/ND4/COX2/COX1/ND1/CYTB/ND3	10	GO: Molecular function
GO:0009055	electron transfer activity	10/261	50/28396	2.69325e-11	1.30353e-08	5.58495e-09	ND5/ND4L/COX3/ND2/ND4/COX2/COX1/ND1/CYTB/ND3	10	GO: Molecular function
GO:0031404	chloride ion binding	6/261	16/28396	4.22058e-09	2.04276e-06	5.83476e-07	Amy2a5/Amy1/Amy2a4/Amy2a3/Amy2a2/Amy2a1	6	GO: Molecular function
GO:0015399	primary active transmembrane transporter activity	12/261	142/28396	8.53545e-09	4.13116e-06	7.99131e-07	Atp1b1/Abca13/ND5/ND4L/COX3/ND2/ND4/COX2/COX1/ND1/CYTB/ND3	12	GO: Molecular function
GO:0008137	NADH dehydrogenase (ubiquinone) activity	6/261	18/28396	9.63419e-09	4.66295e-06	7.99131e-07	ND5/ND4L/ND2/ND4/ND1/ND3	6	GO: Molecular function
GO:0050136	NADH dehydrogenase (quinone) activity	6/261	19/28396	1.39725e-08	6.7627e-06	9.65819e-07	ND5/ND4L/ND2/ND4/ND1/ND3	6	GO: Molecular function
GO:0003954	NADH dehydrogenase activity	6/261	21/28396	2.75172e-08	1.33183e-05	1.63034e-06	ND5/ND4L/ND2/ND4/ND1/ND3	6	GO: Molecular function
GO:0003955	NAD(P)H dehydrogenase (quinone) activity	6/261	22/28396	3.75454e-08	1.8172e-05	1.94643e-06	ND5/ND4L/ND2/ND4/ND1/ND3	6	GO: Molecular function
GO:0016655	oxidoreductase activity, acting on NAD(P)H, quinone or similar compound as acceptor	6/261	38/28396	1.22807e-06	0.000594386	5.65918e-05	ND5/ND4L/ND2/ND4/ND1/ND3	6	GO: Molecular function
GO:0005261	monoatomic cation channel activity	13/261	321/28396	9.75665e-06	0.00472222	0.000404644	Ryr3/Ryr1/Ryr2/Kcns1/Tmco1/Kcnq3/Kcna10/Cacng1/Chrna3/Kcnk18/Asic5/ATP6/ATP8	13	GO: Molecular function
GO:0016651	oxidoreductase activity, acting on NAD(P)H	6/261	70/28396	4.56202e-05	0.0220802	0.00153327	ND5/ND4L/ND2/ND4/ND1/ND3	6	GO: Molecular function
GO:0004553	hydrolase activity, hydrolyzing O-glycosyl compounds	7/261	103/28396	4.78201e-05	0.0231449	0.00153327	Amy2a5/Amy1/Amy2a4/Amy2a3/Amy2a2/Amy2a1/Ctbs	7	GO: Molecular function
GO:0016798	hydrolase activity, acting on glycosyl bonds	8/261	140/28396	4.80606e-05	0.0232613	0.00153327	Amy2a5/Amy1/Amy2a4/Amy2a3/Amy2a2/Amy2a1/Ctbs/Hpse2	8	GO: Molecular function
GO:0022804	active transmembrane transporter activity	14/261	437/28396	5.94853e-05	0.0287909	0.00176219	Slc10a2/Slc10a6/Atp1b1/Abca13/ND5/ND4L/COX3/ND2/ND4/COX2/COX1/ND1/CYTB/ND3	14	GO: Molecular function
GO:0045333	cellular respiration	21/259	255/28905	1.98434e-14	5.93518e-11	3.20077e-11	Pik3ca/Cox6a1/Uqcrc2/Bloc1s1/Mdh1/Opn3/Ndufa6/Cat/Col6a1/ND5/ND4L/COX3/ND2/ND4/COX2/COX1/ND1/CYTB/ATP6/ND3/ATP8	21	GO: Biological process
GO:0009060	aerobic respiration	19/259	199/28905	2.45815e-14	7.35232e-11	3.20077e-11	Cox6a1/Uqcrc2/Bloc1s1/Mdh1/Ndufa6/Cat/Col6a1/ND5/ND4L/COX3/ND2/ND4/COX2/COX1/ND1/CYTB/ATP6/ND3/ATP8	19	GO: Biological process
GO:0015980	energy derivation by oxidation of organic compounds	23/259	351/28905	1.43414e-13	4.28951e-10	1.24493e-10	Pik3ca/Cox6a1/Uqcrc2/Tigar/Bloc1s1/Irs1/Mdh1/Opn3/Ndufa6/Cat/Col6a1/ND5/ND4L/COX3/ND2/ND4/COX2/COX1/ND1/CYTB/ATP6/ND3/ATP8	23	GO: Biological process
GO:0006119	oxidative phosphorylation	15/259	148/28905	5.8424e-12	1.74746e-08	3.80371e-09	Cox6a1/Uqcrc2/Ndufa6/ND5/ND4L/COX3/ND2/ND4/COX2/COX1/ND1/CYTB/ATP6/ND3/ATP8	15	GO: Biological process
GO:0042773	ATP synthesis coupled electron transport	12/259	82/28905	9.86601e-12	2.95092e-08	5.13864e-09	Cox6a1/Uqcrc2/ND5/ND4L/COX3/ND2/ND4/COX2/COX1/ND1/CYTB/ND3	12	GO: Biological process
GO:0006091	generation of precursor metabolites and energy	23/259	488/28905	1.17064e-10	3.5014e-07	5.08101e-08	Pik3ca/Cox6a1/Uqcrc2/Tigar/Bloc1s1/Irs1/Mdh1/Opn3/Ndufa6/Cat/Col6a1/ND5/ND4L/COX3/ND2/ND4/COX2/COX1/ND1/CYTB/ATP6/ND3/ATP8	23	GO: Biological process
GO:0022904	respiratory electron transport chain	12/259	105/28905	1.93746e-10	5.79495e-07	7.20795e-08	Cox6a1/Uqcrc2/ND5/ND4L/COX3/ND2/ND4/COX2/COX1/ND1/CYTB/ND3	12	GO: Biological process
GO:0019646	aerobic electron transport chain	10/259	64/28905	2.77723e-10	8.3067e-07	9.04062e-08	Cox6a1/Uqcrc2/ND5/COX3/ND2/ND4/COX1/ND1/CYTB/ND3	10	GO: Biological process
GO:0022900	electron transport chain	12/259	117/28905	6.91958e-10	2.06965e-06	2.00223e-07	Cox6a1/Uqcrc2/ND5/ND4L/COX3/ND2/ND4/COX2/COX1/ND1/CYTB/ND3	12	GO: Biological process
GO:0042775	mitochondrial ATP synthesis coupled electron transport	10/259	80/28905	2.66262e-09	7.96389e-06	6.93402e-07	Cox6a1/Uqcrc2/ND5/COX3/ND2/ND4/COX1/ND1/CYTB/ND3	10	GO: Biological process
GO:0042776	proton motive force-driven mitochondrial ATP synthesis	9/259	66/28905	7.68378e-09	2.29822e-05	1.81911e-06	Ndufa6/ND5/ND4L/ND2/ND4/ND1/ATP6/ND3/ATP8	9	GO: Biological process
GO:0015986	proton motive force-driven ATP synthesis	9/259	71/28905	1.48692e-08	4.44739e-05	3.22688e-06	Ndufa6/ND5/ND4L/ND2/ND4/ND1/ATP6/ND3/ATP8	9	GO: Biological process
GO:0006754	ATP biosynthetic process	9/259	102/28905	3.59236e-07	0.00107448	7.19636e-05	Ndufa6/ND5/ND4L/ND2/ND4/ND1/ATP6/ND3/ATP8	9	GO: Biological process
GO:0009206	purine ribonucleoside triphosphate biosynthetic process	9/259	114/28905	9.26052e-07	0.00276982	0.00017226	Ndufa6/ND5/ND4L/ND2/ND4/ND1/ATP6/ND3/ATP8	9	GO: Biological process
GO:0009145	purine nucleoside triphosphate biosynthetic process	9/259	115/28905	9.969e-07	0.00298173	0.000173076	Ndufa6/ND5/ND4L/ND2/ND4/ND1/ATP6/ND3/ATP8	9	GO: Biological process
GO:0009201	ribonucleoside triphosphate biosynthetic process	9/259	119/28905	1.32922e-06	0.00397569	0.000211997	Ndufa6/ND5/ND4L/ND2/ND4/ND1/ATP6/ND3/ATP8	9	GO: Biological process
GO:0046034	ATP metabolic process	12/259	232/28905	1.38389e-06	0.00413922	0.000211997	Tigar/Ndufa6/Atp1b1/Col6a1/ND5/ND4L/ND2/ND4/ND1/ATP6/ND3/ATP8	12	GO: Biological process
GO:0009142	nucleoside triphosphate biosynthetic process	9/259	125/28905	2.00555e-06	0.00599861	0.00029016	Ndufa6/ND5/ND4L/ND2/ND4/ND1/ATP6/ND3/ATP8	9	GO: Biological process
GO:0009205	purine ribonucleoside triphosphate metabolic process	12/259	257/28905	3.9928e-06	0.0119425	0.000547268	Tigar/Ndufa6/Atp1b1/Col6a1/ND5/ND4L/ND2/ND4/ND1/ATP6/ND3/ATP8	12	GO: Biological process
GO:0009199	ribonucleoside triphosphate metabolic process	12/259	264/28905	5.25321e-06	0.0157123	0.000671444	Tigar/Ndufa6/Atp1b1/Col6a1/ND5/ND4L/ND2/ND4/ND1/ATP6/ND3/ATP8	12	GO: Biological process
GO:0006120	mitochondrial electron transport, NADH to ubiquinone	5/259	29/28905	5.53493e-06	0.016555	0.000671444	ND5/ND2/ND4/ND1/ND3	5	GO: Biological process
GO:0009144	purine nucleoside triphosphate metabolic process	12/259	266/28905	5.67226e-06	0.0169657	0.000671444	Tigar/Ndufa6/Atp1b1/Col6a1/ND5/ND4L/ND2/ND4/ND1/ATP6/ND3/ATP8	12	GO: Biological process
GO:0031000	response to caffeine	4/259	15/28905	7.9548e-06	0.0237928	0.000900694	Ryr1/Ryr2/Irs1/Selenon	4	GO: Biological process
GO:0009141	nucleoside triphosphate metabolic process	12/259	281/28905	9.86895e-06	0.029518	0.00107087	Tigar/Ndufa6/Atp1b1/Col6a1/ND5/ND4L/ND2/ND4/ND1/ATP6/ND3/ATP8	12	GO: Biological process
GO:0006979	response to oxidative stress	14/259	388/28905	1.23054e-05	0.0368055	0.00128184	Nme8/Mmp2/Ndufa6/Gpr37l1/Cat/Fos/Gpr37/Dgkk/Selenok/Selenon/Col6a1/COX1/ND1/ND3	14	GO: Biological process
GO:0009152	purine ribonucleotide biosynthetic process	10/259	199/28905	1.35943e-05	0.0406605	0.00136163	Ndufa6/Gucy2g/ND5/ND4L/ND2/ND4/ND1/ATP6/ND3/ATP8	10	GO: Biological process
GO:0005746	mitochondrial respirasome	13/265	95/28618	4.87062e-12	1.54886e-09	7.61658e-10	Cox6a1/Uqcrc2/Ndufa6/ND5/ND4L/COX3/ND2/ND4/COX2/COX1/ND1/CYTB/ND3	13	GO: Cellular component
GO:0098803	respiratory chain complex	13/265	96/28618	5.58745e-12	1.77681e-09	7.61658e-10	Cox6a1/Uqcrc2/Ndufa6/ND5/ND4L/COX3/ND2/ND4/COX2/COX1/ND1/CYTB/ND3	13	GO: Cellular component
GO:0070469	respirasome	13/265	103/28618	1.39903e-11	4.44893e-09	1.23972e-09	Cox6a1/Uqcrc2/Ndufa6/ND5/ND4L/COX3/ND2/ND4/COX2/COX1/ND1/CYTB/ND3	13	GO: Cellular component
GO:0098800	inner mitochondrial membrane protein complex	15/265	155/28618	1.8189e-11	5.7841e-09	1.23972e-09	Cox6a1/Uqcrc2/Ndufa6/ND5/ND4L/COX3/ND2/ND4/COX2/COX1/ND1/CYTB/ATP6/ND3/ATP8	15	GO: Cellular component
GO:0098798	mitochondrial protein-containing complex	17/265	305/28618	4.59437e-09	1.46101e-06	2.50514e-07	Cox6a1/Mrpl15/Uqcrc2/Ndufa6/Mrpl12/ND5/ND4L/COX3/ND2/ND4/COX2/COX1/ND1/CYTB/ATP6/ND3/ATP8	17	GO: Cellular component
GO:1902495	transmembrane transporter complex	19/265	429/28618	2.36051e-08	7.50644e-06	9.92756e-07	Ryr3/Ryr1/Ryr2/Kcns1/Uqcrc2/Kcnq3/Ndufa6/Atp1b1/Kcna10/Cacng1/Chrna3/ND5/ND4L/ND2/ND4/COX1/ND1/CYTB/ND3	19	GO: Cellular component
GO:1990204	oxidoreductase complex	11/265	125/28618	2.54897e-08	8.10572e-06	9.92756e-07	Uqcrc2/Ndufa6/Cat/ND5/ND4L/ND2/ND4/COX1/ND1/CYTB/ND3	11	GO: Cellular component
GO:1990351	transporter complex	19/265	454/28618	5.76473e-08	1.83318e-05	1.96456e-06	Ryr3/Ryr1/Ryr2/Kcns1/Uqcrc2/Kcnq3/Ndufa6/Atp1b1/Kcna10/Cacng1/Chrna3/ND5/ND4L/ND2/ND4/COX1/ND1/CYTB/ND3	19	GO: Cellular component
GO:0005747	mitochondrial respiratory chain complex I	7/265	55/28618	7.4895e-07	0.000238166	1.85625e-05	Ndufa6/ND5/ND4L/ND2/ND4/ND1/ND3	7	GO: Cellular component
GO:0030964	NADH dehydrogenase complex	7/265	55/28618	7.4895e-07	0.000238166	1.85625e-05	Ndufa6/ND5/ND4L/ND2/ND4/ND1/ND3	7	GO: Cellular component
GO:0045271	respiratory chain complex I	7/265	55/28618	7.4895e-07	0.000238166	1.85625e-05	Ndufa6/ND5/ND4L/ND2/ND4/ND1/ND3	7	GO: Cellular component
GO:0070069	cytochrome complex	6/265	41/28618	2.04104e-06	0.00064905	4.63709e-05	Cox6a1/Uqcrc2/COX3/COX2/COX1/CYTB	6	GO: Cellular component
GO:0005751	mitochondrial respiratory chain complex IV	5/265	25/28618	2.99323e-06	0.000951846	6.2773e-05	Cox6a1/Uqcrc2/COX3/COX2/COX1	5	GO: Cellular component
GO:0045277	respiratory chain complex IV	5/265	28/28618	5.41255e-06	0.00172119	0.000105402	Cox6a1/Uqcrc2/COX3/COX2/COX1	5	GO: Cellular component
GO:0005790	smooth endoplasmic reticulum	5/265	33/28618	1.25856e-05	0.00400222	0.000228749	Ryr3/Ryr1/Ryr2/Gabarap/Erp29	5	GO: Cellular component
GO:0061695	transferase complex, transferring phosphorus-containing groups	11/265	277/28618	6.03744e-05	0.0191991	0.00102875	C9orf72/Pik3ca/Gtf2a1/Snw1/Irs1/Cish/Polr2a/Ccno/Rtf1/Polr1b/Taf4	11	GO: Cellular component
GO:0016529	sarcoplasmic reticulum	6/265	81/28618	0.000108138	0.0343879	0.00173422	Ryr3/Ryr1/Ryr2/Cmya5/Thbs4/Col6a1	6	GO: Cellular component

## Sheet: Malignancy_rate(neg)
ID	Description	GeneRatio	BgRatio	pvalue	p.adjust	qvalue	geneID	Count	group
GO:0047086	ketosteroid monooxygenase activity	2577-10-01	10/28396	3.72965e-11	4.30028e-08	1.56645e-08	Akr1c19/Akr1c20/Akr1c12/Akr1c13/Akr1cl/Akr1c21/Akr1c6/Akr1c18/Akr1c14/Akr1d1	10	GO: Molecular function
GO:0062061	TAP complex binding	2577-10-01	10/28396	3.72965e-11	4.30028e-08	1.56645e-08	H2-Q4/H2-Q6/H2-K1/H2-D1/H2-Q1/H2-Q10/H2-Q2/H2-Q7/Tapbpl/Tapbp	10	GO: Molecular function
GO:0003779	actin binding	84/2577	448/28396	1.14262e-10	1.31745e-07	3.19935e-08	Tpm1/Tpm2/Tpm3/Epb41l2/Tpm4/Bin1/Myh14/Myh11/Myh9/Myh10/Fermt1/Fermt2/Actn1/Actn3/Actn2/Actn4/Add3/Add1/Capg/Parvg/Parva/Parvb/Gas7/Dmd/Phactr4/Enah/Nexn/Coro2b/Coro2a/Setd3/Actr3b/Actr3/Tagln3/Tagln2/Trpc5/Hdac6/Gmfg/Gmfb/Coro1b/Coro1c/Phactr1/Mib2/Myo1c/Myo1h/Mylk/Nod2/Pfn1/Pfn2/Lsp1/Fxyd5/Nrap/Cobll1/Cobl/Klhl20/Lima1/Myo1f/Myo1e/Espn/Ankrd24/Pick1/Syne3/Tmod4/Mtss2/Dbnl/Aif1/Rusc1/Mical1/Spef…	84	GO: Molecular function
GO:0016705	oxidoreductase activity, acting on paired donors, with incorporation or reduction of molecular oxygen	51/2577	230/28396	1.5939e-09	1.83776e-06	3.34718e-07	Akr1c19/Akr1c20/Akr1c12/Akr1c13/Akr1cl/Akr1c21/Akr1c6/Akr1c18/Akr1c14/Akr1d1/Kdm5c/Kdm5d/Kdm5a/P4ha2/Kdm6b/Hmox2/Hmox1/Cyp2d11/Cyp2d22/Cyp2d10/Cyp2d9/Cyp2d40/Cyp2d26/Cyp2d34/Cyp2d12/Cyp2j11/Cyp2j12/Cyp2j8/Cyp2j5/Cyp2j6/Cyp2j9/Cyp2j13/Degs1l/Degs1/Degs2/Tet3/Cmah/Cyp2r1/Kdm3a/Mical1/Ogfod1/Dohh/Jmjd6/Jmjd4/Tmlhe/Cyp2w1/P3h1/Alkbh4/Cyp2f2/Cyp27b1/P4hb	51	GO: Molecular function
GO:0061629	RNA polymerase II-specific DNA-binding transcription factor binding	70/2577	381/28396	9.48224e-09	1.0933e-05	1.47136e-06	Mef2c/Actb/Rarb/Rarg/Actn4/Kdm5c/Kdm5d/Add1/Bmal1/Ppara/Ppard/Mapk14/Arrb1/Ncoa6/Nr4a2/Setd3/Smarca1/Gata6/Tcf3/Hnf4a/Gsk3b/Smarcd3/Ncoa3/Ddx5/Stk4/Stat3/Arnt2/Nkx2-1/Hspa4/Creb1/Crkl/Brms1/Rnf4/Stat1/Gata3/Kdm3a/Hes1/Mlx/Sdr16c5/Cd34/Fus/Mkx/Cdk5rap3/Per2/Commd7/Klf4/Spi1/Lrif1/Sirt1/Hey1/Pou1f1/Lmo2/Rnf25/Bbs1/Lats1/Rbx1/Atf4/Ets2/Csrp3/Epas1/Foxa1/Srf/Kat8/Mixl1/Tbx6/Cebpa/Ankrd1/Hand2/Jund/Hm…	70	GO: Molecular function
GO:0008194	UDP-glycosyltransferase activity	37/2577	149/28396	1.14357e-08	1.31853e-05	1.47136e-06	Ugt2a2/Ugt2b36/Ugt2b5/Ugt2a3/Ugt2a1/Ugt2b37/Ugt2b38/Ugt2b1/Ugt2b34/Ugt2b35/A3galt2/Ggta1/4930568D16Rik/Abo/Gbgt1/B3gnt6/B3gnt3/Hexa/Hexb/Galnt10/Galntl6/B4galt2/B4galnt4/B4galnt3/Gys1/Gys2/Mgat3/B3gnt9/B4galnt2/B4galt7/Alg5/B3galnt2/Mgat5b/Extl1/Rxylt1/B3gnt8/Galnt4	37	GO: Molecular function
GO:0042578	phosphoric ester hydrolase activity	66/2577	353/28396	1.22614e-08	1.41373e-05	1.47136e-06	Ppp3cc/Ppp3ca/Ppp3cb/Mtm1/Mtmr2/Mtmr1/Gdpd5/Phospho1/Mpped2/Mtmr3/Mppe1/Pdp1/Plppr5/Plppr1/Ptpra/Mtmr7/Mtmr6/Napepld/Hmox1/Plcd1/Plcd3/Lpin2/Mtmr14/Plpp4/Plpp5/Ptpn11/Pald1/Acp5/Acp1/Plcxd2/Plcxd3/Dnajc6/Nt5m/Nt5c/Gdpd2/Plcb2/Gpld1/Plpp1/Cnp/Ppp1r3b/Bckdk/Acp2/Apex2/Pip4p1/Sgpp2/Plppr2/Pgam5/Plpp2/Plcb3/Plcl1/Ptpa/Minpp1/Armt1/Plcg1/Enpp6/Dusp11/Tab1/Smpdl3b/Nanp/Nt5dc1/Timm50/G6pc2/Dusp4/Ptpmt1/…	66	GO: Molecular function
GO:0016709	oxidoreductase activity, acting on paired donors, with incorporation or reduction of molecular oxygen, NAD(P)H as one donor, and incorporation of one atom of oxygen	20/2577	55/28396	2.96641e-08	3.42027e-05	3.11473e-06	Akr1c19/Akr1c20/Akr1c12/Akr1c13/Akr1cl/Akr1c21/Akr1c6/Akr1c18/Akr1c14/Akr1d1/Cyp2d11/Cyp2d22/Cyp2d10/Cyp2d9/Cyp2d40/Cyp2d26/Cyp2d34/Cyp2d12/Mical1/Cyp27b1	20	GO: Molecular function
GO:0004033	aldo-keto reductase (NADP) activity	16/2577	37/28396	4.07573e-08	4.69931e-05	3.80401e-06	Akr1c19/Akr1c20/Akr1c12/Akr1c13/Akr1cl/Akr1c21/Akr1c6/Akr1c18/Akr1c14/Akr1d1/Kcnab1/Kcnab3/Kcnab2/Aldh3a1/Akr1a1/Dhrs3	16	GO: Molecular function
GO:0004497	monooxygenase activity	36/2577	155/28396	1.12359e-07	0.00012955	8.94626e-06	Akr1c19/Akr1c20/Akr1c12/Akr1c13/Akr1cl/Akr1c21/Akr1c6/Akr1c18/Akr1c14/Akr1d1/Hmox2/Hmox1/Cyp2d11/Cyp2d22/Cyp2d10/Cyp2d9/Cyp2d40/Cyp2d26/Cyp2d34/Cyp2d12/Cyp2j11/Cyp2j12/Cyp2j8/Cyp2j5/Cyp2j6/Cyp2j9/Cyp2j13/Degs2/Cyp4f39/Cmah/Cyp2r1/Mical1/Dohh/Cyp2w1/Cyp2f2/Cyp27b1	36	GO: Molecular function
GO:0042610	CD8 receptor binding	2577-11-01	19/28396	1.27804e-07	0.000147358	8.94626e-06	H2-M5/H2-Q4/H2-M2/H2-Q6/H2-K1/H2-D1/H2-Q1/H2-Q10/H2-Q2/H2-Q7/H2-M3	11	GO: Molecular function
GO:0046977	TAP binding	2577-11-01	19/28396	1.27804e-07	0.000147358	8.94626e-06	H2-M5/H2-Q4/H2-M2/H2-Q6/H2-K1/H2-D1/H2-Q1/H2-Q10/H2-Q2/H2-Q7/Tapbp	11	GO: Molecular function
GO:0030881	beta-2-microglobulin binding	13/2577	28/28396	2.78428e-07	0.000321027	1.79907e-05	H2-M5/H2-Q4/H2-M2/H2-Q6/H2-K1/H2-T3/H2-D1/H2-Q1/H2-Q10/H2-Q2/H2-Q7/H2-T23/H2-M10.3	13	GO: Molecular function
GO:0003713	transcription coactivator activity	51/2577	268/28396	3.03615e-07	0.000350068	1.82169e-05	Actn1/Actn2/Actn4/Trim12c/Trim5/Trim12a/Trim30a/Kdm5a/Arrb1/Nr3c1/Ncoa6/Setd3/Lpin2/Pprc1/Smarcd3/Setd4/Ncoa3/Ddx17/Hcfc1/Usp16/Taf12/Nkx2-1/Pbxip1/Qki/Ss18/Wnt3a/Tox3/Pus1/Brd4/Elob/Fus/Maged1/Per2/Sirt1/Med20/Cops5/Vgll2/Lmo2/Gps2/Trim21/Pou2af1/Med21/Rbm14/Tada2b/Niban2/Kat8/Psmd9/Ankrd1/Trim31/Jund/Hmga1	51	GO: Molecular function
GO:0008083	growth factor activity	34/2577	149/28396	3.89904e-07	0.000449559	2.18346e-05	Bmp8a/Bmp5/Bmp7/Bmp8b/Igf1/Gmfg/Gmfb/Pdgfc/Pdgfd/Pdgfa/Prok1/Kitl/Inhba/Bdnf/Lefty1/Lefty2/Lif/Pdgfb/Ngf/Fgf8/Amelx/Vegfb/Il7/Tgfa/Mia/Angptl3/Cxcl12/Il11/Il12a/Ccn6/Cd320/Bmp2/Gdf15/Ccn3	34	GO: Molecular function
GO:0016747	acyltransferase activity, transferring groups other than amino-acyl groups	46/2577	234/28396	4.34351e-07	0.000500807	2.28034e-05	Gm4952/Keg1/Glyat/Tmem68/Naa15/Elovl1/Elovl7/Zdhhc1/Zdhhc11/Jade2/Zdhhc16/Mboat2/Mboat1/Gpam/Ncoa3/Pigw/Nat2/Nat1/Nat3/Porcn/Zdhhc6/Naa60/Nat9/Lrat/Brd1/Crat/Hhat/Zdhhc17/Mboat7/Aspg/Oga/Sirt1/Meaf6/Pla2g15/Sat1/Zdhhc13/Kat14/Gnpat/Ykt6/Ing3/Cln5/Kat8/Agpat1/Agpat2/Zdhhc19/Mboat4	46	GO: Molecular function
GO:0004032	alditol:NADP+ 1-oxidoreductase activity	2577-11-01	21/28396	5.02151e-07	0.00057898	2.48122e-05	Akr1c19/Akr1c20/Akr1c12/Akr1c13/Akr1cl/Akr1c21/Akr1c6/Akr1c18/Akr1c14/Akr1d1/Akr1a1	11	GO: Molecular function
GO:0031267	small GTPase binding	54/2577	297/28396	6.27562e-07	0.000723579	2.92862e-05	Abi2/Ndrg1/Rap1a/Rab7/Rabgap1/Rabgap1l/Dgki/Odf2/Evi5l/Evi5/Tnpo2/Tnpo1/Mapkap1/Dapk3/Dnm1l/Rab34/Dennd1a/Rac1/Arhgdib/Arhgdia/Rusc2/Coro1c/Myo1c/Pfn1/Dvl1/Hps4/Strip1/Tbc1d7/Tbc1d13/Bicdl1/Rab11fip4/Asb14/Als2cl/Dennd10/Als2/Mtss2/Vps9d1/Pkn3/Cdc42ep5/Mical1/Dvl2/Errfi1/Llgl1/Cdc42se1/Rangrf/Rab11fip2/Bicd2/Cav1/Rabggtb/Ranbp10/Dvl3/Lrrk2/Rhobtb3/Tamalin	54	GO: Molecular function
GO:0051020	GTPase binding	59/2577	337/28396	7.2197e-07	0.000832431	3.14285e-05	Abi2/Ndrg1/Bin1/Mff/Rap1a/Rab7/Rabgap1/Rabgap1l/Dgki/Odf2/Evi5l/Evi5/Eno1b/Eno1/Tnpo2/Tnpo1/Mapkap1/Dapk3/Dnm1l/Rab34/Dennd1a/Rac1/Arhgdib/Arhgdia/Rusc2/Coro1c/Myo1c/Pfn1/Dvl1/Hps4/Strip1/Tbc1d7/Tbc1d13/Bicdl1/Rab11fip4/Asb14/Als2cl/Dennd10/Als2/Mtss2/Vps9d1/Pkn3/Cdc42ep5/Mical1/Dvl2/Errfi1/Llgl1/Cdc42se1/Rangrf/Rab11fip2/Bicd2/Cav1/Rabggtb/Ranbp10/Dvl3/Sh3gl1/Lrrk2/Rhobtb3/Tamalin	59	GO: Molecular function
GO:0050839	cell adhesion molecule binding	55/2577	307/28396	8.05554e-07	0.000928804	3.14285e-05	Ndrg1/Myh9/Fermt3/Fermt1/Fermt2/Actn1/Fn1/Cd151/Cd46/Dmd/Nexn/Postn/Fbln5/Igf1/Cadm1/Trpc4/Gsk3b/Cib2/Arvcf/Ptpn11/Dab2/Fxyd5/Cd200r1/Lyn/Cdh4/Cdh2/Tjp3/Col16a1/Itgb4/Slc14a2/Casr/Ager/Cd177/Nectin2/Pvr/Cd47/Nptn/Adam8/Cxadr/Gm1123/Cdh24/Fbln1/Cd226/Jam2/Nphs1/Cd2ap/Angptl3/Itgae/Cxcl12/Icam4/Tgfbi/Ccn6/Comp/P4hb/Ccn3	55	GO: Molecular function
GO:0046978	TAP1 binding	2577-10-01	18/28396	8.23128e-07	0.000949067	3.14285e-05	H2-M5/H2-M2/H2-Q6/H2-K1/H2-D1/H2-Q1/H2-Q10/H2-Q2/H2-Q7/Tapbp	10	GO: Molecular function
GO:0046979	TAP2 binding	2577-10-01	18/28396	8.23128e-07	0.000949067	3.14285e-05	H2-M5/H2-M2/H2-Q6/H2-K1/H2-D1/H2-Q1/H2-Q10/H2-Q2/H2-Q7/Tapbp	10	GO: Molecular function
GO:0042608	T cell receptor binding	14/2577	35/28396	9.16013e-07	0.00105616	3.34544e-05	H2-M5/H2-Q4/H2-M2/H2-Q6/H2-K1/H2-T3/H2-D1/H2-Q1/H2-Q10/H2-Q2/H2-Q7/H2-T23/H2-M10.3/Add1	14	GO: Molecular function
GO:0038187	pattern recognition receptor activity	15/2577	40/28396	1.00109e-06	0.00115426	3.50383e-05	Trim12c/Trim5/Trim12a/Trim30a/Clec4d/Clec4e/Clec4n/Tlr5/Nod2/Clec7a/Pglyrp4/Pglyrp3/Tlr4/Tlr7/Pglyrp1	15	GO: Molecular function
GO:0051087	protein-folding chaperone binding	35/2577	163/28396	1.22103e-06	0.00140785	4.10267e-05	H2-M5/H2-Q4/H2-M2/H2-Q6/H2-K1/H2-T3/H2-D1/H2-Q1/H2-Q10/H2-Q2/H2-Q7/H2-M10.3/Bin1/Bag6/Nr3c1/Nod2/Creb1/Dnajb4/Dnajb5/Ubl4a/Hes1/Ctsc/Cftr/Dnajb14/Grn/Dnajc9/Spn/Ahsa2/Tert/Gnb5/Ahsa1/Timm44/Grpel1/Pglyrp1/Dnajc3	35	GO: Molecular function
GO:0016758	hexosyltransferase activity	39/2577	193/28396	1.56004e-06	0.00179872	5.04012e-05	Ugt2a2/Ugt2b36/Ugt2b5/Ugt2a3/Ugt2a1/Ugt2b37/Ugt2b38/Ugt2b1/Ugt2b34/Ugt2b35/A3galt2/Glt6d1/Ggta1/4930568D16Rik/Abo/Gbgt1/B3gnt6/B3gnt3/Hexa/Hexb/Galnt10/Galntl6/B4galt2/B4galnt4/B4galnt3/Gys1/Gys2/Mgat3/Dpy19l3/B3gnt9/B4galnt2/B4galt7/Alg5/B3galnt2/Mgat5b/Extl1/B3gnt8/Gbe1/Galnt4	39	GO: Molecular function
GO:0030695	GTPase regulator activity	69/2577	430/28396	2.33192e-06	0.00268871	6.99577e-05	Cyth1/Cyth2/Cyth3/Cyth4/Rap1a/Rabgap1/Rabgap1l/Dgki/Elmo1/Evi5l/Evi5/Tbc1d24/Agap3/Agap1/Nrp1/Arhgap40/Arhgap18/Arhgap28/Arrb1/Rapgef1/Arhgap5/Arhgap35/Rgs8/Dennd1a/Tbc1d1/Arhgef10l/Arhgdib/Arhgdia/Bcr/Abr/Arap1/Eif2b4/Tbc1d9/Tbc1d9b/Hps4/Stard13/Tbc1d7/Bcar3/Sh2d3c/Tbc1d13/Arhgap6/Tbc1d10c/Als2cl/Dennd10/Als2/Mtss2/Fgd5/Arhgap39/Vps9d1/Depdc1a/Thg1l/Llgl1/Rasgrp4/Rangrf/Arhgef39/Arhgap15/Net1/Ar…	69	GO: Molecular function
GO:0060589	nucleoside-triphosphatase regulator activity	69/2577	430/28396	2.33192e-06	0.00268871	6.99577e-05	Cyth1/Cyth2/Cyth3/Cyth4/Rap1a/Rabgap1/Rabgap1l/Dgki/Elmo1/Evi5l/Evi5/Tbc1d24/Agap3/Agap1/Nrp1/Arhgap40/Arhgap18/Arhgap28/Arrb1/Rapgef1/Arhgap5/Arhgap35/Rgs8/Dennd1a/Tbc1d1/Arhgef10l/Arhgdib/Arhgdia/Bcr/Abr/Arap1/Eif2b4/Tbc1d9/Tbc1d9b/Hps4/Stard13/Tbc1d7/Bcar3/Sh2d3c/Tbc1d13/Arhgap6/Tbc1d10c/Als2cl/Dennd10/Als2/Mtss2/Fgd5/Arhgap39/Vps9d1/Depdc1a/Thg1l/Llgl1/Rasgrp4/Rangrf/Arhgef39/Arhgap15/Net1/Ar…	69	GO: Molecular function
GO:0016853	isomerase activity	36/2577	175/28396	2.50793e-06	0.00289164	7.26434e-05	Fkbp2/Pus3/Alox15/Cyp2j11/Cyp2j12/Cyp2j8/Cyp2j5/Cyp2j6/Cyp2j9/Cyp2j13/Rpe/Dse/Fkbp8/Degs1l/Degs1/Pus1/Ppil2/Eci2/Eci3/Ppie/Idi1/Idi2/Itpk1/Cftr/Fkbp7/Galm/Thap4/Mpi/Ptpa/Fkbp14/Pdilt/Ptgds/Rpia/Tmx3/P4hb/Fkbp10	36	GO: Molecular function
GO:0051015	actin filament binding	42/2577	219/28396	2.6302e-06	0.00303262	7.36456e-05	Tpm1/Tpm2/Tpm3/Tpm4/Bin1/Myh14/Myh11/Myh9/Myh10/Fermt1/Fermt2/Actn1/Actn3/Actn2/Actn4/Add3/Add1/Capg/Gas7/Nexn/Coro2b/Coro2a/Actr3b/Actr3/Tagln3/Tagln2/Coro1b/Coro1c/Myo1c/Myo1h/Nrap/Lima1/Myo1f/Myo1e/Espn/Pick1/Syne3/Dbnl/Aif1/Coro1a/Cd2ap/Vinac1	42	GO: Molecular function
GO:0008106	alcohol dehydrogenase (NADP+) activity	13/2577	33/28396	2.76064e-06	0.00318301	7.48043e-05	Akr1c19/Akr1c20/Akr1c12/Akr1c13/Akr1cl/Akr1c21/Akr1c6/Akr1c18/Akr1c14/Akr1d1/Aldh3a1/Akr1a1/Dhrs3	13	GO: Molecular function
GO:0001221	transcription coregulator binding	32/2577	149/28396	3.41302e-06	0.00393521	8.95917e-05	Zfp568/Rara/Zfp644/Eno1b/Eno1/Ppara/Ppard/Cit/Mtf2/Gata6/Hdac6/Hnf4a/Smarcd3/Pax3/Nkx2-1/Creb1/Pax6/Hnf1b/Stat1/Gata3/Elob/Hes1/Per2/Klf4/Lmo2/Srebf1/Tert/Epas1/Thap7/Hand2/Jund/Hmga1	32	GO: Molecular function
GO:0005096	GTPase activator activity	44/2577	237/28396	3.75868e-06	0.00433376	9.26105e-05	Rabgap1/Rabgap1l/Evi5l/Evi5/Tbc1d24/Agap3/Agap1/Nrp1/Arhgap40/Arhgap18/Arhgap28/Arrb1/Arhgap5/Arhgap35/Rgs8/Tbc1d1/Arhgef10l/Arhgdib/Arhgdia/Bcr/Abr/Arap1/Tbc1d9/Tbc1d9b/Stard13/Tbc1d7/Tbc1d13/Arhgap6/Tbc1d10c/Als2cl/Als2/Mtss2/Arhgap39/Depdc1a/Llgl1/Arhgap15/Arhgap30/Nckap1l/Pgam5/Prr5/Lrrk2/Gnb5/Tbc1d2b/Ric8a	44	GO: Molecular function
GO:0062187	anandamide 8,9 epoxidase activity	2577-08-01	13/28396	3.85877e-06	0.00444916	9.26105e-05	Cyp2d11/Cyp2d22/Cyp2d10/Cyp2d9/Cyp2d40/Cyp2d26/Cyp2d34/Cyp2d12	8	GO: Molecular function
GO:0062188	anandamide 11,12 epoxidase activity	2577-08-01	13/28396	3.85877e-06	0.00444916	9.26105e-05	Cyp2d11/Cyp2d22/Cyp2d10/Cyp2d9/Cyp2d40/Cyp2d26/Cyp2d34/Cyp2d12	8	GO: Molecular function
GO:0071889	14-3-3 protein binding	16/2577	50/28396	4.96975e-06	0.00573013	0.000115961	H2-M5/H2-M2/H2-Q6/H2-K1/H2-D1/H2-Q1/H2-Q10/H2-Q2/H2-Q7/Ywhaq/Arrb2/Tmcc3/Ripor2/Kcnh1/Ripor1/Rbm7	16	GO: Molecular function
GO:0016829	lyase activity	38/2577	196/28396	5.90885e-06	0.0068129	0.000134147	Gstm4/Eno1b/Eno3/Eno2/Eno1/Kyat3/Kyat1/Adcy4/Adcy2/Azin1/Aldoa/Aldoart1/Aldoart2/Ddc/Scly/Clybl/Neil1/Uros/Npl/Ppcdc/Xrcc6/Thnsl2/Cenpv/Naxd/Urod/Mgst3/Uxs1/Adsl/Gucy1b1/Ggcx/Apmap/Hacl1/Hoga1/Pm20d1/Gldc/Car4/Car9/Hmga1	38	GO: Molecular function
GO:0016791	phosphatase activity	47/2577	266/28396	7.21223e-06	0.0083157	0.000159428	Ppp3cc/Ppp3ca/Ppp3cb/Mtm1/Mtmr2/Mtmr1/Phospho1/Mtmr3/Pdp1/Plppr5/Plppr1/Ptpra/Mtmr7/Mtmr6/Lpin2/Mtmr14/Plpp4/Plpp5/Ptpn11/Pald1/Acp5/Acp1/Dnajc6/Nt5m/Nt5c/Plpp1/Ppp1r3b/Bckdk/Acp2/Pip4p1/Sgpp2/Plppr2/Pgam5/Plpp2/Ptpa/Minpp1/Armt1/Dusp11/Tab1/Nanp/Nt5dc1/Timm50/G6pc2/Dusp4/Ptpmt1/Dusp12/Dusp6	47	GO: Molecular function
GO:0044325	transmembrane transporter binding	34/2577	169/28396	7.8231e-06	0.00902003	0.000162801	Actn1/Actn3/Actn2/Actn4/Kcnip3/Kcnip1/Ywhaz/Ywhaq/Kcnab1/Kcnab3/Kcnab2/Fhl1/Fhl4/Arrb1/Kcne3/Dpp10/Mpp2/Lyn/Gpd1l/Kcnh1/Kcnh5/Crbn/Casr/Snap25/Nptn/Pias3/Scn1b/Rangrf/Cav1/Lrrc55/Tspo/Usp10/Sh3gl1/Lrrk2	34	GO: Molecular function
GO:0008195	phosphatidate phosphatase activity	2577-08-01	14/28396	8.28348e-06	0.00955086	0.000162801	Plppr5/Plppr1/Lpin2/Plpp4/Plpp5/Plpp1/Plppr2/Plpp2	8	GO: Molecular function
GO:0062186	anandamide epoxidase activity	2577-08-01	14/28396	8.28348e-06	0.00955086	0.000162801	Cyp2d11/Cyp2d22/Cyp2d10/Cyp2d9/Cyp2d40/Cyp2d26/Cyp2d34/Cyp2d12	8	GO: Molecular function
GO:0062189	anandamide 14,15 epoxidase activity	2577-08-01	14/28396	8.28348e-06	0.00955086	0.000162801	Cyp2d11/Cyp2d22/Cyp2d10/Cyp2d9/Cyp2d40/Cyp2d26/Cyp2d34/Cyp2d12	8	GO: Molecular function
GO:0051213	dioxygenase activity	23/2577	94/28396	8.33386e-06	0.00960894	0.000162801	Kdm5c/Kdm5d/Kdm5a/P4ha2/Kdm6b/Alox12/Alox15/Alox12e/Tet3/Kdm3a/Ogfod1/Bco2/Jmjd6/Jmjd4/Tmlhe/P3h1/Alkbh4/Alox5/Adi1/Hpd/Hgd/P4hb/Alkbh7	23	GO: Molecular function
GO:0001758	retinal dehydrogenase activity	2577-09-01	18/28396	9.36065e-06	0.0107928	0.000170934	Akr1c19/Akr1c20/Akr1c12/Akr1c13/Akr1cl/Akr1c21/Akr1c6/Akr1c18/Akr1c14	9	GO: Molecular function
GO:0042577	lipid phosphatase activity	2577-09-01	18/28396	9.36065e-06	0.0107928	0.000170934	Plppr5/Plppr1/Lpin2/Plpp4/Plpp5/Plpp1/Sgpp2/Plppr2/Plpp2	9	GO: Molecular function
GO:0047023	androsterone dehydrogenase activity	2577-09-01	18/28396	9.36065e-06	0.0107928	0.000170934	Akr1c19/Akr1c20/Akr1c12/Akr1c13/Akr1cl/Akr1c21/Akr1c6/Akr1c18/Akr1c14	9	GO: Molecular function
GO:0030276	clathrin binding	17/2577	58/28396	9.60525e-06	0.0110749	0.000171472	Ap2b1/Ap1b1/Dnm1l/Arrb1/Trpc5/Syt3/Dab2/Nsg2/Nsg1/Dnajc6/Clba1/Cemip/Mycbpap/Clint1/Cltb/Cd2ap/Lrrk2	17	GO: Molecular function
GO:0016757	glycosyltransferase activity	47/2577	269/28396	9.79838e-06	0.0112975	0.000171472	Ugt2a2/Ugt2b36/Ugt2b5/Ugt2a3/Ugt2a1/Ugt2b37/Ugt2b38/Ugt2b1/Ugt2b34/Ugt2b35/A3galt2/Glt6d1/4930402F06Rik/Ggta1/4930568D16Rik/Abo/Gbgt1/B3gnt6/B3gnt3/Gtdc1/Hexa/Hexb/Galnt10/Galntl6/St3gal4/B4galt2/St6galnac6/B4galnt4/B4galnt3/Gys1/Gys2/Mgat3/Dpy19l3/St8sia5/B3gnt9/B4galnt2/B4galt7/Alg5/B3galnt2/Mgat5b/Extl1/Parp2/Rxylt1/B3gnt8/Art4/Gbe1/Galnt4	47	GO: Molecular function
GO:0042288	MHC class I protein binding	14/2577	42/28396	1.13442e-05	0.0130799	0.000189338	H2-M5/H2-Q4/H2-M2/H2-Q6/H2-K1/H2-T3/H2-D1/H2-Q1/H2-Q10/H2-Q2/H2-Q7/H2-T23/H2-M10.3/Bcap31	14	GO: Molecular function
GO:0008405	arachidonic acid 11,12-epoxygenase activity	2577-07-01	11/28396	1.19463e-05	0.0137741	0.000189338	Cyp2j11/Cyp2j12/Cyp2j8/Cyp2j5/Cyp2j6/Cyp2j9/Cyp2j13	7	GO: Molecular function
GO:0015165	pyrimidine nucleotide-sugar transmembrane transporter activity	2577-07-01	11/28396	1.19463e-05	0.0137741	0.000189338	Slc35d2/Slc35d1/Slc35a3/Slc35a2/Slc35b1/Slc35a4/Slc35b4	7	GO: Molecular function
GO:0032052	bile acid binding	2577-07-01	11/28396	1.19463e-05	0.0137741	0.000189338	Akr1c20/Akr1cl/Akr1c21/Akr1c6/Akr1c18/Akr1c14/Napepld	7	GO: Molecular function
GO:0071614	linoleic acid epoxygenase activity	2577-07-01	11/28396	1.19463e-05	0.0137741	0.000189338	Cyp2j11/Cyp2j12/Cyp2j8/Cyp2j5/Cyp2j6/Cyp2j9/Cyp2j13	7	GO: Molecular function
GO:0005543	phospholipid binding	74/2577	494/28396	1.27947e-05	0.0147523	0.000199029	Cadps/Cyth3/Amph/Bin1/Mtm1/Fermt2/Actn2/Capg/Fcgr4/Snx32/Snx5/Snx6/Osbpl8/Osbpl5/Mapkap1/Cpne5/Cpne8/Cpne9/Agap1/Bscl2/Ckmt2/Arhgap35/Dennd1a/Rubcn/Plcd1/Arap1/Snx11/Alox15/Pemt/Gbf1/Myo1c/Syt3/Dab2/Pfn1/Pfn2/Grb7/Bin2/Kcnh1/Tpcn1/Tirap/Snx3/Snx12/Psap/Myo1e/Sdcbp2/Sh3pxd2a/Pick1/Esyt2/Tecpr1/Mtss2/Veph1/Plcb2/Snx31/Commd1/Noxo1/Anxa3/Anxa6/Mycbpap/Baiap3/Axl/Snx1/Clint1/Snx8/Map1b/Pla2g4b/Nsfl1c…	74	GO: Molecular function
GO:0033218	amide binding	70/2577	462/28396	1.47861e-05	0.0170483	0.000225824	H2-M5/H2-Q4/H2-Q9/H2-M2/H2-Q6/H2-K1/H2-T24/H2-T3/H2-D1/H2-Q1/H2-Q10/H2-Q2/H2-Q7/H2-T23/H2-M3/2410137M14Rik/H2-M10.3/Csnk1a1/Ppp3ca/Apbb2/Folr1/Folr2/Lrp8/Fcgr2b/Gstm1/Gstm6/Gstm2/Gstm3/Gstm5/Gstm4/Gstm7/Tnpo2/Tnpo1/Crhr2/Crhr1/Crip1/Calcr/Calcrl/Hnf4a/Furin/Ednrb/Nod2/Uros/Thop1/Nln/Sec61a1/Psap/Ager/Dhfr/Inhba/Eci2/Eci3/Ppie/Cemip/Tm2d1/Ptgdr2/Nup214/Tapbp/Cltb/Avpr2/Ldlr/Cd74/Gcdh/Plekha8/Sstr1…	70	GO: Molecular function
GO:0005178	integrin binding	31/2577	154/28396	1.90481e-05	0.0219624	0.000285721	Myh9/Fermt3/Fermt1/Fermt2/Actn1/Fn1/Cd151/Dmd/Fbln5/Igf1/Gsk3b/Cib2/Dab2/Lyn/Col16a1/Itgb4/Casr/Cd177/Adam8/Cxadr/Fbln1/Cd226/Jam2/Angptl3/Itgae/Cxcl12/Icam4/Ccn6/Comp/P4hb/Ccn3	31	GO: Molecular function
GO:0015291	secondary active transmembrane transporter activity	49/2577	292/28396	1.96044e-05	0.0226039	0.000288907	Slc17a1/Slc17a4/Slc17a2/Slc22a28/Slc22a19/Slc22a26/Slc22a29/Slc22a30/Slc22a27/Slc36a1/Slc36a2/Slc36a3/Slc25a14/Slc25a30/Slc9a7/Slc9a9/Slc9a6/Slc37a2/Slc37a1/Slc11a2/Slc12a4/Slc12a6/Slc38a3/Slc38a5/Slc35d2/Slc35d1/Slc6a9/Slc25a15/Slc26a2/Slc9a5/Slc41a3/Slc29a1/Slc35a3/Slc12a3/Slc26a10/Slc16a11/Slc35a2/Slc30a10/Slc38a2/Slc11a1/Ctns/Slc9a3/Slc4a1/Mfsd4b1/Slc26a9/Slc16a13/Slc36a4/Slc35b1/Slc45a2	49	GO: Molecular function
GO:0042287	MHC protein binding	17/2577	61/28396	2.00572e-05	0.023126	0.000290484	H2-M5/H2-Q4/H2-M2/H2-Q6/H2-K1/H2-T3/H2-D1/H2-Q1/H2-Q10/H2-Q2/H2-Q7/H2-T23/H2-M10.3/Marchf8/Marchf1/Bcap31/Cd74	17	GO: Molecular function
GO:0036002	pre-mRNA binding	13/2577	39/28396	2.32693e-05	0.0268295	0.000331291	Celf2/Ptbp1/Hnrnpk/Hnrnpa2b1/U2af1/U2af1l4/Ddx5/Srsf6/Srsf2/Per2/Rbm7/Tardbp/Lsm1	13	GO: Molecular function
GO:0004438	phosphatidylinositol-3-phosphate phosphatase activity	2577-07-01	12/28396	2.64125e-05	0.0304536	0.000363713	Mtm1/Mtmr2/Mtmr1/Mtmr3/Mtmr7/Mtmr6/Mtmr14	7	GO: Molecular function
GO:0008404	arachidonic acid 14,15-epoxygenase activity	2577-07-01	12/28396	2.64125e-05	0.0304536	0.000363713	Cyp2j11/Cyp2j12/Cyp2j8/Cyp2j5/Cyp2j6/Cyp2j9/Cyp2j13	7	GO: Molecular function
GO:0022858	alanine transmembrane transporter activity	2577-08-01	16/28396	3.00567e-05	0.0346554	0.00040722	Slc36a1/Slc36a2/Slc36a3/Slc38a3/Slc38a5/Sfxn1/Slc38a2/Slc36a4	8	GO: Molecular function
GO:0042692	muscle cell differentiation	97/2565	476/28905	5.86258e-15	3.60432e-11	2.27221e-11	Zfp418/Tpm1/Mef2c/Acta1/Actc1/Actg1/Rara/Rarb/Bin1/Ppp3ca/Ppp3cb/Ptbp1/Myh11/Myh9/Myh10/Actn1/Actn3/Actn2/Actn4/Rcan1/Tnpo2/Ppara/Mybpc1/Kdm6b/Eif5a/Mapk14/Arrb2/Nr3c1/Dmd/Ccnd2/Setd3/Gata6/Efemp2/Igf1/Hdac6/Gsk3a/Gsk3b/Smarcd3/Pax3/Ednrb/Ednra/Tarbp2/Wnt7b/Nrap/Ripor2/Cdh2/Mdm2/Pmp22/Nln/Qki/Wnt3a/Prok2/Flot1/Myorg/Tmod4/Bdnf/Mesp1/Hes1/B4galnt2/Popdc2/Wfikkn2/Mamstr/Cxadr/Trip10/Stac3/Pdgfb/Olf…	97	GO: Biological process
GO:0002696	positive regulation of leukocyte activation	84/2565	397/28905	4.38623e-14	2.69666e-10	8.28861e-11	H2-M5/H2-Q4/H2-M2/H2-Q6/H2-K1/H2-T3/H2-D1/H2-Q1/H2-Q10/H2-Q2/H2-Q7/H2-T23/H2-M10.3/Mef2c/Actb/Rara/Ppp3ca/Clec4d/Il1rl2/Rhoa/Cd46/Btn2a2/Kmt5b/Tcf3/Igf1/Gpam/Smarcd3/Smarcd1/Shld1/Actl6a/Actl6b/Cd55/Cd55b/Nod2/Tac1/Tnfsf13/Tirap/Clec7a/Klhl25/Xrcc6/Wnt3a/Zfp609/Kitl/Ager/Nectin2/Gata3/Zfp335/Cd47/Aif1/Brd4/Pik3r6/Hes1/Coro1a/Adam8/Nfkbiz/Il1a/Ctsc/Spi1/Axl/Tnfsf13b/Ppp2r3c/Cftr/Traf6/Cav1/Tnfrsf4…	84	GO: Biological process
GO:0050867	positive regulation of cell activation	87/2565	421/28905	6.41568e-14	3.94436e-10	8.28861e-11	H2-M5/H2-Q4/H2-M2/H2-Q6/H2-K1/H2-T3/H2-D1/H2-Q1/H2-Q10/H2-Q2/H2-Q7/H2-T23/H2-M10.3/Mef2c/Acta2/Actb/Rara/Ppp3ca/Clec4d/Il1rl2/Rhoa/Cd46/Btn2a2/Kmt5b/Tcf3/Igf1/Gpam/Smarcd3/Smarcd1/Shld1/Actl6a/Actl6b/Cd55/Cd55b/Nod2/Ddr2/Tac1/Tnfsf13/Tirap/Clec7a/Klhl25/Xrcc6/Wnt3a/Zfp609/Kitl/Ager/Nectin2/Gata3/Zfp335/Cd47/Aif1/Brd4/Pik3r6/Hes1/Coro1a/Adam8/Nfkbiz/Il1a/Ctsc/Pdgfb/Spi1/Axl/Tnfsf13b/Ppp2r3c/Cftr/T…	87	GO: Biological process
GO:0001906	cell killing	66/2565	285/28905	3.01249e-13	1.85208e-09	2.91894e-10	H2-M5/H2-Q4/H2-Q9/H2-M2/H2-Q6/H2-K1/H2-T24/H2-T3/H2-D1/H2-Q1/H2-Q10/H2-Q2/H2-Q7/H2-T23/H2-M3/2410137M14Rik/H2-M10.3/Ppp3cb/Fcgr2b/Fcgr3/Fcgr4/Klrc1/Klrc3/Klrc2/Arrb2/Ccl25/Cadm1/Stx11/Cd55/Stx7/Tac1/Crk/Clec7a/Rps19/Ager/Nectin2/Pvr/Fcer2a/Pglyrp4/Pglyrp3/Pik3r6/Trem1/Trem3/Coro1a/Rnf19b/Oga/Ctsc/Spi1/Cd226/Kng1/Kng2/Nckap1l/Ccl20/Ncf1/Cxcl12/Il12a/Sh2d1b2/Sh2d1b1/Cxcl9/Tyrobp/Cxcl10/C8b/Nppb/Pgl…	66	GO: Biological process
GO:0002697	regulation of immune effector process	92/2565	473/28905	5.08949e-13	3.12902e-09	3.94516e-10	H2-M5/H2-Q4/H2-Q9/H2-M2/H2-Q6/H2-K1/H2-T24/H2-T3/H2-D1/H2-Q1/H2-Q10/H2-Q2/H2-Q7/H2-T23/H2-M3/2410137M14Rik/H2-M10.3/Rara/Ppp3cb/Rap1a/Trim6/Il1r1/Fcgr2b/Fcgr3/Klrc1/Klrc3/Klrc2/Cd46/Arrb2/Rapgef1/C4bp/Zp3r/Crhr1/Kmt5b/Rac2/Hmox1/Cuedc2/Bcr/Abr/Cadm1/Shld1/Cd55/Cd55b/Nod2/Nlrx1/Lyn/Stx7/Crk/Acp5/Tnfsf13/Tirap/Clec7a/Rps19/Ager/Lypd11/Lypd10/Cd177/Nectin2/Pvr/Gata3/Fcer2a/Pglyrp4/Pglyrp3/Brd4/Pik3r…	92	GO: Biological process
GO:0007015	actin filament organization	91/2565	477/28905	2.12267e-12	1.30502e-08	1.24018e-09	Abi2/Tpm1/Tpm2/Tpm3/Acta1/Actc1/Actg1/Tpm4/Bin1/Myh9/Myh10/Fermt2/Actn1/Actn2/Actn4/Add3/Add1/Elmo2/Elmo1/Capg/4930544G11Rik/Rhoc/Rhoa/Nrp1/Arhgap40/Arhgap18/Arhgap28/Arrb1/Cit/Gas7/Crhr2/Arhgap35/Pakap/Rac1/Rac2/Rac3/Enah/Coro2b/Arhgef10l/Actr3/Eln/Tagln3/Tagln2/Arap1/Hdac6/Gmfg/Gmfb/Alox15/Coro1b/Coro1c/Phactr1/Myo1c/Myo1h/Rhot1/Pfn1/Pfn2/Nrap/Cobl/Tac1/Lima1/Mlst8/Myo1f/Myo1e/Gdpd2/Espn/Pick1/…	91	GO: Biological process
GO:0051251	positive regulation of lymphocyte activation	75/2565	360/28905	2.23987e-12	1.37707e-08	1.24018e-09	H2-M5/H2-Q4/H2-M2/H2-Q6/H2-K1/H2-T3/H2-D1/H2-Q1/H2-Q10/H2-Q2/H2-Q7/H2-T23/H2-M10.3/Mef2c/Actb/Rara/Ppp3ca/Il1rl2/Rhoa/Cd46/Btn2a2/Kmt5b/Tcf3/Igf1/Gpam/Smarcd3/Smarcd1/Shld1/Actl6a/Actl6b/Cd55/Cd55b/Nod2/Tac1/Tnfsf13/Tirap/Clec7a/Klhl25/Xrcc6/Wnt3a/Zfp609/Kitl/Ager/Gata3/Zfp335/Cd47/Aif1/Brd4/Pik3r6/Hes1/Coro1a/Adam8/Nfkbiz/Il1a/Spi1/Axl/Tnfsf13b/Ppp2r3c/Traf6/Cav1/Tnfrsf4/Hsph1/Tlr4/Spn/Nckap1l/S…	75	GO: Biological process
GO:0030258	lipid modification	52/2565	209/28905	5.43176e-12	3.33944e-08	2.63154e-09	Mtm1/Mtmr2/Mtmr1/Dgkz/Dgki/A3galt2/Glt6d1/4930402F06Rik/Ggta1/4930568D16Rik/Ppara/Ppard/Abo/Gbgt1/Mapk14/Mtmr3/Prkaa1/Plppr5/Plppr1/Mtmr7/Mtmr6/Abcd4/Mboat2/Mboat1/Alox12/Alox15/Alox12e/Plpp4/Plpp5/Porcn/Adipor1/St3gal4/Klhl25/Crat/Abcd3/Mboat7/Eci2/Eci3/Acox1/B4galnt2/Plpp1/Etfb/Pip4p1/Sgpp2/Plppr2/Plpp2/Hacl1/Apod/Alox5/Gcdh/Etfdh/Mboat4	52	GO: Biological process
GO:0001909	leukocyte mediated cytotoxicity	47/2565	179/28905	7.3343e-12	4.50913e-08	3.15847e-09	H2-M5/H2-Q4/H2-Q9/H2-M2/H2-Q6/H2-K1/H2-T24/H2-T3/H2-D1/H2-Q1/H2-Q10/H2-Q2/H2-Q7/H2-T23/H2-M3/2410137M14Rik/H2-M10.3/Ppp3cb/Fcgr2b/Fcgr3/Fcgr4/Klrc1/Klrc3/Klrc2/Arrb2/Cadm1/Stx11/Stx7/Crk/Ager/Nectin2/Pvr/Pik3r6/Trem1/Trem3/Coro1a/Rnf19b/Ctsc/Spi1/Cd226/Nckap1l/Ncf1/Il12a/Sh2d1b2/Sh2d1b1/Tyrobp/Gzmm	47	GO: Biological process
GO:0001667	ameboidal-type cell migration	88/2565	470/28905	1.39276e-11	8.56269e-08	5.28153e-09	Mef2c/Acta2/Myh9/Sema6d/Fermt1/Actn4/Folr1/Fn1/Rhoa/Ppard/Nrp2/Nrp1/Apc/Bmp7/Arhgap5/Phactr4/Rac1/Rffl/Hmox1/Arhgdib/Ythdf3/Actr3/Igf1/Epb41l4b/Hdac6/Fbxw7/Alox12/Adamts9/Coro1b/Coro1c/Pax3/Ptpn11/Pik3cg/Ednrb/Ednra/Pfn1/Pfn2/Wnt7a/Ddr2/Mapre2/Adipor1/Cdh2/Tac1/Pax6/Stard13/Pmp22/Adgra2/Itgb4/Kitl/Ager/Gadd45a/Gata3/Amotl2/Pkn3/Mesp1/Mesp2/Gpld1/Cenpv/Cd63/Lefty1/Emc10/Coro1a/Sema4g/Anxa3/Adam8/P…	88	GO: Biological process
GO:0070665	positive regulation of leukocyte proliferation	49/2565	195/28905	1.49897e-11	9.21565e-08	5.28153e-09	H2-M5/H2-Q4/H2-M2/H2-Q6/H2-K1/H2-T3/H2-D1/H2-Q1/H2-Q10/H2-Q2/H2-Q7/H2-T23/H2-M10.3/Mef2c/Ppp3ca/Cd46/Rac2/Csf2ra/Tcf3/Igf1/Gpam/Gsk3b/Cd55/Cd55b/Lyn/Tac1/Tirap/Wnt3a/Kitl/Ager/Zfp335/Aif1/Hes1/Coro1a/Il1a/Tnfsf13b/Traf6/Tnfrsf4/Tlr4/Spn/Nckap1l/Slc4a1/Il7/Tnfrsf13c/Pdcd1lg2/Cd74/Il12a/Cd320/Sash3	49	GO: Biological process
GO:0019882	antigen processing and presentation	39/2565	135/28905	1.87731e-11	1.15417e-07	6.06338e-09	H2-M5/H2-Q4/H2-Q9/H2-M2/H2-Q6/H2-K1/H2-T24/H2-T3/H2-D1/H2-Q1/H2-Q10/H2-Q2/H2-Q7/H2-T23/H2-M3/2410137M14Rik/H2-M10.3/Rab5b/Marchf8/Marchf1/Bag6/Kdm5d/Clec4b2/Fcgr2b/Fcgr3/Fcgr4/Rab34/Rab4a/Nod2/Psap/Fcer2a/Tapbpl/Traf6/Slc11a1/Tapbp/Mpeg1/Ap3d1/Psmb9/Cd74	39	GO: Biological process
GO:0007517	muscle organ development	76/2565	385/28905	2.54437e-11	1.56428e-07	7.58573e-09	Tpm1/Mef2c/Mbnl1/Acta1/Actc1/Ppp3ca/Ppp3cb/Mtm1/Myh14/Actn3/Rcan1/Bmal1/Rhoa/Fhl1/Mapk14/Prkaa1/Crhr2/Dmd/Kmt5b/Cntfr/Efemp2/Eln/Hdac6/Ddx5/Ddx17/Pax3/Pax7/Ednra/Mylk/Zbtb18/Ripor2/Creb1/Pmp22/Nln/Wnt3a/Flot1/Zfp609/Myorg/Bdnf/B4galnt2/Mkx/Popdc2/Lif/Gtf3c5/Srpk3/Ky/Mettl21c/Stac3/Sirt1/Met/Med20/Cav1/Smyd1/Fgf8/Hey1/Lox/Cops2/Vgll2/Ybx3/Nphs1/Nr1d2/Myoz1/Gja1/Cenpf/Asb2/Adgrb1/Csrp3/Cntnap2/Zfp6…	76	GO: Biological process
GO:0048872	homeostasis of number of cells	79/2565	408/28905	2.80737e-11	1.72597e-07	7.77199e-09	Zfp251/Cadps2/Mef2c/Ppp3cb/Ptbp3/Ikzf1/Cd44/Add1/Fcgr2b/Mecom/Armcx1/Casp3/Spns2/Mapk14/P2ry14/Slc11a2/Rac1/Rac2/Rac3/Ampd3/Napepld/Hmox1/Sfxn1/Bcr/Tcf3/Hdac6/Gpam/Heph/Stat3/Ptpn11/Nod2/Bcl2l11/Zbtb18/Lyn/Cdh2/Gigyf2/Wdr37/Brd1/Rps19/Kitl/Zc3h8/Men1/Mb/Stat1/Foxn1/Axin1/Gata3/Inhba/Uba5/Coro1a/Ankrd54/Jmjd6/Nfkbiz/Cdk5rap3/Spi1/Axl/Tnfsf13b/Ppp2r3c/Tnfrsf4/Mfhas1/Maea/Nckap1l/Lmo2/Slc4a1/Il7/Sh2…	79	GO: Biological process
GO:0051146	striated muscle cell differentiation	71/2565	353/28905	4.70098e-11	2.89017e-07	1.21467e-08	Zfp418/Tpm1/Mef2c/Acta1/Actc1/Actg1/Rara/Rarb/Ppp3ca/Ppp3cb/Myh11/Myh9/Myh10/Actn3/Actn2/Rcan1/Ppara/Mybpc1/Kdm6b/Mapk14/Arrb2/Nr3c1/Dmd/Ccnd2/Gata6/Igf1/Hdac6/Gsk3a/Gsk3b/Pax3/Nrap/Ripor2/Cdh2/Pmp22/Nln/Wnt3a/Flot1/Myorg/Tmod4/Bdnf/Mesp1/B4galnt2/Popdc2/Mamstr/Cxadr/Trip10/Stac3/Plekho1/Alpk2/Sirt1/Met/Smyd1/Nphs1/Synpo2l/Ankrd23/Myoz1/Parp2/Zmpste24/Asb2/Adgrb1/Csrp3/Cntnap2/Cxcl12/Igfbp5/Srf/C…	71	GO: Biological process
GO:0050671	positive regulation of lymphocyte proliferation	45/2565	176/28905	5.35652e-11	3.29319e-07	1.2706e-08	H2-M5/H2-Q4/H2-M2/H2-Q6/H2-K1/H2-T3/H2-D1/H2-Q1/H2-Q10/H2-Q2/H2-Q7/H2-T23/H2-M10.3/Mef2c/Ppp3ca/Cd46/Tcf3/Igf1/Gpam/Cd55/Cd55b/Tac1/Tirap/Wnt3a/Kitl/Ager/Zfp335/Aif1/Hes1/Coro1a/Il1a/Tnfsf13b/Traf6/Tnfrsf4/Tlr4/Spn/Nckap1l/Slc4a1/Il7/Tnfrsf13c/Pdcd1lg2/Cd74/Il12a/Cd320/Sash3	45	GO: Biological process
GO:0002703	regulation of leukocyte mediated immunity	65/2565	311/28905	5.57309e-11	3.42634e-07	1.2706e-08	H2-M5/H2-Q4/H2-Q9/H2-M2/H2-Q6/H2-K1/H2-T24/H2-T3/H2-D1/H2-Q1/H2-Q10/H2-Q2/H2-Q7/H2-T23/H2-M3/2410137M14Rik/H2-M10.3/Ppp3cb/Il1r1/Fcgr2b/Fcgr3/Klrc1/Klrc3/Klrc2/Cd46/Arrb2/C4bp/Zp3r/Crhr1/Kmt5b/Rac2/Hmox1/Bcr/Abr/Cadm1/Shld1/Cd55/Cd55b/Nod2/Lyn/Stx7/Crk/Tnfsf13/Clec7a/Ager/Lypd11/Lypd10/Cd177/Nectin2/Pvr/Gata3/Fcer2a/Pik3r6/Spi1/Traf6/Tlr4/Cd226/Spn/Nckap1l/Vamp8/Il12a/Sh2d1b2/Sh2d1b1/Tyrobp/Sash3	65	GO: Biological process
GO:0042176	regulation of protein catabolic process	72/2565	363/28905	6.72127e-11	4.13223e-07	1.44723e-08	Zfp418/Csnk1e/Csnk1a1/Csnk1d/Mtm1/Rab7/Trim30a/Bag6/Bmal1/Phf20l1/C4bp/Zp3r/Apc/Rhbdd3/Zfand2a/Dedd/Gsk3a/Gsk3b/Fbxw7/Tspan5/Tspan17/Furin/Azin1/Zer1/Dab2/Asb11/Vps28/Sgta/Psmd14/Mdm2/Mgat3/Snx3/Snx12/Ubb/Bcap31/Ccar2/Mdm4/Axin1/Gpld1/Vip/Usp5/Commd1/Pabpn1l/Adam8/Cdk5rap3/Ubxn1/Snx1/Usp7/Tmem259/Wdr91/Cav1/Apc2/Tnfsf12/Eif2a/Psme3/Gja1/Rbx1/Gclc/Ldlr/Adgrb1/Lrrk2/Psmd2/Vps11/Sco1/Gabarapl2/Pttg1…	72	GO: Biological process
GO:0032946	positive regulation of mononuclear cell proliferation	45/2565	179/28905	9.83265e-11	6.04512e-07	1.95213e-08	H2-M5/H2-Q4/H2-M2/H2-Q6/H2-K1/H2-T3/H2-D1/H2-Q1/H2-Q10/H2-Q2/H2-Q7/H2-T23/H2-M10.3/Mef2c/Ppp3ca/Cd46/Tcf3/Igf1/Gpam/Cd55/Cd55b/Tac1/Tirap/Wnt3a/Kitl/Ager/Zfp335/Aif1/Hes1/Coro1a/Il1a/Tnfsf13b/Traf6/Tnfrsf4/Tlr4/Spn/Nckap1l/Slc4a1/Il7/Tnfrsf13c/Pdcd1lg2/Cd74/Il12a/Cd320/Sash3	45	GO: Biological process
GO:0050727	regulation of inflammatory response	78/2565	411/28905	1.02292e-10	6.28893e-07	1.95213e-08	H2-M5/H2-Q4/H2-M2/H2-Q6/H2-K1/H2-T3/H2-D1/H2-Q1/H2-Q10/H2-Q2/H2-Q7/H2-T23/H2-M10.3/Cd44/Il1rl2/Il1r1/Fcgr2b/Fcgr3/Ppara/Ppard/Rhbdd3/Napepld/Bcr/Abr/Igf1/Arel1/Setd4/Alox15/Stat3/Pik3cg/Ednrb/Nod2/Nlrx1/Hspa4/Npy/Cd200r3/Cd200r1/Cd200r2/Cd200r4/Lyn/Tac1/Pmp22/Acp5/Rps19/Otulin/Ager/Gata3/Cd47/C1qtnf12/Brd4/Adam8/Tnfrsf11a/Nfkbiz/Ctsc/Trim65/Mfhas1/Tlr4/Grn/Spn/Kcnn4/Proc/Gps2/Nr1d2/Ldlr/Ncf1/Alox…	78	GO: Biological process
GO:0050670	regulation of lymphocyte proliferation	60/2565	280/28905	1.05771e-10	6.50283e-07	1.95213e-08	H2-M5/H2-Q4/H2-M2/H2-Q6/H2-K1/H2-T3/H2-D1/H2-Q1/H2-Q10/H2-Q2/H2-Q7/H2-T23/H2-M10.3/Mef2c/Ppp3ca/Cd44/Fcgr2b/Cd46/Btn2a2/Btn1a1/Casp3/Rac2/Tcf3/Igf1/Gpam/Cd55/Cd55b/Lyn/Ripor2/Tac1/Ikzf3/Tirap/Wnt3a/Mapk8ip1/Kitl/Ager/Zfp335/Aif1/Ctla4/Hes1/Coro1a/Il1a/Rassf5/Tnfsf13b/Traf6/Tnfrsf4/Tlr4/Spn/Nckap1l/Slc4a1/Tnfrsf9/Il7/Tnfrsf13c/Pdcd1lg2/Cd74/Il12a/Znhit1/Cd320/Tyrobp/Sash3	60	GO: Biological process
GO:0002698	negative regulation of immune effector process	43/2565	167/28905	1.1151e-10	6.85565e-07	1.9645e-08	H2-M5/H2-Q4/H2-M2/H2-Q6/H2-K1/H2-T3/H2-D1/H2-Q1/H2-Q10/H2-Q2/H2-Q7/H2-T23/H2-M10.3/Ppp3cb/Fcgr2b/Cd46/Arrb2/C4bp/Zp3r/Hmox1/Cuedc2/Bcr/Abr/Cd55/Cd55b/Nod2/Nlrx1/Crk/Acp5/Rps19/Pglyrp4/Pglyrp3/Spi1/Axl/Grn/Spn/Nckap1l/Spink5/Zpbp2/Sh2d1b2/Sh2d1b1/Pf4/Pglyrp1	43	GO: Biological process
GO:0045954	positive regulation of natural killer cell mediated cytotoxicity	24/2565	61/28905	1.17894e-10	7.24815e-07	1.98667e-08	H2-M5/H2-Q4/H2-M2/H2-Q6/H2-K1/H2-T3/H2-D1/H2-Q1/H2-Q10/H2-Q2/H2-Q7/H2-T23/H2-M3/H2-M10.3/Klrc1/Klrc3/Klrc2/Cadm1/Nectin2/Pvr/Cd226/Il12a/Sh2d1b2/Sh2d1b1	24	GO: Biological process
GO:0002821	positive regulation of adaptive immune response	44/2565	175/28905	1.57374e-10	9.67533e-07	2.54145e-08	H2-M5/H2-Q4/H2-Q9/H2-M2/H2-Q6/H2-K1/H2-T24/H2-T3/H2-D1/H2-Q1/H2-Q10/H2-Q2/H2-Q7/H2-T23/H2-M3/2410137M14Rik/H2-M10.3/Cd44/Clec4n/Il1r1/Fcgr3/Kmt5b/Shld1/Cd55/Cd55b/Nod2/Stx7/Tnfsf13/Clec7a/Nectin2/Pvr/Gata3/Fcer2a/Brd4/Nfkbiz/Tnfsf13b/Sirt1/Traf6/Slc11a1/Cd226/Tnfrsf13c/Cd74/Il12a/Sash3	44	GO: Biological process
GO:0031343	positive regulation of cell killing	33/2565	110/28905	2.17938e-10	1.33988e-06	3.19927e-08	H2-M5/H2-Q4/H2-Q9/H2-M2/H2-Q6/H2-K1/H2-T24/H2-T3/H2-D1/H2-Q1/H2-Q10/H2-Q2/H2-Q7/H2-T23/H2-M3/2410137M14Rik/H2-M10.3/Klrc1/Klrc3/Klrc2/Cadm1/Stx7/Clec7a/Nectin2/Pvr/Fcer2a/Oga/Spi1/Cd226/Il12a/Sh2d1b2/Sh2d1b1/Tyrobp	33	GO: Biological process
GO:0009410	response to xenobiotic stimulus	69/2565	350/28905	2.19972e-10	1.35239e-06	3.19927e-08	Ugt2b5/Ugt2b37/Ugt2b38/Ugt2b1/Mef2c/Akr1c20/Akr1c12/Akr1c13/Akr1c6/Rap1b/Rap1a/Slc22a12/Ywhaz/Add3/Gstm1/Gstm2/Gstm3/Gstm5/Gstm4/Gstm7/Rhoa/Prkaa2/Rhbdd3/Dmd/Guk1/Gata6/Tcf3/Gsto1/Gsto2/Aldh3a1/Hnf4a/Cyp2d11/Cyp2d22/Cyp2d10/Cyp2d9/Cyp2d26/Cyp2d34/Cyp2d12/Cyp2j11/Cyp2j12/Cyp2j8/Cyp2j5/Cyp2j6/Cyp2j9/Cyp2j13/Pemt/Arnt2/Mylk/Creb1/Crkl/Mat2a/Ss18/Rad54l/Cyp2r1/Bdnf/Gpld1/Errfi1/Nfkbiz/Cftr/Nckap1l/Cy…	69	GO: Biological process
GO:0032944	regulation of mononuclear cell proliferation	60/2565	285/28905	2.22872e-10	1.37021e-06	3.19927e-08	H2-M5/H2-Q4/H2-M2/H2-Q6/H2-K1/H2-T3/H2-D1/H2-Q1/H2-Q10/H2-Q2/H2-Q7/H2-T23/H2-M10.3/Mef2c/Ppp3ca/Cd44/Fcgr2b/Cd46/Btn2a2/Btn1a1/Casp3/Rac2/Tcf3/Igf1/Gpam/Cd55/Cd55b/Lyn/Ripor2/Tac1/Ikzf3/Tirap/Wnt3a/Mapk8ip1/Kitl/Ager/Zfp335/Aif1/Ctla4/Hes1/Coro1a/Il1a/Rassf5/Tnfsf13b/Traf6/Tnfrsf4/Tlr4/Spn/Nckap1l/Slc4a1/Tnfrsf9/Il7/Tnfrsf13c/Pdcd1lg2/Cd74/Il12a/Znhit1/Cd320/Tyrobp/Sash3	60	GO: Biological process
GO:0002717	positive regulation of natural killer cell mediated immunity	24/2565	63/28905	2.60696e-10	1.60276e-06	3.60568e-08	H2-M5/H2-Q4/H2-M2/H2-Q6/H2-K1/H2-T3/H2-D1/H2-Q1/H2-Q10/H2-Q2/H2-Q7/H2-T23/H2-M3/H2-M10.3/Klrc1/Klrc3/Klrc2/Cadm1/Nectin2/Pvr/Cd226/Il12a/Sh2d1b2/Sh2d1b1	24	GO: Biological process
GO:0002699	positive regulation of immune effector process	64/2565	315/28905	2.69789e-10	1.65866e-06	3.60568e-08	H2-M5/H2-Q4/H2-Q9/H2-M2/H2-Q6/H2-K1/H2-T24/H2-T3/H2-D1/H2-Q1/H2-Q10/H2-Q2/H2-Q7/H2-T23/H2-M3/2410137M14Rik/H2-M10.3/Rara/Rap1a/Trim6/Il1r1/Fcgr3/Klrc1/Klrc3/Klrc2/Cd46/Rapgef1/Crhr1/Kmt5b/Cadm1/Shld1/Cd55/Cd55b/Nod2/Stx7/Tnfsf13/Tirap/Clec7a/Rps19/Lypd11/Lypd10/Cd177/Nectin2/Pvr/Gata3/Fcer2a/Brd4/Nfkbiz/Spi1/Sirt1/Traf6/Tnfrsf4/Tlr4/Cd226/Tlr7/Cd74/Vamp8/Spon2/Il12a/Sh2d1b2/Sh2d1b1/Tyrobp/Il17a/S…	64	GO: Biological process
GO:0031341	regulation of cell killing	40/2565	153/28905	2.99469e-10	1.84114e-06	3.86893e-08	H2-M5/H2-Q4/H2-Q9/H2-M2/H2-Q6/H2-K1/H2-T24/H2-T3/H2-D1/H2-Q1/H2-Q10/H2-Q2/H2-Q7/H2-T23/H2-M3/2410137M14Rik/H2-M10.3/Ppp3cb/Klrc1/Klrc3/Klrc2/Arrb2/Cadm1/Cd55/Stx7/Crk/Clec7a/Ager/Nectin2/Pvr/Fcer2a/Pik3r6/Oga/Spi1/Cd226/Nckap1l/Il12a/Sh2d1b2/Sh2d1b1/Tyrobp	40	GO: Biological process
GO:0007519	skeletal muscle tissue development	50/2565	218/28905	3.1243e-10	1.92082e-06	3.90617e-08	Mef2c/Mbnl1/Acta1/Ppp3ca/Ppp3cb/Mtm1/Myh14/Actn3/Rcan1/Bmal1/Rhoa/Mapk14/Prkaa1/Crhr2/Dmd/Eln/Hdac6/Ddx5/Ddx17/Pax3/Pax7/Zbtb18/Pmp22/Nln/Wnt3a/Flot1/Myorg/B4galnt2/Popdc2/Gtf3c5/Srpk3/Mettl21c/Stac3/Met/Med20/Cav1/Smyd1/Cops2/Vgll2/Ybx3/Nphs1/Nr1d2/Myoz1/Asb2/Cntnap2/Zfp689/Emd/Vamp5/Lemd2/Ankrd1	50	GO: Biological process
GO:0048002	antigen processing and presentation of peptide antigen	28/2565	84/28905	3.33292e-10	2.04908e-06	4.03678e-08	H2-M5/H2-Q4/H2-Q9/H2-M2/H2-Q6/H2-K1/H2-T24/H2-T3/H2-D1/H2-Q1/H2-Q10/H2-Q2/H2-Q7/H2-T23/H2-M3/2410137M14Rik/H2-M10.3/Marchf8/Marchf1/Bag6/Fcgr2b/Fcgr3/Tapbpl/Traf6/Slc11a1/Tapbp/Mpeg1/Cd74	28	GO: Biological process
GO:0002819	regulation of adaptive immune response	55/2565	253/28905	3.55653e-10	2.18656e-06	4.17708e-08	H2-M5/H2-Q4/H2-Q9/H2-M2/H2-Q6/H2-K1/H2-T24/H2-T3/H2-D1/H2-Q1/H2-Q10/H2-Q2/H2-Q7/H2-T23/H2-M3/2410137M14Rik/H2-M10.3/Mef2c/Ppp3cb/Cd44/Clec4n/Il1r1/Fcgr2b/Fcgr3/Cd46/C4bp/Zp3r/Kmt5b/Shld1/Alox15/Cd55/Cd55b/Nod2/Stx7/Tnfsf13/Clec7a/Ager/Nectin2/Pvr/Gata3/Fcer2a/Brd4/Nfkbiz/Tnfsf13b/Sirt1/Traf6/Slc11a1/Cd226/Spn/Nckap1l/Tnfrsf13c/Cd74/Il12a/Pf4/Sash3	55	GO: Biological process
GO:0016197	endosomal transport	58/2565	277/28905	5.50604e-10	3.38511e-06	6.27654e-08	Ndrg4/Mtmr2/Rab5a/Rab7/Rab9/Rab9b/Fhip1b/Actn2/Evi5/Fcgr2b/Snx32/Snx5/Snx6/Dnm1l/Eps15l1/Aktip/Dennd1a/Coro1c/Gbf1/Dab2/Nsg2/Nsg1/Vps28/Stx12/Snx3/Snx12/Entr1/Rab11fip4/Tbc1d10c/Asb14/Als2cl/Dennd10/Snap25/Reps2/Lrrc7/Als2/Washc3/Commd1/Coro1a/Baiap3/Rnf126/Ankrd50/Snx1/Usp7/Snx8/Ap5m1/Wdr91/Vta1/Ap3d1/Snx17/Rab14/Lrrk2/Ykt6/Rhobtb3/Cln5/Vps11/Chmp4c/Tamalin	58	GO: Biological process
GO:0022411	cellular component disassembly	87/2565	496/28905	5.77122e-10	3.54815e-06	6.39087e-08	Tpm1/Actn2/Add3/Add1/Capg/Rhoa/Ndel1/Eif5a/Eif5a2/Tpx2/Dnm1l/Sgk1/Prkaa2/Prkaa1/Apc/Mtif3/Rubcn/Rac1/Rac2/Gata5/Golga2/Hdac6/Gsk3a/Gsk3b/Smarcd3/Smarcd1/Mcts1/Fbxw7/Vps13d/Gbf1/Nod2/Nckap5l/Ddr2/Napb/Napa/Mapre2/Gigyf2/Pbxip1/Fkbp8/Apaf1/Dnajc6/Stmn4/Lima1/Ulk2/Septin7/Flot1/Fyco1/Tmod4/Denr/Tecpr1/Usp30/Akap8l/Setx/Gtpbp2/Kif24/Mical1/Ogfod1/Uba5/Mrrf/Spef1/Noxo1/Plin2/Klhdc10/Oga/Cdk5rap3/Per2/…	87	GO: Biological process
GO:0070663	regulation of leukocyte proliferation	62/2565	307/28905	6.56302e-10	4.03494e-06	7.0658e-08	H2-M5/H2-Q4/H2-M2/H2-Q6/H2-K1/H2-T3/H2-D1/H2-Q1/H2-Q10/H2-Q2/H2-Q7/H2-T23/H2-M10.3/Mef2c/Ppp3ca/Cd44/Fcgr2b/Cd46/Btn2a2/Btn1a1/Casp3/Rac2/Csf2ra/Tcf3/Igf1/Gpam/Gsk3b/Cd55/Cd55b/Lyn/Ripor2/Tac1/Ikzf3/Tirap/Wnt3a/Mapk8ip1/Kitl/Ager/Zfp335/Aif1/Ctla4/Hes1/Coro1a/Il1a/Rassf5/Tnfsf13b/Traf6/Tnfrsf4/Tlr4/Spn/Nckap1l/Slc4a1/Tnfrsf9/Il7/Tnfrsf13c/Pdcd1lg2/Cd74/Il12a/Znhit1/Cd320/Tyrobp/Sash3	62	GO: Biological process
GO:0001913	T cell mediated cytotoxicity	27/2565	81/28905	6.86319e-10	4.21949e-06	7.18927e-08	H2-M5/H2-Q4/H2-Q9/H2-M2/H2-Q6/H2-K1/H2-T24/H2-T3/H2-D1/H2-Q1/H2-Q10/H2-Q2/H2-Q7/H2-T23/H2-M3/2410137M14Rik/H2-M10.3/Ppp3cb/Stx11/Stx7/Ager/Nectin2/Pvr/Ctsc/Nckap1l/Il12a/Gzmm	27	GO: Biological process
GO:0002705	positive regulation of leukocyte mediated immunity	46/2565	196/28905	7.1116e-10	4.37221e-06	7.25344e-08	H2-M5/H2-Q4/H2-Q9/H2-M2/H2-Q6/H2-K1/H2-T24/H2-T3/H2-D1/H2-Q1/H2-Q10/H2-Q2/H2-Q7/H2-T23/H2-M3/2410137M14Rik/H2-M10.3/Il1r1/Fcgr3/Klrc1/Klrc3/Klrc2/Kmt5b/Cadm1/Shld1/Cd55/Cd55b/Nod2/Stx7/Tnfsf13/Clec7a/Lypd11/Lypd10/Cd177/Nectin2/Pvr/Gata3/Fcer2a/Spi1/Traf6/Cd226/Il12a/Sh2d1b2/Sh2d1b1/Tyrobp/Sash3	46	GO: Biological process
GO:0060538	skeletal muscle organ development	51/2565	230/28905	7.40344e-10	4.55163e-06	7.35748e-08	Mef2c/Mbnl1/Acta1/Ppp3ca/Ppp3cb/Mtm1/Myh14/Actn3/Rcan1/Bmal1/Rhoa/Mapk14/Prkaa1/Crhr2/Dmd/Cntfr/Eln/Hdac6/Ddx5/Ddx17/Pax3/Pax7/Zbtb18/Pmp22/Nln/Wnt3a/Flot1/Myorg/B4galnt2/Popdc2/Gtf3c5/Srpk3/Mettl21c/Stac3/Met/Med20/Cav1/Smyd1/Cops2/Vgll2/Ybx3/Nphs1/Nr1d2/Myoz1/Asb2/Cntnap2/Zfp689/Emd/Vamp5/Lemd2/Ankrd1	51	GO: Biological process
GO:0002456	T cell mediated immunity	41/2565	164/28905	7.87514e-10	4.84163e-06	7.63059e-08	H2-M5/H2-Q4/H2-Q9/H2-M2/H2-Q6/H2-K1/H2-T24/H2-T3/H2-D1/H2-Q1/H2-Q10/H2-Q2/H2-Q7/H2-T23/H2-M3/2410137M14Rik/H2-M10.3/Ppp3cb/Kdm5d/Il1r1/Cd46/C4bp/Zp3r/Stx11/Cd55/Cd55b/Nod2/Stx7/Ager/Nectin2/Pvr/Gata3/Nfkbiz/Ctsc/Traf6/Slc11a1/Spn/Nckap1l/Il12a/Sash3/Gzmm	41	GO: Biological process
GO:0009895	negative regulation of catabolic process	68/2565	353/28905	8.27424e-10	5.08701e-06	7.82176e-08	Hnrnpc/Mtm1/Mtmr2/Ptbp1/Actn3/Bag6/Syncrip/Cirbp/Phf20l1/Ppara/Bscl2/Prkaa1/Dedd/Secisbp2/Rubcn/Hmox1/Golga2/Furin/Stat3/Azin1/Pik3cg/Eif4enif1/Traf5/Fez1/Sgta/Hnrnpd/Trdmt1/Qki/Igf2bp2/Mgat3/Tirap/Snx3/Snx12/Mlst8/Ccar2/Mdm4/Usp30/Erfe/Gpld1/A1cf/Hnrnpab/Usp5/Fus/Pabpn1l/Cdk5rap3/Crtc3/Ubxn1/Usp7/Slc11a1/Tspo/Sik2/Sufu/Slc4a1/Tent5a/Mettl16/Tardbp/Wdr6/Dffa/Adgrb1/Lrrk2/Pink1/Eif4g2/Sco1/Gabarap…	68	GO: Biological process
GO:0031589	cell-substrate adhesion	70/2565	369/28905	9.34221e-10	5.74359e-06	8.62105e-08	Actg1/Myh9/Fermt3/Fermt1/Fermt2/Actn1/Actn3/Actn2/Actn4/Fn1/Rhoa/Ppard/Parvg/Parva/Parvb/Nrp1/Dapk3/Dmd/Ptpra/Rac1/Rac2/Rac3/Coro2b/Bcr/Ccl25/Postn/Efemp2/Gsk3b/Alox15/Adamts9/Coro1c/Stk4/Plekha2/Ptpn11/Dab2/Bcl2l11/Npy/Crkl/Crk/Fbln2/Col16a1/Itgb4/Men1/Arhgap6/Eda/Rsu1/Cd63/Trem1/Cd34/Acer2/Coro1a/Adam8/Col26a1/Pdgfb/Axl/Fbln1/Cass4/Wnt4/Lpxn/Mia/Apod/Msln/Angptl3/Itgae/Srf/Myoc/Tesk1/Tecta/P4hb…	70	GO: Biological process
GO:0001788	antibody-dependent cellular cytotoxicity	16/2565	31/28905	1.16311e-09	7.15082e-06	1.04784e-07	H2-M5/H2-Q4/H2-M2/H2-Q6/H2-K1/H2-T3/H2-D1/H2-Q1/H2-Q10/H2-Q2/H2-Q7/H2-T23/H2-M10.3/Fcgr2b/Fcgr3/Fcgr4	16	GO: Biological process
GO:0032815	negative regulation of natural killer cell activation	17/2565	35/28905	1.18956e-09	7.31343e-06	1.04784e-07	H2-M5/H2-Q4/H2-M2/H2-Q6/H2-K1/H2-T3/H2-D1/H2-Q1/H2-Q10/H2-Q2/H2-Q7/H2-T23/H2-M10.3/Rhbdd3/Pglyrp4/Pglyrp3/Pglyrp1	17	GO: Biological process
GO:0001910	regulation of leukocyte mediated cytotoxicity	36/2565	135/28905	1.26649e-09	7.78635e-06	1.07157e-07	H2-M5/H2-Q4/H2-Q9/H2-M2/H2-Q6/H2-K1/H2-T24/H2-T3/H2-D1/H2-Q1/H2-Q10/H2-Q2/H2-Q7/H2-T23/H2-M3/2410137M14Rik/H2-M10.3/Ppp3cb/Klrc1/Klrc3/Klrc2/Arrb2/Cadm1/Stx7/Crk/Ager/Nectin2/Pvr/Pik3r6/Spi1/Cd226/Nckap1l/Il12a/Sh2d1b2/Sh2d1b1/Tyrobp	36	GO: Biological process
GO:0006081	cellular aldehyde metabolic process	27/2565	83/28905	1.2718e-09	7.81905e-06	1.07157e-07	Akr1c20/Akr1cl/Akr1c6/Akr1c18/Akr1c14/Eno1/Bmp5/Aldh3a1/Aldh3a2/Rpe/Ednrb/Aldoa/Dab2/Haghl/Gpd1/Pnkd/Kdm3a/Sdr16c5/Bco2/Akr1a1/Clcn2/Wnt4/Hoga1/Grhpr/Rpia/Bmp2/Agxt	27	GO: Biological process
GO:0060562	epithelial tube morphogenesis	73/2565	395/28905	1.36288e-09	8.379e-06	1.12323e-07	Mef2c/Rara/Rarg/Cd44/Folr1/Rhoa/Nrp1/Casp3/Bmp5/Bmp7/Nr3c1/Arhgap35/Phactr4/Enah/Igf1/Etv4/Plxnb2/Pax8/Ncoa3/Alox12/Stk3/Stk4/Pax3/Ednra/Pfn1/Dvl1/Cobl/Stard13/Hnf1b/Apaf1/Wnt3a/Esrp2/Casr/Gata3/Mesp1/Hes1/Stil/Fzd6/Mks1/Dvl2/Tmed2/Maged1/Ipmk/St14/Tgif1/Met/Traf6/Mst1/Ift122/Tfap2c/Fgf8/Hey1/Sufu/Ctns/Fuz/Dvl3/Wnt4/Tmem59l/Gja1/Asb2/Adm/Cxcl12/Foxa1/Srf/Tbx6/Bmp2/Lbx1/Cxcl10/Cthrc1/Irx1/Hand2/Dn…	73	GO: Biological process
GO:0002824	positive regulation of adaptive immune response based on somatic recombination of immune receptors built from immunoglobulin superfamily domains	41/2565	167/28905	1.41312e-09	8.68785e-06	1.12323e-07	H2-M5/H2-Q4/H2-Q9/H2-M2/H2-Q6/H2-K1/H2-T24/H2-T3/H2-D1/H2-Q1/H2-Q10/H2-Q2/H2-Q7/H2-T23/H2-M3/2410137M14Rik/H2-M10.3/Clec4n/Il1r1/Fcgr3/Kmt5b/Shld1/Cd55/Cd55b/Nod2/Stx7/Tnfsf13/Clec7a/Nectin2/Pvr/Gata3/Fcer2a/Brd4/Nfkbiz/Tnfsf13b/Traf6/Slc11a1/Cd226/Tnfrsf13c/Il12a/Sash3	41	GO: Biological process
GO:0001912	positive regulation of leukocyte mediated cytotoxicity	30/2565	100/28905	1.42005e-09	8.73048e-06	1.12323e-07	H2-M5/H2-Q4/H2-Q9/H2-M2/H2-Q6/H2-K1/H2-T24/H2-T3/H2-D1/H2-Q1/H2-Q10/H2-Q2/H2-Q7/H2-T23/H2-M3/2410137M14Rik/H2-M10.3/Klrc1/Klrc3/Klrc2/Cadm1/Stx7/Nectin2/Pvr/Spi1/Cd226/Il12a/Sh2d1b2/Sh2d1b1/Tyrobp	30	GO: Biological process
GO:0001914	regulation of T cell mediated cytotoxicity	24/2565	68/28905	1.6138e-09	9.92162e-06	1.19382e-07	H2-M5/H2-Q4/H2-Q9/H2-M2/H2-Q6/H2-K1/H2-T24/H2-T3/H2-D1/H2-Q1/H2-Q10/H2-Q2/H2-Q7/H2-T23/H2-M3/2410137M14Rik/H2-M10.3/Ppp3cb/Stx7/Ager/Nectin2/Pvr/Nckap1l/Il12a	24	GO: Biological process
GO:0030638	polyketide metabolic process	2565-10-01	12/28905	1.66331e-09	1.0226e-05	1.19382e-07	Akr1c19/Akr1c20/Akr1c12/Akr1c13/Akr1cl/Akr1c21/Akr1c6/Akr1c18/Akr1c14/Akr1a1	10	GO: Biological process
GO:0030647	aminoglycoside antibiotic metabolic process	2565-10-01	12/28905	1.66331e-09	1.0226e-05	1.19382e-07	Akr1c19/Akr1c20/Akr1c12/Akr1c13/Akr1cl/Akr1c21/Akr1c6/Akr1c18/Akr1c14/Akr1a1	10	GO: Biological process
GO:0044597	daunorubicin metabolic process	2565-10-01	12/28905	1.66331e-09	1.0226e-05	1.19382e-07	Akr1c19/Akr1c20/Akr1c12/Akr1c13/Akr1cl/Akr1c21/Akr1c6/Akr1c18/Akr1c14/Akr1a1	10	GO: Biological process
GO:0044598	doxorubicin metabolic process	2565-10-01	12/28905	1.66331e-09	1.0226e-05	1.19382e-07	Akr1c19/Akr1c20/Akr1c12/Akr1c13/Akr1cl/Akr1c21/Akr1c6/Akr1c18/Akr1c14/Akr1a1	10	GO: Biological process
GO:1902903	regulation of supramolecular fiber organization	73/2565	398/28905	1.91802e-09	1.1792e-05	1.35161e-07	Abi2/Tpm1/Mef2c/Actg1/Bin1/Myh9/Fermt2/Actn2/Pde4dip/Add3/Add1/Capg/Rhoc/Rhoa/Nrp1/Tpx2/Dapk3/Arhgap40/Arhgap18/Arhgap28/Sgk1/Cit/Apc/Arhgap35/Rac1/Coro2b/Arhgef10l/Actr3/Aebp1/Efemp2/Eln/Arap1/Hdac6/Gmfg/Gmfb/Alox15/Coro1b/Myo1c/Mapre1/Pfn1/Pfn2/Tac1/Arl2/Lima1/Mlst8/Pick1/Arhgap6/Tmod4/Cd47/Dbnl/Cdc42ep5/Fchsd1/Spef1/Washc3/Coro1a/Psrc1/Met/Map1b/Cav1/Apc2/Nckap1l/Hax1/Nphs1/Synpo2l/Lats1/Ankrd…	73	GO: Biological process
GO:0031400	negative regulation of protein modification process	80/2565	453/28905	2.04021e-09	1.25432e-05	1.3901e-07	Zfp418/Actb/Ywhab/Tbc1d24/Casp3/Arrb2/Arrb1/Prkaa2/Prkaa1/Apc/Dmd/Prkag2/Ggnbp2/Inca1/Igf1/Cadm1/Hnf4a/Gsk3b/Coro1c/Macroh2a1/Dvl1/Hspa4/Vps28/Lyn/Pax6/Gpd1l/Fkbp8/Crkl/Tppp/Men1/Ager/Akt1s1/Gadd45a/Gadd45b/Peli3/Dbndd1/Mical1/Senp2/Mastl/Errfi1/Tfap4/Tmed2/Pabpn1l/Pias3/Oga/Cdk5rap3/Per2/Ppp1r16b/Gfra2/Ppp1r1b/Ubxn1/Fbln1/Sirt1/Met/Cav1/Fbxo5/Mfhas1/Bex3/Tspo/Nckap1l/Gps2/Lats1/Swap70/Trim21/P3h…	80	GO: Biological process
GO:0006644	phospholipid metabolic process	69/2565	368/28905	2.04562e-09	1.25765e-05	1.3901e-07	Mtm1/Mtmr2/Mtmr1/Dgkz/Dgki/Ppard/Bscl2/Mtmr3/Mppe1/Chpt1/Cept1/Plppr5/Plppr1/Mtmr7/Mtmr6/Napepld/Plcd1/Gata6/Mboat2/Mboat1/Gpam/Alox15/Pigw/Plpp4/Plpp5/Pemt/Pik3cg/Hexb/Pigg/Nkx2-1/Tmem38b/Pdgfa/Pik3r5/Lrat/Pcyt2/Serinc4/Serinc5/Ip6k1/Plcb2/Gpld1/Plscr3/Tamm41/Mboat7/Pnpla8/Ip6k2/Pigh/Aspg/Idi1/Idi2/Plpp1/Pdgfb/Pip4p1/Plppr2/Pla2g4b/Pla2g15/Cyp2w1/Plpp2/Vapa/Gnpat/Plcb3/Naaa/Ldlr/Angptl3/Plcg1/Sm…	69	GO: Biological process
GO:0050870	positive regulation of T cell activation	56/2565	272/28905	2.08025e-09	1.27894e-05	1.3901e-07	H2-M5/H2-Q4/H2-M2/H2-Q6/H2-K1/H2-T3/H2-D1/H2-Q1/H2-Q10/H2-Q2/H2-Q7/H2-T23/H2-M10.3/Actb/Rara/Ppp3ca/Il1rl2/Rhoa/Cd46/Btn2a2/Igf1/Gpam/Smarcd3/Smarcd1/Actl6a/Actl6b/Cd55/Cd55b/Klhl25/Zfp609/Kitl/Ager/Gata3/Cd47/Aif1/Brd4/Pik3r6/Hes1/Coro1a/Adam8/Nfkbiz/Il1a/Tnfsf13b/Traf6/Cav1/Hsph1/Spn/Nckap1l/Slc4a1/Ap3d1/Il7/Tnfrsf13c/Pdcd1lg2/Cd74/Il12a/Sash3	56	GO: Biological process
GO:0002822	regulation of adaptive immune response based on somatic recombination of immune receptors built from immunoglobulin superfamily domains	51/2565	237/28905	2.21894e-09	1.36421e-05	1.45765e-07	H2-M5/H2-Q4/H2-Q9/H2-M2/H2-Q6/H2-K1/H2-T24/H2-T3/H2-D1/H2-Q1/H2-Q10/H2-Q2/H2-Q7/H2-T23/H2-M3/2410137M14Rik/H2-M10.3/Mef2c/Ppp3cb/Clec4n/Il1r1/Fcgr2b/Fcgr3/Cd46/C4bp/Zp3r/Kmt5b/Shld1/Cd55/Cd55b/Nod2/Stx7/Tnfsf13/Clec7a/Ager/Nectin2/Pvr/Gata3/Fcer2a/Brd4/Nfkbiz/Tnfsf13b/Traf6/Slc11a1/Cd226/Spn/Nckap1l/Tnfrsf13c/Il12a/Pf4/Sash3	51	GO: Biological process
GO:0002474	antigen processing and presentation of peptide antigen via MHC class I	22/2565	59/28905	2.32162e-09	1.42733e-05	1.49968e-07	H2-M5/H2-Q4/H2-Q9/H2-M2/H2-Q6/H2-K1/H2-T24/H2-T3/H2-D1/H2-Q1/H2-Q10/H2-Q2/H2-Q7/H2-T23/H2-M3/2410137M14Rik/H2-M10.3/Bag6/Fcgr3/Tapbpl/Tapbp/Mpeg1	22	GO: Biological process
GO:0002444	myeloid leukocyte mediated immunity	39/2565	157/28905	2.45828e-09	1.51135e-05	1.56193e-07	H2-M5/H2-Q4/H2-M2/H2-Q6/H2-K1/H2-T3/H2-D1/H2-Q1/H2-Q10/H2-Q2/H2-Q7/H2-T23/H2-M10.3/Ywhaz/Fcgr2b/Fcgr3/Fcgr4/Crhr1/Rac2/Hmox1/Cplx2/Bcr/Abr/Stx11/Lyn/Myo1f/Lypd11/Lypd10/Cd177/Lat2/Trem1/Trem3/Anxa3/Spi1/Ncf1/Ptgds/Vamp8/Spon2/Tyrobp	39	GO: Biological process
GO:0042267	natural killer cell mediated cytotoxicity	31/2565	108/28905	2.52279e-09	1.55101e-05	1.57706e-07	H2-M5/H2-Q4/H2-M2/H2-Q6/H2-K1/H2-T3/H2-D1/H2-Q1/H2-Q10/H2-Q2/H2-Q7/H2-T23/H2-M3/H2-M10.3/Fcgr4/Klrc1/Klrc3/Klrc2/Arrb2/Cadm1/Stx11/Crk/Nectin2/Pvr/Pik3r6/Coro1a/Rnf19b/Cd226/Il12a/Sh2d1b2/Sh2d1b1	31	GO: Biological process
GO:0042590	antigen processing and presentation of exogenous peptide antigen via MHC class I	2565-11-01	15/28905	2.56591e-09	1.57752e-05	1.57856e-07	H2-Q4/H2-Q6/H2-K1/H2-D1/H2-Q1/H2-Q10/H2-Q2/H2-Q7/Fcgr3/Tapbp/Mpeg1	11	GO: Biological process
GO:0046651	lymphocyte proliferation	70/2565	378/28905	2.70101e-09	1.66058e-05	1.63571e-07	H2-M5/H2-Q4/H2-M2/H2-Q6/H2-K1/H2-T3/H2-D1/H2-Q1/H2-Q10/H2-Q2/H2-Q7/H2-T23/H2-M10.3/Mef2c/Ppp3ca/Cd44/Fcgr2b/Cd151/Cd46/Btn2a2/Btn1a1/Casp3/Crip3/Ccnd3/Rac2/Tcf3/Igf1/Impdh2/Impdh1/Gpam/Cd55/Cd55b/Lyn/Ripor2/Tac1/Ikzf3/Tirap/Wnt3a/Mapk8ip1/Kitl/Ager/Zfp335/Aif1/Ctla4/Hes1/Coro1a/Nfkbiz/Il1a/Rassf5/Tnfsf13b/Traf6/Slc11a1/Tnfrsf4/Tlr4/Spn/Nckap1l/Slc4a1/Wnt4/Gja1/Tnfrsf9/Il7/Tnfrsf13c/Pdcd1lg2/Cd74/…	70	GO: Biological process
GO:0002706	regulation of lymphocyte mediated immunity	51/2565	239/28905	3.00462e-09	1.84724e-05	1.79158e-07	H2-M5/H2-Q4/H2-Q9/H2-M2/H2-Q6/H2-K1/H2-T24/H2-T3/H2-D1/H2-Q1/H2-Q10/H2-Q2/H2-Q7/H2-T23/H2-M3/2410137M14Rik/H2-M10.3/Ppp3cb/Il1r1/Fcgr2b/Fcgr3/Klrc1/Klrc3/Klrc2/Cd46/Arrb2/C4bp/Zp3r/Kmt5b/Cadm1/Shld1/Cd55/Cd55b/Nod2/Stx7/Crk/Tnfsf13/Ager/Nectin2/Pvr/Gata3/Fcer2a/Pik3r6/Traf6/Cd226/Spn/Nckap1l/Il12a/Sh2d1b2/Sh2d1b1/Sash3	51	GO: Biological process
GO:1903039	positive regulation of leukocyte cell-cell adhesion	59/2565	298/28905	3.68253e-09	2.26402e-05	2.1549e-07	H2-M5/H2-Q4/H2-M2/H2-Q6/H2-K1/H2-T3/H2-D1/H2-Q1/H2-Q10/H2-Q2/H2-Q7/H2-T23/H2-M10.3/Actb/Rara/Ppp3ca/Cd44/Il1rl2/Rhoa/Cd46/Btn2a2/Igf1/Gpam/Smarcd3/Smarcd1/Actl6a/Actl6b/Cd55/Cd55b/St3gal4/Klhl25/Zfp609/Kitl/Ager/Gata3/Cd47/Aif1/Brd4/Pik3r6/Hes1/Coro1a/Adam8/Nfkbiz/Il1a/Tnfsf13b/Traf6/Cav1/Hsph1/Spn/Nckap1l/Slc4a1/Ap3d1/Il7/Alox5/Tnfrsf13c/Pdcd1lg2/Cd74/Il12a/Sash3	59	GO: Biological process
GO:0098543	detection of other organism	15/2565	29/28905	3.72513e-09	2.29021e-05	2.1549e-07	H2-Q4/H2-Q6/H2-K1/H2-D1/H2-Q1/H2-Q10/H2-Q2/H2-Q7/Clec4n/Nod2/Clec7a/Pglyrp4/Pglyrp3/Nlrc4/Pglyrp1	15	GO: Biological process
GO:0042269	regulation of natural killer cell mediated cytotoxicity	27/2565	87/28905	4.08319e-09	2.51035e-05	2.32729e-07	H2-M5/H2-Q4/H2-M2/H2-Q6/H2-K1/H2-T3/H2-D1/H2-Q1/H2-Q10/H2-Q2/H2-Q7/H2-T23/H2-M3/H2-M10.3/Klrc1/Klrc3/Klrc2/Arrb2/Cadm1/Crk/Nectin2/Pvr/Pik3r6/Cd226/Il12a/Sh2d1b2/Sh2d1b1	27	GO: Biological process
GO:0002228	natural killer cell mediated immunity	31/2565	111/28905	5.22651e-09	3.21326e-05	2.93577e-07	H2-M5/H2-Q4/H2-M2/H2-Q6/H2-K1/H2-T3/H2-D1/H2-Q1/H2-Q10/H2-Q2/H2-Q7/H2-T23/H2-M3/H2-M10.3/Fcgr4/Klrc1/Klrc3/Klrc2/Arrb2/Cadm1/Stx11/Crk/Nectin2/Pvr/Pik3r6/Coro1a/Rnf19b/Cd226/Il12a/Sh2d1b2/Sh2d1b1	31	GO: Biological process
GO:0051701	biological process involved in interaction with host	36/2565	142/28905	5.55746e-09	3.41673e-05	3.07708e-07	Rab7/Trim6/Trim12c/Trim34b/Trim5/Trim34a/Trim12a/Trim30a/Ifitm6/Ifitm1/Ifitm7/Ifitm3/Ifitm2/Ppara/Nrp1/Furin/Bcl2l11/Tpcn1/Snx3/Nectin4/Nectin2/Pglyrp4/Pglyrp3/Axl/Fbln1/Cav1/Trim21/Vapa/Cd74/Jpt2/Vamp8/Ddb1/Chmp4c/P4hb/Pglyrp1/Trim31	36	GO: Biological process
GO:0008380	RNA splicing	79/2565	455/28905	5.65231e-09	3.47504e-05	3.08552e-07	Mbnl1/Akr1c6/Tia1/Celf2/Hnrnpc/Ptbp1/Ptbp3/Ptbp2/Hnrnph2/Hnrnph1/Syncrip/Srek1/Rbm3/Cirbp/Rbfox3/Hnrnpk/Snrpn/Snrpb/Prpf40a/Sf1/Srsf5/Hnrnpa2b1/Gemin7/U2af1/U2af1l4/Clp1/Ddx5/Ddx17/Arvcf/Cwf19l1/Taf12/Srsf4/Srsf6/Akap17b/Rbm6/Qki/Aar2/Txnl4a/Srsf7/Esrp2/Rbm8a/Ccar2/Srsf2/Gpkow/Clk2/Snrpd2/Cd2bp2/Setx/Pus1/Ppil2/Clns1a/Rbm42/Snrpd1/Prmt7/Ppie/Fus/Fastk/Smndc1/Larp7/Ahnak/Jmjd6/Srpk3/Prx/Scaf1/Slc3…	79	GO: Biological process
GO:0032943	mononuclear cell proliferation	70/2565	385/28905	5.964e-09	3.66667e-05	3.21044e-07	H2-M5/H2-Q4/H2-M2/H2-Q6/H2-K1/H2-T3/H2-D1/H2-Q1/H2-Q10/H2-Q2/H2-Q7/H2-T23/H2-M10.3/Mef2c/Ppp3ca/Cd44/Fcgr2b/Cd151/Cd46/Btn2a2/Btn1a1/Casp3/Crip3/Ccnd3/Rac2/Tcf3/Igf1/Impdh2/Impdh1/Gpam/Cd55/Cd55b/Lyn/Ripor2/Tac1/Ikzf3/Tirap/Wnt3a/Mapk8ip1/Kitl/Ager/Zfp335/Aif1/Ctla4/Hes1/Coro1a/Nfkbiz/Il1a/Rassf5/Tnfsf13b/Traf6/Slc11a1/Tnfrsf4/Tlr4/Spn/Nckap1l/Slc4a1/Wnt4/Gja1/Tnfrsf9/Il7/Tnfrsf13c/Pdcd1lg2/Cd74/…	70	GO: Biological process
GO:0002704	negative regulation of leukocyte mediated immunity	29/2565	100/28905	6.29768e-09	3.87181e-05	3.34363e-07	H2-M5/H2-Q4/H2-M2/H2-Q6/H2-K1/H2-T3/H2-D1/H2-Q1/H2-Q10/H2-Q2/H2-Q7/H2-T23/H2-M10.3/Ppp3cb/Fcgr2b/Cd46/Arrb2/C4bp/Zp3r/Hmox1/Bcr/Abr/Nod2/Crk/Spi1/Spn/Nckap1l/Sh2d1b2/Sh2d1b1	29	GO: Biological process
GO:0035148	tube formation	42/2565	182/28905	6.54988e-09	4.02686e-05	3.38066e-07	Rara/Rarg/Ywhaz/Folr1/Casp3/Bmp5/Bmp7/Arhgap35/Phactr4/Enah/Plxnb2/Pax8/Stk3/Stk4/Pax3/Pfn1/Bcl2l11/Dvl1/Cobl/Hnf1b/Apaf1/Sdccag8/Gata3/Eda/Stil/Fzd6/Mks1/Dvl2/Tmed2/Ipmk/St14/Tgif1/Traf6/Ift122/Fgf8/Sufu/Fuz/Dvl3/Wnt4/Adm/Cthrc1/Irx1	42	GO: Biological process
GO:0002397	MHC class I protein complex assembly	2565-10-01	13/28905	6.62911e-09	4.07558e-05	3.38066e-07	H2-Q4/H2-Q6/H2-K1/H2-D1/H2-Q1/H2-Q10/H2-Q2/H2-Q7/Tapbpl/Tapbp	10	GO: Biological process
GO:0002502	peptide antigen assembly with MHC class I protein complex	2565-10-01	13/28905	6.62911e-09	4.07558e-05	3.38066e-07	H2-Q4/H2-Q6/H2-K1/H2-D1/H2-Q1/H2-Q10/H2-Q2/H2-Q7/Tapbpl/Tapbp	10	GO: Biological process
GO:0002708	positive regulation of lymphocyte mediated immunity	40/2565	169/28905	6.90882e-09	4.24754e-05	3.43528e-07	H2-M5/H2-Q4/H2-Q9/H2-M2/H2-Q6/H2-K1/H2-T24/H2-T3/H2-D1/H2-Q1/H2-Q10/H2-Q2/H2-Q7/H2-T23/H2-M3/2410137M14Rik/H2-M10.3/Il1r1/Fcgr3/Klrc1/Klrc3/Klrc2/Kmt5b/Cadm1/Shld1/Cd55/Cd55b/Nod2/Stx7/Tnfsf13/Nectin2/Pvr/Gata3/Fcer2a/Traf6/Cd226/Il12a/Sh2d1b2/Sh2d1b1/Sash3	40	GO: Biological process
GO:1903706	regulation of hemopoiesis	79/2565	457/28905	6.91348e-09	4.25041e-05	3.43528e-07	Mef2c/Actb/Rara/Rarg/Ppp3ca/Ikzf1/Cd44/Il1rl2/Rhoa/Cd46/Btn2a2/Hoxb8/Mapk14/Apc/Tmem176b/Prxl2a/Gsk3b/Smarcd3/Smarcd1/Fbxw7/Actl6a/Actl6b/Stat3/Hmgb3/Lyn/Creb1/Ikzf3/Qki/Klhl25/Xrcc6/Brd1/Zfp609/Kitl/Zc3h8/Ager/Stat1/Foxn1/Gata3/Pglyrp4/Pglyrp3/Inhba/Erfe/Tfe3/Ctla4/Brd4/Pik3r6/Dlk1/Lif/Ankrd54/Adam8/Pias3/Tcf7/Tnfrsf11a/Nfkbiz/Spi1/Axl/Ppp2r3c/Meaf6/Traf6/Lox/Nckap1l/Lmo2/Hax1/Ap3d1/Il7/Sh2b3/Cl…	79	GO: Biological process
GO:0006979	response to oxidative stress	70/2565	388/28905	8.30237e-09	5.1043e-05	4.0732e-07	Rcan1/Rcan2/Bmal1/Txnrd1/Txnrd2/Mapkap1/Tbc1d24/Mctp1/Kdm6b/Agap3/Casp3/Slc25a14/Prkaa2/Prkaa1/Slc11a2/Hmox2/Hmox1/Nr4a2/Rrm2b/Fbln5/Aldh3a2/Hdac6/Macroh2a1/Gab1/Ednra/Ddr2/Scly/Neil1/Crk/Mgat3/Tldc2/Tor1a/Psap/Ddias/Mb/Mpv17/Dhfr/Als2/Aif1/Setx/Thg1l/Rwdd1/Pnpla8/Axl/Sirt1/Met/Net1/Ndufb4c/Ndufb4/Ndufb4b/Tlr4/Fgf8/Rlig1/Chchd4/Slc4a1/Cd2ap/Upk3bl/Atf4/Ppp1r15b/Mapk13/Gclc/Apod/Alox5/Lrrk2/Epas1/…	70	GO: Biological process
GO:0002715	regulation of natural killer cell mediated immunity	27/2565	90/28905	9.27876e-09	5.70458e-05	4.49532e-07	H2-M5/H2-Q4/H2-M2/H2-Q6/H2-K1/H2-T3/H2-D1/H2-Q1/H2-Q10/H2-Q2/H2-Q7/H2-T23/H2-M3/H2-M10.3/Klrc1/Klrc3/Klrc2/Arrb2/Cadm1/Crk/Nectin2/Pvr/Pik3r6/Cd226/Il12a/Sh2d1b2/Sh2d1b1	27	GO: Biological process
GO:1901617	organic hydroxy compound biosynthetic process	51/2565	247/28905	9.66424e-09	5.94158e-05	4.58703e-07	Akr1c20/Akr1cl/Akr1c6/Akr1c18/Akr1c14/Akr1d1/Myh9/Ppip5k1/Prkaa2/Prkaa1/Crhr2/Bmp5/Plcd1/Nr4a2/Cyp2d22/Alox12/Alox15/Dab2/P2ry6/Ddc/Cyb5r1/Cyb5r3/Creb1/Qki/Ip6k1/Dhfr/Gata3/Cyp2r1/Abcd3/Ip6k2/Acer2/Errfi1/Idi1/Idi2/Ipmk/Per2/Clcn2/Cftr/Sirt1/Pou1f1/Ctns/Srebf1/Wnt4/Plcg1/Epas1/Pnmt/Cyp27b1/Bmp2/Kl/Slc45a2/Hand2	51	GO: Biological process
GO:0002478	antigen processing and presentation of exogenous peptide antigen	20/2565	53/28905	9.70477e-09	5.96649e-05	4.58703e-07	H2-M5/H2-Q4/H2-M2/H2-Q6/H2-K1/H2-T3/H2-D1/H2-Q1/H2-Q10/H2-Q2/H2-Q7/H2-T23/H2-M3/H2-M10.3/Fcgr2b/Fcgr3/Traf6/Tapbp/Mpeg1/Cd74	20	GO: Biological process
GO:0007159	leukocyte cell-cell adhesion	77/2565	445/28905	1.02322e-08	6.29079e-05	4.77808e-07	H2-M5/H2-Q4/H2-M2/H2-Q6/H2-K1/H2-T3/H2-D1/H2-Q1/H2-Q10/H2-Q2/H2-Q7/H2-T23/H2-M10.3/Actb/Rara/Ppp3ca/Fermt3/Cd44/Il1rl2/Rhoa/Cd46/Btn2a2/Btn1a1/Ppara/Casp3/Bmp7/Rac2/Ccl25/Igf1/Gpam/Smarcd3/Smarcd1/Actl6a/Actl6b/Cd55/Cd55b/St3gal4/Ripor2/Klhl25/Zfp609/Kitl/Zc3h8/Ager/Lypd11/Lypd10/Cd177/Gata3/Cd47/Aif1/Ctla4/Brd4/Pik3r6/Hes1/Coro1a/Adam8/Nfkbiz/Il1a/Klf4/Tnfsf13b/Traf6/Cav1/Hsph1/Spn/Jam2/Nckap1l/…	77	GO: Biological process
GO:0001794	type IIa hypersensitivity	16/2565	35/28905	1.11282e-08	6.84161e-05	5.07418e-07	H2-M5/H2-Q4/H2-M2/H2-Q6/H2-K1/H2-T3/H2-D1/H2-Q1/H2-Q10/H2-Q2/H2-Q7/H2-T23/H2-M10.3/Fcgr2b/Fcgr3/Fcgr4	16	GO: Biological process
GO:0002445	type II hypersensitivity	16/2565	35/28905	1.11282e-08	6.84161e-05	5.07418e-07	H2-M5/H2-Q4/H2-M2/H2-Q6/H2-K1/H2-T3/H2-D1/H2-Q1/H2-Q10/H2-Q2/H2-Q7/H2-T23/H2-M10.3/Fcgr2b/Fcgr3/Fcgr4	16	GO: Biological process
GO:0042102	positive regulation of T cell proliferation	34/2565	133/28905	1.16282e-08	7.149e-05	5.2405e-07	H2-M5/H2-Q4/H2-M2/H2-Q6/H2-K1/H2-T3/H2-D1/H2-Q1/H2-Q10/H2-Q2/H2-Q7/H2-T23/H2-M10.3/Ppp3ca/Cd46/Igf1/Gpam/Cd55/Cd55b/Kitl/Ager/Aif1/Hes1/Coro1a/Il1a/Tnfsf13b/Traf6/Spn/Nckap1l/Slc4a1/Tnfrsf13c/Pdcd1lg2/Il12a/Sash3	34	GO: Biological process
GO:0002477	antigen processing and presentation of exogenous peptide antigen via MHC class Ib	14/2565	27/28905	1.19515e-08	7.34779e-05	5.32432e-07	H2-M5/H2-Q4/H2-M2/H2-Q6/H2-K1/H2-T3/H2-D1/H2-Q1/H2-Q10/H2-Q2/H2-Q7/H2-T23/H2-M3/H2-M10.3	14	GO: Biological process
GO:0007264	small GTPase-mediated signal transduction	76/2565	439/28905	1.24472e-08	7.65255e-05	5.48213e-07	Abi2/Cyth1/Cyth2/Cyth3/Cyth4/Csnk1a1/Rap1b/Rap1a/Rab9/Rab9b/Ywhaq/Dgkz/Dgki/Stambp/Elmo1/Mapkap1/4930544G11Rik/Rhoc/Rhoa/Nrp1/Arhgap40/Arhgap18/Arhgap28/Arrb1/Rapgef1/Arhgap5/Arhgap35/Dennd1a/Phactr4/Rac1/Rac2/Rac3/Hmox1/Rab4a/Rab4b/Arhgdib/Arhgdia/Bcr/Igf1/Rhot1/Pik3cg/Ednra/Mapre2/Ripor2/Cdh2/Stard13/Crkl/Crk/Mapkapk5/Ripor1/Gpr35/Bcar3/Arl3/Flot1/Sh2d3c/Kitl/Als2/Dbnl/Aif1/Rsu1/Cdc42ep5/Uso1/R…	76	GO: Biological process
GO:0002709	regulation of T cell mediated immunity	32/2565	121/28905	1.28021e-08	7.87074e-05	5.52339e-07	H2-M5/H2-Q4/H2-Q9/H2-M2/H2-Q6/H2-K1/H2-T24/H2-T3/H2-D1/H2-Q1/H2-Q10/H2-Q2/H2-Q7/H2-T23/H2-M3/2410137M14Rik/H2-M10.3/Ppp3cb/Il1r1/Cd55/Cd55b/Nod2/Stx7/Ager/Nectin2/Pvr/Gata3/Traf6/Spn/Nckap1l/Il12a/Sash3	32	GO: Biological process
GO:0051098	regulation of binding	66/2565	361/28905	1.28259e-08	7.88537e-05	5.52339e-07	Zfp90/Actb/Rara/Ppp3ca/Trim6/Add1/Eno1/Arhgap28/Arrb2/Arrb1/Ckmt1/Aktip/Golga2/Igf1/Gsk3b/Smarcd3/Fbxw7/Stk3/Stk4/Pax7/Mapre1/Dab2/Ripor2/Pax6/Pbxip1/Crk/Ripor1/Septin7/Flot1/Ager/Gata3/Crtac1/Bdnf/Brd4/Acd/Hes1/Senp2/Dnaaf11/Ip6k2/Errfi1/Tfap4/Tmed2/Pabpn1l/Lif/Larp7/Wfikkn2/Per2/Pdgfb/Ngf/Met/Traf6/Gtf2f1/Lox/Cd2ap/Trim21/Plaur/Zmpste24/Plcl1/Tert/Lrrk2/Cln5/Niban2/Bmp2/Spag8/Cthrc1/Hand2	66	GO: Biological process
GO:0055001	muscle cell development	50/2565	242/28905	1.31393e-08	8.07807e-05	5.59619e-07	Zfp418/Tpm1/Mef2c/Acta1/Actc1/Actg1/Bin1/Ppp3ca/Ppp3cb/Myh11/Myh10/Actn1/Actn3/Actn2/Actn4/Rcan1/Ppara/Mybpc1/Nr3c1/Dmd/Efemp2/Igf1/Gsk3a/Gsk3b/Ednra/Nrap/Pmp22/Myorg/Tmod4/Hes1/Popdc2/Wfikkn2/Cxadr/Trip10/Stac3/Alpk2/Sirt1/Met/Lox/Synpo2l/Ankrd23/Myoz1/Parp2/Zmpste24/Asb2/Adm/Csrp3/Cntnap2/Srf/Comp	50	GO: Biological process
GO:0032814	regulation of natural killer cell activation	24/2565	75/28905	1.49813e-08	9.21049e-05	6.31134e-07	H2-M5/H2-Q4/H2-M2/H2-Q6/H2-K1/H2-T3/H2-D1/H2-Q1/H2-Q10/H2-Q2/H2-Q7/H2-T23/H2-M10.3/Klrc1/Klrc3/Klrc2/Rhbdd3/Pglyrp4/Pglyrp3/Axl/Il12a/Sh2d1b2/Tyrobp/Pglyrp1	24	GO: Biological process
GO:0002711	positive regulation of T cell mediated immunity	27/2565	92/28905	1.56632e-08	9.62971e-05	6.52764e-07	H2-M5/H2-Q4/H2-Q9/H2-M2/H2-Q6/H2-K1/H2-T24/H2-T3/H2-D1/H2-Q1/H2-Q10/H2-Q2/H2-Q7/H2-T23/H2-M3/2410137M14Rik/H2-M10.3/Il1r1/Cd55/Cd55b/Stx7/Nectin2/Pvr/Gata3/Traf6/Il12a/Sash3	27	GO: Biological process
GO:0034101	erythrocyte homeostasis	40/2565	174/28905	1.66597e-08	0.000102424	6.86908e-07	Ptbp3/Ikzf1/Add1/Casp3/Mapk14/Slc11a2/Rac1/Rac2/Ampd3/Hmox1/Sfxn1/Tcf3/Hdac6/Heph/Stat3/Lyn/Brd1/Rps19/Mb/Stat1/Axin1/Gata3/Inhba/Uba5/Ankrd54/Jmjd6/Cdk5rap3/Spi1/Axl/Mfhas1/Maea/Nckap1l/Lmo2/Slc4a1/Sh2b3/Klf13/Epas1/Srf/Rcor1/Hmga1	40	GO: Biological process
GO:0022409	positive regulation of cell-cell adhesion	64/2565	349/28905	1.87871e-08	0.000115503	7.66473e-07	H2-M5/H2-Q4/H2-M2/H2-Q6/H2-K1/H2-T3/H2-D1/H2-Q1/H2-Q10/H2-Q2/H2-Q7/H2-T23/H2-M10.3/Actb/Rara/Ppp3ca/Cd44/Il1rl2/Rhoa/Cd46/Btn2a2/Bmp7/Igf1/Gpam/Smarcd3/Smarcd1/Alox15/Actl6a/Actl6b/Cd55/Cd55b/St3gal4/Klhl25/Wnt3a/Flot1/Zfp609/Kitl/Ager/Gata3/Cd47/Aif1/Brd4/Pik3r6/Hes1/Coro1a/Adam8/Nfkbiz/Il1a/Tnfsf13b/Traf6/Cav1/Hsph1/Spn/Nckap1l/Slc4a1/Ap3d1/Il7/Plaur/Alox5/Tnfrsf13c/Pdcd1lg2/Cd74/Il12a/Sash3	64	GO: Biological process
GO:0030099	myeloid cell differentiation	83/2565	500/28905	1.94979e-08	0.000119873	7.70632e-07	Abi1/Mef2c/Rara/Rarg/Ppp3ca/Ptbp3/Myh9/Ikzf1/Rabgap1l/Actn1/Add1/Hoxb8/Casp3/Mapk14/Apc/Nr3c1/Slc11a2/Calcr/Ncoa6/Rac1/Rac2/Prxl2a/Sfxn1/Tcf3/Hdac6/Gsk3b/Fbxw7/Heph/Stat3/Ptpn11/Hmgb3/Dab2/Lyn/Creb1/Mfap2/Qki/Tirap/Brd1/Rps19/Kitl/Sh3pxd2a/Mb/Stat1/Gata3/Inhba/Erfe/Tfe3/Dlk1/Uba5/Lif/Ankrd54/Adam8/Pias3/Jmjd6/Tnfrsf11a/Cdk5rap3/Spi1/Sirt1/Traf6/Mfhas1/Tlr4/Maea/Lox/Nckap1l/Lmo2/Hax1/Slc4a1/Sh2b3/…	83	GO: Biological process
GO:0048638	regulation of developmental growth	71/2565	404/28905	1.9849e-08	0.000122032	7.70632e-07	Zfp418/Mef2c/Mtm1/Ikzf1/Sema6d/Actn3/Fn1/Ppara/Ppard/Ndel1/Cpne5/Cpne9/Nrp1/Hnrnpk/Mapk14/Mapk11/Apc/Nr3c1/Ccnd2/Actr3/Gata6/Igf1/Trpc5/Gpam/Gsk3a/Gsk3b/Spart/Stk3/Stk4/Stat3/Syt3/Bcl2l11/Cdh4/Creb1/Hnf1b/Wnt3/Wnt3a/Ulk2/Crabp2/Men1/Nipbl/Dbnl/Bdnf/Sema4g/Cxadr/Trip10/Ngf/Sirt1/Tshr/Map1b/Olfm1/Grn/Fgf8/Pou1f1/Ybx3/Lats1/Myoz1/Gja1/Il7/Parp2/Zmpste24/Ttl/Cxcl12/Eif4g2/Srf/Gdf15/Tnfrsf12a/Omg/Sash…	71	GO: Biological process
GO:0019884	antigen processing and presentation of exogenous antigen	21/2565	60/28905	1.98578e-08	0.000122086	7.70632e-07	H2-M5/H2-Q4/H2-M2/H2-Q6/H2-K1/H2-T3/H2-D1/H2-Q1/H2-Q10/H2-Q2/H2-Q7/H2-T23/H2-M3/H2-M10.3/Fcgr2b/Fcgr3/Traf6/Tapbp/Mpeg1/Ap3d1/Cd74	21	GO: Biological process
GO:0001813	regulation of antibody-dependent cellular cytotoxicity	13/2565	24/28905	2.00821e-08	0.000123464	7.70632e-07	H2-M5/H2-Q4/H2-M2/H2-Q6/H2-K1/H2-T3/H2-D1/H2-Q1/H2-Q10/H2-Q2/H2-Q7/H2-T23/H2-M10.3	13	GO: Biological process
GO:0001815	positive regulation of antibody-dependent cellular cytotoxicity	13/2565	24/28905	2.00821e-08	0.000123464	7.70632e-07	H2-M5/H2-Q4/H2-M2/H2-Q6/H2-K1/H2-T3/H2-D1/H2-Q1/H2-Q10/H2-Q2/H2-Q7/H2-T23/H2-M10.3	13	GO: Biological process
GO:1902644	tertiary alcohol metabolic process	13/2565	24/28905	2.00821e-08	0.000123464	7.70632e-07	Akr1c19/Akr1c20/Akr1c12/Akr1c13/Akr1cl/Akr1c21/Akr1c6/Akr1c18/Akr1c14/Bmp5/Akr1a1/Wnt4/Bmp2	13	GO: Biological process
GO:0042060	wound healing	67/2565	373/28905	2.05296e-08	0.000126216	7.80081e-07	Tpm1/Actg1/Myh9/Myh10/Fermt3/Fermt1/Fermt2/Cd44/Fn1/Cd151/Ppara/Ppard/Casp7/Arhgap35/Entpd2/Hmox1/Igf1/Epb41l4b/Hnf4a/Alox12/Alox15/Coro1b/Mylk/Srsf6/Wnt7a/Ddr2/Tsku/St3gal4/Lyn/Hps4/Crk/Pdgfa/Clec7a/Wnt3a/Tor1a/Tec/Fzd6/Ahnak/Cxadr/Il1a/Pdgfb/Axl/Fbln1/Slc11a1/Cav1/Tlr4/Kng1/Kng2/Slc4a1/Proc/Vegfb/Wnt4/Myoz1/Dcbld2/Sh2b3/F7/Plaur/Gp6/Alox5/Serpina10/Srf/Wfdc1/Comp/Chmp4c/Tnfrsf12a/Fkbp10/Foxc2	67	GO: Biological process
GO:0009132	nucleoside diphosphate metabolic process	34/2565	136/28905	2.13016e-08	0.000130962	8.0156e-07	Actn3/Eno1b/Eno3/Eno2/Eno1/Entpd5/Ppara/Prkaa2/Prkaa1/Prkag2/Entpd2/Entpd8/Guk1/Ampd3/Rrm2/Rrm2b/Igf1/Stat3/Aldoa/Aldoart1/Aldoart2/Gpd1/Arl2/Mlst8/Ak2/Mlx/Galt/Prxl2c/Entpd3/Sik2/Dtymk/Slc4a1/Mpi/Entpd7	34	GO: Biological process
GO:0021915	neural tube development	43/2565	196/28905	2.15092e-08	0.000132238	8.01586e-07	Rara/Rarg/Folr1/Casp3/Bmp5/Bmp7/Arhgap35/Phactr4/Enah/Gpr161/Plxnb2/Stk3/Stk4/Pax3/Pax7/Pfn1/Dvl1/Dzip1l/Cobl/Pax6/Fkbp8/Apaf1/Wnt3a/Hes1/Stil/Fzd6/Mks1/Dvl2/Tmed2/Tcf7/Ipmk/St14/Tgif1/Itpk1/Traf6/Ift122/Fgf8/Sufu/Fuz/Dvl3/Adm/Foxa1/Cthrc1	43	GO: Biological process
GO:0007163	establishment or maintenance of cell polarity	49/2565	240/28905	2.72308e-08	0.000167415	9.96088e-07	Dlg2/Dlg3/Actb/Cyth1/Cyth3/Myh9/Fermt1/Rhoa/Nde1/Ndel1/Parvg/Parva/Parvb/Slc9a6/Apc/Arhgap35/Rac1/Rac3/Actr3/Igf1/Gsk3b/Frmd4b/Gbf1/Pdzd11/Mapre1/Wnt7b/Wnt7a/Fez1/Ripor2/Pax6/Prickle2/Crkl/Crk/Sdccag8/Gata3/Amotl2/Lrrc7/Hes1/Llgl1/Stk11/Alpk2/Rab11fip2/Map1b/Wee1/Hey1/Nckap1l/Nsfl1c/BC034090/Gja1	49	GO: Biological process
GO:0032535	regulation of cellular component size	72/2565	415/28905	2.72423e-08	0.000167486	9.96088e-07	Tpm1/Bin1/Rab5a/Sema6d/Actn2/Add3/Add1/Capg/Fn1/Hp1bp3/Rhoa/Ndel1/Nrp1/Arhgap40/Arhgap18/Arhgap28/Cit/Arhgap5/Arhgap35/Slc12a4/Slc12a6/Rac1/Actr3/Eln/Trpc5/Gsk3b/Alox15/Spart/Myo1c/Pfn1/Pfn2/Borcs8/Wnt7b/Wnt7a/Cdh4/Creb1/Slc12a3/Lima1/Mlst8/Wnt3/Wnt3a/Ulk2/Crabp2/Lrrc8e/Akt1s1/Tmod4/Als2/Dbnl/Bdnf/Clns1a/Cdc42ep5/Fchsd1/Coro1a/Sema4g/Ngf/Map1b/Olfm1/Dnajc16/Nckap1l/Kcnn4/Hax1/Nphs1/Lats1/Swap70/T…	72	GO: Biological process
GO:0001916	positive regulation of T cell mediated cytotoxicity	21/2565	61/28905	2.77558e-08	0.000170642	1.00538e-06	H2-M5/H2-Q4/H2-Q9/H2-M2/H2-Q6/H2-K1/H2-T24/H2-T3/H2-D1/H2-Q1/H2-Q10/H2-Q2/H2-Q7/H2-T23/H2-M3/2410137M14Rik/H2-M10.3/Stx7/Nectin2/Pvr/Il12a	21	GO: Biological process
GO:0001838	embryonic epithelial tube formation	37/2565	157/28905	2.82257e-08	0.000173532	1.01293e-06	Rara/Rarg/Folr1/Casp3/Bmp5/Bmp7/Arhgap35/Phactr4/Enah/Plxnb2/Pax8/Stk3/Stk4/Pax3/Pfn1/Dvl1/Cobl/Hnf1b/Apaf1/Gata3/Stil/Fzd6/Mks1/Dvl2/Tmed2/Ipmk/St14/Tgif1/Traf6/Ift122/Sufu/Fuz/Dvl3/Wnt4/Adm/Cthrc1/Irx1	37	GO: Biological process
GO:0071466	cellular response to xenobiotic stimulus	42/2565	191/28905	2.90997e-08	0.000178905	1.03472e-06	Ugt2b5/Ugt2b37/Ugt2b38/Ugt2b1/Mef2c/Akr1c12/Akr1c13/Rap1b/Rap1a/Gstm1/Gstm2/Gstm3/Gstm5/Gstm4/Gstm7/Prkaa2/Guk1/Gsto1/Gsto2/Hnf4a/Cyp2d11/Cyp2d22/Cyp2d10/Cyp2d9/Cyp2d26/Cyp2d34/Cyp2d12/Cyp2j11/Cyp2j12/Cyp2j8/Cyp2j5/Cyp2j6/Cyp2j9/Cyp2j13/Mylk/Crkl/Cyp2r1/Gpld1/Cyp2w1/Cyp2f2/Crhbp/Ankrd1	42	GO: Biological process
GO:0003012	muscle system process	76/2565	449/28905	3.32431e-08	0.000204379	1.1713e-06	Zfp418/Tpm1/Tpm2/Tpm3/Mef2c/Acta2/Actc1/Tpm4/Bin1/Ppp3ca/Myh14/Myh11/Apbb2/Actn3/Actn2/Eno1b/Eno1/Rhoa/Ppara/Mybpc1/Dsc2/Nr3c1/Dmd/Calcrl/Kcne3/Setd3/Gata5/Gata6/Igf1/Gsk3a/Gsk3b/Ednrb/Ednra/Mylk/Aldoa/Gpd1l/Tmem38b/Tmem38a/Irag1/Prok2/Tmod4/Ppp1r13l/Aif1/Errfi1/Anxa6/Oga/Htr7/Scn1b/Trip10/Stac3/Klf4/Sirt1/Rangrf/Met/Cav1/Kcnn4/Vegfb/Myoz1/Glrx3/Parp2/Nmu/Ndufs6/Asb2/Ncf1/Tnnc2/Csrp3/Trpv1/Igfbp5…	76	GO: Biological process
GO:0030100	regulation of endocytosis	62/2565	339/28905	3.44795e-08	0.00021198	1.20392e-06	Actb/Actg1/Amph/Bin1/Ppp3cc/Ppp3ca/Ppp3cb/Mtmr2/Rab5b/Rab5c/Mff/Rap1a/Myh9/Actn4/Ap2b1/Add1/Fcgr2b/Fcgr3/Cd151/Tnk2/Mctp1/Hnrnpk/Dnm1l/Arrb2/Arrb1/Rapgef1/Rubcn/Rab4a/Rab4b/Bcr/Abr/Alox15/Nod2/Dab2/Napb/Vps28/Cbll1/Snx3/Snx12/Clec7a/Dnajc6/Wnt3a/Tor1a/Flot1/Pick1/Ager/Cd177/Cd47/Cd63/Prom2/Il2rb/Ston2/Axl/Slc11a1/Cav1/Nckap1l/Neu3/Cd2ap/Sh3gl1/Lrrk2/Vamp8/Sfrp4	62	GO: Biological process
GO:0042886	amide transport	68/2565	386/28905	3.56071e-08	0.000218912	1.23219e-06	Ppp3ca/Ppp3cb/Ptbp1/Myh9/Folr1/Folr2/Bmal1/Ppard/Slc2a2/Arrb1/Abcc5/Crhr2/Crhr1/Ano1/Slc38a3/Slc38a5/Ncoa6/Rac1/Tbc1d1/Cplx1/Slc25a39/Hnf4a/Pax8/Hcfc1/Ptpn11/Ube2q1/Slc14a1/Il1rn/Hnf1b/Psap/Tfap2b/Slc14a2/Pick1/Casr/Snap25/Exoc3l/C1qtnf12/Gpld1/Cltrn/Lif/Oga/Per2/Baiap3/Cftr/Sirt1/Rab11fip2/Srebf1/Vapa/Gja1/Tardbp/Aacs/Nmu/Alox5/Cd74/Plekha8/Upk3a/Trpv1/Edn3/Crhbp/G6pc2/Cartpt/Psmd9/Ccn3/Capn10/P…	68	GO: Biological process
GO:0050900	leukocyte migration	70/2565	402/28905	3.63986e-08	0.000223779	1.24844e-06	Il1r1/Fcgr3/Rhoa/Spns2/Dapk2/Dnm1l/Rac1/Rac2/Rac3/Bcr/Abr/Ccl25/Cadm1/Gbf1/Pdgfd/Ednrb/Ednra/Nod2/Cd200r1/St3gal4/Lyn/Ripor2/Crkl/Crk/Gpr35/Tirap/Myo1f/Rps19/Kitl/Ager/Cd177/Gata3/Cd47/Aif1/Hsd3b7/Mcoln2/Trem1/Trem3/Cd34/Coro1a/Adam8/Cxadr/Il1a/Pdgfb/Spi1/Mst1/Spn/Jam2/Nckap1l/Ecm1/Kcnn4/Ccl20/Vegfb/Swap70/F7/Asb2/Apod/Alox5/Cd74/Cxcl12/Il12a/Edn3/Cxcl9/Cd99/Lyve1/Cxcl10/Pf4/Ccn3/Il17a/Ppbp	70	GO: Biological process
GO:0002519	natural killer cell tolerance induction	13/2565	25/28905	3.84231e-08	0.000236225	1.27282e-06	H2-M5/H2-Q4/H2-M2/H2-Q6/H2-K1/H2-T3/H2-D1/H2-Q1/H2-Q10/H2-Q2/H2-Q7/H2-T23/H2-M10.3	13	GO: Biological process
GO:0032639	TRAIL production	13/2565	25/28905	3.84231e-08	0.000236225	1.27282e-06	H2-M5/H2-Q4/H2-M2/H2-Q6/H2-K1/H2-T3/H2-D1/H2-Q1/H2-Q10/H2-Q2/H2-Q7/H2-T23/H2-M10.3	13	GO: Biological process
GO:0032679	regulation of TRAIL production	13/2565	25/28905	3.84231e-08	0.000236225	1.27282e-06	H2-M5/H2-Q4/H2-M2/H2-Q6/H2-K1/H2-T3/H2-D1/H2-Q1/H2-Q10/H2-Q2/H2-Q7/H2-T23/H2-M10.3	13	GO: Biological process
GO:0032759	positive regulation of TRAIL production	13/2565	25/28905	3.84231e-08	0.000236225	1.27282e-06	H2-M5/H2-Q4/H2-M2/H2-Q6/H2-K1/H2-T3/H2-D1/H2-Q1/H2-Q10/H2-Q2/H2-Q7/H2-T23/H2-M10.3	13	GO: Biological process
GO:0031346	positive regulation of cell projection organization	78/2565	467/28905	3.95514e-08	0.000243162	1.29909e-06	Abi2/Ndrg4/Septin9/Ptbp1/Rap1a/Lrp8/Fn1/Tbc1d24/Ndel1/Nrp1/Hnrnpk/Dnm1l/Sgk1/Rapgef1/Apc/Bmp5/Bmp7/Dmd/Kctd17/Arhgap35/Plppr5/Rac1/Rac2/Actr3/Golga2/Plxnb2/Trpc5/Arap1/Gsk3b/Coro1b/Coro1c/Pfn1/Dvl1/Ddr2/Fez1/Lyn/Ripor2/Cdh4/Cobl/Qki/Snx3/Wnt3/Wnt3a/Septin7/Cep120/Crabp2/Entr1/Espn/Lrrc7/Dbnl/Setx/Bdnf/Cdc42ep5/Nptn/Cep135/Prom2/Lif/Htr7/Scn1b/Ppp2r5b/Ngf/Stk11/Sirt1/Met/Map1b/Grn/Mns1/Fuz/Dvl3/P3…	78	GO: Biological process
GO:0042098	T cell proliferation	52/2565	265/28905	4.12006e-08	0.000253302	1.34189e-06	H2-M5/H2-Q4/H2-M2/H2-Q6/H2-K1/H2-T3/H2-D1/H2-Q1/H2-Q10/H2-Q2/H2-Q7/H2-T23/H2-M10.3/Ppp3ca/Cd44/Cd151/Cd46/Btn2a2/Btn1a1/Casp3/Crip3/Ccnd3/Rac2/Igf1/Gpam/Cd55/Cd55b/Ripor2/Mapk8ip1/Kitl/Ager/Aif1/Ctla4/Hes1/Coro1a/Il1a/Tnfsf13b/Traf6/Slc11a1/Tnfrsf4/Spn/Nckap1l/Slc4a1/Wnt4/Gja1/Tnfrsf9/Tnfrsf13c/Pdcd1lg2/Cxcl12/Il12a/Znhit1/Sash3	52	GO: Biological process
GO:0045089	positive regulation of innate immune response	70/2565	404/28905	4.45737e-08	0.000274039	1.43724e-06	H2-M5/H2-Q4/H2-M2/H2-Q6/H2-K1/H2-T3/H2-D1/H2-Q1/H2-Q10/H2-Q2/H2-Q7/H2-T23/H2-M3/H2-M10.3/Csnk1a1/Trim6/Trim12c/Trim5/Trim12a/Trim30a/Clec4e/Clec4n/Klrc1/Klrc3/Klrc2/Arrb2/Alpk1/Tlr5/Cadm1/Lsm14a/Nod2/Tarbp2/Nlrx1/Lyn/Tmem126a/Tirap/Clec7a/Xrcc6/Flot1/Rps19/Otulin/Nectin2/Pvr/Peli3/Trem3/Mapkapk3/Adam8/Nagk/Nfkbiz/Spi1/Lamp2/Rab11fip2/Traf6/Cav1/Mfhas1/Tlr4/Cd226/Nploc4/Srebf1/Gps2/Tlr7/Cd74/Mefv/…	70	GO: Biological process
GO:0070661	leukocyte proliferation	72/2565	420/28905	4.48697e-08	0.000275859	1.43724e-06	H2-M5/H2-Q4/H2-M2/H2-Q6/H2-K1/H2-T3/H2-D1/H2-Q1/H2-Q10/H2-Q2/H2-Q7/H2-T23/H2-M10.3/Mef2c/Ppp3ca/Cd44/Fcgr2b/Cd151/Cd46/Btn2a2/Btn1a1/Casp3/Crip3/Ccnd3/Rac2/Csf2ra/Tcf3/Igf1/Impdh2/Impdh1/Gpam/Gsk3b/Cd55/Cd55b/Lyn/Ripor2/Tac1/Ikzf3/Tirap/Wnt3a/Mapk8ip1/Kitl/Ager/Zfp335/Aif1/Ctla4/Hes1/Coro1a/Nfkbiz/Il1a/Rassf5/Tnfsf13b/Traf6/Slc11a1/Tnfrsf4/Tlr4/Spn/Nckap1l/Slc4a1/Wnt4/Gja1/Tnfrsf9/Il7/Tnfrsf13c/P…	72	GO: Biological process
GO:0033559	unsaturated fatty acid metabolic process	34/2565	140/28905	4.61644e-08	0.000283819	1.46659e-06	Akr1c20/Akr1cl/Akr1c6/Akr1c18/Akr1c14/Gstm7/Cyp2d11/Cyp2d22/Cyp2d10/Cyp2d9/Cyp2d26/Cyp2d34/Cyp2d12/Alox12/Alox15/Alox12e/Cyp2j11/Cyp2j12/Cyp2j8/Cyp2j5/Cyp2j6/Cyp2j9/Cyp2j13/Pnpla8/Acox1/Decr2/Mgst3/Sirt1/Alox5/Cd74/Ptgds/Cyp2f2/Sco1/Prxl2b	34	GO: Biological process
GO:0098581	detection of external biotic stimulus	16/2565	38/28905	4.70782e-08	0.000289437	1.47899e-06	H2-Q4/H2-Q6/H2-K1/H2-D1/H2-Q1/H2-Q10/H2-Q2/H2-Q7/Clec4n/Nod2/Clec7a/Pglyrp4/Pglyrp3/Tlr4/Nlrc4/Pglyrp1	16	GO: Biological process
GO:0043903	regulation of biological process involved in symbiotic interaction	22/2565	68/28905	4.73181e-08	0.000290912	1.47899e-06	Trim6/Trim12c/Trim34b/Trim5/Trim34a/Trim12a/Trim30a/Ifitm6/Ifitm1/Ifitm7/Ifitm3/Ifitm2/Ppara/Furin/Snx3/Nectin2/Fbln1/Cav1/Trim21/Cd74/P4hb/Trim31	22	GO: Biological process
GO:0045088	regulation of innate immune response	80/2565	486/28905	5.07112e-08	0.000311772	1.57237e-06	H2-M5/H2-Q4/H2-M2/H2-Q6/H2-K1/H2-T3/H2-D1/H2-Q1/H2-Q10/H2-Q2/H2-Q7/H2-T23/H2-M3/H2-M10.3/Csnk1a1/Trim6/Trim12c/Trim5/Trim12a/Trim30a/Ywhaz/Clec4e/Clec4n/Lrp8/Klrc1/Klrc3/Klrc2/Arrb2/Alpk1/Tlr5/Ythdf3/Cadm1/Lsm14a/Nod2/Tarbp2/Nlrx1/Lyn/Gigyf2/Tmem126a/Crk/Tirap/Clec7a/Xrcc6/Flot1/Myo1f/Rps19/Otulin/Nectin2/Pvr/Peli3/Pik3r6/Trem3/Mapkapk3/Adam8/Nagk/Nfkbiz/Spi1/Lamp2/Rab11fip2/Traf6/Cav1/Mfhas1/Tlr…	80	GO: Biological process
GO:0032102	negative regulation of response to external stimulus	78/2565	470/28905	5.22184e-08	0.000321039	1.59622e-06	H2-M5/H2-Q4/H2-M2/H2-Q6/H2-K1/H2-T3/H2-D1/H2-Q1/H2-Q10/H2-Q2/H2-Q7/H2-T23/H2-M10.3/Sema6d/Cd44/Ywhaz/Fcgr2b/Ppara/Ppard/Nrp1/Arrb2/Bcr/Abr/Ythdf3/Igf1/Alox12/Coro1b/Stat3/Nod2/Tarbp2/Dvl1/Nlrx1/Pyy/Npy/Cd200r1/Gigyf2/Crk/Acp5/Pdgfa/Wnt3/Wnt3a/Rps19/Otulin/Gata3/Aif1/C1qtnf12/Sema4g/Pdgfb/Trim65/Mfhas1/Grn/Kng1/Kng2/Spn/Spink5/Proc/Gps2/Wnt4/Nr1d2/Myoz1/Trim21/Sh2b3/Plaur/Ldlr/Alox5/Mefv/Sh2d1b2/S…	78	GO: Biological process
GO:0031348	negative regulation of defense response	58/2565	312/28905	5.23042e-08	0.000321566	1.59622e-06	H2-M5/H2-Q4/H2-M2/H2-Q6/H2-K1/H2-T3/H2-D1/H2-Q1/H2-Q10/H2-Q2/H2-Q7/H2-T23/H2-M10.3/Cd44/Ywhaz/Fcgr2b/Ppara/Ppard/Arrb2/Bcr/Abr/Ythdf3/Igf1/Stat3/Nod2/Tarbp2/Nlrx1/Npy/Cd200r1/Gigyf2/Crk/Acp5/Rps19/Otulin/Gata3/C1qtnf12/Trim65/Mfhas1/Grn/Spn/Spink5/Proc/Gps2/Nr1d2/Trim21/Ldlr/Alox5/Mefv/Sh2d1b2/Sh2d1b1/Cst7/Smpdl3b/Selenos/Wfdc1/Pf4/Pglyrp1/Ccn3/Il17a	58	GO: Biological process
GO:0016055	Wnt signaling pathway	77/2565	462/28905	5.28566e-08	0.000324962	1.60048e-06	Ndrg2/Csnk1e/Csnk1a1/Csnk1d/Rab5a/Fermt1/Fermt2/Cd44/Folr1/Bmal1/Dapk3/Mapk14/Rapgef1/Prkaa2/Prkaa1/Apc/Ccnd1/Rac1/Rac3/Gsk3a/Gsk3b/Stk3/Stk4/Mbd2/Ednrb/Ednra/Dab2/Dvl1/Wnt7b/Wnt7a/Porcn/Tsku/Cdh2/Pbxip1/Hnf1b/Adgra2/Snx3/Wnt3/Wnt3a/Crbn/Otulin/Ccar2/Axin1/Eda/Amotl2/Cmah/Mesp1/Senp2/Fzd6/Mks1/Dvl2/Tcf7/Klf4/Stk11/Alpk2/Cav1/Apc2/Fuz/Lats1/Dvl3/Wnt4/Wls/Hic1/Tmem237/Tert/Tmem64/Rspo3/Lrrk2/Tcf7l1…	77	GO: Biological process
GO:0070372	regulation of ERK1 and ERK2 cascade	62/2565	343/28905	5.37961e-08	0.000330739	1.6163e-06	Ndrg2/Ndrg4/Acta2/Rap1b/Rap1a/Myh9/Fermt2/Cd44/Ywhaz/Fn1/Btn2a2/Nrp1/Arrb2/Arrb1/Rapgef1/Crhr2/Dmd/Calcr/Ccl25/Igf1/Fbxw7/Alox15/Pdgfc/Pdgfd/Ptpn11/Ednra/Nod2/Dab2/P2ry6/Ddr2/Npy/Lyn/Crkl/Pdgfa/Tirap/Casr/Ager/Tbc1d10c/Inhba/Zdhhc17/Nptn/Errfi1/Lif/Il1a/Pdgfb/Klf4/Slc30a10/Ngf/Fbln1/Prxl2c/Cav1/Mfhas1/Tlr4/Fgf8/Ccl20/Vegfb/Cd74/Cxcl12/Bmp2/Dusp4/Hand2/Dusp6	62	GO: Biological process
GO:0009306	protein secretion	74/2565	438/28905	5.42195e-08	0.000333342	1.61649e-06	Ppp3ca/Ppp3cb/Ptbp1/Myh9/Myh10/Ap1b1/Bmal1/Ppard/Slc2a2/Dnm1l/Arrb1/Crhr2/Rhbdd3/Ano1/Rab34/Ncoa6/Rac1/Tbc1d1/Cplx1/Igf1/Hnf4a/Hcfc1/Ptpn11/Ube2q1/Ednrb/Porcn/Il1rn/Hnf1b/Idua/Psap/Tfap2b/Pick1/Casr/Snap25/Steap3/C1qtnf12/Gpld1/A1cf/Cltrn/Tmed2/Oga/Llgl1/Per2/Il1a/Baiap3/Olfm2/Cftr/Sirt1/Rab11fip2/Tlr4/Kcnn4/Srebf1/Cd2ap/Gja1/P3h1/Tardbp/Aacs/Wls/Nmu/Alox5/Nagpa/Vamp8/Il12a/Cavin1/G6pc2/Cartpt/Co…	74	GO: Biological process
GO:0002486	antigen processing and presentation of endogenous peptide antigen via MHC class I via ER pathway, TAP-independent	17/2565	43/28905	5.52975e-08	0.000339969	1.63604e-06	H2-M5/H2-Q4/H2-Q9/H2-M2/H2-Q6/H2-K1/H2-T24/H2-T3/H2-D1/H2-Q1/H2-Q10/H2-Q2/H2-Q7/H2-T23/H2-M3/2410137M14Rik/H2-M10.3	17	GO: Biological process
GO:0032956	regulation of actin cytoskeleton organization	64/2565	359/28905	5.64118e-08	0.00034682	1.65637e-06	Abi2/Tpm1/Mef2c/Actg1/Bin1/Myh9/Fermt2/Actn2/Add3/Add1/Capg/4930544G11Rik/Rhoc/Rhoa/Nrp1/Dapk3/Arhgap40/Arhgap18/Arhgap28/Cit/Arhgap35/Rac1/Rac3/Coro2b/Arhgef10l/Actr3/Eln/Arap1/Gmfg/Gmfb/Alox15/Coro1b/Myo1c/Pfn1/Pfn2/Tac1/Crk/Lima1/Mlst8/Myo1f/Pick1/Arhgap6/Tmod4/Cd47/Dbnl/Cdc42ep5/Fchsd1/Washc3/Coro1a/Il1a/Met/Nckap1l/Hax1/Nphs1/Cd2ap/Synpo2l/Lats1/Ankrd23/Wnt4/Swap70/Gja1/Myoc/Tesk1/Capn10	64	GO: Biological process
GO:0052372	modulation by symbiont of entry into host	20/2565	58/28905	5.73478e-08	0.000352574	1.66029e-06	Trim6/Trim12c/Trim34b/Trim5/Trim34a/Trim12a/Trim30a/Ifitm6/Ifitm1/Ifitm7/Ifitm3/Ifitm2/Furin/Snx3/Nectin2/Cav1/Trim21/Cd74/P4hb/Trim31	20	GO: Biological process
GO:0002685	regulation of leukocyte migration	50/2565	253/28905	5.8824e-08	0.00036165	1.66029e-06	Il1r1/Rhoa/Spns2/Dapk2/Dnm1l/Rac1/Rac2/Rac3/Bcr/Abr/Ccl25/Pdgfd/Ednra/Nod2/Cd200r1/St3gal4/Lyn/Ripor2/Crkl/Crk/Tirap/Myo1f/Kitl/Ager/Cd47/Aif1/Trem1/Coro1a/Adam8/Il1a/Spi1/Mst1/Spn/Jam2/Nckap1l/Ecm1/Ccl20/Vegfb/Swap70/F7/Apod/Cd74/Cxcl12/Il12a/Edn3/Cd99/Lyve1/Cxcl10/Ccn3/Ppbp	50	GO: Biological process
GO:0072175	epithelial tube formation	38/2565	168/28905	5.93735e-08	0.000365028	1.66029e-06	Rara/Rarg/Folr1/Casp3/Bmp5/Bmp7/Arhgap35/Phactr4/Enah/Plxnb2/Pax8/Stk3/Stk4/Pax3/Pfn1/Dvl1/Cobl/Hnf1b/Apaf1/Gata3/Stil/Fzd6/Mks1/Dvl2/Tmed2/Ipmk/St14/Tgif1/Traf6/Ift122/Fgf8/Sufu/Fuz/Dvl3/Wnt4/Adm/Cthrc1/Irx1	38	GO: Biological process
GO:0002864	regulation of acute inflammatory response to antigenic stimulus	18/2565	48/28905	5.94296e-08	0.000365373	1.66029e-06	H2-M5/H2-Q4/H2-M2/H2-Q6/H2-K1/H2-T3/H2-D1/H2-Q1/H2-Q10/H2-Q2/H2-Q7/H2-T23/H2-M10.3/Fcgr2b/Fcgr3/Npy/Spn/Selenos	18	GO: Biological process
GO:0019885	antigen processing and presentation of endogenous peptide antigen via MHC class I	18/2565	48/28905	5.94296e-08	0.000365373	1.66029e-06	H2-M5/H2-Q4/H2-Q9/H2-M2/H2-Q6/H2-K1/H2-T24/H2-T3/H2-D1/H2-Q1/H2-Q10/H2-Q2/H2-Q7/H2-T23/H2-M3/2410137M14Rik/H2-M10.3/Tapbp	18	GO: Biological process
GO:0035592	establishment of protein localization to extracellular region	74/2565	439/28905	5.96438e-08	0.00036669	1.66029e-06	Ppp3ca/Ppp3cb/Ptbp1/Myh9/Myh10/Ap1b1/Bmal1/Ppard/Slc2a2/Dnm1l/Arrb1/Crhr2/Rhbdd3/Ano1/Rab34/Ncoa6/Rac1/Tbc1d1/Cplx1/Igf1/Hnf4a/Hcfc1/Ptpn11/Ube2q1/Ednrb/Porcn/Il1rn/Hnf1b/Idua/Psap/Tfap2b/Pick1/Casr/Snap25/Steap3/C1qtnf12/Gpld1/A1cf/Cltrn/Tmed2/Oga/Llgl1/Per2/Il1a/Baiap3/Olfm2/Cftr/Sirt1/Rab11fip2/Tlr4/Kcnn4/Srebf1/Cd2ap/Gja1/P3h1/Tardbp/Aacs/Wls/Nmu/Alox5/Nagpa/Vamp8/Il12a/Cavin1/G6pc2/Cartpt/Co…	74	GO: Biological process
GO:0046596	regulation of viral entry into host cell	19/2565	53/28905	5.9839e-08	0.00036789	1.66029e-06	Trim6/Trim12c/Trim34b/Trim5/Trim34a/Trim12a/Trim30a/Ifitm6/Ifitm1/Ifitm7/Ifitm3/Ifitm2/Furin/Snx3/Nectin2/Trim21/Cd74/P4hb/Trim31	19	GO: Biological process
GO:0002833	positive regulation of response to biotic stimulus	73/2565	431/28905	5.99725e-08	0.000368711	1.66029e-06	H2-M5/H2-Q4/H2-M2/H2-Q6/H2-K1/H2-T3/H2-D1/H2-Q1/H2-Q10/H2-Q2/H2-Q7/H2-T23/H2-M3/H2-M10.3/Csnk1a1/Trim6/Trim12c/Trim5/Trim12a/Trim30a/Clec4e/Clec4n/Klrc1/Klrc3/Klrc2/Arrb2/Alpk1/Rab34/Tlr5/Cadm1/Lsm14a/Nod2/Tarbp2/Nlrx1/Lyn/Tmem126a/Tirap/Clec7a/Xrcc6/Flot1/Rps19/Otulin/Nectin2/Pvr/Peli3/Trem3/Mapkapk3/Adam8/Nagk/Nfkbiz/Spi1/Lamp2/Rab11fip2/Traf6/Cav1/Mfhas1/Tlr4/Cd226/Grn/Nploc4/Srebf1/Gps2/Tlr7/…	73	GO: Biological process
GO:0110053	regulation of actin filament organization	54/2565	283/28905	6.08442e-08	0.00037407	1.66125e-06	Abi2/Tpm1/Actg1/Bin1/Myh9/Fermt2/Actn2/Add3/Add1/Capg/Rhoc/Rhoa/Nrp1/Arhgap40/Arhgap18/Arhgap28/Cit/Arhgap35/Rac1/Coro2b/Arhgef10l/Actr3/Eln/Arap1/Gmfg/Gmfb/Alox15/Coro1b/Myo1c/Pfn1/Pfn2/Tac1/Lima1/Mlst8/Pick1/Arhgap6/Tmod4/Cd47/Dbnl/Cdc42ep5/Fchsd1/Washc3/Coro1a/Met/Nckap1l/Hax1/Nphs1/Synpo2l/Lats1/Wnt4/Swap70/Gja1/Myoc/Tesk1	54	GO: Biological process
GO:0002673	regulation of acute inflammatory response	24/2565	80/28905	6.08642e-08	0.000374193	1.66125e-06	H2-M5/H2-Q4/H2-M2/H2-Q6/H2-K1/H2-T3/H2-D1/H2-Q1/H2-Q10/H2-Q2/H2-Q7/H2-T23/H2-M10.3/Fcgr2b/Fcgr3/Rhbdd3/Pik3cg/Ednrb/Npy/Tac1/Adam8/Tnfrsf11a/Spn/Selenos	24	GO: Biological process
GO:0198738	cell-cell signaling by wnt	77/2565	464/28905	6.35853e-08	0.000390923	1.72338e-06	Ndrg2/Csnk1e/Csnk1a1/Csnk1d/Rab5a/Fermt1/Fermt2/Cd44/Folr1/Bmal1/Dapk3/Mapk14/Rapgef1/Prkaa2/Prkaa1/Apc/Ccnd1/Rac1/Rac3/Gsk3a/Gsk3b/Stk3/Stk4/Mbd2/Ednrb/Ednra/Dab2/Dvl1/Wnt7b/Wnt7a/Porcn/Tsku/Cdh2/Pbxip1/Hnf1b/Adgra2/Snx3/Wnt3/Wnt3a/Crbn/Otulin/Ccar2/Axin1/Eda/Amotl2/Cmah/Mesp1/Senp2/Fzd6/Mks1/Dvl2/Tcf7/Klf4/Stk11/Alpk2/Cav1/Apc2/Fuz/Lats1/Dvl3/Wnt4/Wls/Hic1/Tmem237/Tert/Tmem64/Rspo3/Lrrk2/Tcf7l1…	77	GO: Biological process
GO:0050863	regulation of T cell activation	70/2565	408/28905	6.6434e-08	0.000408436	1.77976e-06	H2-M5/H2-Q4/H2-M2/H2-Q6/H2-K1/H2-T3/H2-D1/H2-Q1/H2-Q10/H2-Q2/H2-Q7/H2-T23/H2-M10.3/Actb/Rara/Ppp3ca/Cd44/Il1rl2/Rhoa/Cd46/Btn2a2/Btn1a1/Casp3/Rac2/Igf1/Gpam/Smarcd3/Smarcd1/Actl6a/Actl6b/Cd55/Cd55b/Ripor2/Klhl25/Mapk8ip1/Zfp609/Kitl/Zc3h8/Ager/Foxn1/Gata3/Cd47/Aif1/Ctla4/Brd4/Pik3r6/Hes1/Coro1a/Adam8/Tcf7/Nfkbiz/Il1a/Tnfsf13b/Traf6/Cav1/Hsph1/Spn/Nckap1l/Slc4a1/Ap3d1/Tnfrsf9/Il7/Sh2b3/Tnfrsf13c/P…	70	GO: Biological process
GO:0006805	xenobiotic metabolic process	32/2565	129/28905	6.66574e-08	0.00040981	1.77976e-06	Ugt2b5/Ugt2b37/Ugt2b38/Ugt2b1/Akr1c12/Akr1c13/Gstm1/Gstm2/Gstm5/Gstm4/Gstm7/Guk1/Gsto1/Gsto2/Hnf4a/Cyp2d11/Cyp2d22/Cyp2d10/Cyp2d9/Cyp2d26/Cyp2d34/Cyp2d12/Cyp2j11/Cyp2j12/Cyp2j8/Cyp2j5/Cyp2j6/Cyp2j9/Cyp2j13/Cyp2r1/Cyp2w1/Cyp2f2	32	GO: Biological process
GO:0002729	positive regulation of natural killer cell cytokine production	14/2565	30/28905	6.70431e-08	0.000412181	1.77976e-06	H2-M5/H2-Q4/H2-M2/H2-Q6/H2-K1/H2-T3/H2-D1/H2-Q1/H2-Q10/H2-Q2/H2-Q7/H2-T23/H2-M10.3/Cd226	14	GO: Biological process
GO:0016045	detection of bacterium	13/2565	26/28905	7.05776e-08	0.000433911	1.84827e-06	H2-Q4/H2-Q6/H2-K1/H2-D1/H2-Q1/H2-Q10/H2-Q2/H2-Q7/Nod2/Pglyrp4/Pglyrp3/Nlrc4/Pglyrp1	13	GO: Biological process
GO:2000566	positive regulation of CD8-positive, alpha-beta T cell proliferation	13/2565	26/28905	7.05776e-08	0.000433911	1.84827e-06	H2-M5/H2-Q4/H2-M2/H2-Q6/H2-K1/H2-T3/H2-D1/H2-Q1/H2-Q10/H2-Q2/H2-Q7/H2-T23/H2-M10.3	13	GO: Biological process
GO:0006690	icosanoid metabolic process	35/2565	149/28905	7.21589e-08	0.000443633	1.877e-06	Akr1c20/Akr1cl/Akr1c6/Akr1c18/Akr1c14/Cyp2d11/Cyp2d22/Cyp2d10/Cyp2d9/Cyp2d26/Cyp2d34/Cyp2d12/Alox12/Alox15/Alox12e/Cyp2j11/Cyp2j12/Cyp2j8/Cyp2j5/Cyp2j6/Cyp2j9/Cyp2j13/Pnpla8/Acox1/Abcc10/Mgst3/Sirt1/Tlr4/Ncf1/Alox5/Cd74/Ptgds/Cyp2f2/Sco1/Prxl2b	35	GO: Biological process
GO:0032736	positive regulation of interleukin-13 production	16/2565	39/28905	7.32448e-08	0.000450309	1.87789e-06	H2-M5/H2-Q4/H2-M2/H2-Q6/H2-K1/H2-T3/H2-D1/H2-Q1/H2-Q10/H2-Q2/H2-Q7/H2-T23/H2-M10.3/Rara/Gata3/Tlr4	16	GO: Biological process
GO:0032970	regulation of actin filament-based process	70/2565	409/28905	7.33108e-08	0.000450715	1.87789e-06	Abi2/Tpm1/Mef2c/Acta2/Actg1/Bin1/Myh9/Fermt2/Actn2/Add3/Add1/Capg/4930544G11Rik/Rhoc/Rhoa/Nrp1/Dsc2/Dapk3/Arhgap40/Arhgap18/Arhgap28/Cit/Arhgap35/Rac1/Rac3/Coro2b/Arhgef10l/Actr3/Frmd6/Eln/Arap1/Gmfg/Gmfb/Alox15/Coro1b/Myo1c/Pfn1/Pfn2/Tac1/Crk/Lima1/Mlst8/Myo1f/Pick1/Arhgap6/Tmod4/Cd47/Dbnl/Cdc42ep5/Fchsd1/Washc3/Coro1a/Il1a/Rangrf/Met/Cav1/Nckap1l/Hax1/Nphs1/Cd2ap/Synpo2l/Lats1/Ankrd23/Wnt4/Swap…	70	GO: Biological process
GO:0043484	regulation of RNA splicing	41/2565	190/28905	7.36466e-08	0.000452779	1.87789e-06	Mbnl1/Akr1c6/Tia1/Celf2/Ptbp1/Ptbp3/Ptbp2/Hnrnph2/Hnrnph1/Rbm3/Cirbp/Rbfox3/Hnrnpk/Sf1/Srsf5/Hnrnpa2b1/Ddx5/Ddx17/Taf12/Srsf4/Srsf6/Qki/Srsf7/Esrp2/Rbm8a/Srsf2/Clk2/Setx/Clns1a/Rbm42/Fus/Fastk/Larp7/Ahnak/Jmjd6/Prx/Slc38a2/Rbm7/Zpr1/Tada2b/Hmx2	41	GO: Biological process
GO:0006066	alcohol metabolic process	63/2565	354/28905	7.61831e-08	0.000468374	1.91936e-06	Akr1c19/Akr1c20/Akr1c12/Akr1c13/Akr1cl/Akr1c21/Akr1c6/Akr1c18/Akr1c14/Akr1d1/Myh9/Ppip5k1/Slc37a2/Prkaa2/Prkaa1/Bmp5/Napepld/Plcd1/Aldh3a2/Ednrb/Dab2/P2ry6/Cyb5r3/Tsku/Gpd1/Pmp22/Degs2/Qki/Lrat/Lima1/Tpk1/Ip6k1/Idh3g/Dhfr/Cyp2r1/Hsd3b7/Sdr16c5/Ip6k2/Akr1a1/Acer2/Errfi1/Idi1/Idi2/Plpp1/Ipmk/Clcn2/Itpk1/Cftr/Pip4p1/Sgpp2/Pou1f1/Srebf1/Plpp2/Wnt4/Fdxr/Plcb3/Naaa/Ldlr/Angptl3/Plcg1/Cyp27b1/Bmp2/Cebpa	63	GO: Biological process
GO:0097529	myeloid leukocyte migration	50/2565	255/28905	7.62636e-08	0.000468869	1.91936e-06	Il1r1/Fcgr3/Dapk2/Dnm1l/Rac1/Rac2/Rac3/Bcr/Abr/Ccl25/Gbf1/Pdgfd/Ednrb/Ednra/Nod2/Cd200r1/Lyn/Ripor2/Gpr35/Tirap/Myo1f/Rps19/Kitl/Ager/Cd177/Cd47/Aif1/Mcoln2/Trem1/Trem3/Adam8/Cxadr/Il1a/Pdgfb/Spi1/Mst1/Nckap1l/Ccl20/Vegfb/Swap70/Cd74/Cxcl12/Edn3/Cxcl9/Cd99/Cxcl10/Pf4/Ccn3/Il17a/Ppbp	50	GO: Biological process
GO:0001558	regulation of cell growth	76/2565	458/28905	7.7425e-08	0.000476009	1.93602e-06	Zfp418/Sema6d/Cd44/Fn1/Eno1b/Eno1/Cirbp/Mapkap1/Rhoa/Ppara/Ppard/Ndel1/Cpne5/Cpne9/Fhl1/Nrp1/Hnrnpk/Sgk1/Nr3c1/Derl2/Actr3/Igf1/Trpc5/Hnf4a/Gsk3a/Gsk3b/Ncoa3/Spart/Syt3/Dab2/Adipor1/Cdh4/Crkl/Crk/Mlst8/Wnt3/Wnt3a/Ulk2/Prdm4/Crabp2/Ccar2/Inhba/Brat1/Dbnl/Hsd3b7/Bdnf/Ip6k2/Sema4g/Psrc1/Trip10/Kazald1/Ngf/Stk11/Sirt1/Meaf6/Map1b/Olfm1/Nubp1/Gja1/P3h1/Dcbld2/Parp2/Prr5/Lgi1/Ttl/Cxcl12/Eif4g2/Igfbp5/S…	76	GO: Biological process
GO:0002476	antigen processing and presentation of endogenous peptide antigen via MHC class Ib	17/2565	44/28905	8.26627e-08	0.00050821	2.04066e-06	H2-M5/H2-Q4/H2-Q9/H2-M2/H2-Q6/H2-K1/H2-T24/H2-T3/H2-D1/H2-Q1/H2-Q10/H2-Q2/H2-Q7/H2-T23/H2-M3/2410137M14Rik/H2-M10.3	17	GO: Biological process
GO:0002484	antigen processing and presentation of endogenous peptide antigen via MHC class I via ER pathway	17/2565	44/28905	8.26627e-08	0.00050821	2.04066e-06	H2-M5/H2-Q4/H2-Q9/H2-M2/H2-Q6/H2-K1/H2-T24/H2-T3/H2-D1/H2-Q1/H2-Q10/H2-Q2/H2-Q7/H2-T23/H2-M3/2410137M14Rik/H2-M10.3	17	GO: Biological process
GO:0002707	negative regulation of lymphocyte mediated immunity	25/2565	87/28905	8.35475e-08	0.00051365	2.04945e-06	H2-M5/H2-Q4/H2-M2/H2-Q6/H2-K1/H2-T3/H2-D1/H2-Q1/H2-Q10/H2-Q2/H2-Q7/H2-T23/H2-M10.3/Ppp3cb/Fcgr2b/Cd46/Arrb2/C4bp/Zp3r/Nod2/Crk/Spn/Nckap1l/Sh2d1b2/Sh2d1b1	25	GO: Biological process
GO:0002475	antigen processing and presentation via MHC class Ib	18/2565	49/28905	8.61504e-08	0.000529652	2.08688e-06	H2-M5/H2-Q4/H2-Q9/H2-M2/H2-Q6/H2-K1/H2-T24/H2-T3/H2-D1/H2-Q1/H2-Q10/H2-Q2/H2-Q7/H2-T23/H2-M3/2410137M14Rik/H2-M10.3/Ap3d1	18	GO: Biological process
GO:0002483	antigen processing and presentation of endogenous peptide antigen	18/2565	49/28905	8.61504e-08	0.000529652	2.08688e-06	H2-M5/H2-Q4/H2-Q9/H2-M2/H2-Q6/H2-K1/H2-T24/H2-T3/H2-D1/H2-Q1/H2-Q10/H2-Q2/H2-Q7/H2-T23/H2-M3/2410137M14Rik/H2-M10.3/Tapbp	18	GO: Biological process
GO:0043087	regulation of GTPase activity	57/2565	309/28905	8.93439e-08	0.000549286	2.1508e-06	Rabgap1/Rabgap1l/Fermt2/Dgki/Evi5l/Evi5/Ndel1/Agap3/Agap1/Rapgef1/Rgs8/Dennd1a/Tbc1d1/Bcr/Abr/Ccl25/Plxnb2/Arap1/Gsk3b/Coro1c/Tbc1d9/Tbc1d9b/Mapre2/Ripor2/Trappc6a/Trappc6b/Pbxip1/Crkl/Crk/Tbc1d7/Ripor1/Bcar3/Arl2/Mlst8/Tbc1d13/Arhgap6/Tbc1d10c/Als2cl/Als2/Mtss2/Rsu1/Dvl2/Prom2/Tmed2/Rasgrp4/Rab11fip2/Met/Arhgap15/Net1/Apc2/Ccl20/Dvl3/Wnt4/Rapgef5/Lrrk2/Gnb5/Tbc1d2b	57	GO: Biological process
GO:0051099	positive regulation of binding	36/2565	157/28905	9.08499e-08	0.000558545	2.17355e-06	Rara/Trim6/Add1/Eno1/Arrb1/Aktip/Igf1/Gsk3b/Stk3/Stk4/Mapre1/Ripor2/Pax6/Ripor1/Flot1/Gata3/Bdnf/Brd4/Acd/Hes1/Ip6k2/Tmed2/Ngf/Met/Traf6/Trim21/Plaur/Plcl1/Tert/Lrrk2/Cln5/Niban2/Bmp2/Spag8/Cthrc1/Hand2	36	GO: Biological process
GO:0002720	positive regulation of cytokine production involved in immune response	29/2565	112/28905	9.98733e-08	0.000614021	2.37477e-06	H2-M5/H2-Q4/H2-M2/H2-Q6/H2-K1/H2-T3/H2-D1/H2-Q1/H2-Q10/H2-Q2/H2-Q7/H2-T23/H2-M10.3/Trim6/Il1r1/Cd55/Cd55b/Nod2/Tirap/Clec7a/Gata3/Sirt1/Traf6/Tlr4/Cd226/Tlr7/Cd74/Spon2/Sash3	29	GO: Biological process
GO:0071692	protein localization to extracellular region	74/2565	445/28905	1.04681e-07	0.000643582	2.47392e-06	Ppp3ca/Ppp3cb/Ptbp1/Myh9/Myh10/Ap1b1/Bmal1/Ppard/Slc2a2/Dnm1l/Arrb1/Crhr2/Rhbdd3/Ano1/Rab34/Ncoa6/Rac1/Tbc1d1/Cplx1/Igf1/Hnf4a/Hcfc1/Ptpn11/Ube2q1/Ednrb/Porcn/Il1rn/Hnf1b/Idua/Psap/Tfap2b/Pick1/Casr/Snap25/Steap3/C1qtnf12/Gpld1/A1cf/Cltrn/Tmed2/Oga/Llgl1/Per2/Il1a/Baiap3/Olfm2/Cftr/Sirt1/Rab11fip2/Tlr4/Kcnn4/Srebf1/Cd2ap/Gja1/P3h1/Tardbp/Aacs/Wls/Nmu/Alox5/Nagpa/Vamp8/Il12a/Cavin1/G6pc2/Cartpt/Co…	74	GO: Biological process
GO:0002262	myeloid cell homeostasis	45/2565	221/28905	1.07166e-07	0.000658855	2.50284e-06	Ptbp3/Ikzf1/Cd44/Add1/Fcgr2b/Mecom/Casp3/Mapk14/Slc11a2/Rac1/Rac2/Ampd3/Hmox1/Sfxn1/Tcf3/Hdac6/Heph/Stat3/Bcl2l11/Lyn/Brd1/Rps19/Kitl/Mb/Stat1/Axin1/Gata3/Inhba/Uba5/Ankrd54/Jmjd6/Cdk5rap3/Spi1/Axl/Mfhas1/Maea/Nckap1l/Lmo2/Slc4a1/Sh2b3/Klf13/Epas1/Srf/Rcor1/Hmga1	45	GO: Biological process
GO:0062012	regulation of small molecule metabolic process	67/2565	389/28905	1.08346e-07	0.000666114	2.50284e-06	Akr1c20/Akr1cl/Akr1c6/Akr1c18/Akr1c14/Myh9/Actn3/Eno1b/Eno1/Ppara/Ppard/Dnm1l/Prkaa2/Prkaa1/Zfp692/Apc/Bmp5/Nr3c1/Prkag2/Plcd1/Igf1/Hnf4a/Cyp2j6/Macroh2a1/Stat3/Dab2/P2ry6/Adipor1/Clybl/Creb1/Gpd1/Nln/Qki/Klhl25/Arl2/Mlst8/Clk2/C1qtnf12/Erfe/Gpld1/Mlx/Rd3/Idi2/Bckdk/Clcn2/Stk11/Sirt1/Usp7/Prxl2c/Cav1/Antkmt/Tspo/Sik2/Pou1f1/Slc4a1/Srebf1/Wnt4/Zmpste24/Ldlr/Cd74/Slc35b4/Isx/Cyp27b1/Ddb1/Cd320/Bmp2…	67	GO: Biological process
GO:0046718	symbiont entry into host cell	26/2565	94/28905	1.08374e-07	0.000666285	2.50284e-06	Trim6/Trim12c/Trim34b/Trim5/Trim34a/Trim12a/Trim30a/Ifitm6/Ifitm1/Ifitm7/Ifitm3/Ifitm2/Nrp1/Furin/Tpcn1/Snx3/Nectin4/Nectin2/Axl/Cav1/Trim21/Cd74/Jpt2/Vamp8/P4hb/Trim31	26	GO: Biological process
GO:1903037	regulation of leukocyte cell-cell adhesion	69/2565	405/28905	1.08488e-07	0.000666985	2.50284e-06	H2-M5/H2-Q4/H2-M2/H2-Q6/H2-K1/H2-T3/H2-D1/H2-Q1/H2-Q10/H2-Q2/H2-Q7/H2-T23/H2-M10.3/Actb/Rara/Ppp3ca/Cd44/Il1rl2/Rhoa/Cd46/Btn2a2/Btn1a1/Ppara/Casp3/Ccl25/Igf1/Gpam/Smarcd3/Smarcd1/Actl6a/Actl6b/Cd55/Cd55b/St3gal4/Ripor2/Klhl25/Zfp609/Kitl/Zc3h8/Ager/Gata3/Cd47/Aif1/Ctla4/Brd4/Pik3r6/Hes1/Coro1a/Adam8/Nfkbiz/Il1a/Klf4/Tnfsf13b/Traf6/Cav1/Hsph1/Spn/Nckap1l/Slc4a1/Ap3d1/Il7/Alox5/Tnfrsf13c/Pdcd1lg2/…	69	GO: Biological process
GO:0002370	natural killer cell cytokine production	14/2565	31/28905	1.12245e-07	0.000690079	2.54407e-06	H2-M5/H2-Q4/H2-M2/H2-Q6/H2-K1/H2-T3/H2-D1/H2-Q1/H2-Q10/H2-Q2/H2-Q7/H2-T23/H2-M10.3/Cd226	14	GO: Biological process
GO:0002727	regulation of natural killer cell cytokine production	14/2565	31/28905	1.12245e-07	0.000690079	2.54407e-06	H2-M5/H2-Q4/H2-M2/H2-Q6/H2-K1/H2-T3/H2-D1/H2-Q1/H2-Q10/H2-Q2/H2-Q7/H2-T23/H2-M10.3/Cd226	14	GO: Biological process
GO:2000564	regulation of CD8-positive, alpha-beta T cell proliferation	14/2565	31/28905	1.12245e-07	0.000690079	2.54407e-06	H2-M5/H2-Q4/H2-M2/H2-Q6/H2-K1/H2-T3/H2-D1/H2-Q1/H2-Q10/H2-Q2/H2-Q7/H2-T23/H2-M10.3/Mapk8ip1	14	GO: Biological process
GO:0001841	neural tube formation	32/2565	132/28905	1.18548e-07	0.000728833	2.64154e-06	Rara/Rarg/Folr1/Casp3/Bmp5/Bmp7/Arhgap35/Phactr4/Enah/Plxnb2/Stk3/Stk4/Pax3/Pfn1/Dvl1/Cobl/Apaf1/Stil/Fzd6/Mks1/Dvl2/Tmed2/Ipmk/St14/Tgif1/Traf6/Ift122/Sufu/Fuz/Dvl3/Adm/Cthrc1	32	GO: Biological process
GO:0001911	negative regulation of leukocyte mediated cytotoxicity	19/2565	55/28905	1.1859e-07	0.000729089	2.64154e-06	H2-M5/H2-Q4/H2-M2/H2-Q6/H2-K1/H2-T3/H2-D1/H2-Q1/H2-Q10/H2-Q2/H2-Q7/H2-T23/H2-M10.3/Ppp3cb/Arrb2/Crk/Nckap1l/Sh2d1b2/Sh2d1b1	19	GO: Biological process
GO:0002888	positive regulation of myeloid leukocyte mediated immunity	19/2565	55/28905	1.1859e-07	0.000729089	2.64154e-06	H2-M5/H2-Q4/H2-M2/H2-Q6/H2-K1/H2-T3/H2-D1/H2-Q1/H2-Q10/H2-Q2/H2-Q7/H2-T23/H2-M10.3/Fcgr3/Lypd11/Lypd10/Cd177/Spi1/Tyrobp	19	GO: Biological process
GO:0002428	antigen processing and presentation of peptide antigen via MHC class Ib	17/2565	45/28905	1.21869e-07	0.000749249	2.68374e-06	H2-M5/H2-Q4/H2-Q9/H2-M2/H2-Q6/H2-K1/H2-T24/H2-T3/H2-D1/H2-Q1/H2-Q10/H2-Q2/H2-Q7/H2-T23/H2-M3/2410137M14Rik/H2-M10.3	17	GO: Biological process
GO:0002524	hypersensitivity	17/2565	45/28905	1.21869e-07	0.000749249	2.68374e-06	H2-M5/H2-Q4/H2-M2/H2-Q6/H2-K1/H2-T3/H2-D1/H2-Q1/H2-Q10/H2-Q2/H2-Q7/H2-T23/H2-M10.3/Fcgr2b/Fcgr3/Fcgr4/Spn	17	GO: Biological process
GO:0031330	negative regulation of cellular catabolic process	44/2565	215/28905	1.26897e-07	0.000780162	2.77868e-06	Hnrnpc/Mtm1/Mtmr2/Ptbp1/Actn3/Syncrip/Cirbp/Ppara/Secisbp2/Rubcn/Hmox1/Golga2/Furin/Stat3/Pik3cg/Eif4enif1/Traf5/Fez1/Hnrnpd/Trdmt1/Qki/Igf2bp2/Tirap/Mlst8/Usp30/Erfe/Gpld1/A1cf/Hnrnpab/Fus/Slc11a1/Tspo/Sik2/Slc4a1/Tent5a/Mettl16/Tardbp/Wdr6/Dffa/Lrrk2/Pink1/Eif4g2/Timp4/Oaz1	44	GO: Biological process
GO:0051051	negative regulation of transport	80/2565	497/28905	1.33766e-07	0.000822391	2.91263e-06	Bin1/Ppp3cc/Ppp3ca/Ppp3cb/Mtmr2/Rap1b/Rap1a/Rab7/Fermt1/Actn2/Fcrl5/Ywhaq/Kcnab1/Fcgr2b/Gstm7/Slc43a2/Slc43a1/Mctp1/Crhr2/Crhr1/Rubcn/Tbc1d1/Hmox1/Derl2/Derl3/Kcne3/Bcr/Abr/Gsto1/Hnf4a/Gsk3a/Slc6a9/Ptpn11/Os9/Il1rn/Idua/Gpr35/Snx3/Snx12/Crbn/Cnih2/Cd47/Pnkd/Hes1/Vip/Prom2/Commd1/Lif/Coro1a/Prrt2/Htr7/Abcg8/Spi1/Sirt1/Map1b/Cav1/Tspo/Nckap1l/Pea15a/Neu3/Srebf1/Atf4/Nmu/Apod/Gnb5/Cd74/Vamp8/Il11/Il…	80	GO: Biological process
GO:0016331	morphogenesis of embryonic epithelium	40/2565	187/28905	1.35556e-07	0.000833398	2.93512e-06	Zfp568/Rara/Rarg/Folr1/Casp3/Bmp5/Bmp7/Arhgap35/Phactr4/Enah/Plxnb2/Pax8/Stk3/Stk4/Pax3/Pfn1/Dvl1/Wnt7b/Cobl/Hnf1b/Apaf1/Gata3/Stil/Fzd6/Mks1/Dvl2/Tmed2/Ipmk/St14/Tgif1/Traf6/Ift122/Fgf8/Sufu/Fuz/Dvl3/Wnt4/Adm/Cthrc1/Irx1	40	GO: Biological process
GO:0003002	regionalization	74/2565	448/28905	1.37847e-07	0.000847485	2.96815e-06	Abi1/Mef2c/Rarg/Ap1b1/Folr1/Ifitm1/Hoxd8/Hoxb8/Hoxc8/Nrp2/Nrp1/Pds5a/Apc/Mtf2/Gata5/Gpr161/Smarcd3/Pax8/Hoxc4/Pax3/Pax7/Ednra/Dvl1/Wnt7b/Wnt7a/Nkx2-1/Dzip1l/Cobl/Pax6/Fkbp8/Crkl/Hnf1b/Wnt3/Wnt3a/Axin1/Tdrkh/Mesp1/Mesp2/Tasor/Acd/Hes1/Stil/Hoxc6/Nek8/Senp2/Lefty1/Lefty2/Dnaaf11/Mks1/Dvl2/Tmed2/Alg5/Tgif1/Ift122/Fgf8/Hey1/Sufu/Mns1/Fuz/Gja1/Wls/Asb2/Ets2/Drc1/Tcf7l1/Foxa1/Srf/Tbx6/Bmp2/Lbx1/Irx1/Ha…	74	GO: Biological process
GO:2000567	regulation of memory T cell activation	2565-08-01	10/28905	1.45441e-07	0.00089417	3.09724e-06	H2-Q4/H2-Q6/H2-K1/H2-D1/H2-Q1/H2-Q10/H2-Q2/H2-Q7	8	GO: Biological process
GO:2000568	positive regulation of memory T cell activation	2565-08-01	10/28905	1.45441e-07	0.00089417	3.09724e-06	H2-Q4/H2-Q6/H2-K1/H2-D1/H2-Q1/H2-Q10/H2-Q2/H2-Q7	8	GO: Biological process
GO:1902105	regulation of leukocyte differentiation	64/2565	369/28905	1.59522e-07	0.000980739	3.37854e-06	Actb/Rara/Ppp3ca/Ikzf1/Cd44/Il1rl2/Rhoa/Cd46/Btn2a2/Apc/Tmem176b/Prxl2a/Gsk3b/Smarcd3/Smarcd1/Fbxw7/Actl6a/Actl6b/Hmgb3/Lyn/Creb1/Ikzf3/Qki/Klhl25/Xrcc6/Zfp609/Kitl/Zc3h8/Ager/Foxn1/Gata3/Pglyrp4/Pglyrp3/Erfe/Tfe3/Ctla4/Brd4/Pik3r6/Dlk1/Lif/Adam8/Pias3/Tcf7/Tnfrsf11a/Nfkbiz/Spi1/Axl/Ppp2r3c/Traf6/Nckap1l/Hax1/Ap3d1/Il7/Sh2b3/Cldn18/Tmem64/Cd74/Il12a/Tyrobp/Cartpt/Pf4/Pglyrp1/Il17a/Sash3	64	GO: Biological process
GO:0022604	regulation of cell morphogenesis	52/2565	276/28905	1.61409e-07	0.00099234	3.39218e-06	Tpm1/Epb41l2/Myh14/Myh9/Myh10/Fermt2/Cd44/Lrp8/Fn1/Tbc1d24/Parva/Parvb/Cpne5/Cpne9/Dapk3/Hnrnpk/Dnm1l/Arhgap18/Sgk1/Gas7/Arhgap35/Pakap/Rac1/Rac3/Zmym3/Prpf40a/Arhgdia/Actr3/Plxnb2/Arap1/Coro1b/Coro1c/Aldoa/Syt3/Hexb/Dvl1/Strip2/Strip1/Crk/Syne3/Dbnl/Cdc42ep5/Coro1a/Cdc42se1/Plekho1/Met/Arhgap15/Sparc/Dvl3/Wls/Zmpste24/Cfdp1	52	GO: Biological process
GO:0007389	pattern specification process	79/2565	491/28905	1.62792e-07	0.00100084	3.39218e-06	Abi1/Mef2c/Rarg/Ap1b1/Folr1/Ifitm1/Hoxd8/Hoxb8/Hoxc8/Nrp2/Nrp1/Pds5a/Apc/Bmp5/Bmp7/Mtf2/Gata5/Gpr161/Chrdl1/Smarcd3/Pax8/Hoxc4/Pax3/Pax7/Ednra/Dvl1/Wnt7b/Wnt7a/Nkx2-1/Dzip1l/Cobl/Pax6/Fkbp8/Crkl/Hnf1b/Wnt3/Wnt3a/Axin1/Tdrkh/Fst/Mesp1/Mesp2/Tasor/Acd/Hes1/Stil/Hoxc6/Nek8/Senp2/Lefty1/Lefty2/Dnaaf11/Mks1/Dvl2/Tmed2/Alg5/Tgif1/Ift122/Apc2/Fgf8/Hey1/Sufu/Mns1/Fuz/Gja1/Wls/Asb2/Ets2/Drc1/Tcf7l1/Foxa1/…	79	GO: Biological process
GO:0048732	gland development	79/2565	491/28905	1.62792e-07	0.00100084	3.39218e-06	Zfp157/Rarg/Ikzf1/Cd44/Nrp1/Apc/Crhr1/Bmp7/Nr3c1/Rhbdd3/Elf5/Arhgap5/Arhgap35/Ccnd1/Hmox1/Gata6/Igf1/Etv4/Cadm1/Pax8/Ncoa3/Mpst/Pax3/Ednra/Bcl2l11/Nkx2-1/Cobl/Creb1/Pax6/Crkl/Hnf1b/Pdgfa/E2f8/Wnt3a/Psap/Psapl1/Esrp2/Foxn1/Gata3/Eda/Mesp1/Hes1/Errfi1/Btbd7/Tnfrsf11a/Cdk5rap3/Pdgfb/Clcn2/Stk11/Met/Mst1/Cav1/Tfap2c/Fgf8/Pou1f1/Ctns/Proc/Cd2ap/Lats1/Wnt4/Gja1/Tgfa/Aacs/Wls/Plaur/Zmpste24/Mki67/Csn3/I…	79	GO: Biological process
GO:0002883	regulation of hypersensitivity	16/2565	41/28905	1.68559e-07	0.0010363	3.49358e-06	H2-M5/H2-Q4/H2-M2/H2-Q6/H2-K1/H2-T3/H2-D1/H2-Q1/H2-Q10/H2-Q2/H2-Q7/H2-T23/H2-M10.3/Fcgr2b/Fcgr3/Spn	16	GO: Biological process
GO:0015711	organic anion transport	74/2565	451/28905	1.80806e-07	0.00111159	3.65704e-06	Slc17a1/Slc17a3/Slc22a28/Slc22a12/Slc22a19/Slc22a26/Slc22a29/Slc22a30/Slc22a27/Lrrc8d/Folr1/Folr2/Slc43a2/Slc43a1/Ppard/Slc2a3/Slc2a1/Slc2a2/Slc36a1/Slc36a2/Slc36a3/Slc37a2/Abcc5/Nr3c1/Slc38a3/Slc38a5/Abcd4/Sfxn3/Sfxn1/Slc25a39/Slc35d2/Trpc4/Slc6a9/Slc25a2/Slc25a15/Nat3/Slc52a2/Il1rn/Slc35a3/Psap/Crabp2/Crabp1/Lrrc8e/Slc16a11/Casr/Cd47/Erfe/Abcd3/Bdnf/Sfxn2/Mfsd10/Pnpla8/Cltrn/Abcc10/Plin2/Tnfrsf…	74	GO: Biological process
GO:0001796	regulation of type IIa hypersensitivity	14/2565	32/28905	1.83214e-07	0.0011264	3.65704e-06	H2-M5/H2-Q4/H2-M2/H2-Q6/H2-K1/H2-T3/H2-D1/H2-Q1/H2-Q10/H2-Q2/H2-Q7/H2-T23/H2-M10.3/Fcgr3	14	GO: Biological process
GO:0001798	positive regulation of type IIa hypersensitivity	14/2565	32/28905	1.83214e-07	0.0011264	3.65704e-06	H2-M5/H2-Q4/H2-M2/H2-Q6/H2-K1/H2-T3/H2-D1/H2-Q1/H2-Q10/H2-Q2/H2-Q7/H2-T23/H2-M10.3/Fcgr3	14	GO: Biological process
GO:0002892	regulation of type II hypersensitivity	14/2565	32/28905	1.83214e-07	0.0011264	3.65704e-06	H2-M5/H2-Q4/H2-M2/H2-Q6/H2-K1/H2-T3/H2-D1/H2-Q1/H2-Q10/H2-Q2/H2-Q7/H2-T23/H2-M10.3/Fcgr3	14	GO: Biological process
GO:0002894	positive regulation of type II hypersensitivity	14/2565	32/28905	1.83214e-07	0.0011264	3.65704e-06	H2-M5/H2-Q4/H2-M2/H2-Q6/H2-K1/H2-T3/H2-D1/H2-Q1/H2-Q10/H2-Q2/H2-Q7/H2-T23/H2-M10.3/Fcgr3	14	GO: Biological process
GO:0035740	CD8-positive, alpha-beta T cell proliferation	14/2565	32/28905	1.83214e-07	0.0011264	3.65704e-06	H2-M5/H2-Q4/H2-M2/H2-Q6/H2-K1/H2-T3/H2-D1/H2-Q1/H2-Q10/H2-Q2/H2-Q7/H2-T23/H2-M10.3/Mapk8ip1	14	GO: Biological process
GO:2001187	positive regulation of CD8-positive, alpha-beta T cell activation	14/2565	32/28905	1.83214e-07	0.0011264	3.65704e-06	H2-M5/H2-Q4/H2-M2/H2-Q6/H2-K1/H2-T3/H2-D1/H2-Q1/H2-Q10/H2-Q2/H2-Q7/H2-T23/H2-M10.3/Nckap1l	14	GO: Biological process
GO:0090132	epithelium migration	59/2565	331/28905	1.83994e-07	0.0011312	3.65704e-06	Mef2c/Myh9/Fermt1/Actn4/Rhoa/Ppard/Nrp1/Apc/Arhgap5/Rac1/Hmox1/Igf1/Epb41l4b/Hdac6/Fbxw7/Alox12/Adamts9/Coro1b/Coro1c/Ptpn11/Pik3cg/Pfn1/Pfn2/Wnt7a/Mapre2/Adipor1/Tac1/Stard13/Adgra2/Kitl/Ager/Gadd45a/Gata3/Pkn3/Gpld1/Cd63/Emc10/Coro1a/Anxa3/Adam8/Pdgfb/Klf4/Sirt1/Met/Grn/Fgf8/Sparc/Ccbe1/Lpxn/Robo4/Adgrb1/Plcg1/Cxcl12/Srf/Nr2e1/Tesk1/Ccn3/Foxc2/Marveld3	59	GO: Biological process
GO:0070371	ERK1 and ERK2 cascade	64/2565	371/28905	1.95039e-07	0.0011991	3.85678e-06	Ndrg2/Ndrg4/Acta2/Rap1b/Rap1a/Myh9/Fermt2/Cd44/Ywhaz/Fn1/Btn2a2/Nrp1/Arrb2/Arrb1/Rapgef1/Crhr2/Dmd/Calcr/Ccl25/Igf1/Fbxw7/Alox15/Pdgfc/Pdgfd/Ptpn11/Ednra/Nod2/Dab2/P2ry6/Ddr2/Npy/Lyn/Crkl/Pdgfa/Tirap/Casr/Ager/Tbc1d10c/Inhba/Zdhhc17/Nptn/Errfi1/Lif/Il1a/Pdgfb/Klf4/Slc30a10/Ngf/Fbln1/Prxl2c/Cav1/Mfhas1/Tlr4/Fgf8/Ccl20/Cd2ap/Vegfb/Cd74/Cntnap2/Cxcl12/Bmp2/Dusp4/Hand2/Dusp6	64	GO: Biological process
GO:2001233	regulation of apoptotic signaling pathway	72/2565	436/28905	2.04353e-07	0.00125636	4.02045e-06	Zmynd11/Cd44/Fcgr2b/Eno1b/Eno1/Nrp1/Dapk3/Dapk2/Hnrnpk/Dnm1l/Arrb2/Inca1/Rffl/Hmox1/Nr4a2/Rrm2b/Igf1/Tmem14a/Gsk3b/Fbxw7/Stk3/Stk4/Dab2/Bcl2l11/Mdm2/Apaf1/Pmp22/Bcl2l2/Ubb/Mapk8ip1/Mapk8ip2/Bcap31/Ccar2/Ddias/Mdm4/Steap3/Peli3/Inhba/Bdnf/Maged1/Ctsc/Il20ra/Casp2/Sirt1/Cav1/Tnfrsf4/Tlr4/Pea15a/Ybx3/Wnt4/Psme3/Il7/Atf4/Plaur/Fcmr/Gclc/Tert/Lrrk2/Cd74/Cxcl12/Nanos3/Pink1/Selenos/Pttg1ip/Zc3hc1/P4hb/…	72	GO: Biological process
GO:0035051	cardiocyte differentiation	41/2565	197/28905	2.08758e-07	0.00128344	4.06874e-06	Zfp418/Mef2c/Actc1/Rara/Rarb/Myh11/Myh10/Actn2/Folr1/Ppara/Kdm6b/Arrb2/Bmp7/Nr3c1/Ccnd2/Gata6/Igf1/Gsk3a/Gsk3b/Pax3/Ednra/Nrap/Wnt3a/Prok2/Inhba/Mesp1/Hes1/Popdc2/Cxadr/Trip10/Pdgfb/Alpk2/Sirt1/Met/Parp2/Zmpste24/Asb2/Csrp3/Srf/Bmp2/Hand2	41	GO: Biological process
GO:0030218	erythrocyte differentiation	36/2565	162/28905	2.08907e-07	0.00128436	4.06874e-06	Ptbp3/Ikzf1/Add1/Casp3/Mapk14/Slc11a2/Rac1/Rac2/Sfxn1/Tcf3/Hdac6/Heph/Stat3/Lyn/Brd1/Rps19/Mb/Stat1/Gata3/Inhba/Uba5/Ankrd54/Jmjd6/Cdk5rap3/Spi1/Mfhas1/Maea/Nckap1l/Lmo2/Slc4a1/Sh2b3/Klf13/Epas1/Srf/Rcor1/Hmga1	36	GO: Biological process
GO:0071706	tumor necrosis factor superfamily cytokine production	45/2565	226/28905	2.11037e-07	0.00129745	4.08967e-06	H2-M5/H2-Q4/H2-M2/H2-Q6/H2-K1/H2-T3/H2-D1/H2-Q1/H2-Q10/H2-Q2/H2-Q7/H2-T23/H2-M10.3/Rara/Trim30a/Fcgr2b/Fcgr3/Mapk14/Arrb2/Igf1/Setd4/Cyp2j6/Stat3/Ptpn11/Nod2/Acp5/Tirap/Clec7a/Ager/Cd47/Errfi1/Adam8/Il1a/Axl/Sirt1/Tlr4/Tspo/Spn/Kcnn4/Lrrk2/Spon2/Selenos/Tyrobp/Il17a/Sash3	45	GO: Biological process
GO:0002367	cytokine production involved in immune response	38/2565	176/28905	2.14231e-07	0.00131709	4.1238e-06	H2-M5/H2-Q4/H2-M2/H2-Q6/H2-K1/H2-T3/H2-D1/H2-Q1/H2-Q10/H2-Q2/H2-Q7/H2-T23/H2-M10.3/Trim6/Il1r1/Hmox1/Cuedc2/Cd55/Cd55b/Nod2/Nlrx1/Acp5/Tirap/Clec7a/Gata3/Trem1/Trem3/Axl/Sirt1/Traf6/Slc11a1/Tlr4/Cd226/Tlr7/Cd74/Spon2/Il12a/Sash3	38	GO: Biological process
GO:1903312	negative regulation of mRNA metabolic process	26/2565	97/28905	2.14926e-07	0.00132136	4.1238e-06	Akr1c6/Hnrnpc/Ptbp1/Ptbp3/Syncrip/Cirbp/Hnrnpk/Secisbp2/Hnrnpa2b1/Eif4enif1/Srsf4/Srsf6/Traf5/Hnrnpd/Qki/Igf2bp2/Tirap/Srsf7/Rbm42/A1cf/Hnrnpab/Fus/Slc11a1/Tent5a/Mettl16/Tardbp	26	GO: Biological process
GO:1903555	regulation of tumor necrosis factor superfamily cytokine production	44/2565	219/28905	2.19791e-07	0.00135127	4.19637e-06	H2-M5/H2-Q4/H2-M2/H2-Q6/H2-K1/H2-T3/H2-D1/H2-Q1/H2-Q10/H2-Q2/H2-Q7/H2-T23/H2-M10.3/Rara/Trim30a/Fcgr2b/Fcgr3/Arrb2/Igf1/Setd4/Cyp2j6/Stat3/Ptpn11/Nod2/Acp5/Tirap/Clec7a/Ager/Cd47/Errfi1/Adam8/Il1a/Axl/Sirt1/Tlr4/Tspo/Spn/Kcnn4/Lrrk2/Spon2/Selenos/Tyrobp/Il17a/Sash3	44	GO: Biological process
GO:0003007	heart morphogenesis	54/2565	294/28905	2.22551e-07	0.00136825	4.22825e-06	Tpm1/Mef2c/Actc1/Folr1/Parva/Nrp2/Nrp1/Pds5a/Bmp5/Bmp7/Rac1/Gata5/Gata6/Eln/Gsk3a/Smarcd3/Ednra/Dvl1/Mdm2/Crkl/Wnt3a/Mdm4/Nipbl/Gata3/Ppp1r13l/Mesp1/Mesp2/Hes1/Stil/Lefty1/Mks1/Dvl2/Tmed2/Dhrs3/Alpk2/Cplane2/Fgf8/Hey1/Sufu/Synpo2l/Dvl3/Gja1/Zmpste24/Asb2/Tab1/Srf/Tbx6/Bmp2/Lemd2/Lbx1/Ankrd1/Hand2/Dnaaf1/Foxc2	54	GO: Biological process
GO:0006063	uronic acid metabolic process	2565-12-01	24/28905	2.27567e-07	0.00139908	4.26105e-06	Ugt2a2/Ugt2b36/Ugt2b5/Ugt2a3/Ugt2a1/Ugt2b37/Ugt2b38/Ugt2b1/Ugt2b34/Ugt2b35/Akr1a1/Xylb	12	GO: Biological process
GO:0019585	glucuronate metabolic process	2565-12-01	24/28905	2.27567e-07	0.00139908	4.26105e-06	Ugt2a2/Ugt2b36/Ugt2b5/Ugt2a3/Ugt2a1/Ugt2b37/Ugt2b38/Ugt2b1/Ugt2b34/Ugt2b35/Akr1a1/Xylb	12	GO: Biological process
GO:0090130	tissue migration	59/2565	333/28905	2.27576e-07	0.00139914	4.26105e-06	Mef2c/Myh9/Fermt1/Actn4/Rhoa/Ppard/Nrp1/Apc/Arhgap5/Rac1/Hmox1/Igf1/Epb41l4b/Hdac6/Fbxw7/Alox12/Adamts9/Coro1b/Coro1c/Ptpn11/Pik3cg/Pfn1/Pfn2/Wnt7a/Mapre2/Adipor1/Tac1/Stard13/Adgra2/Kitl/Ager/Gadd45a/Gata3/Pkn3/Gpld1/Cd63/Emc10/Coro1a/Anxa3/Adam8/Pdgfb/Klf4/Sirt1/Met/Grn/Fgf8/Sparc/Ccbe1/Lpxn/Robo4/Adgrb1/Plcg1/Cxcl12/Srf/Nr2e1/Tesk1/Ccn3/Foxc2/Marveld3	59	GO: Biological process
GO:0009914	hormone transport	69/2565	413/28905	2.32613e-07	0.0014301	4.33441e-06	Ppp3ca/Ppp3cb/Ptbp1/Myh9/Ywhaz/Bmal1/Ppard/Slc2a2/Arrb1/Crhr2/Crhr1/Ano1/Ncoa6/Rac1/Tbc1d1/Cplx1/Hnf4a/Pax8/Cyp2j5/Hcfc1/Ptpn11/Ube2q1/Dab2/Scg5/Lyn/Tac1/Creb1/Il1rn/Hnf1b/Trpv6/Tfap2b/Pick1/Casr/Gata3/Snap25/Exoc3l/Inhba/C1qtnf12/Gpld1/Cltrn/Lif/Oga/Per2/Baiap3/Cftr/Sirt1/Rab11fip2/Tspo/Srebf1/Gja1/Tardbp/Aacs/Nmu/Alox5/Vamp8/Crym/Il11/Edn3/Niban2/Crhbp/Cyp27b1/G6pc2/Cartpt/Psmd9/Ccn3/Capn10/Ptp…	69	GO: Biological process
GO:0046879	hormone secretion	68/2565	405/28905	2.34719e-07	0.00144305	4.35274e-06	Ppp3ca/Ppp3cb/Ptbp1/Myh9/Ywhaz/Bmal1/Ppard/Slc2a2/Arrb1/Crhr2/Crhr1/Ano1/Ncoa6/Rac1/Tbc1d1/Cplx1/Hnf4a/Pax8/Cyp2j5/Hcfc1/Ptpn11/Ube2q1/Dab2/Scg5/Lyn/Tac1/Creb1/Il1rn/Hnf1b/Trpv6/Tfap2b/Pick1/Casr/Gata3/Snap25/Exoc3l/Inhba/C1qtnf12/Gpld1/Cltrn/Lif/Oga/Per2/Baiap3/Cftr/Sirt1/Rab11fip2/Tspo/Srebf1/Gja1/Tardbp/Aacs/Nmu/Alox5/Vamp8/Il11/Edn3/Niban2/Crhbp/Cyp27b1/G6pc2/Cartpt/Psmd9/Ccn3/Capn10/Ptpmt1/N…	68	GO: Biological process
GO:0019883	antigen processing and presentation of endogenous antigen	18/2565	52/28905	2.45464e-07	0.00150912	4.53033e-06	H2-M5/H2-Q4/H2-Q9/H2-M2/H2-Q6/H2-K1/H2-T24/H2-T3/H2-D1/H2-Q1/H2-Q10/H2-Q2/H2-Q7/H2-T23/H2-M3/2410137M14Rik/H2-M10.3/Tapbp	18	GO: Biological process
GO:0044409	symbiont entry into host	26/2565	98/28905	2.67997e-07	0.00164765	4.92275e-06	Trim6/Trim12c/Trim34b/Trim5/Trim34a/Trim12a/Trim30a/Ifitm6/Ifitm1/Ifitm7/Ifitm3/Ifitm2/Nrp1/Furin/Tpcn1/Snx3/Nectin4/Nectin2/Axl/Cav1/Trim21/Cd74/Jpt2/Vamp8/P4hb/Trim31	26	GO: Biological process
GO:0009185	ribonucleoside diphosphate metabolic process	31/2565	130/28905	2.75448e-07	0.00169345	5.03575e-06	Actn3/Eno1b/Eno3/Eno2/Eno1/Entpd5/Ppara/Prkaa2/Prkaa1/Prkag2/Entpd2/Guk1/Ampd3/Rrm2/Rrm2b/Igf1/Stat3/Aldoa/Aldoart1/Aldoart2/Gpd1/Arl2/Mlst8/Ak2/Mlx/Galt/Prxl2c/Sik2/Slc4a1/Mpi/Entpd7	31	GO: Biological process
GO:0045732	positive regulation of protein catabolic process	41/2565	199/28905	2.77758e-07	0.00170766	5.05414e-06	Csnk1e/Csnk1a1/Csnk1d/Rab7/Trim30a/Bag6/C4bp/Zp3r/Apc/Rhbdd3/Zfand2a/Gsk3a/Gsk3b/Fbxw7/Zer1/Dab2/Asb11/Vps28/Sgta/Mdm2/Bcap31/Axin1/Gpld1/Vip/Usp5/Adam8/Snx1/Tmem259/Cav1/Apc2/Tnfsf12/Eif2a/Gja1/Rbx1/Gclc/Ldlr/Lrrk2/Vps11/Pttg1ip/Ddb1/Oaz1	41	GO: Biological process
GO:0042129	regulation of T cell proliferation	44/2565	221/28905	2.87282e-07	0.00176621	5.20302e-06	H2-M5/H2-Q4/H2-M2/H2-Q6/H2-K1/H2-T3/H2-D1/H2-Q1/H2-Q10/H2-Q2/H2-Q7/H2-T23/H2-M10.3/Ppp3ca/Cd44/Cd46/Btn2a2/Btn1a1/Casp3/Rac2/Igf1/Gpam/Cd55/Cd55b/Ripor2/Mapk8ip1/Kitl/Ager/Aif1/Ctla4/Hes1/Coro1a/Il1a/Tnfsf13b/Traf6/Spn/Nckap1l/Slc4a1/Tnfrsf9/Tnfrsf13c/Pdcd1lg2/Il12a/Znhit1/Sash3	44	GO: Biological process
GO:0045055	regulated exocytosis	50/2565	266/28905	2.97747e-07	0.00183055	5.36747e-06	Cadps2/Cadps/Ppp3cb/Rab5a/Rap1b/Rap1a/Myh9/Ywhaz/Fcgr4/Dnm1l/Crhr1/Rac2/Hmox1/Cplx2/Cplx1/Bcr/Abr/Stx11/Syt3/Pfn2/Dvl1/Wnt7a/Napb/Napa/Npy/Lyn/Kcnh1/Myo1f/Snap47/Lypd11/Lypd10/Cd177/Snap25/Lat2/Mical1/Cltrn/Coro1a/Anxa3/Prrt2/Sdf4/Baiap3/Spi1/Rab11fip2/Stx19/Rab15/Nckap1l/Lrrk2/Ptgds/Vamp8/Crhbp	50	GO: Biological process
GO:0035265	organ growth	44/2565	222/28905	3.27893e-07	0.00201588	5.83935e-06	Zfp418/Mef2c/Rara/Rarb/Rarg/Myh10/Ppara/Mapk14/Mapk11/Apc/Nr3c1/Col27a1/Ccnd2/Gata6/Fbln5/Igf1/Gsk3a/Gsk3b/Stk3/Stk4/Ptpn11/Bcl2l11/Ddr2/Tmem38b/Psap/Psapl1/Men1/Mesp1/Cxadr/Trip10/Sirt1/Fgf8/Ecm1/Ybx3/Lats1/Gja1/Il7/Parp2/Cldn18/Zmpste24/Comp/Sash3/Foxc2/Dusp6	44	GO: Biological process
GO:0002768	immune response-regulating cell surface receptor signaling pathway	56/2565	313/28905	3.28836e-07	0.00202168	5.83935e-06	H2-Q4/H2-Q6/H2-K1/H2-D1/H2-Q1/H2-Q10/H2-Q2/H2-Q7/Mef2c/Rap1a/Fcrl5/Bag6/Clec4d/Clec4e/Clec4n/Dgkz/Klrc1/Klrc3/Klrc2/Btn2a2/Btnl10/Btn1a1/Rapgef1/Tlr5/Eif2b4/Nod2/Lyn/Tmem126a/Crkl/Tirap/Clec7a/Nectin2/Gata3/Cd47/Lat2/Mog/Ctla4/Tec/Gpld1/Nfkbiz/Stk11/Rab11fip2/Traf6/Cd79b/Mfhas1/Tlr4/Cd226/Nckap1l/Kcnn4/Gps2/Cd2ap/Lpxn/Fcmr/Plcg1/Sh2d1b1/Tyrobp	56	GO: Biological process
GO:0002712	regulation of B cell mediated immunity	26/2565	99/28905	3.32964e-07	0.00204706	5.83935e-06	H2-M5/H2-Q4/H2-M2/H2-Q6/H2-K1/H2-T3/H2-D1/H2-Q1/H2-Q10/H2-Q2/H2-Q7/H2-T23/H2-M10.3/Fcgr2b/Fcgr3/Cd46/C4bp/Zp3r/Kmt5b/Shld1/Cd55/Nod2/Tnfsf13/Nectin2/Fcer2a/Cd226	26	GO: Biological process
GO:0002886	regulation of myeloid leukocyte mediated immunity	26/2565	99/28905	3.32964e-07	0.00204706	5.83935e-06	H2-M5/H2-Q4/H2-M2/H2-Q6/H2-K1/H2-T3/H2-D1/H2-Q1/H2-Q10/H2-Q2/H2-Q7/H2-T23/H2-M10.3/Fcgr3/Crhr1/Rac2/Hmox1/Bcr/Abr/Lyn/Lypd11/Lypd10/Cd177/Spi1/Vamp8/Tyrobp	26	GO: Biological process
GO:0002889	regulation of immunoglobulin mediated immune response	26/2565	99/28905	3.32964e-07	0.00204706	5.83935e-06	H2-M5/H2-Q4/H2-M2/H2-Q6/H2-K1/H2-T3/H2-D1/H2-Q1/H2-Q10/H2-Q2/H2-Q7/H2-T23/H2-M10.3/Fcgr2b/Fcgr3/Cd46/C4bp/Zp3r/Kmt5b/Shld1/Cd55/Nod2/Tnfsf13/Nectin2/Fcer2a/Cd226	26	GO: Biological process
GO:0006766	vitamin metabolic process	26/2565	99/28905	3.32964e-07	0.00204706	5.83935e-06	Akr1c20/Akr1cl/Akr1c6/Akr1c18/Akr1c14/Folr1/Abcd4/Gsto1/Gsto2/Pdzd11/Slc52a2/Clybl/Lrat/Tpk1/Dhfr/Btd/Cyp2r1/Akr1a1/Ggcx/Cyp2w1/Gclc/Isx/Rfk/Mmab/Cyp27b1/Cd320	26	GO: Biological process
GO:0120254	olefinic compound metabolic process	37/2565	172/28905	3.38885e-07	0.00208346	5.91642e-06	Akr1c20/Akr1cl/Akr1c6/Akr1c18/Akr1c14/Gstm7/Bmp5/Cyp2d11/Cyp2d22/Cyp2d10/Cyp2d9/Cyp2d26/Cyp2d34/Cyp2d12/Alox12/Alox15/Alox12e/Cyp2j11/Cyp2j12/Cyp2j8/Cyp2j5/Cyp2j6/Cyp2j9/Cyp2j13/Ednrb/Dab2/Creb1/Lrat/Pnpla8/Sdr16c5/Bco2/Clcn2/Wnt4/Alox5/Cyp2f2/Sco1/Bmp2	37	GO: Biological process
GO:0010631	epithelial cell migration	58/2565	329/28905	3.41095e-07	0.00209705	5.9283e-06	Mef2c/Myh9/Fermt1/Actn4/Rhoa/Ppard/Nrp1/Apc/Arhgap5/Rac1/Hmox1/Igf1/Epb41l4b/Hdac6/Fbxw7/Alox12/Adamts9/Coro1b/Coro1c/Ptpn11/Pik3cg/Pfn1/Pfn2/Wnt7a/Mapre2/Adipor1/Tac1/Stard13/Adgra2/Kitl/Ager/Gadd45a/Gata3/Pkn3/Gpld1/Cd63/Emc10/Coro1a/Anxa3/Adam8/Pdgfb/Klf4/Sirt1/Met/Grn/Sparc/Ccbe1/Lpxn/Robo4/Adgrb1/Plcg1/Cxcl12/Srf/Nr2e1/Tesk1/Ccn3/Foxc2/Marveld3	58	GO: Biological process
GO:0016311	dephosphorylation	57/2565	322/28905	3.73006e-07	0.00229324	6.43952e-06	Mef2c/Ppp3cc/Ppp3ca/Ppp3cb/Mtm1/Mtmr2/Mtmr1/Ptbp1/Ywhab/Rcan1/Mtmr3/Pdp1/Plppr5/Plppr1/Ptpra/Mtmr7/Mtmr6/Mtmr14/Plpp4/Plpp5/Ptpn11/Acp5/Acp1/Dnajc6/Nt5c/Thnsl2/Ppp1r7/Mastl/Plpp1/Cdk5rap3/Ppp2r5b/Ppp1r16b/Ppp1r1b/Stk11/Ppp2r3c/Acp2/Mfhas1/Pip4p1/Sgpp2/Nckap1l/Plppr2/Pgam5/Plpp2/Swap70/Ppp1r15b/Ptpa/Pink1/Dusp11/Tab1/Nanp/Timm50/Bmp2/Dusp4/Ptpmt1/Dusp12/Tmem225/Dusp6	57	GO: Biological process
GO:0032640	tumor necrosis factor production	44/2565	223/28905	3.73831e-07	0.00229832	6.43952e-06	H2-M5/H2-Q4/H2-M2/H2-Q6/H2-K1/H2-T3/H2-D1/H2-Q1/H2-Q10/H2-Q2/H2-Q7/H2-T23/H2-M10.3/Rara/Trim30a/Fcgr2b/Fcgr3/Mapk14/Arrb2/Igf1/Setd4/Cyp2j6/Stat3/Ptpn11/Nod2/Acp5/Tirap/Clec7a/Ager/Cd47/Errfi1/Il1a/Axl/Sirt1/Tlr4/Tspo/Spn/Kcnn4/Lrrk2/Spon2/Selenos/Tyrobp/Il17a/Sash3	44	GO: Biological process
GO:1901136	carbohydrate derivative catabolic process	50/2565	268/28905	3.77058e-07	0.00231815	6.46636e-06	Fbxo44/Fbxo6/Actn3/Cd44/Eno1b/Eno3/Eno2/Eno1/Entpd5/Ppara/Prkaa2/Prkaa1/Prkag2/Ampd3/Igf1/Stat3/Aldoa/Aldoart1/Aldoart2/Hexa/Hexb/Gpd1/Gpd1l/Npl/Idua/Arl2/Galc/Mlst8/Psap/Nt5m/Nt5c/Dut/Pglyrp4/Pglyrp3/Mlx/Galt/Ids/Cemip/Nagk/Urah/Prxl2c/Itpa/Sik2/Neu3/Slc4a1/Mpi/Entpd7/Hoga1/Lyve1/Pglyrp1	50	GO: Biological process
GO:0032680	regulation of tumor necrosis factor production	43/2565	216/28905	3.91114e-07	0.00240457	6.67787e-06	H2-M5/H2-Q4/H2-M2/H2-Q6/H2-K1/H2-T3/H2-D1/H2-Q1/H2-Q10/H2-Q2/H2-Q7/H2-T23/H2-M10.3/Rara/Trim30a/Fcgr2b/Fcgr3/Arrb2/Igf1/Setd4/Cyp2j6/Stat3/Ptpn11/Nod2/Acp5/Tirap/Clec7a/Ager/Cd47/Errfi1/Il1a/Axl/Sirt1/Tlr4/Tspo/Spn/Kcnn4/Lrrk2/Spon2/Selenos/Tyrobp/Il17a/Sash3	43	GO: Biological process
GO:0014020	primary neural tube formation	29/2565	119/28905	4.04705e-07	0.00248813	6.87962e-06	Rara/Rarg/Folr1/Casp3/Bmp5/Bmp7/Arhgap35/Phactr4/Enah/Plxnb2/Pax3/Pfn1/Dvl1/Cobl/Apaf1/Stil/Fzd6/Mks1/Dvl2/Tmed2/St14/Tgif1/Traf6/Ift122/Sufu/Fuz/Dvl3/Adm/Cthrc1	29	GO: Biological process
GO:0044403	biological process involved in symbiotic interaction	47/2565	246/28905	4.08442e-07	0.0025111	6.88276e-06	Rab5a/Rab7/Rab9/Trim6/Trim12c/Trim34b/Trim5/Trim34a/Trim12a/Trim30a/Fn1/Ifitm6/Ifitm1/Ifitm7/Ifitm3/Ifitm2/Ppara/Nrp1/Napepld/Furin/Nod2/Bcl2l11/Tpcn1/Snx3/Nectin4/Nectin2/Pglyrp4/Pglyrp3/Brd4/Trem1/Trem3/Tfap4/Axl/Fbln1/Cav1/Trim21/Vapa/Tardbp/Ncf1/Cd74/Jpt2/Vamp8/Ddb1/Chmp4c/P4hb/Pglyrp1/Trim31	47	GO: Biological process
GO:0046434	organophosphate catabolic process	47/2565	246/28905	4.08442e-07	0.0025111	6.88276e-06	Actn3/Eno1b/Eno3/Eno2/Eno1/Entpd5/Ppara/Prkaa2/Prkaa1/Prkag2/Entpd2/Entpd8/Ampd3/Napepld/Igf1/Stat3/Aldoa/Aldoart1/Aldoart2/Gpd1/Gpd1l/Arl2/Mlst8/Nt5m/Nt5c/Dut/Mlx/Enpp5/Pnpla8/Galt/Cnp/Urah/Prxl2c/Itpa/Entpd3/Sik2/Pla2g4b/Pla2g15/Slc4a1/Mpi/Entpd7/Plcb3/Ldlr/Ncf1/Angptl3/Plcg1/Smpdl3b	47	GO: Biological process
GO:0002718	regulation of cytokine production involved in immune response	34/2565	153/28905	4.49094e-07	0.00276103	7.53504e-06	H2-M5/H2-Q4/H2-M2/H2-Q6/H2-K1/H2-T3/H2-D1/H2-Q1/H2-Q10/H2-Q2/H2-Q7/H2-T23/H2-M10.3/Trim6/Il1r1/Hmox1/Cuedc2/Cd55/Cd55b/Nod2/Nlrx1/Acp5/Tirap/Clec7a/Gata3/Axl/Sirt1/Traf6/Tlr4/Cd226/Tlr7/Cd74/Spon2/Sash3	34	GO: Biological process
GO:0002726	positive regulation of T cell cytokine production	14/2565	34/28905	4.56089e-07	0.00280403	7.61941e-06	H2-Q4/H2-Q6/H2-K1/H2-D1/H2-Q1/H2-Q10/H2-Q2/H2-Q7/Il1r1/Cd55/Cd55b/Gata3/Traf6/Sash3	14	GO: Biological process
GO:0070085	glycosylation	44/2565	225/28905	4.84339e-07	0.00297771	8.03654e-06	A3galt2/Glt6d1/4930402F06Rik/Ggta1/4930568D16Rik/Entpd5/Abo/Gbgt1/Pomk/Tusc3/Magt1/Derl3/Golga2/B3gnt6/B3gnt3/Galnt10/Galntl6/St3gal4/B4galt2/St6galnac6/Tet3/Mgat3/Dpy19l3/Rpn2/St8sia5/B3gnt9/B4galnt2/B4galt7/Acer2/Oga/Alg5/Crppa/B3galnt2/Mgat5b/Extl1/Vegfb/Rxylt1/B3gnt8/Cog1/Cog2/Cln5/Atp4b/Aqp11/Galnt4	44	GO: Biological process
GO:0009134	nucleoside diphosphate catabolic process	29/2565	120/28905	4.88794e-07	0.00300511	8.03654e-06	Actn3/Eno1b/Eno3/Eno2/Eno1/Entpd5/Ppara/Prkaa2/Prkaa1/Prkag2/Entpd2/Entpd8/Ampd3/Igf1/Stat3/Aldoa/Aldoart1/Aldoart2/Gpd1/Arl2/Mlst8/Mlx/Galt/Prxl2c/Entpd3/Sik2/Slc4a1/Mpi/Entpd7	29	GO: Biological process
GO:0002419	T cell mediated cytotoxicity directed against tumor cell target	2565-08-01	11/28905	4.91425e-07	0.00302128	8.03654e-06	H2-Q4/H2-Q6/H2-K1/H2-D1/H2-Q1/H2-Q10/H2-Q2/H2-Q7	8	GO: Biological process
GO:0035709	memory T cell activation	2565-08-01	11/28905	4.91425e-07	0.00302128	8.03654e-06	H2-Q4/H2-Q6/H2-K1/H2-D1/H2-Q1/H2-Q10/H2-Q2/H2-Q7	8	GO: Biological process
GO:0071635	negative regulation of transforming growth factor beta production	2565-08-01	11/28905	4.91425e-07	0.00302128	8.03654e-06	Fn1/Gata6/Furin/Tsku/Fbln1/Met/Cd2ap/Tyrobp	8	GO: Biological process
GO:0009595	detection of biotic stimulus	17/2565	49/28905	5.08625e-07	0.00312702	8.24821e-06	H2-Q4/H2-Q6/H2-K1/H2-D1/H2-Q1/H2-Q10/H2-Q2/H2-Q7/Clec4n/Nod2/Clec7a/Pglyrp4/Pglyrp3/Tlr4/Tspo/Nlrc4/Pglyrp1	17	GO: Biological process
GO:0045953	negative regulation of natural killer cell mediated cytotoxicity	17/2565	49/28905	5.08625e-07	0.00312702	8.24821e-06	H2-M5/H2-Q4/H2-M2/H2-Q6/H2-K1/H2-T3/H2-D1/H2-Q1/H2-Q10/H2-Q2/H2-Q7/H2-T23/H2-M10.3/Arrb2/Crk/Sh2d1b2/Sh2d1b1	17	GO: Biological process
GO:0032656	regulation of interleukin-13 production	16/2565	44/28905	5.26572e-07	0.00323737	8.50368e-06	H2-M5/H2-Q4/H2-M2/H2-Q6/H2-K1/H2-T3/H2-D1/H2-Q1/H2-Q10/H2-Q2/H2-Q7/H2-T23/H2-M10.3/Rara/Gata3/Tlr4	16	GO: Biological process
GO:0034308	primary alcohol metabolic process	24/2565	89/28905	5.51059e-07	0.00338791	8.86219e-06	Akr1c19/Akr1c20/Akr1c12/Akr1c13/Akr1cl/Akr1c21/Akr1c6/Akr1c18/Akr1c14/Slc37a2/Bmp5/Napepld/Aldh3a2/Ednrb/Dab2/Gpd1/Lrat/Tpk1/Sdr16c5/Akr1a1/Clcn2/Wnt4/Naaa/Bmp2	24	GO: Biological process
GO:0050777	negative regulation of immune response	46/2565	241/28905	5.55382e-07	0.00341449	8.86368e-06	H2-M5/H2-Q4/H2-M2/H2-Q6/H2-K1/H2-T3/H2-D1/H2-Q1/H2-Q10/H2-Q2/H2-Q7/H2-T23/H2-M10.3/Ppp3cb/Ywhaz/Fcgr2b/Cd46/Arrb2/C4bp/Zp3r/Bcr/Abr/Ythdf3/Alox15/Cd55/Cd55b/Nod2/Nlrx1/Npy/Gigyf2/Crk/Rps19/Pglyrp4/Pglyrp3/Spi1/Grn/Spn/Nckap1l/Spink5/Trim21/Sh2d1b2/Sh2d1b1/Smpdl3b/Selenos/Pf4/Pglyrp1	46	GO: Biological process
GO:0002438	acute inflammatory response to antigenic stimulus	19/2565	60/28905	5.60441e-07	0.00344559	8.86368e-06	H2-M5/H2-Q4/H2-M2/H2-Q6/H2-K1/H2-T3/H2-D1/H2-Q1/H2-Q10/H2-Q2/H2-Q7/H2-T23/H2-M10.3/Fcgr2b/Fcgr3/Fcgr4/Npy/Spn/Selenos	19	GO: Biological process
GO:0031342	negative regulation of cell killing	19/2565	60/28905	5.60441e-07	0.00344559	8.86368e-06	H2-M5/H2-Q4/H2-M2/H2-Q6/H2-K1/H2-T3/H2-D1/H2-Q1/H2-Q10/H2-Q2/H2-Q7/H2-T23/H2-M10.3/Ppp3cb/Arrb2/Crk/Nckap1l/Sh2d1b2/Sh2d1b1	19	GO: Biological process
GO:0010639	negative regulation of organelle organization	65/2565	390/28905	5.61057e-07	0.00344938	8.86368e-06	Tpm1/Hnrnpc/Mtm1/Add3/Add1/Capg/Evi5l/Tpx2/Dnm1l/Odf2l/Arhgap28/Arrb2/Sgk1/Apc/Bmp7/Coro2b/Smarca5/Igf1/Tmem14a/Arap1/Hdac6/Gmfg/Gmfb/Coro1b/Oma1/Mapre1/Pfn1/Pfn2/Fez1/Tbc1d7/Bcl2l2/Lima1/Espn/Pick1/Arhgap6/Tmod4/Atrx/Mcrs1/Usp30/Mad2l1bp/Pif1/Acd/Kif24/Spef1/Terf1/Xrcc4/Lif/Coro1a/Bub3/Prrt2/Met/Map1b/Fbxo5/Apc2/Tspo/Swap70/Nubp1/Usp10/Gclc/Lrrk2/Pink1/Myoc/Tesk1/Cenatac/Patl2	65	GO: Biological process
GO:0014812	muscle cell migration	31/2565	134/28905	5.62586e-07	0.00345878	8.86368e-06	Ndrg4/Tpm1/Mef2c/Myh9/Sema6d/Rhoa/Ppard/Parva/Postn/Igf1/Coro1b/Pdgfd/Pax3/P2ry6/Ddr2/Mdm2/Crk/Pdgfa/Ager/Aif1/Egfl7/Pdgfb/Plekho1/Met/Net1/Cav1/Tlr4/Kcnn4/Tert/Igfbp5/Ccn3	31	GO: Biological process
GO:0006631	fatty acid metabolic process	74/2565	465/28905	6.09632e-07	0.00374802	9.56601e-06	Akr1c20/Akr1cl/Akr1c6/Akr1c18/Akr1c14/Gstm4/Gstm7/Ppara/Ppard/Mapk14/Elovl1/Elovl7/Prkaa2/Prkaa1/Prkag1/Prkag2/Abcd4/Lpin2/Aldh3a2/Gpam/Hnf4a/Cyp2d11/Cyp2d22/Cyp2d10/Cyp2d9/Cyp2d26/Cyp2d34/Cyp2d12/Alox12/Alox15/Alox12e/Cyp2j11/Cyp2j12/Cyp2j8/Cyp2j5/Cyp2j6/Cyp2j9/Cyp2j13/Adipor1/Degs1/Qki/Klhl25/Crat/Thnsl2/Erfe/Abcd3/Eci2/Eci3/Pnpla8/Acox1/Decr2/Etfb/Per2/Mgst3/Sirt1/Cav1/Pla2g15/Srebf1/Ankrd23/H…	74	GO: Biological process
GO:0051017	actin filament bundle assembly	37/2565	176/28905	6.17366e-07	0.00379557	9.64831e-06	Tpm1/Actg1/Myh9/Myh10/Fermt2/Actn1/Actn4/Add1/4930544G11Rik/Rhoc/Rhoa/Nrp1/Arhgap28/Arrb1/Gas7/Rac1/Coro2b/Arhgef10l/Eln/Arap1/Coro1b/Phactr1/Pfn1/Pfn2/Tac1/Lima1/Espn/Arhgap6/Cd47/Aif1/Met/Synpo2l/Wnt4/Swap70/Srf/Myoc/Tesk1	37	GO: Biological process
GO:0072001	renal system development	61/2565	359/28905	6.34327e-07	0.00389984	9.87356e-06	Mef2c/Rara/Rarb/Ppp3ca/Actn4/Cd44/Bag6/Ap2b1/Ap1b1/Mecom/Rhoa/Nrp1/Pds5a/Apc/Bmp7/Rrm2b/Pax8/Mpst/Pdgfd/Ednrb/Ednra/Bcl2l11/Ddc/Wnt7b/Hnf1b/Pdgfa/Clcnka/Arl3/Sec61a1/Psap/Tfap2b/Myo1e/Mpv17/Stat1/Gata3/Bdnf/Hes1/Maged1/Lif/Jmjd6/Pdgfb/Fgf8/Hey1/Ctns/Cd2ap/Wnt4/Tmem59l/Osr2/Cenpf/Ovol1/Snx17/Zmpste24/Ndufs6/Lrrk2/Upk3a/Dact2/Aqp11/Bmp2/Cys1/Irx1/Foxc2	61	GO: Biological process
GO:0001818	negative regulation of cytokine production	55/2565	312/28905	6.79108e-07	0.00417515	1.05283e-05	Ndrg2/Tia1/Rara/Trim30a/Fcgr2b/Fn1/Btn2a2/Btn1a1/Ppara/Casp3/Arrb2/Arrb1/Rac1/Hmox1/Cuedc2/Gata6/Igf1/Furin/Ptpn11/Nod2/Nlrx1/Cd200r1/Tsku/Acp5/Qki/Ager/Gata3/Peli3/Pglyrp4/Pglyrp3/Nptn/Cd34/Errfi1/Prg4/Klf4/Axl/Fbln1/Sirt1/Met/Slc11a1/Tnfrsf4/Tlr4/Tspo/Nckap1l/Nploc4/Cd2ap/Rbx1/Apod/Pdcd1lg2/Mefv/Il12a/Sh2d1b1/Selenos/Tyrobp/Pglyrp1	55	GO: Biological process
GO:0005996	monosaccharide metabolic process	51/2565	281/28905	6.92741e-07	0.00425897	1.06969e-05	Actn3/Eno1b/Eno3/Eno2/Eno1/Ppara/Mapk14/Prkaa1/Zfp692/Nr3c1/Glb1/Gsto1/Gsto2/Igf1/Hnf4a/Cyp2j6/Oma1/Aldoa/Adipor1/Gpd1/Nln/Usf1/Pdha1/Pdha2/Tfap2b/Clk2/Brat1/C1qtnf12/Erfe/Hectd4/Gpld1/Akr1a1/Errfi1/Galt/Per2/Bckdk/Stk11/Sirt1/Usp7/Uxs1/Galm/Mpi/Atf4/Zmpste24/Gclc/Apod/Xylb/Slc35b4/Rpia/Ddb1/G6pc2	51	GO: Biological process
GO:0008360	regulation of cell shape	32/2565	142/28905	6.95729e-07	0.00427734	1.07004e-05	Tpm1/Epb41l2/Myh14/Myh9/Myh10/Fermt2/Fn1/Parva/Parvb/Dapk3/Arhgap18/Gas7/Arhgap35/Pakap/Rac1/Rac3/Prpf40a/Arhgdia/Plxnb2/Arap1/Aldoa/Hexb/Strip2/Crk/Syne3/Cdc42ep5/Coro1a/Cdc42se1/Plekho1/Arhgap15/Zmpste24/Cfdp1	32	GO: Biological process
GO:0002716	negative regulation of natural killer cell mediated immunity	17/2565	50/28905	7.07045e-07	0.00434691	1.08315e-05	H2-M5/H2-Q4/H2-M2/H2-Q6/H2-K1/H2-T3/H2-D1/H2-Q1/H2-Q10/H2-Q2/H2-Q7/H2-T23/H2-M10.3/Arrb2/Crk/Sh2d1b2/Sh2d1b1	17	GO: Biological process
GO:0048588	developmental cell growth	52/2565	289/28905	7.12156e-07	0.00437833	1.08668e-05	Zfp418/Rarg/Fubp1/Sema6d/Fn1/Ppara/Ndel1/Cpne5/Cpne9/Nrp2/Nrp1/Hnrnpk/Slc9a6/Nr3c1/Jade2/Actr3/Postn/Igf1/Trpc5/Hdac6/Gsk3a/Gsk3b/Spart/Ednra/Syt3/Dvl1/Cdh4/Cobl/Wnt3/Wnt3a/Ulk2/Septin7/Crabp2/Arih2/Dbnl/Bdnf/Sema4g/Trip10/Ngf/Stk11/Sirt1/Map1b/Olfm1/Cd2ap/Parp2/Ttl/Cxcl12/Eif4g2/Edn3/Srf/Tnfrsf12a/Omg	52	GO: Biological process
GO:0061760	antifungal innate immune response	2565-11-01	22/28905	7.35915e-07	0.00452441	1.11853e-05	Clec4b2/Clec4a4/Clec4a2/Clec4b1/Clec4a3/Clec4d/Clec4e/Clec4n/Clec4a1/Clec7a/Spi1	11	GO: Biological process
GO:0048639	positive regulation of developmental growth	43/2565	221/28905	7.49162e-07	0.00460585	1.13085e-05	Mef2c/Mtm1/Ikzf1/Actn3/Fn1/Ppard/Ndel1/Cpne5/Cpne9/Nrp1/Hnrnpk/Mapk14/Nr3c1/Ccnd2/Gata6/Igf1/Trpc5/Gpam/Gsk3b/Syt3/Cdh4/Creb1/Wnt3/Wnt3a/Crabp2/Nipbl/Dbnl/Bdnf/Trip10/Ngf/Sirt1/Tshr/Map1b/Fgf8/Pou1f1/Ybx3/Il7/Parp2/Cxcl12/Eif4g2/Srf/Tnfrsf12a/Sash3	43	GO: Biological process
GO:0032616	interleukin-13 production	16/2565	45/28905	7.49857e-07	0.00461012	1.13085e-05	H2-M5/H2-Q4/H2-M2/H2-Q6/H2-K1/H2-T3/H2-D1/H2-Q1/H2-Q10/H2-Q2/H2-Q7/H2-T23/H2-M10.3/Rara/Gata3/Tlr4	16	GO: Biological process
GO:0032609	type II interferon production	33/2565	150/28905	8.38399e-07	0.00515448	1.25118e-05	H2-Q4/H2-Q9/H2-Q6/H2-K1/H2-D1/H2-Q1/H2-Q10/H2-Q2/H2-Q7/H2-M3/Rara/Il1r1/Nod2/Clec7a/Gata3/Cd47/Pglyrp4/Pglyrp3/Rnf19b/Nfkbiz/Axl/Slc11a1/Tlr4/Cd226/Spn/Avpr2/Tlr7/Tnfrsf13c/Pdcd1lg2/Il12a/Sh2d1b1/Pglyrp1/Sash3	33	GO: Biological process
GO:0010563	negative regulation of phosphorus metabolic process	68/2565	419/28905	8.39333e-07	0.00516022	1.25118e-05	Zfp418/Actb/Actn3/Ywhab/Ppara/Casp3/Arrb2/Arrb1/Apc/Dmd/Prkag2/Ggnbp2/Inca1/Igf1/Cadm1/Hnf4a/Coro1c/Macroh2a1/Stat3/Dvl1/Hspa4/Lyn/Pax6/Gpd1l/Fkbp8/Crkl/Pdgfa/Men1/Ager/Akt1s1/Gadd45a/Gadd45b/Dbndd1/Mical1/Mastl/Rd3/Errfi1/Tfap4/Tmed2/Cdk5rap3/Pdgfb/Ppp1r16b/Gfra2/Ppp1r1b/Fbln1/Sirt1/Met/Cav1/Mfhas1/Tspo/Sik2/Nckap1l/Slc4a1/Lats1/Swap70/Gprc5a/Tardbp/Ppp1r15b/Mllt1/Ptpa/Lrrk2/Sh2d1b1/Tesk1/Bmp2/D…	68	GO: Biological process
GO:0045936	negative regulation of phosphate metabolic process	68/2565	419/28905	8.39333e-07	0.00516022	1.25118e-05	Zfp418/Actb/Actn3/Ywhab/Ppara/Casp3/Arrb2/Arrb1/Apc/Dmd/Prkag2/Ggnbp2/Inca1/Igf1/Cadm1/Hnf4a/Coro1c/Macroh2a1/Stat3/Dvl1/Hspa4/Lyn/Pax6/Gpd1l/Fkbp8/Crkl/Pdgfa/Men1/Ager/Akt1s1/Gadd45a/Gadd45b/Dbndd1/Mical1/Mastl/Rd3/Errfi1/Tfap4/Tmed2/Cdk5rap3/Pdgfb/Ppp1r16b/Gfra2/Ppp1r1b/Fbln1/Sirt1/Met/Cav1/Mfhas1/Tspo/Sik2/Nckap1l/Slc4a1/Lats1/Swap70/Gprc5a/Tardbp/Ppp1r15b/Mllt1/Ptpa/Lrrk2/Sh2d1b1/Tesk1/Bmp2/D…	68	GO: Biological process
GO:0045669	positive regulation of osteoblast differentiation	22/2565	79/28905	8.8868e-07	0.0054636	1.31967e-05	Mef2c/Ppp3ca/Fermt2/Ifitm1/Scube3/Bmp7/Igf1/Wnt7b/Ddr2/Wnt3/Gdpd2/Men1/Fbxo5/Hey1/Tent5a/Wnt4/Bmp2/Cebpa/Cthrc1/Dlx5/Atraid/Jund	22	GO: Biological process
GO:0010810	regulation of cell-substrate adhesion	44/2565	230/28905	9.08436e-07	0.00558506	1.34386e-05	Actg1/Myh9/Fermt1/Fermt2/Actn4/Fn1/Rhoa/Nrp1/Dapk3/Dmd/Ptpra/Rac1/Rac2/Rac3/Coro2b/Ccl25/Postn/Efemp2/Gsk3b/Alox15/Coro1c/Stk4/Plekha2/Ptpn11/Dab2/Npy/Crkl/Crk/Fbln2/Col16a1/Men1/Arhgap6/Rsu1/Trem1/Acer2/Col26a1/Pdgfb/Fbln1/Cass4/Wnt4/Apod/Myoc/Tesk1/P4hb	44	GO: Biological process
GO:0031032	actomyosin structure organization	43/2565	223/28905	9.64199e-07	0.00592789	1.4187e-05	Tpm1/Mef2c/Acta1/Actc1/Actg1/Epb41l2/Myh14/Myh11/Myh9/Myh10/Fermt2/Actn2/4930544G11Rik/Rhoc/Rhoa/Mybpc1/Nrp1/Arhgap28/Arrb1/Rac1/Coro2b/Arhgef10l/Eln/Epb41l4b/Arap1/Phactr1/Pfn1/Pfn2/Nrap/Tac1/Arhgap6/Tmod4/Cd47/Met/Synpo2l/Ankrd23/Wnt4/Myoz1/Alkbh4/Csrp3/Srf/Myoc/Tesk1	43	GO: Biological process
GO:1903557	positive regulation of tumor necrosis factor superfamily cytokine production	32/2565	144/28905	9.66352e-07	0.00594113	1.4187e-05	H2-M5/H2-Q4/H2-M2/H2-Q6/H2-K1/H2-T3/H2-D1/H2-Q1/H2-Q10/H2-Q2/H2-Q7/H2-T23/H2-M10.3/Fcgr2b/Fcgr3/Setd4/Cyp2j6/Stat3/Ptpn11/Nod2/Tirap/Clec7a/Ager/Adam8/Il1a/Tlr4/Spn/Lrrk2/Spon2/Tyrobp/Il17a/Sash3	32	GO: Biological process
GO:0045807	positive regulation of endocytosis	40/2565	201/28905	9.87644e-07	0.00607203	1.43956e-05	Amph/Bin1/Ppp3cc/Ppp3ca/Mff/Rap1a/Myh9/Actn4/Ap2b1/Add1/Fcgr2b/Fcgr3/Cd151/Hnrnpk/Dnm1l/Arrb2/Arrb1/Rapgef1/Bcr/Abr/Nod2/Dab2/Vps28/Cbll1/Clec7a/Wnt3a/Tor1a/Flot1/Pick1/Ager/Cd47/Cd63/Il2rb/Axl/Slc11a1/Cav1/Nckap1l/Sh3gl1/Lrrk2/Sfrp4	40	GO: Biological process
GO:0055007	cardiac muscle cell differentiation	34/2565	158/28905	9.87988e-07	0.00607415	1.43956e-05	Zfp418/Mef2c/Actc1/Rara/Rarb/Myh11/Myh10/Actn2/Ppara/Kdm6b/Arrb2/Nr3c1/Ccnd2/Gata6/Igf1/Gsk3a/Gsk3b/Pax3/Nrap/Wnt3a/Mesp1/Popdc2/Cxadr/Trip10/Alpk2/Sirt1/Met/Parp2/Zmpste24/Asb2/Csrp3/Srf/Bmp2/Hand2	34	GO: Biological process
GO:0030259	lipid glycosylation	2565-09-01	15/28905	1.0261e-06	0.00630844	1.48949e-05	A3galt2/Glt6d1/4930402F06Rik/Ggta1/4930568D16Rik/Abo/Gbgt1/St3gal4/B4galnt2	9	GO: Biological process
GO:0061572	actin filament bundle organization	37/2565	180/28905	1.09813e-06	0.00675131	1.58811e-05	Tpm1/Actg1/Myh9/Myh10/Fermt2/Actn1/Actn4/Add1/4930544G11Rik/Rhoc/Rhoa/Nrp1/Arhgap28/Arrb1/Gas7/Rac1/Coro2b/Arhgef10l/Eln/Arap1/Coro1b/Phactr1/Pfn1/Pfn2/Tac1/Lima1/Espn/Arhgap6/Cd47/Aif1/Met/Synpo2l/Wnt4/Swap70/Srf/Myoc/Tesk1	37	GO: Biological process
GO:0014706	striated muscle tissue development	53/2565	301/28905	1.11311e-06	0.00684337	1.60378e-05	Zfp418/Tpm1/Mef2c/Actc1/Rara/Rarb/Myh11/Myh10/Actn2/Ppara/Kdm6b/Mapk14/Mapk11/Arrb2/Apc/Bmp5/Bmp7/Nr3c1/Ccnd2/Gata5/Gata6/Igf1/Gsk3a/Gsk3b/Adamts9/Pax3/Ednra/Nrap/Creb1/Wnt3a/Ppp1r13l/Bdnf/Mesp1/Popdc2/Cxadr/Trip10/Alpk2/Sirt1/Met/Fgf8/Hey1/Lox/Gja1/Parp2/Cenpf/Zmpste24/Asb2/Csrp3/Srf/Bmp2/Ankrd1/Hand2/Foxc2	53	GO: Biological process
GO:0007623	circadian rhythm	44/2565	232/28905	1.15993e-06	0.00713125	1.66505e-05	Csnk1e/Csnk1d/Kdm5c/Kdm5a/Bmal1/Ppara/Prkaa2/Prkaa1/Igf1/Impdh2/Hnf4a/Gsk3b/Fbxw7/Ddx5/Nkx2-1/Creb1/Hnrnpd/Hnf1b/Mat2a/Prok1/Prok2/Ccar2/Setx/Bdnf/Fbxl21/Maged1/Tnfrsf11a/Htr7/Per2/Ngf/Sirt1/Usp7/Srebf1/Gpr176/Nr1d2/Zpbp2/Tardbp/Atf4/Nmu/Ptgds/Cntnap2/Dbp/Ddb1/Cartpt	44	GO: Biological process
GO:0070374	positive regulation of ERK1 and ERK2 cascade	45/2565	240/28905	1.2227e-06	0.00751719	1.74869e-05	Ndrg4/Acta2/Rap1b/Rap1a/Myh9/Fermt2/Cd44/Nrp1/Arrb2/Arrb1/Rapgef1/Calcr/Ccl25/Igf1/Fbxw7/Alox15/Pdgfc/Pdgfd/Ptpn11/Ednra/Nod2/P2ry6/Ddr2/Npy/Crkl/Pdgfa/Tirap/Casr/Ager/Inhba/Nptn/Il1a/Pdgfb/Slc30a10/Ngf/Prxl2c/Mfhas1/Tlr4/Fgf8/Ccl20/Vegfb/Cd74/Cxcl12/Bmp2/Hand2	45	GO: Biological process
GO:0034765	regulation of monoatomic ion transmembrane transport	61/2565	366/28905	1.23306e-06	0.00758087	1.75307e-05	Slmap/Bin1/Ppp3cc/Ppp3ca/Ppp3cb/Actn2/Kcnip3/Kcnip1/Kcnip4/Fcrl5/Ywhaq/Clec4b1/Kcnab1/Kcnab3/Kcnab2/Gstm7/Fhl1/Kcnj16/Slc36a2/Dmd/Kcne3/Gsto1/Slc6a9/Dpp10/Dpp6/Pik3cg/Ednra/Nipsnap2/Fxyd5/Lyn/Gpd1l/Tmem38b/Tmem38a/Gpr35/Crbn/Kcnj12/Cd63/Commd1/Slc31a2/Coro1a/Cemip/Ahnak/Oga/Scn1b/Mettl21c/Stac3/Ngf/Cftr/Rangrf/Cav1/Lrrc55/Antkmt/Gnb5/Kcnj14/Plcg1/Atp4b/Edn3/Sco1/Cxcl9/Jsrp1/Cxcl10	61	GO: Biological process
GO:0000375	RNA splicing, via transesterification reactions	54/2565	310/28905	1.24839e-06	0.00767507	1.75307e-05	Mbnl1/Akr1c6/Tia1/Celf2/Hnrnpc/Ptbp1/Ptbp3/Ptbp2/Rbm3/Cirbp/Rbfox3/Hnrnpk/Snrpn/Snrpb/Prpf40a/Sf1/Srsf5/Hnrnpa2b1/Gemin7/U2af1/U2af1l4/Ddx5/Ddx17/Cwf19l1/Srsf4/Srsf6/Rbm6/Qki/Aar2/Txnl4a/Srsf7/Esrp2/Rbm8a/Srsf2/Gpkow/Snrpd2/Setx/Clns1a/Rbm42/Snrpd1/Prmt7/Ppie/Larp7/Jmjd6/Srpk3/Rbm7/Lsm4/Ess2/Rbm14/Smu1/Hmx2/Ddx41/Cenatac/Lsm7	54	GO: Biological process
GO:0000377	RNA splicing, via transesterification reactions with bulged adenosine as nucleophile	54/2565	310/28905	1.24839e-06	0.00767507	1.75307e-05	Mbnl1/Akr1c6/Tia1/Celf2/Hnrnpc/Ptbp1/Ptbp3/Ptbp2/Rbm3/Cirbp/Rbfox3/Hnrnpk/Snrpn/Snrpb/Prpf40a/Sf1/Srsf5/Hnrnpa2b1/Gemin7/U2af1/U2af1l4/Ddx5/Ddx17/Cwf19l1/Srsf4/Srsf6/Rbm6/Qki/Aar2/Txnl4a/Srsf7/Esrp2/Rbm8a/Srsf2/Gpkow/Snrpd2/Setx/Clns1a/Rbm42/Snrpd1/Prmt7/Ppie/Larp7/Jmjd6/Srpk3/Rbm7/Lsm4/Ess2/Rbm14/Smu1/Hmx2/Ddx41/Cenatac/Lsm7	54	GO: Biological process
GO:0000398	mRNA splicing, via spliceosome	54/2565	310/28905	1.24839e-06	0.00767507	1.75307e-05	Mbnl1/Akr1c6/Tia1/Celf2/Hnrnpc/Ptbp1/Ptbp3/Ptbp2/Rbm3/Cirbp/Rbfox3/Hnrnpk/Snrpn/Snrpb/Prpf40a/Sf1/Srsf5/Hnrnpa2b1/Gemin7/U2af1/U2af1l4/Ddx5/Ddx17/Cwf19l1/Srsf4/Srsf6/Rbm6/Qki/Aar2/Txnl4a/Srsf7/Esrp2/Rbm8a/Srsf2/Gpkow/Snrpd2/Setx/Clns1a/Rbm42/Snrpd1/Prmt7/Ppie/Larp7/Jmjd6/Srpk3/Rbm7/Lsm4/Ess2/Rbm14/Smu1/Hmx2/Ddx41/Cenatac/Lsm7	54	GO: Biological process
GO:1903311	regulation of mRNA metabolic process	54/2565	310/28905	1.24839e-06	0.00767507	1.75307e-05	Akr1c6/Tia1/Celf2/Hnrnpc/Ptbp1/Ptbp3/Hnrnpr/Syncrip/Rbm3/Cirbp/Rbfox3/Hnrnpk/Calcr/Secisbp2/Sf1/Hnrnpa2b1/Ythdf3/Ddx5/Ddx17/Eif4enif1/Srsf4/Srsf6/Traf5/Hnrnpd/Gigyf2/Qki/Igf2bp2/Tirap/Srsf7/Rbm8a/Srsf2/Clns1a/Rbm42/A1cf/Hnrnpab/Fus/Fastk/Pabpn1l/Pabpn1/Larp7/Jmjd6/Srpk3/Brf1/Slc11a1/Rbm7/Tent5a/Mettl16/Tardbp/Nanos3/Kat8/Hmx2/Patl2/Lsm1/Mex3d	54	GO: Biological process
GO:0001843	neural tube closure	27/2565	112/28905	1.25892e-06	0.00773984	1.75702e-05	Rara/Rarg/Folr1/Casp3/Arhgap35/Phactr4/Enah/Plxnb2/Pax3/Pfn1/Dvl1/Cobl/Apaf1/Stil/Fzd6/Mks1/Dvl2/Tmed2/St14/Tgif1/Traf6/Ift122/Sufu/Fuz/Dvl3/Adm/Cthrc1	27	GO: Biological process
GO:0007162	negative regulation of cell adhesion	58/2565	342/28905	1.26026e-06	0.0077481	1.75702e-05	H2-M5/H2-Q4/H2-M2/H2-Q6/H2-K1/H2-T3/H2-D1/H2-Q1/H2-Q10/H2-Q2/H2-Q7/H2-T23/H2-M10.3/Actn4/Cd44/Rhoa/Btn2a2/Btn1a1/Ppara/Casp3/Coro2b/Ccl25/Postn/Plxnb2/Alox12/Coro1c/Ptpn11/Ripor2/Il1rn/Acp5/Cbll1/Myo1f/Zc3h8/Men1/Ager/Arhgap6/Ctla4/B4galnt2/Acer2/Adam8/Klf4/Spi1/Fbln1/Kng1/Kng2/Spn/Jam2/Swap70/Lpxn/Sh2b3/Apod/Pdcd1lg2/Cd74/Cxcl12/Dact2/Myoc/Bmp2/Pf4	58	GO: Biological process
GO:0051090	regulation of DNA-binding transcription factor activity	64/2565	391/28905	1.29342e-06	0.00795192	1.79638e-05	Ppp3ca/Trim6/Trim12c/Trim34b/Trim5/Trim34a/Trim12a/Trim30a/Kdm5a/Lrp8/Fcgr2b/Arrb2/Arrb1/Tcf3/Pprc1/Stk3/Nod2/Traf5/Ddr2/Brms1/Tirap/Mbtps2/Clec7a/Wnt3a/Otulin/Men1/Ager/Eda/Bdnf/Rwdd1/Hes1/Fzd6/Dvl2/Commd1/Tacc3/Anxa3/Tnfrsf11a/Cdk5rap3/Crtc3/Commd7/Ppp2r5b/Klf4/Spi1/Ngf/Sirt1/Usp7/Traf6/Tnfrsf4/Tlr4/Cops5/Sufu/Rnf25/Trim21/Csrp3/Pink1/Foxa1/Srf/Nlrc4/Tbx6/Sfrp4/Bmp2/Cys1/Hand2/Trim31	64	GO: Biological process
GO:0052695	cellular glucuronidation	2565-10-01	19/28905	1.29776e-06	0.00797865	1.79638e-05	Ugt2a2/Ugt2b36/Ugt2b5/Ugt2a3/Ugt2a1/Ugt2b37/Ugt2b38/Ugt2b1/Ugt2b34/Ugt2b35	10	GO: Biological process
GO:0051147	regulation of muscle cell differentiation	35/2565	167/28905	1.32265e-06	0.00813166	1.82431e-05	Zfp418/Mef2c/Ptbp1/Actn3/Rcan1/Tnpo2/Ppara/Eif5a/Mapk14/Arrb2/Nr3c1/Ccnd2/Setd3/Efemp2/Igf1/Gsk3a/Gsk3b/Smarcd3/Tarbp2/Mdm2/Nln/Wnt3a/Bdnf/Mesp1/Mamstr/Trip10/Pdgfb/Olfm2/Sirt1/Smyd1/Hey1/Parp2/Csrp3/Bmp2/Ccn3	35	GO: Biological process
GO:0002429	immune response-activating cell surface receptor signaling pathway	53/2565	303/28905	1.36983e-06	0.00842174	1.88269e-05	H2-Q4/H2-Q6/H2-K1/H2-D1/H2-Q1/H2-Q10/H2-Q2/H2-Q7/Mef2c/Rap1a/Fcrl5/Bag6/Clec4n/Dgkz/Klrc1/Klrc3/Klrc2/Btn2a2/Btnl10/Btn1a1/Rapgef1/Tlr5/Eif2b4/Nod2/Lyn/Tmem126a/Crkl/Tirap/Clec7a/Nectin2/Gata3/Cd47/Lat2/Mog/Ctla4/Tec/Gpld1/Nfkbiz/Stk11/Rab11fip2/Traf6/Cd79b/Mfhas1/Tlr4/Cd226/Nckap1l/Kcnn4/Gps2/Cd2ap/Lpxn/Fcmr/Plcg1/Tyrobp	53	GO: Biological process
GO:0001822	kidney development	58/2565	343/28905	1.38764e-06	0.00853121	1.90042e-05	Mef2c/Rara/Rarb/Ppp3ca/Actn4/Cd44/Bag6/Ap2b1/Ap1b1/Rhoa/Nrp1/Pds5a/Apc/Bmp7/Rrm2b/Pax8/Mpst/Pdgfd/Ednrb/Ednra/Bcl2l11/Ddc/Wnt7b/Hnf1b/Pdgfa/Clcnka/Arl3/Sec61a1/Tfap2b/Myo1e/Mpv17/Gata3/Bdnf/Hes1/Maged1/Lif/Jmjd6/Pdgfb/Fgf8/Hey1/Ctns/Cd2ap/Wnt4/Tmem59l/Osr2/Cenpf/Ovol1/Snx17/Zmpste24/Ndufs6/Lrrk2/Upk3a/Dact2/Aqp11/Bmp2/Cys1/Irx1/Foxc2	58	GO: Biological process
GO:0048738	cardiac muscle tissue development	50/2565	280/28905	1.45113e-06	0.00892157	1.98038e-05	Zfp418/Tpm1/Mef2c/Actc1/Rara/Rarb/Myh11/Myh10/Actn2/Ppara/Kdm6b/Mapk14/Mapk11/Arrb2/Apc/Bmp5/Bmp7/Nr3c1/Ccnd2/Gata5/Gata6/Igf1/Gsk3a/Gsk3b/Adamts9/Pax3/Ednra/Nrap/Creb1/Wnt3a/Ppp1r13l/Mesp1/Popdc2/Cxadr/Trip10/Alpk2/Sirt1/Met/Fgf8/Hey1/Gja1/Parp2/Zmpste24/Asb2/Csrp3/Srf/Bmp2/Ankrd1/Hand2/Foxc2	50	GO: Biological process
GO:0060606	tube closure	27/2565	113/28905	1.51545e-06	0.00931701	2.0609e-05	Rara/Rarg/Folr1/Casp3/Arhgap35/Phactr4/Enah/Plxnb2/Pax3/Pfn1/Dvl1/Cobl/Apaf1/Stil/Fzd6/Mks1/Dvl2/Tmed2/St14/Tgif1/Traf6/Ift122/Sufu/Fuz/Dvl3/Adm/Cthrc1	27	GO: Biological process
GO:0051495	positive regulation of cytoskeleton organization	39/2565	197/28905	1.53549e-06	0.00944017	2.08085e-05	Abi2/Tpm1/Bin1/Fermt2/Actn2/Pde4dip/Add3/Rhoc/Rhoa/Nrp1/Apc/Rac1/Arhgef10l/Actr3/Alox15/Myo1c/Mapre1/Pfn1/Pfn2/Tac1/Arl2/Mlst8/Cep120/Cd47/Cdc42ep5/Stil/Fchsd1/Psrc1/Met/Map1b/Cav1/Nckap1l/Nphs1/Synpo2l/Wnt4/Swap70/Myoc/Tesk1/Pfdn2	39	GO: Biological process
GO:0002675	positive regulation of acute inflammatory response	18/2565	58/28905	1.54177e-06	0.00947883	2.08209e-05	H2-M5/H2-Q4/H2-M2/H2-Q6/H2-K1/H2-T3/H2-D1/H2-Q1/H2-Q10/H2-Q2/H2-Q7/H2-T23/H2-M10.3/Fcgr3/Pik3cg/Tac1/Adam8/Tnfrsf11a	18	GO: Biological process
GO:0002885	positive regulation of hypersensitivity	14/2565	37/28905	1.54956e-06	0.0095267	2.08534e-05	H2-M5/H2-Q4/H2-M2/H2-Q6/H2-K1/H2-T3/H2-D1/H2-Q1/H2-Q10/H2-Q2/H2-Q7/H2-T23/H2-M10.3/Fcgr3	14	GO: Biological process
GO:0043161	proteasome-mediated ubiquitin-dependent protein catabolic process	64/2565	394/28905	1.68774e-06	0.0103762	2.26343e-05	Zfp418/Csnk1e/Csnk1a1/Csnk1d/Mtm1/Fbxo44/Fbxo6/Bag6/Bmal1/Phf20l1/Agap3/Arrb2/Arrb1/Apc/Kctd5/Kctd2/Kctd17/Zfand2b/Zfand2a/Rffl/Gsk3a/Gsk3b/Fbxw7/Zer1/Dab2/Klhl20/Psmd14/Mdm2/Klhl15/Pmp22/Klhdc3/Cdc34/Rnf4/Crbn/Ccar2/Bfar/Axin1/Ankrd9/Psmd4/Usp5/Fbxl21/Commd1/Fbxl6/Pabpn1l/Klhdc10/Skp2/Rnf126/Ubxn1/Kctd10/Sirt1/Usp7/Apc2/Maea/Nsfl1c/Cd2ap/Rnf122/Rbx1/Asb2/Gclc/Psmb9/Lrrk2/Rhobtb3/Psmd2/Ddb1	64	GO: Biological process
GO:0014902	myotube differentiation	32/2565	148/28905	1.82153e-06	0.0111987	2.43443e-05	Acta1/Ppp3ca/Ppp3cb/Myh9/Actn3/Rcan1/Mapk14/Dmd/Igf1/Hdac6/Gsk3b/Ripor2/Pmp22/Nln/Flot1/Myorg/Bdnf/B4galnt2/Mamstr/Stac3/Plekho1/Met/Smyd1/Nphs1/Adgrb1/Csrp3/Cntnap2/Cxcl12/Cxcl9/Gdf15/Cxcl10/Ccn3	32	GO: Biological process
GO:1901292	nucleoside phosphate catabolic process	37/2565	184/28905	1.90943e-06	0.0117392	2.54315e-05	Actn3/Eno1b/Eno3/Eno2/Eno1/Entpd5/Ppara/Prkaa2/Prkaa1/Prkag2/Entpd2/Entpd8/Ampd3/Igf1/Stat3/Aldoa/Aldoart1/Aldoart2/Gpd1/Arl2/Mlst8/Nt5m/Nt5c/Dut/Mlx/Enpp5/Galt/Cnp/Urah/Prxl2c/Itpa/Entpd3/Sik2/Slc4a1/Mpi/Entpd7/Ncf1	37	GO: Biological process
GO:0010811	positive regulation of cell-substrate adhesion	31/2565	142/28905	2.115e-06	0.013003	2.79771e-05	Myh9/Fermt1/Fermt2/Fn1/Nrp1/Dmd/Rac1/Rac3/Ccl25/Efemp2/Gsk3b/Alox15/Stk4/Plekha2/Ptpn11/Dab2/Npy/Crkl/Crk/Fbln2/Col16a1/Rsu1/Trem1/Col26a1/Pdgfb/Fbln1/Cass4/Wnt4/Myoc/Tesk1/P4hb	31	GO: Biological process
GO:0032760	positive regulation of tumor necrosis factor production	31/2565	142/28905	2.115e-06	0.013003	2.79771e-05	H2-M5/H2-Q4/H2-M2/H2-Q6/H2-K1/H2-T3/H2-D1/H2-Q1/H2-Q10/H2-Q2/H2-Q7/H2-T23/H2-M10.3/Fcgr2b/Fcgr3/Setd4/Cyp2j6/Stat3/Ptpn11/Nod2/Tirap/Clec7a/Ager/Il1a/Tlr4/Spn/Lrrk2/Spon2/Tyrobp/Il17a/Sash3	31	GO: Biological process
GO:0019730	antimicrobial humoral response	42/2565	222/28905	2.14454e-06	0.0131846	2.81068e-05	H2-M5/H2-Q4/H2-M2/H2-Q6/H2-K1/H2-T3/H2-D1/H2-Q1/H2-Q10/H2-Q2/H2-Q7/H2-T23/H2-M10.3/Ccl25/Gata6/Nod2/Npy/Tac1/Rps19/Pglyrp4/Pglyrp3/Vip/Ppp2r3c/Kng1/Kng2/Spink5/Ccl20/Adm/Cxcl12/Spon2/Wfdc2/Ivl/Cxcl9/Cxcl10/Pf4/Nppb/Pglyrp1/Il17a/Ppbp/Wfdc15b/Wfdc15a/Galp	42	GO: Biological process
GO:0032819	positive regulation of natural killer cell proliferation	13/2565	33/28905	2.14656e-06	0.013197	2.81068e-05	H2-M5/H2-Q4/H2-M2/H2-Q6/H2-K1/H2-T3/H2-D1/H2-Q1/H2-Q10/H2-Q2/H2-Q7/H2-T23/H2-M10.3	13	GO: Biological process
GO:0043651	linoleic acid metabolic process	13/2565	33/28905	2.14656e-06	0.013197	2.81068e-05	Gstm7/Alox12/Alox15/Alox12e/Cyp2j11/Cyp2j12/Cyp2j8/Cyp2j5/Cyp2j6/Cyp2j9/Cyp2j13/Pnpla8/Alox5	13	GO: Biological process
GO:0043312	neutrophil degranulation	2565-09-01	16/28905	2.15963e-06	0.0132774	2.81827e-05	Bcr/Abr/Stx11/Myo1f/Lypd11/Lypd10/Cd177/Anxa3/Spi1	9	GO: Biological process
GO:0002861	regulation of inflammatory response to antigenic stimulus	19/2565	65/28905	2.19136e-06	0.0134725	2.83216e-05	H2-M5/H2-Q4/H2-M2/H2-Q6/H2-K1/H2-T3/H2-D1/H2-Q1/H2-Q10/H2-Q2/H2-Q7/H2-T23/H2-M10.3/Fcgr2b/Fcgr3/Nod2/Npy/Spn/Selenos	19	GO: Biological process
GO:0046839	phospholipid dephosphorylation	15/2565	43/28905	2.19219e-06	0.0134776	2.83216e-05	Mtm1/Mtmr2/Mtmr1/Mtmr3/Plppr5/Plppr1/Mtmr7/Mtmr6/Plpp4/Plpp5/Plpp1/Pip4p1/Sgpp2/Plppr2/Plpp2	15	GO: Biological process
GO:2001185	regulation of CD8-positive, alpha-beta T cell activation	15/2565	43/28905	2.19219e-06	0.0134776	2.83216e-05	H2-M5/H2-Q4/H2-M2/H2-Q6/H2-K1/H2-T3/H2-D1/H2-Q1/H2-Q10/H2-Q2/H2-Q7/H2-T23/H2-M10.3/Mapk8ip1/Nckap1l	15	GO: Biological process
GO:0030522	intracellular receptor signaling pathway	59/2565	356/28905	2.19983e-06	0.0135246	2.83259e-05	Akr1c20/Akr1cl/Akr1c6/Akr1c18/Akr1c14/Csnk1a1/Rara/Rarb/Rarg/Actn4/Trim30a/Kdm5d/Bmal1/Rhoa/Alpk1/Nr3c1/Igf1/Ncoa3/Alox15/Ddx5/Ddx17/Cyp2j6/Stat3/Lsm14a/Nod2/Dab2/Tarbp2/Nlrx1/Crkl/Tirap/Flot1/Otulin/Peli3/Kdm3a/Bdnf/Rwdd1/Uba5/Errfi1/Dhrs3/Nagk/Skp2/Tgif1/Lamp2/Sirt1/Traf6/Cav1/Tlr4/Nploc4/Gps2/Lats1/Tlr7/Mefv/Vps11/Foxa1/Lbh/Cyp27b1/Bmp2/Trim31/Hmga1	59	GO: Biological process
GO:0010959	regulation of metal ion transport	68/2565	431/28905	2.3286e-06	0.0143162	2.98846e-05	Slmap/Bin1/Ppp3cc/Ppp3ca/Ppp3cb/Actn2/Kcnip3/Kcnip1/Kcnip4/Fcrl5/Clec4b1/Kcnab1/Kcnab3/Kcnab2/Gstm7/Rhoa/Fhl1/Arrb2/Sgk1/Crhr2/Dmd/Kcne3/Gsto1/Igf1/Trpc4/Plpp4/Dpp10/Dpp6/Pik3cg/Ednra/Mylk/Nipsnap2/Fxyd5/Lyn/Gpd1l/Tmem38b/Tmem38a/Gpr35/Crbn/Casr/Hes1/Cd63/Vip/Commd1/Slc31a2/Coro1a/Cemip/Ahnak/Oga/Scn1b/Mettl21c/Stac3/Pdgfb/Ngf/Rangrf/Cav1/Lrrc55/Tspo/Slc9a3/Gja1/Atf4/Gnb5/Plcg1/Cxcl12/Edn3/Cxcl9/…	68	GO: Biological process
GO:0007160	cell-matrix adhesion	44/2565	238/28905	2.35824e-06	0.0144984	3.01651e-05	Actg1/Myh9/Fermt3/Fermt1/Fermt2/Actn1/Actn3/Actn2/Fn1/Rhoa/Nrp1/Dapk3/Dmd/Ptpra/Rac1/Coro2b/Bcr/Ccl25/Postn/Efemp2/Gsk3b/Adamts9/Coro1c/Plekha2/Ptpn11/Bcl2l11/Col16a1/Itgb4/Arhgap6/Eda/Cd63/Trem1/Cd34/Acer2/Adam8/Wnt4/Mia/Apod/Msln/Angptl3/Itgae/Srf/Myoc/Tecta	44	GO: Biological process
GO:0050708	regulation of protein secretion	56/2565	333/28905	2.4898e-06	0.0153073	3.17432e-05	Ppp3ca/Ppp3cb/Ptbp1/Myh9/Myh10/Bmal1/Ppard/Slc2a2/Dnm1l/Arrb1/Crhr2/Rhbdd3/Ano1/Rab34/Ncoa6/Rac1/Tbc1d1/Igf1/Hnf4a/Hcfc1/Ptpn11/Idua/Tfap2b/Pick1/Casr/C1qtnf12/Gpld1/A1cf/Oga/Llgl1/Per2/Il1a/Baiap3/Cftr/Sirt1/Tlr4/Kcnn4/Srebf1/Cd2ap/Gja1/P3h1/Tardbp/Aacs/Wls/Nmu/Alox5/Vamp8/Il12a/G6pc2/Cartpt/Psmd9/Ankrd1/Ccn3/Capn10/Ptpmt1/Npff	56	GO: Biological process
GO:0048771	tissue remodeling	41/2565	216/28905	2.58396e-06	0.0158862	3.28357e-05	Mef2c/Ppp3ca/Rab7/Fcgr4/Rac1/Rac2/Bcr/Abr/Eln/Igf1/Gsk3b/Ednra/Ddr2/Mdm2/Acp5/Idua/Ncdn/Dlk1/Ltbp3/Lif/Adam8/Tnfrsf11a/Il1a/Il20ra/Axl/Traf6/Cav1/Fgf8/Gja1/Il7/Cldn18/Tmem64/Rspo3/Epas1/Igfbp5/Cartpt/Cthrc1/Efna2/Hand2/Foxc2/Cts8	41	GO: Biological process
GO:0006909	phagocytosis	44/2565	239/28905	2.64541e-06	0.016264	3.35068e-05	Rara/Rab5a/Rap1a/Rab7/Myh9/Elmo2/Elmo1/Fcgr2b/Fcgr3/Rapgef1/C4bp/Zp3r/Rab34/Rac1/Rac3/Bcr/Abr/Alox15/Coro1c/Nod2/P2ry6/Bin2/Snx3/Clec7a/Ager/Cd47/Aif1/Il2rb/Coro1a/Anxa3/Jmjd6/Axl/Cdc42se1/Rab11fip2/Met/Slc11a1/Tlr4/Nckap1l/Rab14/Elmo3/Ldlr/Adgrb1/Spon2/Tyrobp	44	GO: Biological process
GO:0046635	positive regulation of alpha-beta T cell activation	25/2565	103/28905	2.69215e-06	0.0165514	3.39192e-05	H2-M5/H2-Q4/H2-M2/H2-Q6/H2-K1/H2-T3/H2-D1/H2-Q1/H2-Q10/H2-Q2/H2-Q7/H2-T23/H2-M10.3/Rara/Rhoa/Cd55/Cd55b/Klhl25/Brd4/Nfkbiz/Hsph1/Nckap1l/Ap3d1/Il12a/Sash3	25	GO: Biological process
GO:0050728	negative regulation of inflammatory response	35/2565	172/28905	2.69548e-06	0.0165718	3.39192e-05	Cd44/Fcgr2b/Ppara/Ppard/Bcr/Abr/Igf1/Stat3/Nod2/Nlrx1/Npy/Cd200r1/Acp5/Rps19/Otulin/Gata3/C1qtnf12/Trim65/Mfhas1/Grn/Spn/Proc/Gps2/Nr1d2/Ldlr/Alox5/Mefv/Cst7/Smpdl3b/Selenos/Wfdc1/Pf4/Pglyrp1/Ccn3/Il17a	35	GO: Biological process
GO:0002714	positive regulation of B cell mediated immunity	21/2565	78/28905	2.84309e-06	0.0174793	3.55458e-05	H2-M5/H2-Q4/H2-M2/H2-Q6/H2-K1/H2-T3/H2-D1/H2-Q1/H2-Q10/H2-Q2/H2-Q7/H2-T23/H2-M10.3/Fcgr3/Kmt5b/Shld1/Nod2/Tnfsf13/Nectin2/Fcer2a/Cd226	21	GO: Biological process
GO:0002891	positive regulation of immunoglobulin mediated immune response	21/2565	78/28905	2.84309e-06	0.0174793	3.55458e-05	H2-M5/H2-Q4/H2-M2/H2-Q6/H2-K1/H2-T3/H2-D1/H2-Q1/H2-Q10/H2-Q2/H2-Q7/H2-T23/H2-M10.3/Fcgr3/Kmt5b/Shld1/Nod2/Tnfsf13/Nectin2/Fcer2a/Cd226	21	GO: Biological process
GO:0030101	natural killer cell activation	30/2565	137/28905	2.8691e-06	0.0176392	3.57557e-05	H2-M5/H2-Q4/H2-M2/H2-Q6/H2-K1/H2-T3/H2-D1/H2-Q1/H2-Q10/H2-Q2/H2-Q7/H2-T23/H2-M10.3/Ikzf1/Bag6/Fcgr4/Klrc1/Klrc3/Klrc2/Rhbdd3/Tcf3/Stx11/Pglyrp4/Pglyrp3/Coro1a/Axl/Il12a/Sh2d1b2/Tyrobp/Pglyrp1	30	GO: Biological process
GO:1902107	positive regulation of leukocyte differentiation	41/2565	217/28905	2.91628e-06	0.0179293	3.61115e-05	Actb/Rara/Ppp3ca/Ikzf1/Il1rl2/Rhoa/Cd46/Btn2a2/Gsk3b/Smarcd3/Smarcd1/Actl6a/Actl6b/Creb1/Klhl25/Xrcc6/Zfp609/Kitl/Ager/Gata3/Brd4/Pik3r6/Dlk1/Lif/Adam8/Tnfrsf11a/Nfkbiz/Spi1/Axl/Ppp2r3c/Traf6/Nckap1l/Hax1/Ap3d1/Il7/Tmem64/Cd74/Il12a/Tyrobp/Il17a/Sash3	41	GO: Biological process
GO:1903708	positive regulation of hemopoiesis	41/2565	217/28905	2.91628e-06	0.0179293	3.61115e-05	Actb/Rara/Ppp3ca/Ikzf1/Il1rl2/Rhoa/Cd46/Btn2a2/Gsk3b/Smarcd3/Smarcd1/Actl6a/Actl6b/Creb1/Klhl25/Xrcc6/Zfp609/Kitl/Ager/Gata3/Brd4/Pik3r6/Dlk1/Lif/Adam8/Tnfrsf11a/Nfkbiz/Spi1/Axl/Ppp2r3c/Traf6/Nckap1l/Hax1/Ap3d1/Il7/Tmem64/Cd74/Il12a/Tyrobp/Il17a/Sash3	41	GO: Biological process
GO:0048562	embryonic organ morphogenesis	56/2565	335/28905	3.00681e-06	0.0184859	3.71139e-05	Mef2c/Rarb/Rarg/Ndst1/Folr1/Hoxb8/Bmp7/Phactr4/Rac1/Bcr/Abr/Pax8/Hoxc4/Chst11/Ednra/Dvl1/Ripor2/Pax6/Mfap2/Hnf1b/Wnt3a/Ankrd24/Men1/Nipbl/Axin1/Gata3/Mesp1/Hes1/Stil/Fzd6/Dvl2/Tmed2/Mfap5/Tcf7/Tbx15/Tshr/Sobp/Ift122/Fgf8/Sufu/Fuz/Dvl3/Osr2/Gja1/Asb2/Clrn1/Srf/Tbx6/Hmx2/Tecta/Lbx1/Cthrc1/Dlx5/Hand2/Dnaaf1/Foxc2	56	GO: Biological process
GO:0009191	ribonucleoside diphosphate catabolic process	27/2565	117/28905	3.09802e-06	0.0190466	3.81183e-05	Actn3/Eno1b/Eno3/Eno2/Eno1/Entpd5/Ppara/Prkaa2/Prkaa1/Prkag2/Entpd2/Ampd3/Igf1/Stat3/Aldoa/Aldoart1/Aldoart2/Gpd1/Arl2/Mlst8/Mlx/Galt/Prxl2c/Sik2/Slc4a1/Mpi/Entpd7	27	GO: Biological process
GO:0048668	collateral sprouting	13/2565	34/28905	3.19304e-06	0.0196308	3.91346e-05	Hdac6/Spart/Dvl1/Cobl/Wnt3/Wnt3a/Ulk2/Septin7/Crabp2/Bdnf/Ngf/Cd2ap/Omg	13	GO: Biological process
GO:0002700	regulation of production of molecular mediator of immune response	43/2565	233/28905	3.20081e-06	0.0196786	3.91346e-05	H2-M5/H2-Q4/H2-M2/H2-Q6/H2-K1/H2-T3/H2-D1/H2-Q1/H2-Q10/H2-Q2/H2-Q7/H2-T23/H2-M10.3/Trim6/Il1r1/Fcgr2b/Kmt5b/Hmox1/Cuedc2/Shld1/Cd55/Cd55b/Nod2/Nlrx1/Acp5/Tnfsf13/Tirap/Clec7a/Gata3/Axl/Sirt1/Traf6/Tnfrsf4/Tlr4/Cd226/Spink5/Zpbp2/Tlr7/Cd74/Spon2/Ivl/Il17a/Sash3	43	GO: Biological process
GO:0002866	positive regulation of acute inflammatory response to antigenic stimulus	14/2565	39/28905	3.22825e-06	0.0198473	3.9346e-05	H2-M5/H2-Q4/H2-M2/H2-Q6/H2-K1/H2-T3/H2-D1/H2-Q1/H2-Q10/H2-Q2/H2-Q7/H2-T23/H2-M10.3/Fcgr3	14	GO: Biological process
GO:0007369	gastrulation	37/2565	188/28905	3.24919e-06	0.019976	3.9477e-05	Zfp568/Myh9/Fn1/Txnrd1/Kdm6b/Bmp7/Elf5/Gata6/Tcf3/Hnf4a/Macroh2a1/Dvl1/Il1rn/Hnf1b/Wnt3/Wnt3a/Axin1/Inhba/Mesp1/Mesp2/Tasor/Lefty1/Dvl2/Col12a1/Tgif1/Klf4/Fgf8/Osr2/Wls/Ets2/Rbm14/Srf/Mixl1/Tbx6/Ric8a/Dusp4/Foxc2	37	GO: Biological process
GO:0050866	negative regulation of cell activation	44/2565	241/28905	3.31968e-06	0.0204094	4.02074e-05	H2-M5/H2-Q4/H2-M2/H2-Q6/H2-K1/H2-T3/H2-D1/H2-Q1/H2-Q10/H2-Q2/H2-Q7/H2-T23/H2-M10.3/Cd44/Fcgr2b/Fn1/Btn2a2/Btn1a1/Casp3/Rhbdd3/Alox12/Hmgb3/Lyn/Ripor2/Pdgfa/Zc3h8/Tbc1d10c/Pglyrp4/Pglyrp3/Ctla4/Pdgfb/Rassf5/Axl/Grn/Spn/Sh2b3/Gclc/Ldlr/Pdcd1lg2/Cd74/Cst7/Tyrobp/Pf4/Pglyrp1	44	GO: Biological process
GO:1904062	regulation of monoatomic cation transmembrane transport	55/2565	328/28905	3.33289e-06	0.0204906	4.02417e-05	Slmap/Bin1/Ppp3cc/Ppp3ca/Ppp3cb/Actn2/Kcnip3/Kcnip1/Kcnip4/Fcrl5/Clec4b1/Kcnab1/Kcnab3/Kcnab2/Gstm7/Fhl1/Slc36a2/Dmd/Kcne3/Gsto1/Dpp10/Dpp6/Pik3cg/Ednra/Nipsnap2/Fxyd5/Lyn/Gpd1l/Tmem38b/Tmem38a/Gpr35/Crbn/Cd63/Commd1/Slc31a2/Coro1a/Cemip/Ahnak/Oga/Scn1b/Mettl21c/Stac3/Ngf/Rangrf/Cav1/Lrrc55/Antkmt/Gnb5/Plcg1/Atp4b/Edn3/Sco1/Cxcl9/Jsrp1/Cxcl10	55	GO: Biological process
GO:0002526	acute inflammatory response	30/2565	138/28905	3.358e-06	0.020645	4.0419e-05	H2-M5/H2-Q4/H2-M2/H2-Q6/H2-K1/H2-T3/H2-D1/H2-Q1/H2-Q10/H2-Q2/H2-Q7/H2-T23/H2-M10.3/Fcgr2b/Fcgr3/Fcgr4/Fn1/Rhbdd3/Stat3/Pik3cg/Ednrb/Npy/Tac1/Il1rn/Adam8/Tnfrsf11a/Il1a/Spn/Trpv1/Selenos	30	GO: Biological process
GO:0051149	positive regulation of muscle cell differentiation	22/2565	85/28905	3.39485e-06	0.0208715	4.0736e-05	Mef2c/Actn3/Eif5a/Mapk14/Arrb2/Nr3c1/Setd3/Efemp2/Igf1/Gsk3b/Smarcd3/Tarbp2/Mdm2/Wnt3a/Mesp1/Mamstr/Trip10/Olfm2/Sirt1/Smyd1/Parp2/Csrp3	22	GO: Biological process
GO:0006887	exocytosis	63/2565	394/28905	3.45104e-06	0.021217	4.12824e-05	Cadps2/Cadps/Ppp3cb/Rab5a/Rap1b/Rap1a/Rab7/Rab9/Myh9/Myh10/Ywhaz/Fcgr4/Dnm1l/Crhr1/Rac2/Hmox1/Cplx2/Cplx1/Bcr/Abr/Stx11/Syt3/Pfn2/Dvl1/Wnt7a/Napb/Napa/Npy/Lyn/Exoc3/Kcnh1/Myo1f/Snap47/Lypd11/Lypd10/Cd177/Snap25/Steap3/Exoc3l/Lat2/Mical1/Cltrn/Washc3/Coro1a/Anxa3/Prrt2/Sdf4/Llgl1/Baiap3/Spi1/Cftr/Rab11fip2/Cplane2/Cops5/Stx19/Rab15/Nckap1l/Lrrk2/Ykt6/Ptgds/Vamp8/Vps11/Crhbp	63	GO: Biological process
GO:0044282	small molecule catabolic process	58/2565	353/28905	3.52113e-06	0.0216479	4.19229e-05	Akr1c20/Akr1cl/Akr1c6/Akr1c18/Akr1c14/Akr1d1/Actn3/Eno1b/Eno3/Eno2/Eno1/Ppard/Abcd4/Lpin2/Glb1/Aldoa/Hexa/Hexb/Haghl/Scly/Npl/Idua/Mat1a/Crat/Thnsl2/Idnk/Pnkd/Abcd3/Hsd3b7/Eci2/Eci3/Acox1/Akr1a1/Galt/Ids/Decr2/Nagk/Etfb/Bckdk/Bckdha/Ldhd/Urah/Galm/Cyp2w1/Mpi/Entpd7/Hacl1/Hoga1/Xylb/Gcdh/Gldc/Hpd/Etfdh/Cyp27b1/Hgd/Blmh/Agxt/Oaz1	58	GO: Biological process
GO:0043254	regulation of protein-containing complex assembly	70/2565	453/28905	3.52621e-06	0.0216791	4.19229e-05	Tpm1/Csnk1a1/Bin1/Ikzf1/Fermt1/Fermt2/Pde4dip/Trim30a/Add3/Add1/Capg/Rhoc/Rhoa/Arhgap40/Arhgap18/Arhgap28/Sgk1/Zdhhc1/Apc/Rac1/Actr3/Eln/Hdac6/Gsk3b/Alox15/Hcfc1/Ptpn11/Myo1c/Mapre1/Pfn1/Pfn2/Bcl2l11/Napb/Napa/Creb1/Tirap/Clec7a/Dnajc6/Arl2/Rnf4/Mlst8/Tppp/Crbn/Dut/Tmod4/Dbnl/Cdc42ep5/Hes1/Lefty1/Fchsd1/Terf1/Coro1a/Prrt2/Psrc1/Jmjd6/Ppp2r5b/Trim65/Lamp2/Met/Map1b/Cav1/Tlr4/Nckap1l/Hax1/Nphs1/Lat…	70	GO: Biological process
GO:0002274	myeloid leukocyte activation	49/2565	281/28905	3.67853e-06	0.0226156	4.32286e-05	Ndrg1/Ywhaz/Clec4d/Fcgr3/Fcgr4/Fn1/Crhr1/Rac2/Hmox1/Cplx2/Bcr/Abr/Stx11/Hspa4/Npy/Lyn/Myo1f/Ager/Lypd11/Lypd10/Cd177/Nectin2/Fcer2a/Lat2/Aif1/Anxa3/Jmjd6/Crtc3/Ctsc/Spi1/Cftr/Traf6/Slc11a1/Mfhas1/Tlr4/Cd226/Grn/Kcnn4/Ldlr/Lrrk2/Ptgds/Cd48/Vamp8/Trpv1/Cst7/Tyrobp/Cebpa/Cd99/Jund	49	GO: Biological process
GO:0001892	embryonic placenta development	27/2565	118/28905	3.68065e-06	0.0226287	4.32286e-05	Zfp568/Bmp5/Bmp7/Ggnbp2/Elf5/Ncoa6/Plcd1/Plcd3/Ncoa3/Stk3/Stk4/Nfe2/Gab1/Wnt7b/E2f8/Hes1/Senp2/Tmed2/Lif/St14/Pdgfb/Hey1/Rspo3/Adm/Epas1/Cebpa/Cts8	27	GO: Biological process
GO:0009135	purine nucleoside diphosphate metabolic process	27/2565	118/28905	3.68065e-06	0.0226287	4.32286e-05	Actn3/Eno1b/Eno3/Eno2/Eno1/Ppara/Prkaa2/Prkaa1/Prkag2/Entpd2/Guk1/Ampd3/Igf1/Stat3/Aldoa/Aldoart1/Aldoart2/Gpd1/Arl2/Mlst8/Ak2/Mlx/Galt/Prxl2c/Sik2/Slc4a1/Mpi	27	GO: Biological process
GO:0009179	purine ribonucleoside diphosphate metabolic process	27/2565	118/28905	3.68065e-06	0.0226287	4.32286e-05	Actn3/Eno1b/Eno3/Eno2/Eno1/Ppara/Prkaa2/Prkaa1/Prkag2/Entpd2/Guk1/Ampd3/Igf1/Stat3/Aldoa/Aldoart1/Aldoart2/Gpd1/Arl2/Mlst8/Ak2/Mlx/Galt/Prxl2c/Sik2/Slc4a1/Mpi	27	GO: Biological process
GO:0043491	phosphatidylinositol 3-kinase/protein kinase B signal transduction	54/2565	321/28905	3.69189e-06	0.0226978	4.32296e-05	Akr1c20/Akr1cl/Akr1c6/Akr1c18/Akr1c14/Mtm1/Fermt2/Stambp/Fn1/Osbpl8/Btn2a2/Ppara/Ppard/Arrb2/Rapgef1/Calcr/Rubcn/Rac1/Igf1/Btbd10/Gsk3b/Stk3/Stat3/Pik3cg/Pdgfa/Myorg/Gata3/Setx/C1qtnf12/Erfe/Errfi1/Adam8/Pdgfb/Klf4/Ppp1r16b/Axl/Stk11/Sirt1/Cass4/Mfhas1/Lox/Hax1/Cd2ap/Vegfb/Sh2b3/Prr5/Cntnap2/Cxcl12/Igfbp5/Sco1/Myoc/Lemd2/Gdf15/Hmga1	54	GO: Biological process
GO:0032753	positive regulation of interleukin-4 production	16/2565	50/28905	3.71852e-06	0.0228615	4.34103e-05	H2-M5/H2-Q4/H2-M2/H2-Q6/H2-K1/H2-T3/H2-D1/H2-Q1/H2-Q10/H2-Q2/H2-Q7/H2-T23/H2-M10.3/Rara/Gata3/Sash3	16	GO: Biological process
GO:0002764	immune response-regulating signaling pathway	75/2565	497/28905	3.9133e-06	0.024059	4.5547e-05	H2-Q4/H2-Q6/H2-K1/H2-D1/H2-Q1/H2-Q10/H2-Q2/H2-Q7/Mef2c/Csnk1a1/Rap1a/Trim30a/Fcrl5/Bag6/Clec4d/Clec4e/Clec4n/Dgkz/Klrc1/Klrc3/Klrc2/Btn2a2/Btnl10/Btn1a1/Arrb2/Rapgef1/Alpk1/Tlr5/Eif2b4/Lsm14a/Nod2/Tarbp2/Nlrx1/Lyn/Tmem126a/Crkl/Tirap/Clec7a/Flot1/Otulin/Nectin2/Gata3/Peli3/Cd47/Lat2/Mog/Ctla4/Tec/Gpld1/Mapkapk3/Nagk/Nfkbiz/Lamp2/Stk11/Rab11fip2/Traf6/Cd79b/Cav1/Mfhas1/Tlr4/Cd226/Nckap1l/Kcnn4/Npl…	75	GO: Biological process
GO:0002790	peptide secretion	55/2565	330/28905	4.0205e-06	0.024718	4.66545e-05	Ppp3ca/Ppp3cb/Ptbp1/Myh9/Bmal1/Ppard/Slc2a2/Arrb1/Crhr2/Crhr1/Ano1/Ncoa6/Rac1/Tbc1d1/Cplx1/Hnf4a/Pax8/Hcfc1/Ptpn11/Ube2q1/Il1rn/Hnf1b/Tfap2b/Pick1/Casr/Snap25/Exoc3l/C1qtnf12/Gpld1/Cltrn/Lif/Oga/Per2/Baiap3/Cftr/Sirt1/Rab11fip2/Srebf1/Gja1/Tardbp/Aacs/Nmu/Alox5/Cd74/Trpv1/Edn3/Crhbp/G6pc2/Cartpt/Psmd9/Ccn3/Capn10/Ptpmt1/Npff/Hmga1	55	GO: Biological process
GO:1901796	regulation of signal transduction by p53 class mediator	22/2565	86/28905	4.18222e-06	0.0257123	4.83863e-05	Cd44/Hnrnpk/Rffl/Rrm2b/Ddx5/Rpl37rt/Rpl37/Mdm2/Ubb/Mdm4/Steap3/Hapstr1/Cops3/Cdk5rap3/Sirt1/Hic1/Zmpste24/Cd74/Pak1ip1/Znhit1/Pttg1ip/Ankrd1	22	GO: Biological process
GO:0016137	glycoside metabolic process	2565-10-01	21/28905	4.19561e-06	0.0257946	4.83967e-05	Akr1c19/Akr1c20/Akr1c12/Akr1c13/Akr1cl/Akr1c21/Akr1c6/Akr1c18/Akr1c14/Akr1a1	10	GO: Biological process
GO:0032351	negative regulation of hormone metabolic process	2565-09-01	17/28905	4.2261e-06	0.0259821	4.86038e-05	Akr1c20/Akr1cl/Akr1c6/Akr1c18/Akr1c14/Bmp5/Wnt4/Cyp27b1/Bmp2	9	GO: Biological process
GO:0006959	humoral immune response	56/2565	339/28905	4.35428e-06	0.0267701	4.98715e-05	H2-M5/H2-Q4/H2-M2/H2-Q6/H2-K1/H2-T3/H2-D1/H2-Q1/H2-Q10/H2-Q2/H2-Q7/H2-T23/H2-M10.3/Mef2c/Fcgr2b/Cd46/Spns2/C4bp/Zp3r/Ccl25/Gata6/Cd55/Cd55b/Nod2/Npy/Tac1/Rps19/Gata3/Fcer2a/Pglyrp4/Pglyrp3/Tfe3/Vip/Ppp2r3c/Kng1/Kng2/Spink5/Ccl20/Fcmr/Alox5/Adm/Cxcl12/Spon2/Wfdc2/Ivl/Cxcl9/Cxcl10/Pf4/C8b/Nppb/Pglyrp1/Il17a/Ppbp/Wfdc15b/Wfdc15a/Galp	56	GO: Biological process
GO:0014909	smooth muscle cell migration	27/2565	119/28905	4.36206e-06	0.026818	4.98715e-05	Ndrg4/Tpm1/Mef2c/Myh9/Sema6d/Rhoa/Ppard/Parva/Postn/Igf1/Coro1b/Pdgfd/P2ry6/Ddr2/Mdm2/Crk/Pdgfa/Ager/Aif1/Egfl7/Pdgfb/Cav1/Tlr4/Kcnn4/Tert/Igfbp5/Ccn3	27	GO: Biological process
GO:0019369	arachidonic acid metabolic process	21/2565	80/28905	4.4146e-06	0.027141	5.03238e-05	Cyp2d11/Cyp2d22/Cyp2d10/Cyp2d9/Cyp2d26/Cyp2d34/Cyp2d12/Alox12/Alox15/Alox12e/Cyp2j11/Cyp2j12/Cyp2j8/Cyp2j5/Cyp2j6/Cyp2j9/Cyp2j13/Pnpla8/Alox5/Cyp2f2/Sco1	21	GO: Biological process
GO:0045927	positive regulation of growth	54/2565	323/28905	4.45941e-06	0.0274165	5.06855e-05	Mef2c/Mtm1/Ikzf1/Actn3/Fn1/Mapkap1/Rhoa/Ppard/Ndel1/Cpne5/Cpne9/Nrp1/Hnrnpk/Mapk14/Sgk1/Nr3c1/Ccnd2/Derl2/Gata6/Igf1/Trpc5/Gpam/Gsk3b/Ncoa3/Syt3/Cdh4/Creb1/Crk/Mlst8/Wnt3/Wnt3a/Crabp2/Nipbl/Brat1/Dbnl/Bdnf/Trip10/Ngf/Sirt1/Tshr/Map1b/Fgf8/Pou1f1/Ybx3/Il7/Parp2/Prr5/Lgi1/Cxcl12/Zpr1/Eif4g2/Srf/Tnfrsf12a/Sash3	54	GO: Biological process
GO:0040013	negative regulation of locomotion	59/2565	364/28905	4.51208e-06	0.0277403	5.11342e-05	Ndrg4/Tpm1/Mef2c/Myh9/Sema6d/Ifitm1/Osbpl8/Rhoa/Ppard/Mctp1/Nrp1/Rac1/Arhgdib/Arhgdia/Bcr/Abr/Ccl25/Hnf4a/Gsk3b/Adamts9/Coro1b/Coro1c/Stat3/Pfn2/Nkx2-1/Adipor1/Cd200r1/Ripor2/Stard13/Il1rn/Crk/Brms1/Wnt3/Wnt3a/Ager/Gadd45a/Gata3/Podn/Aif1/Egfl7/Cd63/Sema4g/Pdgfb/Klf4/Fbln1/Cav1/Arrdc3/Fuz/Wnt4/Robo4/Apod/Adgrb1/Cd74/Cxcl12/Igfbp5/Srf/Ccn3/Il24/Marveld3	59	GO: Biological process
GO:1901661	quinone metabolic process	14/2565	40/28905	4.56156e-06	0.0280445	5.15213e-05	Akr1c19/Akr1c20/Akr1c12/Akr1c13/Akr1cl/Akr1c21/Akr1c6/Akr1c18/Akr1c14/Pdss2/Akr1a1/Pdss1/Ggcx/Fdxr	14	GO: Biological process
GO:1990266	neutrophil migration	30/2565	140/28905	4.57283e-06	0.0281138	5.15213e-05	Il1r1/Fcgr3/Dapk2/Dnm1l/Rac1/Rac2/Rac3/Ccl25/Gbf1/Ednra/Nod2/Ripor2/Tirap/Myo1f/Cd177/Mcoln2/Trem1/Trem3/Adam8/Cxadr/Il1a/Nckap1l/Ccl20/Cd74/Edn3/Cxcl9/Cd99/Cxcl10/Pf4/Ppbp	30	GO: Biological process
GO:0006935	chemotaxis	71/2565	465/28905	4.62518e-06	0.0284356	5.19601e-05	Sema6d/Elmo2/Fcgr3/Fn1/Rhoa/Parva/Nrp2/Nrp1/Dapk2/Dnm1l/Arrb2/Rac1/Rac2/Rac3/Ccl25/Coro1b/Gbf1/Pdgfd/Gab1/Pik3cg/Ednrb/Ednra/Nod2/Wnt7b/Lsp1/Lyn/Ripor2/Creb1/Crkl/Crk/Bin2/Adgra2/Pdgfa/Gpr35/Tirap/Wnt3/Wnt3a/Prok2/Rps19/Casr/Ager/Aif1/Hsd3b7/Trem1/Trem3/Coro1a/Sema4g/Adam8/Cxadr/Ptgdr2/Pdgfb/Spi1/Met/Mst1/Lox/Nckap1l/Ccl20/Vegfb/Swap70/F7/Alox5/Cd74/Cxcl12/Cmtm8/Il12a/Edn3/Cxcl9/Cxcl10/Pf4/Ccn3/P…	71	GO: Biological process
GO:0032817	regulation of natural killer cell proliferation	13/2565	35/28905	4.66737e-06	0.028695	5.21318e-05	H2-M5/H2-Q4/H2-M2/H2-Q6/H2-K1/H2-T3/H2-D1/H2-Q1/H2-Q10/H2-Q2/H2-Q7/H2-T23/H2-M10.3	13	GO: Biological process
GO:0042270	protection from natural killer cell mediated cytotoxicity	13/2565	35/28905	4.66737e-06	0.028695	5.21318e-05	H2-M5/H2-Q4/H2-M2/H2-Q6/H2-K1/H2-T3/H2-D1/H2-Q1/H2-Q10/H2-Q2/H2-Q7/H2-T23/H2-M10.3	13	GO: Biological process
GO:0002702	positive regulation of production of molecular mediator of immune response	34/2565	169/28905	4.83493e-06	0.0297252	5.38482e-05	H2-M5/H2-Q4/H2-M2/H2-Q6/H2-K1/H2-T3/H2-D1/H2-Q1/H2-Q10/H2-Q2/H2-Q7/H2-T23/H2-M10.3/Trim6/Il1r1/Kmt5b/Shld1/Cd55/Cd55b/Nod2/Tnfsf13/Tirap/Clec7a/Gata3/Sirt1/Traf6/Tnfrsf4/Tlr4/Cd226/Tlr7/Cd74/Spon2/Il17a/Sash3	34	GO: Biological process
GO:0060070	canonical Wnt signaling pathway	52/2565	308/28905	4.97661e-06	0.0305962	5.52674e-05	Csnk1e/Csnk1a1/Csnk1d/Rab5a/Fermt1/Folr1/Bmal1/Dapk3/Mapk14/Rapgef1/Apc/Gsk3a/Gsk3b/Stk3/Stk4/Ednrb/Ednra/Dab2/Dvl1/Wnt7b/Wnt7a/Cdh2/Adgra2/Wnt3/Wnt3a/Otulin/Ccar2/Axin1/Eda/Mesp1/Fzd6/Mks1/Dvl2/Tcf7/Klf4/Stk11/Cav1/Apc2/Fuz/Lats1/Dvl3/Wnt4/Wls/Tmem64/Rspo3/Lrrk2/Tcf7l1/Emd/Sfrp4/Bmp2/Cthrc1/Dlx5	52	GO: Biological process
GO:0120032	regulation of plasma membrane bounded cell projection assembly	40/2565	214/28905	5.03294e-06	0.0309425	5.57332e-05	Abi2/Septin9/Rab5a/Odf2/Evi5l/Ndel1/Nrp1/Odf2l/Apc/Kctd17/Arhgap35/Plppr5/Rac1/Rac2/Actr3/Arap1/Hnf4a/Gsk3b/Coro1c/Pfn1/Pfn2/Ripor2/Cobl/Tbc1d7/Septin7/Sdccag8/Cep120/Entr1/Espn/Cdc42ep5/Kif24/Cep135/Syne2/Cav1/Mns1/Fuz/Clrn1/Dynlt2b/Srf/Tesk1	40	GO: Biological process
GO:0042330	taxis	71/2565	467/28905	5.38457e-06	0.0331043	5.94572e-05	Sema6d/Elmo2/Fcgr3/Fn1/Rhoa/Parva/Nrp2/Nrp1/Dapk2/Dnm1l/Arrb2/Rac1/Rac2/Rac3/Ccl25/Coro1b/Gbf1/Pdgfd/Gab1/Pik3cg/Ednrb/Ednra/Nod2/Wnt7b/Lsp1/Lyn/Ripor2/Creb1/Crkl/Crk/Bin2/Adgra2/Pdgfa/Gpr35/Tirap/Wnt3/Wnt3a/Prok2/Rps19/Casr/Ager/Aif1/Hsd3b7/Trem1/Trem3/Coro1a/Sema4g/Adam8/Cxadr/Ptgdr2/Pdgfb/Spi1/Met/Mst1/Lox/Nckap1l/Ccl20/Vegfb/Swap70/F7/Alox5/Cd74/Cxcl12/Cmtm8/Il12a/Edn3/Cxcl9/Cxcl10/Pf4/Ccn3/P…	71	GO: Biological process
GO:0045165	cell fate commitment	52/2565	309/28905	5.47541e-06	0.0336628	6.02884e-05	Zfp157/Mef2c/Rara/Rhoa/Kdm6b/Casp3/Apc/Elf5/Gata5/Gata6/Tcf3/Chrdl1/Stat3/Mbd3/Pax3/Pax7/Ednra/Wnt7b/Wnt7a/Nkx2-1/Pax6/Fkbp8/Hnf1b/Wnt3/Wnt3a/Prdm4/Men1/Foxn1/Gata3/Brd4/Mesp1/Hes1/Tfap4/Tbx15/Tfap2c/Apc2/Fgf8/Sufu/Spn/Pou1f1/Lats1/Wnt4/Il7/Ets2/Epas1/Glis1/Foxa1/Nr2e1/Tbx6/Bmp2/Lbx1/Foxc2	52	GO: Biological process
GO:0032350	regulation of hormone metabolic process	17/2565	57/28905	5.49161e-06	0.0337624	6.02955e-05	Akr1c20/Akr1cl/Akr1c6/Akr1c18/Akr1c14/Bmp5/Nr3c1/Igf1/Pax8/Dab2/Gata3/Clcn2/Ctns/Wnt4/Zmpste24/Cyp27b1/Bmp2	17	GO: Biological process
GO:0016051	carbohydrate biosynthetic process	40/2565	215/28905	5.66057e-06	0.0348012	6.19751e-05	Myh9/Ndst1/Ndst4/Ndst3/Eno2/Eno1/Ppara/Abo/Zfp692/Nr3c1/Plcd1/Gsto1/Igf1/Hnf4a/Cyp2j6/Chst11/P2ry6/St3gal4/St6galnac6/Gpd1/Gys1/Gys2/Nln/Clk2/C1qtnf12/Erfe/Akr1a1/Per2/Ppp1r3b/Pdgfb/Stk11/Sirt1/Usp7/Pou1f1/Atf4/Slc35b4/Ddb1/G6pc2/Gbe1/1810024B03Rik	40	GO: Biological process
GO:1902905	positive regulation of supramolecular fiber organization	36/2565	185/28905	5.73072e-06	0.0352325	6.25664e-05	Abi2/Tpm1/Bin1/Fermt2/Actn2/Pde4dip/Rhoc/Rhoa/Nrp1/Apc/Rac1/Arhgef10l/Actr3/Efemp2/Alox15/Myo1c/Mapre1/Pfn1/Pfn2/Tac1/Arl2/Mlst8/Cd47/Cdc42ep5/Fchsd1/Psrc1/Met/Map1b/Cav1/Nckap1l/Nphs1/Synpo2l/Wnt4/Swap70/Myoc/Tesk1	36	GO: Biological process
GO:0008643	carbohydrate transport	33/2565	163/28905	5.75045e-06	0.0353538	6.26054e-05	Rap1a/Osbpl8/Slc2a3/Slc2a1/Slc2a2/Mapk14/Slc37a2/Slc37a1/Rab4b/Igf1/Slc35d2/Slc35d1/Gsk3a/Ptpn11/Ednra/Slc35a3/Septin7/C1qtnf12/Erfe/Oga/Slc50a1/Slc35a2/Met/Ctns/Pea15a/Cd2ap/Mfsd4b1/Tert/Slc35a4/Slc35b4/Crebl2/Slc45a2/Capn10	33	GO: Biological process
GO:0032984	protein-containing complex disassembly	45/2565	254/28905	5.87824e-06	0.0361394	6.36392e-05	Tpm1/Actn2/Add3/Add1/Capg/Rhoa/Eif5a/Eif5a2/Tpx2/Sgk1/Apc/Rubcn/Hdac6/Gsk3b/Smarcd3/Smarcd1/Nckap5l/Napb/Napa/Dnajc6/Stmn4/Lima1/Fyco1/Tmod4/Tecpr1/Setx/Kif24/Mical1/Ogfod1/Spef1/Oga/Per2/Jmjd4/Lamp2/Map1b/Apc2/Kif18b/Mrpl58/Swap70/Trim21/Zmpste24/Sh3gl1/Vamp8/Gabarapl2/Chmp4c	45	GO: Biological process
GO:0048762	mesenchymal cell differentiation	45/2565	254/28905	5.87824e-06	0.0361394	6.36392e-05	Mef2c/Sema6d/Fermt2/Folr1/Fn1/Nrp2/Nrp1/Bmp7/Phactr4/Gata5/Gsk3b/Ddx5/Ddx17/Tcof1/Coro1c/Pax3/Ednrb/Ednra/Dab2/Nkx2-1/Adipor1/Cdh2/Pax6/Qki/Kitl/Ager/Gata3/Tasor/Hes1/Hnrnpab/Sema4g/Adam8/Trip10/Fgf8/Hey1/Fuz/Wnt4/Gja1/Kbtbd8/Plaur/Edn3/Foxa1/Bmp2/Hand2/Foxc2	45	GO: Biological process
GO:0031647	regulation of protein stability	53/2565	318/28905	5.96385e-06	0.0366657	6.42073e-05	Apbb2/Bag6/Dsc3/Casp3/Naa16/Naa15/Tmem25/Tcf3/Igf1/Hdac6/Fbxw7/Hcfc1/Stk3/Stk4/Pfn1/Pfn2/Dvl1/Stx12/Creb1/Hps4/Mdm2/Tmem183a/Flot1/Ccar2/Ubl4a/Senp2/A1cf/Ip6k2/Commd1/Utp25/Lamp2/Sirt1/Usp7/Grn/Srebf1/Dvl3/Trim21/Qrsl1/Zswim7/P3h1/Tardbp/Cct8/Tert/Hypk/Lrrk2/Cd74/Pink1/Csn3/Crebl2/Tyrobp/Bmp2/Serf2/Swsap1	53	GO: Biological process
GO:0061448	connective tissue development	53/2565	318/28905	5.96385e-06	0.0366657	6.42073e-05	Mef2c/Rara/Rarb/Rarg/Ppard/Bscl2/Mapk14/Prkaa1/Bmp8a/Bmp5/Bmp7/Bmp8b/Col27a1/Dmd/Igf1/Mboat2/Spart/Hoxc4/Chst11/Pdgfd/Pax7/Ptpn11/Slc26a2/Wnt7b/Wnt7a/Pbxip1/Idua/Ubb/Serpinh1/Gata3/Gpld1/Ltbp3/Mkx/Errfi1/Pdgfb/Spi1/Sirt1/Arrdc3/Lox/Ecm1/Bbs1/Cd2ap/Bgn/Osr2/Zmpste24/Foxa1/Srf/Bmp2/Snorc/Comp/Ccn3/Hand2/Foxc2	53	GO: Biological process
GO:0051896	regulation of phosphatidylinositol 3-kinase/protein kinase B signal transduction	48/2565	278/28905	6.06951e-06	0.0373153	6.51638e-05	Akr1c20/Akr1cl/Akr1c6/Akr1c18/Akr1c14/Mtm1/Fermt2/Stambp/Fn1/Osbpl8/Btn2a2/Ppara/Ppard/Arrb2/Rapgef1/Calcr/Rubcn/Rac1/Igf1/Stk3/Pik3cg/Pdgfa/Myorg/Gata3/C1qtnf12/Erfe/Adam8/Pdgfb/Klf4/Ppp1r16b/Axl/Stk11/Sirt1/Cass4/Mfhas1/Lox/Hax1/Vegfb/Sh2b3/Prr5/Cntnap2/Cxcl12/Igfbp5/Sco1/Myoc/Lemd2/Gdf15/Hmga1	48	GO: Biological process
GO:0099504	synaptic vesicle cycle	42/2565	231/28905	6.10156e-06	0.0375124	6.53269e-05	Cadps2/Cadps/Actb/Actg1/Amph/Bin1/Ppp3cc/Ppp3cb/Rab5a/Mff/Rap1b/Rap1a/Ap2b1/Tbc1d24/Dnm1l/Dennd1a/Cplx2/Cplx1/Arhgdia/Stx11/Pfn2/Ddc/Dvl1/Wnt7a/Napb/Napa/Npy/Cdh2/Kcnh1/Dnajc6/Tor1a/Snap47/Snap25/Prrt2/Ston2/Atp6v1g2/Grn/Stx19/Ap3d1/Sh3gl1/Lrrk2/Atp6v0d1	42	GO: Biological process
GO:0015833	peptide transport	57/2565	351/28905	6.12561e-06	0.0376603	6.54038e-05	Ppp3ca/Ppp3cb/Ptbp1/Myh9/Bmal1/Ppard/Slc2a2/Arrb1/Abcc5/Crhr2/Crhr1/Ano1/Ncoa6/Rac1/Tbc1d1/Cplx1/Slc25a39/Hnf4a/Pax8/Hcfc1/Ptpn11/Ube2q1/Il1rn/Hnf1b/Tfap2b/Pick1/Casr/Snap25/Exoc3l/C1qtnf12/Gpld1/Cltrn/Lif/Oga/Per2/Baiap3/Cftr/Sirt1/Rab11fip2/Srebf1/Gja1/Tardbp/Aacs/Nmu/Alox5/Cd74/Trpv1/Edn3/Crhbp/G6pc2/Cartpt/Psmd9/Ccn3/Capn10/Ptpmt1/Npff/Hmga1	57	GO: Biological process
GO:0002757	immune response-activating signaling pathway	73/2565	486/28905	6.18028e-06	0.0379963	6.58062e-05	H2-Q4/H2-Q6/H2-K1/H2-D1/H2-Q1/H2-Q10/H2-Q2/H2-Q7/Mef2c/Csnk1a1/Rap1a/Trim30a/Fcrl5/Bag6/Clec4e/Clec4n/Dgkz/Klrc1/Klrc3/Klrc2/Btn2a2/Btnl10/Btn1a1/Arrb2/Rapgef1/Alpk1/Tlr5/Eif2b4/Lsm14a/Nod2/Tarbp2/Nlrx1/Lyn/Tmem126a/Crkl/Tirap/Clec7a/Flot1/Otulin/Nectin2/Gata3/Peli3/Cd47/Lat2/Mog/Ctla4/Tec/Gpld1/Mapkapk3/Nagk/Nfkbiz/Lamp2/Stk11/Rab11fip2/Traf6/Cd79b/Cav1/Mfhas1/Tlr4/Cd226/Nckap1l/Kcnn4/Nploc4/Gps…	73	GO: Biological process
GO:0008154	actin polymerization or depolymerization	38/2565	201/28905	6.50648e-06	0.0400018	6.90897e-05	Tpm1/Bin1/Actn2/Add3/Add1/Capg/Rhoa/Arhgap40/Arhgap18/Arhgap28/Cit/Gas7/Arhgap35/Rac1/Enah/Actr3/Eln/Alox15/Myo1c/Pfn1/Pfn2/Cobl/Lima1/Mlst8/Tmod4/Dbnl/Aif1/Cdc42ep5/Mical1/Fchsd1/Washc3/Coro1a/Nckap1l/Hax1/Nphs1/Cd2ap/Lats1/Swap70	38	GO: Biological process
GO:0071559	response to transforming growth factor beta	45/2565	255/28905	6.53317e-06	0.0401659	6.91549e-05	Mef2c/Akr1c18/Fermt1/Fermt2/Folr1/Snx6/Ppara/Arrb2/Bmp8a/Bmp8b/Nr3c1/Actr3/Furin/Chst11/Pdgfd/Stat3/Dab2/Nkx2-1/Creb1/Crkl/Crk/Apaf1/Stk16/Brms1/Zfp451/Men1/Axin1/Veph1/Ltbp3/Wfikkn2/Nfkbiz/Spi1/Snx1/Stk11/Sirt1/Cav1/Adamtsl2/Lox/Cd2ap/Lats1/Lpxn/Cilp/Tab1/Bmp2/Ankrd1	45	GO: Biological process
GO:0030900	forebrain development	66/2565	427/28905	6.54831e-06	0.040259	6.91549e-05	Rarb/Myh10/Ikzf1/Ndst1/Lrp8/Mecom/Rhoa/Nde1/Ndel1/Kdm6b/Gdpd5/Nrp2/Nrp1/Hnrnpk/Arhgap35/Secisbp2/Rac1/Rac3/Nr4a2/Sun1/Gsk3b/Coro1c/Phactr1/Zbtb18/Wnt7b/Wnt7a/Nkx2-1/Tsku/Cdh2/Creb1/Pax6/Crkl/Crk/Apaf1/Wnt3a/Ubb/Wdr37/Cep120/Zfp335/Atrx/Inhba/Btbd3/Crtac1/Hes1/Stil/Mboat7/Tacc3/Syne2/Axl/Tfap2c/Fgf8/Lhx8/Pou1f1/Bbs1/Wnt4/Lrrk2/Cntnap2/Mgarp/Cxcl12/Ptchd1/Srf/Nr2e1/Tyrobp/Bmp2/Otp/Dlx5	66	GO: Biological process
GO:0045667	regulation of osteoblast differentiation	33/2565	164/28905	6.59306e-06	0.0405341	6.94384e-05	Mef2c/Ppp3ca/Fermt2/Ifitm1/Scube3/Apc/Bmp7/Igf1/Gsk3b/Ddx5/Nbr1/Wnt7b/Ddr2/Wnt3/Gdpd2/Men1/Erfe/Dlk1/Fbxo5/Hey1/Tent5a/Wnt4/Atf4/Tmem64/Igfbp5/Bmp2/Cebpa/Cthrc1/Dlx5/Atraid/Hand2/Jund/A430033K04Rik	33	GO: Biological process
GO:0001503	ossification	73/2565	487/28905	6.65023e-06	0.0408856	6.98507e-05	Mef2c/Ppp3ca/Fermt2/Actn3/Ifitm1/Rhoa/Phospho1/Scube3/Mapk14/Mapk11/Apc/Bmp8a/Bmp5/Bmp7/Bmp8b/Calcr/Igf1/Chrdl1/Gsk3b/Alox15/Ddx5/Nfe2/Ptpn11/Nbr1/Slc26a2/Wnt7b/Ddr2/Tac1/Tmem38b/Gfra4/Wnt3/Wnt3a/Gdpd2/Casr/Men1/Nipbl/Erfe/Gpld1/Dlk1/Ltbp3/Mkx/Dhrs3/Tnfrsf11a/Kazald1/Traf6/Fbxo5/Hey1/Lox/Ecm1/Tent5a/Wnt4/Osr2/Gja1/P3h1/Atf4/Zmpste24/Tmem64/Alox5/Glis1/Igfbp5/Myoc/Cyp27b1/Bmp2/Kl/Cebpa/Comp/Cthrc1…	73	GO: Biological process
GO:0051258	protein polymerization	49/2565	287/28905	6.71732e-06	0.0412981	7.03646e-05	Tpm1/Csnk1d/Bin1/Pde4dip/Trim6/Add3/Add1/Capg/Rhoa/Nde1/Ndel1/Tpx2/Arhgap40/Arhgap18/Arhgap28/Sgk1/Apc/Gas7/Rac1/Actr3/Golga2/Eln/Alox15/Myo1c/Mapre1/Pfn1/Pfn2/Cobl/Arl2/Mlst8/Tppp/Tmod4/Dbnl/Aif1/Cdc42ep5/Fchsd1/Washc3/Coro1a/Psrc1/Met/Map1b/Cav1/Fbxo5/Ccdc57/Nckap1l/Hax1/Nphs1/Cd2ap/Lats1	49	GO: Biological process
GO:0016042	lipid catabolic process	56/2565	344/28905	6.82822e-06	0.0419799	7.13336e-05	Akr1c20/Akr1cl/Akr1c6/Akr1c18/Akr1c14/Akr1d1/Rab7/Ppard/Bscl2/Prkaa1/Napepld/Abcd4/Plcd1/Plcd3/Lpin2/Pik3cg/Hexa/Hexb/Plcxd2/Plcxd3/Galc/Psap/Crat/Abcd3/Hsd3b7/Plcb2/Gpld1/Eci2/Eci3/Pla1a/Pnpla8/Acox1/Bco2/Aspg/Acer2/Decr2/Etfb/Crtc3/Pla2g4b/Pla2g15/Neu3/Cyp2w1/Hacl1/Zpbp2/Plcb3/Naaa/Ldlr/Angptl3/Gcdh/Plcg1/Hint2/Enpp6/Smpdl3b/Etfdh/Cyp27b1/Pla2g12a	56	GO: Biological process
GO:0002687	positive regulation of leukocyte migration	35/2565	179/28905	6.8708e-06	0.0422417	7.15854e-05	Il1r1/Rhoa/Dapk2/Dnm1l/Rac1/Rac2/Pdgfd/Ednra/Ripor2/Tirap/Myo1f/Kitl/Ager/Cd47/Aif1/Trem1/Coro1a/Adam8/Il1a/Spi1/Spn/Jam2/Nckap1l/Ccl20/Vegfb/Swap70/F7/Cd74/Cxcl12/Il12a/Edn3/Cd99/Lyve1/Cxcl10/Ppbp	35	GO: Biological process
GO:0002283	neutrophil activation involved in immune response	2565-10-01	22/28905	7.07868e-06	0.0435197	7.35536e-05	Bcr/Abr/Stx11/Myo1f/Lypd11/Lypd10/Cd177/Anxa3/Spi1/Tyrobp	10	GO: Biological process
GO:0060491	regulation of cell projection assembly	40/2565	217/28905	7.138e-06	0.0438844	7.39716e-05	Abi2/Septin9/Rab5a/Odf2/Evi5l/Ndel1/Nrp1/Odf2l/Apc/Kctd17/Arhgap35/Plppr5/Rac1/Rac2/Actr3/Arap1/Hnf4a/Gsk3b/Coro1c/Pfn1/Pfn2/Ripor2/Cobl/Tbc1d7/Septin7/Sdccag8/Cep120/Entr1/Espn/Cdc42ep5/Kif24/Cep135/Syne2/Cav1/Mns1/Fuz/Clrn1/Dynlt2b/Srf/Tesk1	40	GO: Biological process
GO:0032649	regulation of type II interferon production	29/2565	136/28905	7.2412e-06	0.0445189	7.4841e-05	H2-Q4/H2-Q9/H2-Q6/H2-K1/H2-D1/H2-Q1/H2-Q10/H2-Q2/H2-Q7/H2-M3/Rara/Il1r1/Nod2/Clec7a/Gata3/Cd47/Pglyrp4/Pglyrp3/Axl/Slc11a1/Tlr4/Cd226/Tlr7/Tnfrsf13c/Pdcd1lg2/Il12a/Sh2d1b1/Pglyrp1/Sash3	29	GO: Biological process
GO:0061136	regulation of proteasomal protein catabolic process	36/2565	187/28905	7.37843e-06	0.0453626	7.60565e-05	Zfp418/Csnk1e/Csnk1a1/Csnk1d/Mtm1/Bag6/Phf20l1/Zfand2a/Gsk3a/Gsk3b/Fbxw7/Zer1/Dab2/Sgta/Psmd14/Mdm2/Ubb/Bcap31/Ccar2/Axin1/Usp5/Commd1/Pabpn1l/Ubxn1/Usp7/Tmem259/Cav1/Eif2a/Psme3/Rbx1/Gclc/Lrrk2/Sco1/Gabarapl2/Aqp11/Oaz1	36	GO: Biological process
GO:0005769	early endosome	79/2602	355/28618	5.27623e-14	3.7514e-11	2.61034e-11	H2-M5/H2-M2/H2-Q6/H2-K1/H2-D1/H2-Q1/H2-Q10/H2-Q2/H2-Q7/H2-M3/Rab5a/Rab5b/Rap1a/Apbb2/Rabgap1l/Marchf8/Marchf1/Ap1b1/Snx5/Snx6/Ifitm1/Ifitm7/Ifitm3/Ifitm2/Nrp1/Slc9a9/Slc9a6/Tmem184a/Rapgef1/Slc11a2/Rab34/Rubcn/Rac1/Derl2/Furin/Mib2/Nsg2/Nsg1/Vps28/Stx7/Kcnh1/Tpcn1/Snx3/Snx12/Flot1/Entr1/Pick1/Als2/Rusc1/Snx31/Washc3/Commd1/Coro1a/Llgl1/Slc30a10/Snx1/Cftr/Snx8/Wdr91/Pla2g4b/Neu3/Slc9a3/Plpp2/Ap3d1…	79	GO: Cellular component
GO:0010008	endosome membrane	74/2602	329/28618	1.86778e-13	1.32799e-10	4.6203e-11	H2-M5/H2-M2/H2-Q6/H2-K1/H2-D1/H2-Q1/H2-Q10/H2-Q2/H2-Q7/Ndrg1/Rab5a/Rab7/Marchf8/Marchf1/Snx5/Snx6/Ifitm7/Ifitm3/Ifitm2/Slc36a2/Cyb561a3/Slc9a7/Slc9a9/Slc9a6/Tmem184a/Zdhhc1/Zdhhc11/Slc11a2/Rac1/Rffl/Coro1c/Ubap1/Slc9a5/Nsg2/Nsg1/Vps28/Stx7/Stx12/Kcnh1/Tpcn1/Snx3/Snx12/Ncdn/Rab11fip4/Asb14/Steap3/Mical1/Cd63/Washc3/Slc31a2/Anxa6/Llgl1/Baiap3/Slc30a10/Snx1/Lamp2/Snx8/Slc11a1/Wdr91/Tlr4/Pip4p1/Rab15…	74	GO: Cellular component
GO:0045335	phagocytic vesicle	37/2602	117/28618	6.35396e-12	4.51767e-09	7.83333e-10	H2-Q9/H2-K1/H2-T3/H2-D1/H2-Q10/H2-Q7/H2-T23/Actg1/Rab5a/Rap1a/Rab7/Rab9/Rab9b/Myh9/Clec4e/Capg/Slc9a9/Rapgef1/Rab34/Stx11/Myo1c/Nod2/Stx12/Snx3/Sec61a1/Coro1a/Anxa3/Adam8/Lamp2/Slc11a1/Tapbp/Pip4p1/Mpeg1/Pfpl/Tlr7/Rab14/Vamp8	37	GO: Cellular component
GO:0030139	endocytic vesicle	54/2602	218/28618	6.59894e-12	4.69184e-09	7.83333e-10	H2-Q9/H2-K1/H2-T3/H2-D1/H2-Q10/H2-Q7/H2-T23/Actg1/Rab5a/Rab5b/Rab5c/Rap1a/Rab7/Rab9/Rab9b/Myh9/Ap2b1/Clec4e/Capg/Slc9a9/Arrb2/Rapgef1/Rab34/Stx11/Myo1c/Nod2/Stx7/Stx12/Tirap/Snx3/Sec61a1/Myo1e/Rab11fip4/Vps9d1/Ctla4/Coro1a/Cemip/Anxa3/Adam8/Ston2/Lamp2/Slc11a1/Tapbp/Pip4p1/Amelx/Mpeg1/Pfpl/Cd2ap/Avpr2/Tlr7/Rab14/Amn/Vamp8/Vps11	54	GO: Cellular component
GO:0031901	early endosome membrane	35/2602	107/28618	7.91666e-12	5.62875e-09	7.83333e-10	H2-M5/H2-M2/H2-Q6/H2-K1/H2-D1/H2-Q1/H2-Q10/H2-Q2/H2-Q7/Rab5a/Marchf8/Marchf1/Snx5/Snx6/Ifitm7/Ifitm3/Ifitm2/Slc9a6/Tmem184a/Rac1/Nsg1/Kcnh1/Tpcn1/Snx3/Snx12/Washc3/Llgl1/Slc30a10/Snx1/Snx8/Wdr91/Pla2g4b/Neu3/Entrep1/Fcmr	35	GO: Cellular component
GO:0030670	phagocytic vesicle membrane	18/2602	31/28618	1.10333e-11	7.84466e-09	9.09761e-10	H2-Q9/H2-K1/H2-T3/H2-D1/H2-Q10/H2-Q7/H2-T23/Clec4e/Slc9a9/Rapgef1/Sec61a1/Anxa3/Lamp2/Slc11a1/Tapbp/Pip4p1/Mpeg1/Pfpl	18	GO: Cellular component
GO:0032398	MHC class Ib protein complex	15/2602	26/28618	6.75292e-10	4.80133e-07	4.77274e-08	H2-M5/H2-Q4/H2-Q9/H2-M2/H2-Q6/H2-K1/H2-T3/H2-D1/H2-Q1/H2-Q10/H2-Q2/H2-Q7/H2-T23/H2-M3/H2-M10.3	15	GO: Cellular component
GO:0005938	cell cortex	62/2602	305/28618	1.29402e-09	9.20049e-07	8.0025e-08	Tpm3/Actb/Epb41l2/Tpm4/Septin9/Septin12/Septin3/Myh9/Myh10/Actn1/Actn3/Actn2/Actn4/Pde4dip/Add3/Eno1b/Eno2/Eno1/Osbpl8/Rhoa/Slc2a1/Hnrnpk/Apc/Crip2/Rac1/Trpc4/Cib2/Gab1/Mapre1/Pfn1/Cdh2/Cobl/Exoc3/Gys2/Septin7/Flot1/Itgb4/Myo1f/Myo1e/Axin1/Snap25/Exoc3l/Mtss2/Cytip/Dbnl/Myzap/Fchsd1/Dvl2/Coro1a/Llgl1/Cdc42se1/Cav1/Maea/Cltb/Gucy1b1/Spink5/Slc4a1/Cd2ap/Agtrap/BC034090/Gypc/Emd	62	GO: Cellular component
GO:0005770	late endosome	54/2602	257/28618	4.38446e-09	3.11735e-06	2.41017e-07	Mtm1/Rap1a/Rab7/Rab9/Rab9b/Marchf8/Marchf1/Ifitm2/Cyb561a3/Slc9a6/Crhr1/Slc11a2/Rab34/Rubcn/Derl2/Tmem25/Nbr1/Nsg2/Nsg1/Stx7/Sftpb/Lrat/Psap/Fyco1/Dennd10/Steap3/Cd63/Slc31a2/Anxa6/Sdf4/Baiap3/Lamp2/Slc11a1/Ap5m1/Wdr91/Grn/Pip4p1/Ctns/Cd2ap/Vta1/Gja1/Entrep1/Rab14/Ldlr/Lrrk2/Cd74/Vamp8/Sftpc/Cst7/Vps11/Crhbp/Vamp5/Chmp4c/Rnf133	54	GO: Cellular component
GO:0009925	basal plasma membrane	61/2602	310/28618	6.44208e-09	4.58032e-06	3.18714e-07	Ndrg4/Dlg2/Dlg3/Slc22a28/Slc22a19/Slc22a26/Slc22a29/Slc22a30/Slc22a27/Cd44/Folr1/Slc43a2/Cd46/Slc2a1/Slc2a2/Kcnj16/Arrb2/Arrb1/Abcc5/Slc12a6/Slc38a3/Cadm1/Trpc4/Slc6a9/Heph/Myo1c/Pdzd11/Nod2/P2ry6/Slc29a1/Cdh2/Slc14a1/Marveld2/Clcnka/Flot1/Itgb4/Slc14a2/Slc26a10/Casr/Ager/Lrrc7/Cd34/Abcc10/Spef1/Cxadr/Gm1123/St14/Llgl1/Pdgfb/Alpk2/Cftr/Met/Tshr/Cav1/Kcnn4/Slc4a1/Tgfa/Ldlr/Vamp8/Bsnd/Car9	61	GO: Cellular component
GO:0045178	basal part of cell	64/2602	334/28618	8.17956e-09	5.81566e-06	3.67884e-07	Ndrg4/Dlg2/Dlg3/Slc22a28/Slc22a19/Slc22a26/Slc22a29/Slc22a30/Slc22a27/Cd44/Folr1/Slc43a2/Cd46/Slc2a1/Slc2a2/Kcnj16/Arrb2/Arrb1/Abcc5/Slc11a2/Slc12a6/Slc38a3/Kcne3/Cadm1/Trpc4/Slc6a9/Heph/Myo1c/Pdzd11/Nod2/P2ry6/Slc29a1/Cdh2/Slc14a1/Marveld2/Clcnka/Flot1/Itgb4/Slc14a2/Slc26a10/Casr/Ager/Lrrc7/Cd34/Abcc10/Spef1/Cxadr/Gm1123/St14/Llgl1/Pdgfb/Alpk2/Cftr/Met/Tshr/Cav1/Kcnn4/Slc4a1/Tgfa/Ldlr/Vamp8/Clrn…	64	GO: Cellular component
GO:0098791	Golgi apparatus subcompartment	62/2602	324/28618	1.46606e-08	1.04237e-05	6.04428e-07	H2-Q4/H2-Q6/H2-K1/H2-D1/H2-Q1/H2-Q10/H2-Q2/H2-Q7/Ndst1/Marchf1/Ap1b1/Ggta1/Slc9a7/Cit/Crhr1/Slc11a2/Rab34/Rac1/Postn/Golga2/Arap1/Furin/Gbf1/Ccdc91/Nsg2/Nsg1/Golt1a/Klhl20/Trappc6a/Trappc6b/Scoc/B4galnt4/B4galnt3/Bcap31/Pick1/Snap25/Tepsin/Ap4s1/Clba1/Llgl1/Uso1/Baiap3/Hid1/Lamp2/Yipf6/Grn/Cltb/Chst7/Cd2ap/Ap3d1/Wls/Fcmr/Rab14/Lrrk2/Trappc4/Plekha8/Bet1/Cog2/Car4/Vamp5/Tgfbi/Tgoln1	62	GO: Cellular component
GO:0016323	basolateral plasma membrane	56/2602	282/28618	1.89403e-08	1.34666e-05	7.20805e-07	Ndrg4/Dlg2/Dlg3/Slc22a28/Slc22a19/Slc22a26/Slc22a29/Slc22a30/Slc22a27/Cd44/Folr1/Slc43a2/Cd46/Slc2a1/Slc2a2/Kcnj16/Arrb2/Arrb1/Abcc5/Slc12a6/Slc38a3/Cadm1/Trpc4/Slc6a9/Heph/Pdzd11/Nod2/P2ry6/Slc29a1/Cdh2/Slc14a1/Marveld2/Clcnka/Flot1/Slc14a2/Slc26a10/Casr/Lrrc7/Abcc10/Spef1/Cxadr/Gm1123/St14/Llgl1/Pdgfb/Alpk2/Cftr/Tshr/Cav1/Kcnn4/Slc4a1/Tgfa/Ldlr/Vamp8/Bsnd/Car9	56	GO: Cellular component
GO:0030666	endocytic vesicle membrane	20/2602	54/28618	2.13037e-08	1.51469e-05	7.52838e-07	H2-Q9/H2-K1/H2-T3/H2-D1/H2-Q10/H2-Q7/H2-T23/Ap2b1/Clec4e/Slc9a9/Rapgef1/Sec61a1/Anxa3/Ston2/Lamp2/Slc11a1/Tapbp/Pip4p1/Mpeg1/Pfpl	20	GO: Cellular component
GO:0005774	vacuolar membrane	56/2602	285/28618	2.7828e-08	1.97857e-05	9.17835e-07	H2-M5/H2-M2/H2-Q6/H2-K1/H2-D1/H2-Q1/H2-Q10/H2-Q2/H2-Q7/Mtmr2/Rab7/Marchf1/Ap1b1/Ifitm1/Ifitm7/Ifitm3/Ifitm2/Slc36a1/Slc36a2/Slc36a3/Cyb561a3/Slc11a2/Abcd4/Borcs8/Stx7/Hps4/Tpcn1/Tbc1d7/Atg16l2/Wdr59/Lrrc8e/Tecpr1/Rpn2/Tfe3/Cd63/Slc31a2/Anxa6/Lamp2/Atp6v1g2/Slc11a1/Grn/Pip4p1/Ctns/Neu3/Mpeg1/Pfpl/Slc36a4/Fcmr/Vamp8/Cln5/Gabarapl2/Gpr137c/Itfg2/Atp6v0d1/Chmp4c/Atraid	56	GO: Cellular component
GO:0005795	Golgi stack	27/2602	94/28618	4.30736e-08	3.06253e-05	1.33188e-06	H2-Q4/H2-Q6/H2-K1/H2-D1/H2-Q1/H2-Q10/H2-Q2/H2-Q7/Ggta1/Cit/Rab34/Golga2/Furin/Gbf1/Nsg2/Golt1a/B4galnt4/B4galnt3/Bcap31/Llgl1/Uso1/Hid1/Yipf6/Rab14/Trappc4/Bet1/Cog2	27	GO: Cellular component
GO:0031985	Golgi cisterna	22/2602	68/28618	7.29003e-08	5.18321e-05	2.04234e-06	H2-Q4/H2-Q6/H2-K1/H2-D1/H2-Q1/H2-Q10/H2-Q2/H2-Q7/Ggta1/Cit/Rab34/Golga2/Furin/Nsg2/Golt1a/B4galnt4/B4galnt3/Bcap31/Llgl1/Hid1/Yipf6/Bet1	22	GO: Cellular component
GO:0042824	MHC class I peptide loading complex	2602-10-01	15/28618	7.43063e-08	5.28318e-05	2.04234e-06	H2-Q4/H2-Q6/H2-K1/H2-D1/H2-Q1/H2-Q10/H2-Q2/H2-Q7/Tapbpl/Tapbp	10	GO: Cellular component
GO:0042612	MHC class I protein complex	13/2602	26/28618	9.41194e-08	6.69189e-05	2.45075e-06	H2-M5/H2-Q4/H2-M2/H2-Q6/H2-K1/H2-T3/H2-D1/H2-Q1/H2-Q10/H2-Q2/H2-Q7/H2-T23/H2-M10.3	13	GO: Cellular component
GO:0005765	lysosomal membrane	47/2602	231/28618	1.19352e-07	8.48591e-05	2.81179e-06	H2-M5/H2-M2/H2-Q6/H2-K1/H2-D1/H2-Q1/H2-Q10/H2-Q2/H2-Q7/Rab7/Marchf1/Ap1b1/Ifitm1/Ifitm7/Ifitm3/Ifitm2/Cyb561a3/Slc11a2/Abcd4/Borcs8/Stx7/Hps4/Tpcn1/Tbc1d7/Wdr59/Lrrc8e/Tecpr1/Tfe3/Cd63/Slc31a2/Anxa6/Lamp2/Slc11a1/Grn/Pip4p1/Ctns/Neu3/Mpeg1/Pfpl/Slc36a4/Fcmr/Vamp8/Cln5/Gpr137c/Itfg2/Chmp4c/Atraid	47	GO: Cellular component
GO:0098852	lytic vacuole membrane	47/2602	231/28618	1.19352e-07	8.48591e-05	2.81179e-06	H2-M5/H2-M2/H2-Q6/H2-K1/H2-D1/H2-Q1/H2-Q10/H2-Q2/H2-Q7/Rab7/Marchf1/Ap1b1/Ifitm1/Ifitm7/Ifitm3/Ifitm2/Cyb561a3/Slc11a2/Abcd4/Borcs8/Stx7/Hps4/Tpcn1/Tbc1d7/Wdr59/Lrrc8e/Tecpr1/Tfe3/Cd63/Slc31a2/Anxa6/Lamp2/Slc11a1/Grn/Pip4p1/Ctns/Neu3/Mpeg1/Pfpl/Slc36a4/Fcmr/Vamp8/Cln5/Gpr137c/Itfg2/Chmp4c/Atraid	47	GO: Cellular component
GO:0042611	MHC protein complex	16/2602	40/28618	1.56777e-07	0.000111468	3.52561e-06	H2-M5/H2-Q4/H2-Q9/H2-M2/H2-Q6/H2-K1/H2-T3/H2-D1/H2-Q1/H2-Q10/H2-Q2/H2-Q7/H2-T23/H2-M3/H2-M10.3/Cd74	16	GO: Cellular component
GO:0031252	cell leading edge	70/2602	419/28618	4.71372e-07	0.000335145	1.01393e-05	Abi1/Abi2/Tpm1/Actb/Cyth2/Cyth3/Amph/Mtm1/Rab5a/Myh9/Myh10/Actn1/Cd44/Ywhaz/Dgkz/Rhoa/Ndel1/Parva/Parvb/Arhgap18/Cit/Apc/Gas7/Dmd/Rab34/Phactr4/Rac1/Rac2/Enah/Actr3/Hdac6/Mtmr14/Coro1b/Coro1c/Frmd4b/Gbf1/Mpp2/Myo1c/Mylk/Ripor2/Cdh2/Cobl/Kcnh1/Ripor1/Tirap/Lima1/Flot1/Itgb4/Gdpd2/Kitl/Snap25/Als2/Mtss2/Dbnl/Aif1/Spef1/Syne2/Coro1a/Plekho1/Apc2/Hax1/Cd2ap/Atf4/Wls/Unc5a/Plcg1/Cntnap2/Clrn1/P4hb/Tnf…	70	GO: Cellular component
GO:0030055	cell-substrate junction	39/2602	188/28618	8.20893e-07	0.000583655	1.69219e-05	Myh9/Fermt3/Fermt1/Fermt2/Actn1/Actn3/Actn2/Actn4/Parvg/Parva/Parvb/Nrp1/Dmd/Ptpra/Enah/Nexn/Coro2b/Actr3/Cib2/Mapre1/Slc9a5/Mapre2/Nrap/Grb7/Bcar3/Arl2/Lima1/Itgb4/Rsu1/Arl14ep/Syne2/Anxa6/Tnfsf13b/Cass4/Cav1/Nphs1/Lpxn/Adgrb1/Trip6	39	GO: Cellular component
GO:0005884	actin filament	31/2602	135/28618	1.12384e-06	0.000799051	2.22402e-05	Abi2/Tpm1/Tpm2/Tpm3/Acta1/Actb/Actc1/Actg1/Actbl2/Tpm4/Myh9/Actn1/Dapk3/Gas7/Rac1/Rac2/Rac3/Actr3/Coro1b/Myo1c/Cobl/Myo1f/Gdpd2/Espn/Dbnl/Aif1/Mical1/Coro1a/Apc2/Cd2ap/Vps11	31	GO: Cellular component
GO:0032153	cell division site	19/2602	63/28618	1.8662e-06	0.00132687	3.55107e-05	Tpm3/Septin9/Septin12/Septin3/Myh9/Myh10/Stambp/4930544G11Rik/Rhoc/Rhoa/Cit/Mylk/Lima1/Septin7/Rab11fip4/Men1/Mastl/Maea/Spn	19	GO: Cellular component
GO:0030863	cortical cytoskeleton	28/2602	119/28618	2.18746e-06	0.00155529	3.90913e-05	Tpm3/Actb/Tpm4/Myh9/Actn1/Actn3/Actn2/Actn4/Pde4dip/Slc2a1/Trpc4/Cib2/Mapre1/Cdh2/Cobl/Gys2/Flot1/Myo1f/Myo1e/Mtss2/Dbnl/Myzap/Fchsd1/Coro1a/Llgl1/Maea/Slc4a1/Gypc	28	GO: Cellular component
GO:0062023	collagen-containing extracellular matrix	65/2602	396/28618	2.2124e-06	0.00157302	3.90913e-05	Acta2/Sema6d/Fn1/Cd151/Bmp7/Col27a1/Col24a1/Entpd2/Postn/Gsto1/Efemp2/Fbln5/Eln/Igf1/Plxnb2/Hcfc1/Adamtsl4/Mfap2/Pmp22/Sftpb/Fbln2/Col16a1/Itgb4/Serpinh1/Col8a2/Adamtsl5/Hapln2/Angptl6/S100a3/Egfl7/Ltbp3/Mfap5/Anxa3/Anxa6/Col12a1/Prg4/Matn2/Ctsc/Kazald1/Fbln1/Impg2/Amelx/Kng1/Kng2/Sparc/Spn/Lox/Ecm1/Podnl1/Nphs1/Bgn/P3h1/Cilp/Tinag/Cfdp1/Angptl3/Mfap4/Myoc/Tgfbi/Fibcd1/Snorc/Comp/Pf4/Ccn3/Loxl1	65	GO: Cellular component
GO:0001650	fibrillar center	33/2602	154/28618	2.65353e-06	0.00188666	4.5269e-05	Kdm5d/Txnrd1/Ubtf/Smarca5/Btbd10/Tcof1/Dab2/Nfic/Ip6k1/Ager/Cd2bp2/Rnmt/Prmt7/Ip6k2/Terf1/Wdr33/Cemip/Uso1/Apex2/Sirt1/Polr1c/Cd2ap/Selenbp1/Selenbp2/Mrpl23/Mllt1/Taf1c/Timm44/Dusp11/Foxa1/Timm13/Otp/Ankrd1	33	GO: Cellular component
GO:0045171	intercellular bridge	25/2602	101/28618	2.83881e-06	0.0020184	4.68155e-05	Cyth4/Gstm1/Gstm6/Gstm2/Gstm3/Gstm5/Gstm4/Gstm7/Tpx2/Iqcb1/Hnf4g/Pcif1/Klhdc8b/Cep55/Ppp1r13l/Setx/Mical1/Cd34/Klk6/Rbm18/Aamp/Apc2/Dusp11/Nudcd2/Kics2	25	GO: Cellular component
GO:0030027	lamellipodium	37/2602	183/28618	2.94294e-06	0.00209243	4.69672e-05	Abi1/Abi2/Actb/Myh9/Myh10/Cd44/Dgkz/Rhoa/Parva/Parvb/Apc/Dmd/Phactr4/Rac1/Rac2/Enah/Actr3/Coro1b/Coro1c/Mylk/Cdh2/Flot1/Gdpd2/Kitl/Snap25/Als2/Mtss2/Dbnl/Aif1/Spef1/Syne2/Coro1a/Apc2/Hax1/Plcg1/Clrn1/P4hb	37	GO: Cellular component
GO:0000139	Golgi membrane	50/2602	281/28618	3.21799e-06	0.00228799	4.97519e-05	H2-M5/H2-M2/H2-Q6/H2-K1/H2-D1/H2-Q1/H2-Q10/H2-Q2/H2-Q7/Slc2a1/Dnm1l/Rac1/Actr3/Golga2/Lman2l/Slc35d2/B3gnt6/B3gnt3/Furin/Plekhb1/Slc35a3/Naa60/Mbtps2/Bcap31/Spring1/Zdhhc17/St8sia5/B3gnt9/B4galnt2/Acer2/Uso1/Slc35a2/B3galnt2/Hid1/Cav1/Tapbp/Mall/Chst7/Zdhhc13/Srebf1/Rhbdd2/Slc26a9/Vapa/Wls/B3gnt8/Slc35a4/Bet1/Hpd/Gabarapl2/Zdhhc19	50	GO: Cellular component
GO:0043292	contractile fiber	45/2602	245/28618	4.14219e-06	0.0029451	6.20998e-05	Tpm1/Tpm2/Mef2c/Acta1/Acta2/Actc1/Actg1/Bin1/Ppp3ca/Ppp3cb/Mtm1/Myh11/Actn1/Actn3/Actn2/Actn4/Pde4dip/Mybpc1/Slc2a1/Dmd/Nexn/Aldoa/Nrap/Dnajb4/Tmod4/Myzap/Dek/Syne2/Ahnak/Ky/Stk11/Akap4/Slc4a1/Synpo2l/Ankrd23/Myoz1/Glrx3/Gja1/Asb2/Tnnc2/Csrp3/Sco1/Timp4/Sync/Ankrd1	45	GO: Cellular component
GO:0055037	recycling endosome	33/2602	162/28618	8.34877e-06	0.00593597	0.00011918	Ndrg1/Rab5a/Fcgr2b/Mctp1/Slc36a2/Slc9a7/Slc9a9/Slc9a6/Slc11a2/Rac1/Rab4a/Rab4b/Gpr161/Slc9a5/Nsg1/Stx7/Stx12/Tpcn1/Entr1/Rab11fip4/Mcoln2/Fchsd1/Commd1/Slc31a2/Baiap3/Slc30a10/Cftr/Neu3/Slc9a3/Entrep1/Rab14/Ldlr/Vamp8	33	GO: Cellular component
GO:0032154	cleavage furrow	14/2602	41/28618	8.43134e-06	0.00599469	0.00011918	Tpm3/Myh9/Myh10/Stambp/4930544G11Rik/Rhoc/Rhoa/Cit/Mylk/Lima1/Rab11fip4/Men1/Mastl/Spn	14	GO: Cellular component
GO:0019867	outer membrane	42/2602	231/28618	1.10301e-05	0.00784242	0.000142542	Ugt2b5/Ugt2b37/Ugt2b38/Ugt2b1/Mff/Eno1b/Eno1/Armcx1/Dnm1l/Slc11a2/Dmd/Gpam/Spart/Armcx3/Rhot1/Nipsnap2/Cox14/Cyb5r3/Nlrx1/Bcl2l2/Ubb/Ubc/Syne3/Usp30/Sfxn2/Syne2/Mief1/Cnp/Mgst3/Tspo/Pgam5/Hax1/Gja1/Rtn4ip1/Lrrk2/Slc25a46/Mgarp/Tomm34/Pink1/Emd/Myoc/Capn10	42	GO: Cellular component
GO:0031968	organelle outer membrane	42/2602	231/28618	1.10301e-05	0.00784242	0.000142542	Ugt2b5/Ugt2b37/Ugt2b38/Ugt2b1/Mff/Eno1b/Eno1/Armcx1/Dnm1l/Slc11a2/Dmd/Gpam/Spart/Armcx3/Rhot1/Nipsnap2/Cox14/Cyb5r3/Nlrx1/Bcl2l2/Ubb/Ubc/Syne3/Usp30/Sfxn2/Syne2/Mief1/Cnp/Mgst3/Tspo/Pgam5/Hax1/Gja1/Rtn4ip1/Lrrk2/Slc25a46/Mgarp/Tomm34/Pink1/Emd/Myoc/Capn10	42	GO: Cellular component
GO:0001725	stress fiber	22/2602	89/28618	1.12365e-05	0.00798917	0.000142542	Tpm1/Tpm3/Acta1/Acta2/Actb/Tpm4/Septin9/Myh14/Myh11/Myh9/Myh10/Fermt2/Actn1/Actn4/Enah/Coro2b/Coro1b/Ptpn11/Mylk/Lima1/Septin7/Trip6	22	GO: Cellular component
GO:0097517	contractile actin filament bundle	22/2602	89/28618	1.12365e-05	0.00798917	0.000142542	Tpm1/Tpm3/Acta1/Acta2/Actb/Tpm4/Septin9/Myh14/Myh11/Myh9/Myh10/Fermt2/Actn1/Actn4/Enah/Coro2b/Coro1b/Ptpn11/Mylk/Lima1/Septin7/Trip6	22	GO: Cellular component
GO:1990909	Wnt signalosome	2602-07-01	11/28618	1.20965e-05	0.00860061	0.000149615	Gsk3b/Dvl1/Adgra2/Wnt3a/Axin1/Dvl3/Lrrk2	7	GO: Cellular component
GO:0005788	endoplasmic reticulum lumen	22/2602	90/28618	1.36057e-05	0.00967363	0.000164176	Entpd5/Furin/Gbf1/Os9/Wnt7b/Wnt7a/Wnt3/Wnt3a/Tor1b/Tor1a/Bdnf/Ngf/Calu/Cyp2w1/Wnt4/Tor2a/Minpp1/Il12a/Tmem43/Tor3a/P4hb/Dnajc3	22	GO: Cellular component
GO:0005925	focal adhesion	34/2602	174/28618	1.5607e-05	0.0110966	0.000179607	Myh9/Fermt1/Fermt2/Actn1/Actn3/Actn2/Actn4/Parvg/Parva/Parvb/Nrp1/Ptpra/Enah/Nexn/Coro2b/Mapre1/Slc9a5/Mapre2/Grb7/Bcar3/Arl2/Lima1/Itgb4/Rsu1/Arl14ep/Syne2/Anxa6/Tnfsf13b/Cass4/Cav1/Nphs1/Lpxn/Adgrb1/Trip6	34	GO: Cellular component
GO:0045121	membrane raft	51/2602	305/28618	1.56105e-05	0.0110991	0.000179607	H2-D1/Actb/Rab5a/Cd44/Lrp8/Eno1b/Eno2/Eno1/Slc2a3/Slc2a1/Dapk3/Dmd/Arid3a/Hmox1/Adcy2/Kcne3/Trpc4/Hdac6/Coro1c/Furin/Ptpn11/Cd55/Cd55b/Myo1c/Lyn/Cdh2/Stx12/Flot1/Serpinh1/Lypd11/Lypd10/Cd177/Lat2/Prom2/Plpp1/Ahnak/Cxadr/Tnfrsf11a/Lamp2/Rangrf/Cav1/Mall/Plpp2/Gja1/Gp6/Arid3c/Ldlr/Lrrk2/Cntnap2/Cd48/Cavin1	51	GO: Cellular component
GO:0098857	membrane microdomain	51/2602	306/28618	1.71042e-05	0.0121611	0.00019232	H2-D1/Actb/Rab5a/Cd44/Lrp8/Eno1b/Eno2/Eno1/Slc2a3/Slc2a1/Dapk3/Dmd/Arid3a/Hmox1/Adcy2/Kcne3/Trpc4/Hdac6/Coro1c/Furin/Ptpn11/Cd55/Cd55b/Myo1c/Lyn/Cdh2/Stx12/Flot1/Serpinh1/Lypd11/Lypd10/Cd177/Lat2/Prom2/Plpp1/Ahnak/Cxadr/Tnfrsf11a/Lamp2/Rangrf/Cav1/Mall/Plpp2/Gja1/Gp6/Arid3c/Ldlr/Lrrk2/Cntnap2/Cd48/Cavin1	51	GO: Cellular component
GO:0005797	Golgi medial cisterna	2602-10-01	24/28618	2.25123e-05	0.0160062	0.000247504	H2-Q4/H2-Q6/H2-K1/H2-D1/H2-Q1/H2-Q10/H2-Q2/H2-Q7/Hid1/Yipf6	10	GO: Cellular component
GO:0030016	myofibril	41/2602	232/28618	2.78709e-05	0.0198162	0.000299755	Tpm1/Tpm2/Mef2c/Acta1/Actc1/Actg1/Bin1/Ppp3ca/Ppp3cb/Mtm1/Actn1/Actn3/Actn2/Actn4/Pde4dip/Mybpc1/Slc2a1/Dmd/Nexn/Aldoa/Nrap/Dnajb4/Tmod4/Myzap/Syne2/Ahnak/Ky/Stk11/Akap4/Slc4a1/Synpo2l/Ankrd23/Myoz1/Glrx3/Asb2/Tnnc2/Csrp3/Sco1/Timp4/Sync/Ankrd1	41	GO: Cellular component
GO:0150034	distal axon	61/2602	395/28618	3.03564e-05	0.0215834	0.000319541	Tpm3/Dlg3/Actb/Actg1/Csnk1e/Amph/Bin1/Rab5a/Ptbp2/Myh14/Myh10/Kcnip3/Hnrnpr/Kcnab2/Dgki/Eno1b/Eno2/Eno1/Tnk2/Ndel1/Nrp1/Hnrnpk/Slc9a6/Apc/Crhr2/Rac3/Cplx2/Cplx1/Trpc5/Gsk3b/Dvl1/Npy/Fez1/Cobl/Septin7/Mapk8ip1/Tor1a/Casr/Dctn2/Snap25/Als2/Setx/Crtac1/Bdnf/Mical1/Prrt2/Cxadr/Htr7/Sirt1/Map1b/Olfm1/Cd2ap/Ap3d1/Nmu/Lrrk2/Zpr1/Pink1/Pnmt/Crhbp/Atp6v0d1/Npff	61	GO: Cellular component
GO:0002102	podosome	2602-11-01	30/28618	3.66049e-05	0.0260261	0.000377288	Tpm3/Actb/Tpm4/Fermt3/Actr3/Bin2/Sh3pxd2a/Dbnl/Adam8/Cd2ap/Lpxn	11	GO: Cellular component
GO:0030017	sarcomere	37/2602	205/28618	4.20598e-05	0.0299045	0.000420189	Tpm1/Tpm2/Mef2c/Acta1/Actc1/Bin1/Ppp3ca/Ppp3cb/Mtm1/Actn1/Actn3/Actn2/Actn4/Mybpc1/Slc2a1/Dmd/Nexn/Aldoa/Nrap/Dnajb4/Tmod4/Myzap/Syne2/Ky/Stk11/Akap4/Slc4a1/Synpo2l/Ankrd23/Myoz1/Glrx3/Asb2/Tnnc2/Csrp3/Timp4/Sync/Ankrd1	37	GO: Cellular component
GO:0008021	synaptic vesicle	44/2602	260/28618	4.30668e-05	0.0306205	0.000420189	Dlg2/Amph/Bin1/Mtmr2/Rab5a/Rab5b/Rab5c/Mff/Rab7/Dgki/Ndel1/Mctp2/Mctp1/Slc2a3/Dnm1l/Apc/Dmd/Rab4a/Rab4b/Cadm1/Slc6a9/Stx11/Slc35f1/Ddc/Stx7/Stx12/Sgta/Tor1a/Snap47/Pick1/Snap25/Bdnf/Prrt2/Htr7/Ston2/Ngf/Atp6v1g2/Cops5/Stx19/Cltb/Rab14/Lrrk2/Trappc4/Atp6v0d1	44	GO: Cellular component
GO:1902562	H4 histone acetyltransferase complex	13/2602	41/28618	4.33152e-05	0.0307971	0.000420189	Actb/Actg1/Actbl2/Phf20l1/Actl6a/Actl6b/Hcfc1/Mcrs1/Meaf6/Msl1/Ing3/Kat8/Mrgbp	13	GO: Cellular component
GO:0030133	transport vesicle	57/2602	367/28618	4.61949e-05	0.0328446	0.000439506	Dlg2/Amph/Bin1/Mtmr2/Rab5a/Rab5b/Rab5c/Mff/Rab7/Ap1b1/Dgki/Ndel1/Mctp2/Mctp1/Slc2a3/Dnm1l/Apc/Dmd/Rab4a/Rab4b/Igf1/Cadm1/Sec31b/Slc6a9/Furin/Stx11/Syt3/Slc35f1/Ddc/Stx7/Stx12/Sgta/Sec24c/Tor1a/Snap47/Pick1/Snap25/Bdnf/Clba1/Prrt2/Htr7/Ston2/Uso1/Ngf/Atp6v1g2/Cops5/Stx19/Sspn/Cltb/Bgn/Rab14/Lrrk2/Trappc4/Clrn1/Car4/Tgoln1/Atp6v0d1	57	GO: Cellular component
GO:0030864	cortical actin cytoskeleton	20/2602	84/28618	4.94933e-05	0.0351898	0.000462003	Myh9/Actn1/Actn3/Actn2/Actn4/Slc2a1/Cib2/Cdh2/Cobl/Gys2/Flot1/Myo1f/Myo1e/Mtss2/Dbnl/Myzap/Fchsd1/Coro1a/Llgl1/Maea	20	GO: Cellular component
GO:0033106	cis-Golgi network membrane	2602-10-01	26/28618	5.14452e-05	0.0365775	0.00047133	H2-M5/H2-M2/H2-Q6/H2-K1/H2-D1/H2-Q1/H2-Q10/H2-Q2/H2-Q7/H2-M3	10	GO: Cellular component
GO:0031674	I band	29/2602	147/28618	5.30741e-05	0.0377357	0.000477413	Actc1/Bin1/Ppp3ca/Ppp3cb/Mtm1/Actn1/Actn3/Actn2/Actn4/Slc2a1/Dmd/Nexn/Aldoa/Nrap/Dnajb4/Myzap/Syne2/Ky/Stk11/Akap4/Slc4a1/Synpo2l/Ankrd23/Myoz1/Glrx3/Asb2/Csrp3/Sync/Ankrd1	29	GO: Cellular component
GO:0042641	actomyosin	22/2602	98/28618	5.57736e-05	0.0396551	0.000492737	Tpm1/Tpm3/Acta1/Acta2/Actb/Tpm4/Septin9/Myh14/Myh11/Myh9/Myh10/Fermt2/Actn1/Actn4/Enah/Coro2b/Coro1b/Ptpn11/Mylk/Lima1/Septin7/Trip6	22	GO: Cellular component
GO:0005635	nuclear envelope	67/2602	455/28618	5.82263e-05	0.0413989	0.000505381	Zfp383/Ugt2b5/Ugt2b37/Ugt2b38/Ugt2b1/Bin1/Eno1b/Eno1/Osbpl8/Ndel1/Eif5a/Apc/Ccnd2/Rac2/Mtmr6/Cuedc2/Sun1/Rrm2/Gata6/Gsto1/Ednrb/Ednra/Golt1a/Tmem38a/Kcnh1/Spdya/Dpy19l3/Tor1b/Tor1a/Itgb4/Myorg/Syne3/Mad2l1bp/Cenpv/Mfsd10/Tmem109/Mlx/Myzap/Senp2/Klk6/Syne2/Cemip/Mgst3/Sirt1/Bicd2/Nup214/Tmpo/Mns1/Cd2ap/Tor2a/Vapa/Apeh/Cenpf/Zmpste24/Otulinl/Alox5/Thap7/Tmem43/Tor3a/Emd/Zc3hc1/Lemd2/Cetn3/Chmp4c/Ar…	67	GO: Cellular component
GO:0030135	coated vesicle	37/2602	209/28618	6.43147e-05	0.0457277	0.000548601	Ap2b1/Ap1b1/Tnk2/Dennd1a/Golga2/Lman2l/Sec31b/Furin/Dab2/Dvl1/Sec24c/Snx3/Bcap31/Myo1e/Yif1b/Ctla4/Tmed3/Tmed7/Tepsin/Clba1/Dvl2/Tmed2/Cemip/Mycbpap/Ston2/Uso1/Clint1/Ergic1/Yipf6/Mall/Cltb/Hax1/Yif1a/Rab14/Plcg1/Clrn1/Tgoln1	37	GO: Cellular component
GO:0032432	actin filament bundle	22/2602	99/28618	6.56194e-05	0.0466554	0.000550243	Tpm1/Tpm3/Acta1/Acta2/Actb/Tpm4/Septin9/Myh14/Myh11/Myh9/Myh10/Fermt2/Actn1/Actn4/Enah/Coro2b/Coro1b/Ptpn11/Mylk/Lima1/Septin7/Trip6	22	GO: Cellular component

## Sheet: Neoplasia_prev(pos)
ID	Description	GeneRatio	BgRatio	pvalue	p.adjust	qvalue	geneID	Count	group
GO:0004252	serine-type endopeptidase activity	25/553	192/28396	7.4893e-14	3.10806e-11	2.75133e-11	Klk1/Klk1b16/Klk1b5/Klk1b8/Klk1b3/Klk1b22/Klk1b9/Klk1b11/Klk1b21/Klk1b24/Klk1b26/Klk1b1/Klk1b4/Klk1b27/Cma2/Mcpt1/Mcpt2/Mcpt4/Cma1/Mcpt9/Prss30/Prss27/Tmprss12/Mmp2/Tmprss3	25	GO: Molecular function
GO:0008236	serine-type peptidase activity	25/553	209/28396	5.27637e-13	2.18969e-10	9.69185e-11	Klk1/Klk1b16/Klk1b5/Klk1b8/Klk1b3/Klk1b22/Klk1b9/Klk1b11/Klk1b21/Klk1b24/Klk1b26/Klk1b1/Klk1b4/Klk1b27/Cma2/Mcpt1/Mcpt2/Mcpt4/Cma1/Mcpt9/Prss30/Prss27/Tmprss12/Mmp2/Tmprss3	25	GO: Molecular function
GO:0017171	serine hydrolase activity	25/553	214/28396	9.02792e-13	3.74659e-10	1.10552e-10	Klk1/Klk1b16/Klk1b5/Klk1b8/Klk1b3/Klk1b22/Klk1b9/Klk1b11/Klk1b21/Klk1b24/Klk1b26/Klk1b1/Klk1b4/Klk1b27/Cma2/Mcpt1/Mcpt2/Mcpt4/Cma1/Mcpt9/Prss30/Prss27/Tmprss12/Mmp2/Tmprss3	25	GO: Molecular function
GO:0015453	oxidoreduction-driven active transmembrane transporter activity	10/553	34/28396	6.23615e-10	2.588e-07	5.43808e-08	ND6/ND5/COX3/ND2/ND4/COX2/COX1/ND1/CYTB/ND3	10	GO: Molecular function
GO:0016811	hydrolase activity, acting on carbon-nitrogen (but not peptide) bonds, in linear amides	14/553	83/28396	7.4014e-10	3.07158e-07	5.43808e-08	Klk1/Klk1b16/Klk1b5/Klk1b8/Klk1b3/Klk1b22/Klk1b9/Klk1b11/Klk1b21/Klk1b24/Klk1b26/Klk1b1/Klk1b4/Klk1b27	14	GO: Molecular function
GO:0009055	electron transfer activity	10/553	50/28396	3.69365e-08	1.53287e-05	2.26155e-06	ND6/ND5/COX3/ND2/ND4/COX2/COX1/ND1/CYTB/ND3	10	GO: Molecular function
GO:0004175	endopeptidase activity	28/553	441/28396	5.61804e-08	2.33148e-05	2.94841e-06	Klk1/Klk1b16/Klk1b5/Klk1b8/Klk1b3/Klk1b22/Klk1b9/Klk1b11/Klk1b21/Klk1b24/Klk1b26/Klk1b1/Klk1b4/Klk1b27/Mmp16/Mmp24/Cma2/Mcpt1/Mcpt2/Mcpt4/Cma1/Mcpt9/Prss30/Prss27/Tmprss12/Mmp2/Tmprss3/4930486L24Rik	28	GO: Molecular function
GO:0016810	hydrolase activity, acting on carbon-nitrogen (but not peptide) bonds	14/553	140/28396	6.61049e-07	0.000274335	3.03561e-05	Klk1/Klk1b16/Klk1b5/Klk1b8/Klk1b3/Klk1b22/Klk1b9/Klk1b11/Klk1b21/Klk1b24/Klk1b26/Klk1b1/Klk1b4/Klk1b27	14	GO: Molecular function
GO:0008137	NADH dehydrogenase (ubiquinone) activity	6/553	18/28396	8.07715e-07	0.000335202	3.29699e-05	ND6/ND5/ND2/ND4/ND1/ND3	6	GO: Molecular function
GO:0042923	neuropeptide binding	8/553	41/28396	1.06755e-06	0.000443031	3.8777e-05	Mrgprx2/Mrgpra3/Mrgprb2/Mrgprb4/Mrgprb1/Mrgprb3/Mrgprb5/Mrgprb8	8	GO: Molecular function
GO:0050136	NADH dehydrogenase (quinone) activity	6/553	19/28396	1.16109e-06	0.000481851	3.8777e-05	ND6/ND5/ND2/ND4/ND1/ND3	6	GO: Molecular function
GO:0003954	NADH dehydrogenase activity	6/553	21/28396	2.24644e-06	0.000932272	6.87726e-05	ND6/ND5/ND2/ND4/ND1/ND3	6	GO: Molecular function
GO:0003955	NAD(P)H dehydrogenase (quinone) activity	6/553	22/28396	3.03809e-06	0.00126081	8.58538e-05	ND6/ND5/ND2/ND4/ND1/ND3	6	GO: Molecular function
GO:0008199	ferric iron binding	5/553	18/28396	1.9107e-05	0.00792939	0.000501378	Fthl17f/Fthl17b/Fthl17c/Fthl17d/Fthl17e	5	GO: Molecular function
GO:0004364	glutathione transferase activity	6/553	33/28396	3.75976e-05	0.015603	0.000863261	Gsta3/Gsta5/Gsta1/Gsta2/Gsta4/Gstk1	6	GO: Molecular function
GO:0005537	mannose binding	6/553	33/28396	3.75976e-05	0.015603	0.000863261	Cd209b/Cd209f/Cd209c/Cd209d/Cd209e/Cd209a	6	GO: Molecular function
GO:0016655	oxidoreductase activity, acting on NAD(P)H, quinone or similar compound as acceptor	6/553	38/28396	8.62978e-05	0.0358136	0.00186489	ND6/ND5/ND2/ND4/ND1/ND3	6	GO: Molecular function
GO:0015399	primary active transmembrane transporter activity	11/553	142/28396	0.000111024	0.046075	0.00226593	Abca13/ND6/ND5/COX3/ND2/ND4/COX2/COX1/ND1/CYTB/ND3	11	GO: Molecular function
GO:0031638	zymogen activation	14/551	82/28905	4.76179e-10	1.27902e-06	1.25761e-06	Klk1/Klk1b16/Klk1b5/Klk1b8/Klk1b3/Klk1b22/Klk1b9/Klk1b11/Klk1b21/Klk1b24/Klk1b26/Klk1b1/Klk1b4/Klk1b27	14	GO: Biological process
GO:0003073	regulation of systemic arterial blood pressure	16/551	131/28905	4.5071e-09	1.21061e-05	5.95174e-06	Klk1/Klk1b16/Klk1b5/Klk1b8/Klk1b3/Klk1b22/Klk1b9/Klk1b11/Klk1b21/Klk1b24/Klk1b26/Klk1b1/Klk1b4/Klk1b27/Mcpt4/Uts2	16	GO: Biological process
GO:0043299	leukocyte degranulation	12/551	96/28905	2.98419e-07	0.000801554	0.000257027	Mrgprx2/Mrgpra3/Mrgprb2/Mrgprb4/Mrgprb1/Mrgprb3/Mrgprb5/Mrgprb8/Itgb2/Itgb2l/Cd160/Gpr15lg	12	GO: Biological process
GO:0032467	positive regulation of cytokinesis	9/551	50/28905	3.8928e-07	0.00104561	0.000257027	Mrgprx2/Mrgpra3/Mrgprb2/Mrgprb4/Mrgprb1/Mrgprb3/Mrgprb5/Mrgprb8/Pkn2	9	GO: Biological process
GO:0031424	keratinization	9/551	60/28905	1.93966e-06	0.00520992	0.000891592	Cers3/Sprr2b/Sprr2d/Sprr2e/Sprr2f/Sprr2h/Sprr2i/Sprr2k/Tmem79	9	GO: Biological process
GO:0016485	protein processing	19/551	279/28905	2.04477e-06	0.00549225	0.000891592	Ift88/Klk1/Klk1b16/Klk1b5/Klk1b8/Klk1b3/Klk1b22/Klk1b9/Klk1b11/Klk1b21/Klk1b24/Klk1b26/Klk1b1/Klk1b4/Klk1b27/Mmp16/Cma1/Ift172/Tmprss12	19	GO: Biological process
GO:0006164	purine nucleotide biosynthetic process	17/551	233/28905	2.78198e-06	0.00747239	0.000891592	Prps1l3/Prps1/Prps1l1/Prps2/Mmut/Pfas/Ndufb4/Idh2/Gucy2g/ND6/ND5/ND2/ND4/ND1/ATP6/ND3/ATP8	17	GO: Biological process
GO:0006880	intracellular sequestering of iron ion	5/551	13/28905	2.80328e-06	0.00752962	0.000891592	Fthl17f/Fthl17b/Fthl17c/Fthl17d/Fthl17e	5	GO: Biological process
GO:0019646	aerobic electron transport chain	9/551	64/28905	3.37752e-06	0.00907201	0.000891592	ND6/ND5/COX3/ND2/ND4/COX1/ND1/CYTB/ND3	9	GO: Biological process
GO:0042773	ATP synthesis coupled electron transport	10/551	82/28905	3.65245e-06	0.00981048	0.000891592	ND6/ND5/COX3/ND2/ND4/COX2/COX1/ND1/CYTB/ND3	10	GO: Biological process
GO:0072522	purine-containing compound biosynthetic process	17/551	240/28905	4.14501e-06	0.0111335	0.000891592	Prps1l3/Prps1/Prps1l1/Prps2/Mmut/Pfas/Ndufb4/Idh2/Gucy2g/ND6/ND5/ND2/ND4/ND1/ATP6/ND3/ATP8	17	GO: Biological process
GO:0097577	sequestering of iron ion	5/551	14/28905	4.29225e-06	0.011529	0.000891592	Fthl17f/Fthl17b/Fthl17c/Fthl17d/Fthl17e	5	GO: Biological process
GO:0042776	proton motive force-driven mitochondrial ATP synthesis	9/551	66/28905	4.38867e-06	0.011788	0.000891592	Ndufb4/ND6/ND5/ND2/ND4/ND1/ATP6/ND3/ATP8	9	GO: Biological process
GO:0046390	ribose phosphate biosynthetic process	16/551	219/28905	5.3415e-06	0.0143473	0.000932479	Prps1l3/Prps1/Prps1l1/Prps2/Mmut/Pfas/Ndufb4/Gucy2g/ND6/ND5/ND2/ND4/ND1/ATP6/ND3/ATP8	16	GO: Biological process
GO:0006119	oxidative phosphorylation	13/551	148/28905	5.58584e-06	0.0150036	0.000932479	Ndufb4/ND6/ND5/COX3/ND2/ND4/COX2/COX1/ND1/CYTB/ATP6/ND3/ATP8	13	GO: Biological process
GO:0043303	mast cell degranulation	9/551	68/28905	5.64914e-06	0.0151736	0.000932479	Mrgprx2/Mrgpra3/Mrgprb2/Mrgprb4/Mrgprb1/Mrgprb3/Mrgprb5/Mrgprb8/Gpr15lg	9	GO: Biological process
GO:0009060	aerobic respiration	15/551	199/28905	7.1775e-06	0.0192788	0.00105756	Mup1/Ndufb4/Idh2/ND6/ND5/COX3/ND2/ND4/COX2/COX1/ND1/CYTB/ATP6/ND3/ATP8	15	GO: Biological process
GO:0002448	mast cell mediated immunity	9/551	70/28905	7.20774e-06	0.01936	0.00105756	Mrgprx2/Mrgpra3/Mrgprb2/Mrgprb4/Mrgprb1/Mrgprb3/Mrgprb5/Mrgprb8/Gpr15lg	9	GO: Biological process
GO:0008217	regulation of blood pressure	16/551	226/28905	7.96251e-06	0.0213873	0.00107174	Klk1/Klk1b16/Klk1b5/Klk1b8/Klk1b3/Klk1b22/Klk1b9/Klk1b11/Klk1b21/Klk1b24/Klk1b26/Klk1b1/Klk1b4/Klk1b27/Mcpt4/Uts2	16	GO: Biological process
GO:0015986	proton motive force-driven ATP synthesis	9/551	71/28905	8.11602e-06	0.0217996	0.00107174	Ndufb4/ND6/ND5/ND2/ND4/ND1/ATP6/ND3/ATP8	9	GO: Biological process
GO:0002279	mast cell activation involved in immune response	9/551	72/28905	9.1204e-06	0.0244974	0.00114702	Mrgprx2/Mrgpra3/Mrgprb2/Mrgprb4/Mrgprb1/Mrgprb3/Mrgprb5/Mrgprb8/Gpr15lg	9	GO: Biological process
GO:0051238	sequestering of metal ion	5/551	17/28905	1.26528e-05	0.0339853	0.00151894	Fthl17f/Fthl17b/Fthl17c/Fthl17d/Fthl17e	5	GO: Biological process
GO:0006120	mitochondrial electron transport, NADH to ubiquinone	6/551	29/28905	1.52735e-05	0.0410247	0.00175384	ND6/ND5/ND2/ND4/ND1/ND3	6	GO: Biological process
GO:0009165	nucleotide biosynthetic process	17/551	267/28905	1.6824e-05	0.0451893	0.00185138	Prps1l3/Prps1/Prps1l1/Prps2/Mmut/Pfas/Ndufb4/Idh2/Gucy2g/ND6/ND5/ND2/ND4/ND1/ATP6/ND3/ATP8	17	GO: Biological process
GO:0002275	myeloid cell activation involved in immune response	11/551	119/28905	1.80323e-05	0.0484348	0.00188102	Mrgprx2/Mrgpra3/Mrgprb2/Mrgprb4/Mrgprb1/Mrgprb3/Mrgprb5/Mrgprb8/Itgb2/Itgb2l/Gpr15lg	11	GO: Biological process
GO:1901293	nucleoside phosphate biosynthetic process	17/551	269/28905	1.85178e-05	0.0497389	0.00188102	Prps1l3/Prps1/Prps1l1/Prps2/Mmut/Pfas/Ndufb4/Idh2/Gucy2g/ND6/ND5/ND2/ND4/ND1/ATP6/ND3/ATP8	17	GO: Biological process
GO:0005746	mitochondrial respirasome	13/553	95/28618	3.74314e-08	1.09674e-05	3.92557e-06	Ndufb4c/Ndufb4/Ndufb4b/ND6/ND5/COX3/ND2/ND4/COX2/COX1/ND1/CYTB/ND3	13	GO: Cellular component
GO:0001669	acrosomal vesicle	17/553	170/28618	3.80996e-08	1.11632e-05	3.92557e-06	Tekt3/Ift88/Klk1/Klk1b16/Klk1b5/Klk1b8/Klk1b3/Klk1b22/Klk1b9/Klk1b11/Klk1b21/Klk1b24/Klk1b26/Klk1b1/Klk1b4/Klk1b27/Tmprss12	17	GO: Cellular component
GO:0098803	respiratory chain complex	13/553	96/28618	4.25395e-08	1.24641e-05	3.92557e-06	Ndufb4c/Ndufb4/Ndufb4b/ND6/ND5/COX3/ND2/ND4/COX2/COX1/ND1/CYTB/ND3	13	GO: Cellular component
GO:0070469	respirasome	13/553	103/28618	9.97489e-08	2.92264e-05	6.90367e-06	Ndufb4c/Ndufb4/Ndufb4b/ND6/ND5/COX3/ND2/ND4/COX2/COX1/ND1/CYTB/ND3	13	GO: Cellular component
GO:0098800	inner mitochondrial membrane protein complex	15/553	155/28618	3.68142e-07	0.000107865	2.03834e-05	Ndufb4c/Ndufb4/Ndufb4b/ND6/ND5/COX3/ND2/ND4/COX2/COX1/ND1/CYTB/ATP6/ND3/ATP8	15	GO: Cellular component
GO:0005747	mitochondrial respiratory chain complex I	9/553	55/28618	1.01529e-06	0.000297479	3.51343e-05	Ndufb4c/Ndufb4/Ndufb4b/ND6/ND5/ND2/ND4/ND1/ND3	9	GO: Cellular component
GO:0030964	NADH dehydrogenase complex	9/553	55/28618	1.01529e-06	0.000297479	3.51343e-05	Ndufb4c/Ndufb4/Ndufb4b/ND6/ND5/ND2/ND4/ND1/ND3	9	GO: Cellular component
GO:0045271	respiratory chain complex I	9/553	55/28618	1.01529e-06	0.000297479	3.51343e-05	Ndufb4c/Ndufb4/Ndufb4b/ND6/ND5/ND2/ND4/ND1/ND3	9	GO: Cellular component
GO:0030141	secretory granule	27/553	500/28618	1.96355e-06	0.00057532	6.03992e-05	Sprr2a3/Sprr2a1/Sprr2d/Sprr2e/Sprr2i/Tekt3/Ift88/Klk1/Klk1b16/Klk1b5/Klk1b8/Klk1b3/Klk1b22/Klk1b9/Klk1b11/Klk1b21/Klk1b24/Klk1b26/Klk1b1/Klk1b4/Klk1b27/Cma1/Itgb2l/Slc18b1/Penk/Tmprss12/Moxd1	27	GO: Cellular component
GO:1990204	oxidoreductase complex	12/553	125/28618	5.8548e-06	0.00171546	0.000162086	Mtarc1/Ndufb4c/Ndufb4/Ndufb4b/ND6/ND5/ND2/ND4/COX1/ND1/CYTB/ND3	12	GO: Cellular component
GO:0001533	cornified envelope	8/553	64/28618	3.16203e-05	0.00926473	0.000795802	Sprr2b/Sprr2d/Sprr2e/Sprr2f/Sprr2h/Sprr2i/Sprr2k/Krt10	8	GO: Cellular component

## Sheet: Neoplasia_prev(neg)
ID	Description	GeneRatio	BgRatio	pvalue	p.adjust	qvalue	geneID	Count	group
GO:0047086	ketosteroid monooxygenase activity	10/1084	10/28396	6.31434e-15	5.8155e-12	4.60614e-12	Akr1c19/Akr1c20/Akr1c12/Akr1c13/Akr1cl/Akr1c21/Akr1c6/Akr1c18/Akr1c14/Akr1d1	10	GO: Molecular function
GO:0004032	alditol:NADP+ 1-oxidoreductase activity	10/1084	21/28396	1.51625e-09	1.39647e-06	5.53034e-07	Akr1c19/Akr1c20/Akr1c12/Akr1c13/Akr1cl/Akr1c21/Akr1c6/Akr1c18/Akr1c14/Akr1d1	10	GO: Molecular function
GO:0003713	transcription coactivator activity	33/1084	268/28396	3.58071e-09	3.29783e-06	8.66034e-07	Trim12c/Trim5/Trim12a/Trim30a/Ube2l3/Setd3/Lpin2/Cited1/Ddx17/Hcfc1/Taf12/Taf9/Ascc1/Pbxip1/Qki/Ss18/Trrap/Usp21/Fus/Sfr1/Med20/Cops5/Trim62/Dhx9/Gps2/Smarcb1/Phf2/Med6/Med21/Pmf1/Kat8/Nupr1/Utf1	33	GO: Molecular function
GO:0001758	retinal dehydrogenase activity	9/1084	18/28396	5.93602e-09	5.46708e-06	8.66034e-07	Akr1c19/Akr1c20/Akr1c12/Akr1c13/Akr1cl/Akr1c21/Akr1c6/Akr1c18/Akr1c14	9	GO: Molecular function
GO:0047023	androsterone dehydrogenase activity	9/1084	18/28396	5.93602e-09	5.46708e-06	8.66034e-07	Akr1c19/Akr1c20/Akr1c12/Akr1c13/Akr1cl/Akr1c21/Akr1c6/Akr1c18/Akr1c14	9	GO: Molecular function
GO:0030695	GTPase regulator activity	42/1084	430/28396	3.07005e-08	2.82752e-05	3.19932e-06	Rap1gap/Elmod2/Elmod1/Rapgef1/Sipa1l2/Rasgrp3/Dennd4a/Arhgef10l/Bcr/Abr/Arap1/Tbc1d9/Tbc1d9b/Myo9b/Iqsec3/Iqsec2/Tbc1d22b/Tbc1d22a/Hps4/Psd4/Arhgef25/Prex1/Prex2/Bcar3/Rgs12/Plcd4/Als2cl/Plekhg1/Depdc1a/Rinl/Sgsm1/Arhgap33/Llgl1/Rangrf/Arhgef39/Arhgap30/Rgl3/Grb2/Fgd6/Prr5/Tbc1d2b/Ric8a	42	GO: Molecular function
GO:0060589	nucleoside-triphosphatase regulator activity	42/1084	430/28396	3.07005e-08	2.82752e-05	3.19932e-06	Rap1gap/Elmod2/Elmod1/Rapgef1/Sipa1l2/Rasgrp3/Dennd4a/Arhgef10l/Bcr/Abr/Arap1/Tbc1d9/Tbc1d9b/Myo9b/Iqsec3/Iqsec2/Tbc1d22b/Tbc1d22a/Hps4/Psd4/Arhgef25/Prex1/Prex2/Bcar3/Rgs12/Plcd4/Als2cl/Plekhg1/Depdc1a/Rinl/Sgsm1/Arhgap33/Llgl1/Rangrf/Arhgef39/Arhgap30/Rgl3/Grb2/Fgd6/Prr5/Tbc1d2b/Ric8a	42	GO: Molecular function
GO:0004842	ubiquitin-protein transferase activity	41/1084	433/28396	1.04871e-07	9.65866e-05	9.56262e-06	Trim6/Trim12c/Trim34b/Trim5/Trim34a/Trim12a/Trim30a/Ube2l3/Ube2l6/Marchf3/Marchf2/Rnf41/Pex2/Mdm2/Ubr2/Ark2n/Neurl4/D7Ertd443e/Syvn1/Mdm4/Cul3/Pja1/Uhrf1/Uba7/Med20/Tnfaip1/Maea/Trim62/Rnf168/Rnf25/Fbxo15/Med6/Trim58/Mefv/Med21/Triml2/Ltn1/Nccrp1/Lonrf1/Irf2bp1/Med31	41	GO: Molecular function
GO:0061630	ubiquitin protein ligase activity	35/1084	347/28396	1.97825e-07	0.000182196	1.60342e-05	Trim6/Trim12c/Trim34b/Trim5/Trim34a/Trim12a/Trim30a/Marchf2/Rnf41/Pex2/Mdm2/Ubr2/Ark2n/Neurl4/D7Ertd443e/Syvn1/Cul3/Pja1/Uhrf1/Med20/Maea/Trim62/Rnf168/Rnf25/Fbxo15/Med6/Trim58/Mefv/Med21/Triml2/Ltn1/Nccrp1/Lonrf1/Irf2bp1/Med31	35	GO: Molecular function
GO:0140993	histone modifying activity	25/1084	201/28396	2.26365e-07	0.000208482	1.65127e-05	Kdm6b/Clock/Setd3/Kdm2b/Hdac6/Taf9/Wdr5/Ubr2/Fbll1/Fbl/Prmt5/Kdm3a/Setd2/Setdb1/Uhrf1/Kdm3b/Meaf6/Smyd1/Naa50/Rnf168/Kat14/Phf2/Kdm7a/Kat8/Smyd5	25	GO: Molecular function
GO:0008106	alcohol dehydrogenase (NADP+) activity	10/1084	33/28396	2.61947e-07	0.000241253	1.73712e-05	Akr1c19/Akr1c20/Akr1c12/Akr1c13/Akr1cl/Akr1c21/Akr1c6/Akr1c18/Akr1c14/Akr1d1	10	GO: Molecular function
GO:0051020	GTPase binding	34/1084	337/28396	2.92664e-07	0.000269544	1.77909e-05	Ndrg1/Gnb1/Gnb2/Gnb3/Mff/Rab7/Rap1gap/Rasgrp3/Rph3a/Rnf41/Pex5/Coro1c/Myo9b/Hps4/Rilpl1/Als2cl/Xpo6/Plekhg1/Golga5/Rab11fip5/Rinl/Errfi1/Sgsm1/Llgl1/Cdc42se1/Rangrf/Bicd2/Rabggtb/Tnfaip1/Nup153/Rgl3/Ipo11/Ipo13/Rasip1	34	GO: Molecular function
GO:0016651	oxidoreductase activity, acting on NAD(P)H	14/1084	70/28396	3.37311e-07	0.000310663	1.89277e-05	Akr1c19/Akr1c20/Akr1c12/Akr1c13/Akr1cl/Akr1c21/Akr1c6/Akr1c18/Akr1c14/Nnt/Cyb5r1/Cyb5r3/Duox1/Duox2	14	GO: Molecular function
GO:0005096	GTPase activator activity	27/1084	237/28396	4.52348e-07	0.000416613	2.35697e-05	Rap1gap/Elmod2/Elmod1/Sipa1l2/Rasgrp3/Arhgef10l/Bcr/Abr/Arap1/Tbc1d9/Tbc1d9b/Myo9b/Tbc1d22b/Tbc1d22a/Prex1/Prex2/Rgs12/Als2cl/Depdc1a/Rinl/Sgsm1/Arhgap33/Llgl1/Arhgap30/Prr5/Tbc1d2b/Ric8a	27	GO: Molecular function
GO:0016755	aminoacyltransferase activity	42/1084	476/28396	5.00178e-07	0.000460664	2.39257e-05	Trim6/Trim12c/Trim34b/Trim5/Trim34a/Trim12a/Trim30a/Ube2l3/Ube2l6/Marchf3/Marchf2/Rnf41/Pex2/Mdm2/Ubr2/Ark2n/Neurl4/D7Ertd443e/Syvn1/Mdm4/Cul3/Pja1/Uhrf1/Uba7/Med20/Tnfaip1/Maea/Trim62/Rnf168/Rnf25/Fbxo15/Med6/Trim58/Mefv/Med21/F13a1/Triml2/Ltn1/Nccrp1/Lonrf1/Irf2bp1/Med31	42	GO: Molecular function
GO:0019787	ubiquitin-like protein transferase activity	41/1084	460/28396	5.24777e-07	0.000483319	2.39257e-05	Trim6/Trim12c/Trim34b/Trim5/Trim34a/Trim12a/Trim30a/Ube2l3/Ube2l6/Marchf3/Marchf2/Rnf41/Pex2/Mdm2/Ubr2/Ark2n/Neurl4/D7Ertd443e/Syvn1/Mdm4/Cul3/Pja1/Uhrf1/Uba7/Med20/Tnfaip1/Maea/Trim62/Rnf168/Rnf25/Fbxo15/Med6/Trim58/Mefv/Med21/Triml2/Ltn1/Nccrp1/Lonrf1/Irf2bp1/Med31	41	GO: Molecular function
GO:0061659	ubiquitin-like protein ligase activity	35/1084	365/28396	6.58763e-07	0.000606721	2.82677e-05	Trim6/Trim12c/Trim34b/Trim5/Trim34a/Trim12a/Trim30a/Marchf2/Rnf41/Pex2/Mdm2/Ubr2/Ark2n/Neurl4/D7Ertd443e/Syvn1/Cul3/Pja1/Uhrf1/Med20/Maea/Trim62/Rnf168/Rnf25/Fbxo15/Med6/Trim58/Mefv/Med21/Triml2/Ltn1/Nccrp1/Lonrf1/Irf2bp1/Med31	35	GO: Molecular function
GO:0016627	oxidoreductase activity, acting on the CH-CH group of donors	13/1084	64/28396	7.32365e-07	0.000674508	2.96801e-05	Akr1c20/Akr1cl/Akr1c21/Akr1c6/Akr1c18/Akr1c14/Akr1d1/Crat/Rsad1/Acad9/Acaa1a/Acaa1b/Gcdh	13	GO: Molecular function
GO:0004033	aldo-keto reductase (NADP) activity	10/1084	37/28396	8.57831e-07	0.000790062	3.2935e-05	Akr1c19/Akr1c20/Akr1c12/Akr1c13/Akr1cl/Akr1c21/Akr1c6/Akr1c18/Akr1c14/Akr1d1	10	GO: Molecular function
GO:0032052	bile acid binding	6/1084	11/28396	1.196e-06	0.00110152	4.36227e-05	Akr1c20/Akr1cl/Akr1c21/Akr1c6/Akr1c18/Akr1c14	6	GO: Molecular function
GO:0016903	oxidoreductase activity, acting on the aldehyde or oxo group of donors	13/1084	67/28396	1.27218e-06	0.00117168	4.41916e-05	Akr1c19/Akr1c20/Akr1c12/Akr1c13/Akr1cl/Akr1c21/Akr1c6/Akr1c18/Akr1c14/Ogdhl/Ogdh/Bckdha/Pdhb	13	GO: Molecular function
GO:0031267	small GTPase binding	30/1084	297/28396	1.40225e-06	0.00129147	4.64955e-05	Ndrg1/Rab7/Rap1gap/Rasgrp3/Rph3a/Rnf41/Pex5/Coro1c/Myo9b/Hps4/Rilpl1/Als2cl/Xpo6/Plekhg1/Golga5/Rab11fip5/Rinl/Errfi1/Sgsm1/Llgl1/Cdc42se1/Rangrf/Bicd2/Rabggtb/Tnfaip1/Nup153/Rgl3/Ipo11/Ipo13/Rasip1	30	GO: Molecular function
GO:0031406	carboxylic acid binding	24/1084	222/28396	4.85925e-06	0.00447537	0.000154117	Cd33/Siglece/Siglecf/Akr1c20/Akr1cl/Akr1c21/Akr1c6/Akr1c18/Akr1c14/Folr1/Folr2/P4ha2/Furin/Nod2/Srr/Ubr2/Psap/Casr/Hlcs/Phyh/Tat/Scp2/Ptgds/Epdr1	24	GO: Molecular function
GO:0016620	oxidoreductase activity, acting on the aldehyde or oxo group of donors, NAD or NADP as acceptor	11/1084	55/28396	6.10581e-06	0.00562345	0.000185585	Akr1c19/Akr1c20/Akr1c12/Akr1c13/Akr1cl/Akr1c21/Akr1c6/Akr1c18/Akr1c14/Ogdh/Pdhb	11	GO: Molecular function
GO:0016655	oxidoreductase activity, acting on NAD(P)H, quinone or similar compound as acceptor	9/1084	38/28396	9.99192e-06	0.00920256	0.000291554	Akr1c19/Akr1c20/Akr1c12/Akr1c13/Akr1cl/Akr1c21/Akr1c6/Akr1c18/Akr1c14	9	GO: Molecular function
GO:0005085	guanyl-nucleotide exchange factor activity	22/1084	202/28396	1.05798e-05	0.009744	0.000296834	Rapgef1/Rasgrp3/Dennd4a/Arhgef10l/Bcr/Abr/Iqsec3/Iqsec2/Hps4/Psd4/Arhgef25/Prex1/Prex2/Bcar3/Plcd4/Plekhg1/Rinl/Rangrf/Arhgef39/Rgl3/Fgd6/Ric8a	22	GO: Molecular function
GO:0043177	organic acid binding	24/1084	238/28396	1.58379e-05	0.0145867	0.000419997	Cd33/Siglece/Siglecf/Akr1c20/Akr1cl/Akr1c21/Akr1c6/Akr1c18/Akr1c14/Folr1/Folr2/P4ha2/Furin/Nod2/Srr/Ubr2/Psap/Casr/Hlcs/Phyh/Tat/Scp2/Ptgds/Epdr1	24	GO: Molecular function
GO:0016229	steroid dehydrogenase activity	10/1084	50/28396	1.61211e-05	0.0148475	0.000419997	Akr1c19/Akr1c20/Akr1c12/Akr1c13/Akr1cl/Akr1c21/Akr1c6/Akr1c18/Akr1c14/Akr1d1	10	GO: Molecular function
GO:0043021	ribonucleoprotein complex binding	21/1084	197/28396	2.30554e-05	0.021234	0.000579941	Rbm3/Unk/Rplp1/Ythdf3/Ddx5/Ddx17/Ppih/Pttg1/Guf1/Mdm2/Prmt5/Rpn2/Snrpd1/Prpf31/Eif2a/Dhx9/Eral1/Ifrd2/Spcs1/Ltn1/Derl2	21	GO: Molecular function
GO:0047676	arachidonate-CoA ligase activity	5/1084	11/28396	3.06179e-05	0.0281991	0.0007445	Acsl1/Acsl5/Acsl6/Slc27a1/Slc27a4	5	GO: Molecular function
GO:0016709	oxidoreductase activity, acting on paired donors, with incorporation or reduction of molecular oxygen, NAD(P)H as one donor, and incorporation of one atom of oxygen	10/1084	55/28396	3.86187e-05	0.0355679	0.000908753	Akr1c19/Akr1c20/Akr1c12/Akr1c13/Akr1cl/Akr1c21/Akr1c6/Akr1c18/Akr1c14/Akr1d1	10	GO: Molecular function
GO:0017154	semaphorin receptor activity	5/1084	12/28396	5.08348e-05	0.0468188	0.00115883	Plxna1/Plxna2/Plxna3/Plxna4/Plxnb2	5	GO: Molecular function
GO:0030638	polyketide metabolic process	9/1089	12/28905	2.94102e-11	1.53168e-07	2.96424e-08	Akr1c19/Akr1c20/Akr1c12/Akr1c13/Akr1cl/Akr1c21/Akr1c6/Akr1c18/Akr1c14	9	GO: Biological process
GO:0030647	aminoglycoside antibiotic metabolic process	9/1089	12/28905	2.94102e-11	1.53168e-07	2.96424e-08	Akr1c19/Akr1c20/Akr1c12/Akr1c13/Akr1cl/Akr1c21/Akr1c6/Akr1c18/Akr1c14	9	GO: Biological process
GO:0044597	daunorubicin metabolic process	9/1089	12/28905	2.94102e-11	1.53168e-07	2.96424e-08	Akr1c19/Akr1c20/Akr1c12/Akr1c13/Akr1cl/Akr1c21/Akr1c6/Akr1c18/Akr1c14	9	GO: Biological process
GO:0044598	doxorubicin metabolic process	9/1089	12/28905	2.94102e-11	1.53168e-07	2.96424e-08	Akr1c19/Akr1c20/Akr1c12/Akr1c13/Akr1cl/Akr1c21/Akr1c6/Akr1c18/Akr1c14	9	GO: Biological process
GO:0016137	glycoside metabolic process	10/1089	21/28905	1.33624e-09	6.95912e-06	1.02928e-06	Akr1c19/Akr1c20/Akr1c12/Akr1c13/Akr1cl/Akr1c21/Akr1c6/Akr1c18/Akr1c14/Naga	10	GO: Biological process
GO:0042176	regulation of protein catabolic process	40/1089	363/28905	1.53183e-09	7.97776e-06	1.02928e-06	Zfp418/Csnk1e/Csnk1a1/Csnk1d/Rab7/Trim30a/C4bp/Zp3r/Apc/Zfand2a/Marchf2/Banp/Rnf41/Furin/Wnt5a/Taf9/Vps28/Mdm2/Snx3/Snx12/Ubb/Mdm4/Axin1/Alad/Gpld1/Commd1/Adam8/Snx1/Tmem259/Wdr91/Amer1/Eif2a/Cdc20/Psme3/Osbpl7/Ldlr/Psmd2/Chmp6/Nupr1/Pabir1	40	GO: Biological process
GO:0043087	regulation of GTPase activity	35/1089	309/28905	7.87568e-09	4.10166e-05	4.53592e-06	Wnk1/Plxna1/Plxna2/Plxna3/Plxna4/Rap1gap/Rapgef1/Slc27a4/Rasgrp3/Bcr/Abr/Plxnb2/Arap1/Coro1c/Wnt5a/Tbc1d9/Tbc1d9b/Myo9b/Tbc1d22b/Tbc1d22a/Ripor2/Trappc6a/Trappc6b/Pbxip1/Prex1/Prex2/Spry1/Bcar3/Als2cl/Sgsm1/Rgl3/Pycard/Fgd6/Rasip1/Tbc1d2b	35	GO: Biological process
GO:0019432	triglyceride biosynthetic process	13/1089	47/28905	1.22632e-08	6.38668e-05	6.18001e-06	Tcf7l2/Acsl1/Acsl5/Acsl6/Gpat4/Gpat3/Slc27a1/Lpin2/Mogat2/Gpld1/Gnpat/Sik1/Ldlr	13	GO: Biological process
GO:0016032	viral process	36/1089	332/28905	1.52529e-08	7.94371e-05	6.83259e-06	Rab7/Trim6/Trim12c/Trim34b/Trim5/Trim34a/Trim12a/Trim30a/Apobec3/Aicda/Mcts1/Ddx5/Furin/Hcfc1/Ppih/Zfp639/Eps15/Snx3/Ark2n/Bad/Nectin2/Setdb1/Banf1/Mphosph8/Sp1/Trim62/Dhx9/Smarcb1/Ctdp1/Eif3l/Trim58/Chmp4b/Chmp6/Ppib/Spcs1/Pcbp1	36	GO: Biological process
GO:0071398	cellular response to fatty acid	11/1089	33/28905	1.86425e-08	9.70904e-05	7.51589e-06	Akr1c19/Akr1c20/Akr1c12/Akr1c13/Akr1cl/Akr1c21/Akr1c6/Akr1c18/Akr1c14/Ffar2/Ldlr	11	GO: Biological process
GO:0045732	positive regulation of protein catabolic process	26/1089	199/28905	3.7089e-08	0.000193159	1.35934e-05	Csnk1e/Csnk1a1/Csnk1d/Rab7/Trim30a/C4bp/Zp3r/Apc/Zfand2a/Marchf2/Rnf41/Wnt5a/Vps28/Mdm2/Axin1/Gpld1/Adam8/Snx1/Tmem259/Amer1/Eif2a/Cdc20/Osbpl7/Ldlr/Nupr1/Pabir1	26	GO: Biological process
GO:0044403	biological process involved in symbiotic interaction	29/1089	246/28905	6.21925e-08	0.000323899	1.91509e-05	Rab7/Rab9/Trim6/Trim12c/Trim34b/Trim5/Trim34a/Trim12a/Trim30a/Fn1/Furin/Zfp639/Eps15/Nod2/Snx3/Bad/Nectin2/Sp1/Trim62/Smarcb1/Romo1/Ctdp1/Pi4ka/Trim58/Plg/Chmp4b/Chmp6/Cxcl5/Ppib	29	GO: Biological process
GO:0044242	cellular lipid catabolic process	28/1089	232/28905	6.33264e-08	0.000329804	1.91509e-05	Akr1c20/Akr1cl/Akr1c6/Akr1c18/Akr1c14/Acsl5/Bscl2/Slc27a4/Abcd4/Lpin2/Pex5/Pex2/Naga/Galc/Psap/Crat/Pla2g7/Gpld1/Bco2/Lipg/Acaa1a/Acaa1b/Phyh/Scp2/Ldlr/Gcdh/Pnpla2/Apoa4	28	GO: Biological process
GO:0046460	neutral lipid biosynthetic process	14/1089	63/28905	7.12535e-08	0.000371088	1.91509e-05	Tcf7l2/Acsl1/Acsl5/Acsl6/Gpat4/Gpat3/Slc27a1/Lpin2/Mogat2/Gpld1/Gnpat/Sik1/Ldlr/Pnpla2	14	GO: Biological process
GO:0046463	acylglycerol biosynthetic process	14/1089	63/28905	7.12535e-08	0.000371088	1.91509e-05	Tcf7l2/Acsl1/Acsl5/Acsl6/Gpat4/Gpat3/Slc27a1/Lpin2/Mogat2/Gpld1/Gnpat/Sik1/Ldlr/Pnpla2	14	GO: Biological process
GO:1902644	tertiary alcohol metabolic process	9/1089	24/28905	1.16066e-07	0.00060447	2.78987e-05	Akr1c19/Akr1c20/Akr1c12/Akr1c13/Akr1cl/Akr1c21/Akr1c6/Akr1c18/Akr1c14	9	GO: Biological process
GO:0016042	lipid catabolic process	35/1089	344/28905	1.17641e-07	0.000612673	2.78987e-05	Akr1c20/Akr1cl/Akr1c6/Akr1c18/Akr1c14/Akr1d1/Acsl5/Rab7/Bscl2/Slc27a4/Abcd4/Lpin2/Pex5/Pex2/Naga/Ywhah/Galc/Psap/Plcd4/Crat/Pla2g7/Gpld1/Bco2/Aspg/Cyp19a1/Lipg/Acaa1a/Acaa1b/Phyh/Scp2/Ldlr/Gcdh/Pnpla2/Pla2g12a/Apoa4	35	GO: Biological process
GO:0019058	viral life cycle	29/1089	254/28905	1.24831e-07	0.000650119	2.79592e-05	Rab7/Trim6/Trim12c/Trim34b/Trim5/Trim34a/Trim12a/Trim30a/Apobec3/Aicda/Ddx5/Furin/Ppih/Zfp639/Eps15/Snx3/Ark2n/Nectin2/Setdb1/Banf1/Mphosph8/Trim62/Smarcb1/Trim58/Chmp4b/Chmp6/Ppib/Spcs1/Pcbp1	29	GO: Biological process
GO:0070542	response to fatty acid	12/1089	48/28905	1.53006e-07	0.000796857	3.24662e-05	Akr1c19/Akr1c20/Akr1c12/Akr1c13/Akr1cl/Akr1c21/Akr1c6/Akr1c18/Akr1c14/Ffar2/Ldlr/Ppp5c	12	GO: Biological process
GO:1901657	glycosyl compound metabolic process	15/1089	79/28905	2.23827e-07	0.00116569	4.51187e-05	Akr1c19/Akr1c20/Akr1c12/Akr1c13/Akr1cl/Akr1c21/Akr1c6/Akr1c18/Akr1c14/Aicda/Naga/Dctd/Tk2/Tyw1/Urah	15	GO: Biological process
GO:0062012	regulation of small molecule metabolic process	37/1089	389/28905	2.83921e-07	0.00147866	5.45072e-05	Tcf7l2/Akr1c20/Akr1cl/Akr1c6/Akr1c18/Akr1c14/Acsl5/Gnb3/Myh9/Zfp692/Apc/Slc27a4/Prkag2/Pex2/Stat3/C1qtnf1/Me1/Wdr5/Adipor1/Qki/Wdtc1/Rorc/Bad/Clk2/Myc/C1qtnf12/Erfe/Gpld1/Arv1/Sik2/Scp2/Gcg/Sik1/Ldlr/Bmp6/Nupr1/Apoa4	37	GO: Biological process
GO:0044272	sulfur compound biosynthetic process	19/1089	131/28905	4.9081e-07	0.00255614	8.37402e-05	Tcf7l2/Acsl1/Acsl5/Acsl6/Dip2a/Ndst1/Ndst4/Ndst3/Slc35d2/Slc35d1/Extl3/Mpst/Hs3st1/Enoph1/Ugdh/Sp1/Mpc2/Gcdh/Pdhb	19	GO: Biological process
GO:0046596	regulation of viral entry into host cell	12/1089	53/28905	4.92475e-07	0.00256481	8.37402e-05	Trim6/Trim12c/Trim34b/Trim5/Trim34a/Trim12a/Trim30a/Furin/Snx3/Nectin2/Trim62/Trim58	12	GO: Biological process
GO:0006935	chemotaxis	41/1089	465/28905	4.98505e-07	0.00259622	8.37402e-05	Wnk1/Fcgr3/Fn1/Plxna3/Plxna4/Fer/Fes/Cnr2/Trpm2/Mtus1/Coro1b/Nr4a1/Wnt5a/Pdgfd/Myo9b/Ednrb/Ednra/Nod2/Cttn/Lyn/Ripor2/Bin2/Adgra2/Pdgfa/Prex1/Ccr9/Casr/Ager/Plgrkt/Pla2g7/Ffar2/Adam8/Cyp19a1/F7/Alox5/Edn3/Cxcr6/Cdh13/Eng/Cxcl5/Ppib	41	GO: Biological process
GO:0042330	taxis	41/1089	467/28905	5.57457e-07	0.00290324	8.98973e-05	Wnk1/Fcgr3/Fn1/Plxna3/Plxna4/Fer/Fes/Cnr2/Trpm2/Mtus1/Coro1b/Nr4a1/Wnt5a/Pdgfd/Myo9b/Ednrb/Ednra/Nod2/Cttn/Lyn/Ripor2/Bin2/Adgra2/Pdgfa/Prex1/Ccr9/Casr/Ager/Plgrkt/Pla2g7/Ffar2/Adam8/Cyp19a1/F7/Alox5/Edn3/Cxcr6/Cdh13/Eng/Cxcl5/Ppib	41	GO: Biological process
GO:0007264	small GTPase-mediated signal transduction	39/1089	439/28905	7.8012e-07	0.00406286	0.000120966	Csnk1a1/Rab9/Rab9b/Ywhaq/Stambp/Rap1gap/Rapgef1/Sipa1l2/Rasgrp3/Dennd4a/Rab4a/Rab4b/Bcr/Spry4/Myo9b/Ednra/Cgnl1/Iqsec3/Iqsec2/Ripor2/Psd4/Spry1/Bcar3/Flot1/Plcd4/Cul3/Nisch/Arhgap33/Cdc42se1/Ngf/Arhgap30/Tnfaip1/Rgl3/Grb2/Synpo2l/Lpar4/Notch2/Rasip1/Cdh13	39	GO: Biological process
GO:0045862	positive regulation of proteolysis	34/1089	357/28905	8.28052e-07	0.0043125	0.000123643	Csnk1e/Csnk1a1/Csnk1d/Myh9/Zfand2a/Stat3/Hip1r/Hip1/Lyn/Mdm2/Apaf1/Bad/Ager/Plgrkt/Axin1/Myc/Gpld1/Pidd1/Adam8/Ngf/Tmem259/Ccbe1/Eif2a/Pycard/Cdc20/Psme3/Osbpl7/Pdcd5/Mefv/Rcn3/Meltf/Nupr1/Pabir1/Sox7	34	GO: Biological process
GO:0016115	terpenoid catabolic process	6/1089	11/28905	1.10765e-06	0.00576866	0.000159486	Akr1c20/Akr1cl/Akr1c6/Akr1c18/Akr1c14/Bco2	6	GO: Biological process
GO:0043903	regulation of biological process involved in symbiotic interaction	13/1089	68/28905	1.31325e-06	0.00683942	0.000182568	Trim6/Trim12c/Trim34b/Trim5/Trim34a/Trim12a/Trim30a/Furin/Snx3/Nectin2/Trim62/Trim58/Cxcl5	13	GO: Biological process
GO:0052372	modulation by symbiont of entry into host	12/1089	58/28905	1.38398e-06	0.00720777	0.000185988	Trim6/Trim12c/Trim34b/Trim5/Trim34a/Trim12a/Trim30a/Furin/Snx3/Nectin2/Trim62/Trim58	12	GO: Biological process
GO:0006641	triglyceride metabolic process	17/1089	116/28905	1.67228e-06	0.00870923	0.000217481	Tcf7l2/Acsl1/Acsl5/Acsl6/Gnb3/Gpat4/Gpat3/Slc27a1/Lpin2/Mogat2/Gpld1/Lipg/Gnpat/Sik1/Ldlr/Pnpla2/Apoa4	17	GO: Biological process
GO:0043491	phosphatidylinositol 3-kinase/protein kinase B signal transduction	31/1089	321/28905	1.86378e-06	0.00970656	0.000234812	Tcf7l2/Akr1c20/Akr1cl/Akr1c6/Akr1c18/Akr1c14/Stambp/Fn1/Btn2a2/Rapgef1/Fer/Plekha1/Rnf41/Extl3/Stat3/C1qtnf1/Kbtbd2/Rasd2/Pdgfa/Prex2/Gata3/C1qtnf12/Erfe/Gab2/Errfi1/Adam8/Nlrc3/Prr5/Cntnap2/Rcn3/Eng	31	GO: Biological process
GO:2000353	positive regulation of endothelial cell apoptotic process	8/1089	25/28905	2.41482e-06	0.0125764	0.000288902	Akr1c20/Akr1cl/Akr1c6/Akr1c18/Akr1c14/Bmp4/Ager/Cd248	8	GO: Biological process
GO:0019748	secondary metabolic process	12/1089	61/28905	2.43643e-06	0.0126889	0.000288902	Akr1c19/Akr1c20/Akr1c12/Akr1c13/Akr1cl/Akr1c21/Akr1c6/Akr1c18/Akr1c14/Cited1/Wnt5a/Ctns	12	GO: Biological process
GO:1903900	regulation of viral life cycle	20/1089	160/28905	2.71737e-06	0.0141521	0.000309078	Trim6/Trim12c/Trim34b/Trim5/Trim34a/Trim12a/Trim30a/Apobec3/Aicda/Ddx5/Furin/Ppih/Snx3/Ark2n/Nectin2/Setdb1/Banf1/Mphosph8/Trim62/Trim58	20	GO: Biological process
GO:0008202	steroid metabolic process	33/1089	360/28905	2.75991e-06	0.0143736	0.000309078	Akr1c19/Akr1c20/Akr1c12/Akr1c13/Akr1cl/Akr1c21/Akr1c6/Akr1c18/Akr1c14/Akr1d1/Gnb3/Plekha1/Hdlbp/Pex2/Ednrb/Cyb5r1/Cyb5r3/Tsku/Pmp22/Qki/Rorc/Ywhah/Atp8b1/Errfi1/Cyp19a1/Arv1/Mbtps1/Acaa1a/Acaa1b/Scp2/Ldlr/Bmp6/Apoa4	33	GO: Biological process
GO:0050792	regulation of viral process	22/1089	191/28905	3.47209e-06	0.0180826	0.000372578	Rab7/Trim6/Trim12c/Trim34b/Trim5/Trim34a/Trim12a/Trim30a/Apobec3/Aicda/Ddx5/Furin/Ppih/Snx3/Ark2n/Nectin2/Setdb1/Banf1/Mphosph8/Trim62/Dhx9/Trim58	22	GO: Biological process
GO:0042574	retinal metabolic process	7/1089	19/28905	3.57717e-06	0.0186299	0.000372578	Akr1c20/Akr1cl/Akr1c6/Akr1c18/Akr1c14/Sdr16c5/Bco2	7	GO: Biological process
GO:0045017	glycerolipid biosynthetic process	24/1089	221/28905	3.60418e-06	0.0187706	0.000372578	Tcf7l2/Acsl1/Acsl5/Acsl6/Bscl2/Gpat4/Gpat3/Slc27a1/Lpin2/Socs6/Pgap4/Agpat1/Mogat2/Pdgfa/Ip6k1/Gpld1/Socs7/Gnpat/Pi4ka/Sik1/Ldlr/Pnpla2/Ptpmt1/Pigs	24	GO: Biological process
GO:0090150	establishment of protein localization to membrane	27/1089	268/28905	3.84077e-06	0.0200027	0.000387109	Wnk1/Mff/Rab7/Folr1/Folr2/Zfand2b/Clstn1/Pex5/Umod/Vps37c/Rtp4/Rtp3/Rilpl1/Yif1b/Ubl4a/Commd1/Emc2/Get1/Zdhhc12/Romo1/Arl6ip1/Cox18/Pdcd5/Ssr3/Chmp4b/Samm50/Cd24a	27	GO: Biological process
GO:0051091	positive regulation of DNA-binding transcription factor activity	25/1089	238/28905	4.14539e-06	0.0215892	0.000400229	Trim6/Trim12c/Trim34b/Trim5/Trim34a/Trim12a/Trim30a/Fcgr2b/Clock/Fer/Rnf41/Wnt5a/Nod2/Ddr2/Crtc2/Ager/Bdnf/Ngf/Cops5/Trim62/Pycard/Rnf25/Dhx9/Smarcb1/Trim58	25	GO: Biological process
GO:0051345	positive regulation of hydrolase activity	40/1089	488/28905	4.17611e-06	0.0217492	0.000400229	Rap1gap/Rapgef1/Slc27a4/Rasgrp3/Bcr/Abr/Arap1/Coro1c/Wnt5a/Stat3/Tbc1d9/Tbc1d9b/Myo9b/Tbc1d22b/Tbc1d22a/Hip1r/Hip1/Vrk3/Lyn/Apaf1/Prex1/Prex2/Bcar3/Psap/Bad/Ager/Myc/Pidd1/Sgsm1/Ngf/Rgl3/Pycard/Psme3/Ptpa/Pdcd5/Mefv/Rcn3/Tbc1d2b/Apoa4/Sox7	40	GO: Biological process
GO:0008207	C21-steroid hormone metabolic process	10/1089	44/28905	4.26876e-06	0.0222317	0.000400229	Akr1c20/Akr1cl/Akr1c6/Akr1c18/Akr1c14/Akr1d1/Ednrb/Cyp19a1/Scp2/Bmp6	10	GO: Biological process
GO:0050900	leukocyte migration	35/1089	402/28905	4.43536e-06	0.0230994	0.000406398	Wnk1/Fcgr3/Fer/Bcr/Abr/Cnr2/Trpm2/Mtus1/Wnt5a/Pdgfd/Myo9b/Ednrb/Ednra/Nod2/Lyn/Ripor2/Umod/Gp2/Prex1/Ager/Gata3/Pla2g7/Aoc3/Ffar2/Adam8/Cyp19a1/Jam2/Pycard/F7/Alox5/Plg/Edn3/Cxcl5/Ppib/Cd24a	35	GO: Biological process
GO:0048144	fibroblast proliferation	19/1089	152/28905	4.78937e-06	0.024943	0.000429083	Fn1/Inca1/Pex2/Wnt5a/Pdgfc/Pdgfd/Lzts2/Ednra/Ddr2/Pdgfa/Ager/Myc/Dhx9/Nlrc3/Pes1/Nupr1/Ifi30/Cd248/Med31	19	GO: Biological process
GO:0006066	alcohol metabolic process	32/1089	354/28905	5.20193e-06	0.0270916	0.000447184	Akr1c19/Akr1c20/Akr1c12/Akr1c13/Akr1cl/Akr1c21/Akr1c6/Akr1c18/Akr1c14/Akr1d1/Gnb3/Myh9/Slc37a2/Hdlbp/Pex2/Synj2/Ednrb/Cyb5r3/Tsku/Mogat2/Pmp22/Qki/Ip6k1/Idh3g/Sdr16c5/Errfi1/Arv1/Mbtps1/Scp2/Ldlr/Bmp6/Apoa4	32	GO: Biological process
GO:0006790	sulfur compound metabolic process	30/1089	321/28905	5.25767e-06	0.0273819	0.000447184	Tcf7l2/Acsl1/Acsl5/Acsl6/Dip2a/Ndst1/Ndst4/Ndst3/Ogdh/Gpat4/Gsto1/Gsto2/Slc35d2/Slc35d1/Extl3/Mpst/Ednrb/Ednra/Hs3st1/Tpst1/Hlcs/Enoph1/Ugdh/Sp1/Ctns/Amd2/Amd1/Mpc2/Gcdh/Pdhb	30	GO: Biological process
GO:0071379	cellular response to prostaglandin stimulus	7/1089	20/28905	5.32417e-06	0.0277283	0.000447184	Akr1c20/Akr1cl/Akr1c6/Akr1c18/Akr1c14/Adcy6/Ptgfr	7	GO: Biological process
GO:0048145	regulation of fibroblast proliferation	17/1089	127/28905	5.91827e-06	0.0308224	0.000486939	Fn1/Inca1/Pex2/Wnt5a/Pdgfc/Pdgfd/Lzts2/Ddr2/Pdgfa/Ager/Myc/Dhx9/Nlrc3/Nupr1/Ifi30/Cd248/Med31	17	GO: Biological process
GO:0070972	protein localization to endoplasmic reticulum	13/1089	78/28905	6.51696e-06	0.0339403	0.000516249	Folr1/Folr2/Btf3/Zfand2b/Zfand2a/Kdelr2/Kdelr1/Kdelr3/Ubl4a/Get1/Ssr3/Chmp4b/Spcs1	13	GO: Biological process
GO:0008300	isoprenoid catabolic process	6/1089	14/28905	6.53062e-06	0.0340115	0.000516249	Akr1c20/Akr1cl/Akr1c6/Akr1c18/Akr1c14/Bco2	6	GO: Biological process
GO:0051701	biological process involved in interaction with host	18/1089	142/28905	6.93444e-06	0.0361146	0.00053763	Rab7/Trim6/Trim12c/Trim34b/Trim5/Trim34a/Trim12a/Trim30a/Furin/Zfp639/Eps15/Snx3/Bad/Nectin2/Trim62/Trim58/Chmp4b/Chmp6	18	GO: Biological process
GO:0030198	extracellular matrix organization	30/1089	327/28905	7.5869e-06	0.0395126	0.000577117	Myh11/Fn1/Adamts14/Adamts2/Adamts3/Aebp1/Adamts20/Adamts9/Adamtsl4/Ddr2/Pbxip1/Gfod2/Pmp22/Col16a1/Flot1/Adamts13/Tfip11/Olfml2b/Hspg2/Egflam/Adamtsl2/Scara3/Spock2/Plg/Meltf/Mmp27/Eng/Ric8a/Fkbp10/Nid1	30	GO: Biological process
GO:0045229	external encapsulating structure organization	30/1089	328/28905	8.05637e-06	0.0419576	0.000601479	Myh11/Fn1/Adamts14/Adamts2/Adamts3/Aebp1/Adamts20/Adamts9/Adamtsl4/Ddr2/Pbxip1/Gfod2/Pmp22/Col16a1/Flot1/Adamts13/Tfip11/Olfml2b/Hspg2/Egflam/Adamtsl2/Scara3/Spock2/Plg/Meltf/Mmp27/Eng/Ric8a/Fkbp10/Nid1	30	GO: Biological process
GO:0001818	negative regulation of cytokine production	29/1089	312/28905	8.33239e-06	0.0433951	0.000610776	Ndrg2/Trim30a/Fcgr2b/Fn1/Btn2a2/Btn1a1/Extl3/Furin/Nod2/Nlrx1/Tsku/Qki/Klhl22/Ager/Gata3/Cul3/Banf1/Errfi1/Twsg1/Cd83/Pycard/Nlrc3/Ssc5d/Mefv/Relb/Selenos/Tyrobp/Il23r/Cd24a	29	GO: Biological process
GO:0043062	extracellular structure organization	30/1089	329/28905	8.55228e-06	0.0445403	0.000613915	Myh11/Fn1/Adamts14/Adamts2/Adamts3/Aebp1/Adamts20/Adamts9/Adamtsl4/Ddr2/Pbxip1/Gfod2/Pmp22/Col16a1/Flot1/Adamts13/Tfip11/Olfml2b/Hspg2/Egflam/Adamtsl2/Scara3/Spock2/Plg/Meltf/Mmp27/Eng/Ric8a/Fkbp10/Nid1	30	GO: Biological process
GO:1901653	cellular response to peptide	31/1089	346/28905	8.67977e-06	0.0452042	0.000613915	Fcgr2b/Sgk1/Apc/Crhr1/Slc27a1/Slc27a4/Fer/Ptpra/Nr4a2/Lpin2/Adcy6/Nr4a1/Stat3/Ednra/Nod2/Adipor1/Mdm2/Timeless/Wdtc1/Ywhag/Bcar3/Ager/C1qtnf12/Erfe/Gpld1/Esrra/Socs7/Sp1/Sik2/Grb2/Gcg	31	GO: Biological process
GO:1990204	oxidoreductase complex	17/1098	125/28618	6.0426e-06	0.0036316	0.00278596	Ogdhl/Ogdh/P4ha2/Ndufa4/Rrm2/Gcsh/Cyb5r3/Duox1/Duox2/Ndufa5/Idh3g/Foxred1/Bckdha/Uqcrq/Ndufb9/Ndufa8/Pdhb	17	GO: Cellular component
GO:0055029	nuclear DNA-directed RNA polymerase complex	14/1098	94/28618	1.37529e-05	0.00826548	0.00289286	Pex2/Taf12/Taf9/Taf9b/Trrap/Gtf2e2/Polr3e/Polr3d/Gtf2h4/Gtf2f2/Taf13/Polr2f/Polr1d/Polr1f	14	GO: Cellular component
GO:0000428	DNA-directed RNA polymerase complex	14/1098	97/28618	1.98378e-05	0.0119225	0.00289286	Pex2/Taf12/Taf9/Taf9b/Trrap/Gtf2e2/Polr3e/Polr3d/Gtf2h4/Gtf2f2/Taf13/Polr2f/Polr1d/Polr1f	14	GO: Cellular component
GO:0030880	RNA polymerase complex	14/1098	99/28618	2.51081e-05	0.01509	0.00289286	Pex2/Taf12/Taf9/Taf9b/Trrap/Gtf2e2/Polr3e/Polr3d/Gtf2h4/Gtf2f2/Taf13/Polr2f/Polr1d/Polr1f	14	GO: Cellular component
GO:0002116	semaphorin receptor complex	5/1098	11/28618	3.13723e-05	0.0188548	0.00289286	Plxna1/Plxna2/Plxna3/Plxna4/Plxnb2	5	GO: Cellular component
GO:0017053	transcription repressor complex	12/1098	79/28618	4.58097e-05	0.0275316	0.00334108	Ywhab/Sin3a/Mdm2/Mdm4/Myc/Depdc1a/Sdr16c5/Spen/Sp1/Gps2/Relb/Bhlhe41	12	GO: Cellular component
GO:0019898	extrinsic component of membrane	20/1098	195/28618	6.63522e-05	0.0398777	0.00334108	Gnb1/Gnb4/Gnb2/Gnb3/Apc/Cnr2/Rph3a/Socs6/Gngt1/Gng11/Nod2/Arhgef25/Atp6v1b2/Atp6v1b1/Tepsin/Emc2/Socs7/Snx1/Olr1/Cdh13	20	GO: Cellular component
GO:0008021	synaptic vesicle	24/1098	260/28618	7.17647e-05	0.0431306	0.00334108	Mff/Rab7/Apc/Rab4a/Rab4b/Rph3a/Rab40b/Rab40c/Ap2a2/Stx7/Stx12/Synpr/Syp/Tor1a/Atp6v1b2/Atp6v1b1/Bdnf/Prrt2/Cyp19a1/Ntf5/Ngf/Cops5/Atp6ap2/Trappc4	24	GO: Cellular component
GO:0005777	peroxisome	17/1098	151/28618	7.24663e-05	0.0435522	0.00334108	Cd33/Acsl1/Acsl6/Mff/Abcd4/Pex5/Pex2/Tkt/Nbr1/Crat/Urah/Acaa1a/Acaa1b/Phyh/Gnpat/Scp2/Hsdl2	17	GO: Cellular component
GO:0042579	microbody	17/1098	151/28618	7.24663e-05	0.0435522	0.00334108	Cd33/Acsl1/Acsl6/Mff/Abcd4/Pex5/Pex2/Tkt/Nbr1/Crat/Urah/Acaa1a/Acaa1b/Phyh/Gnpat/Scp2/Hsdl2	17	GO: Cellular component

## Sheet: Malignancy_prev(pos)
ID	Description	GeneRatio	BgRatio	pvalue	p.adjust	qvalue	geneID	Count	group
GO:0015453	oxidoreduction-driven active transmembrane transporter activity	11/240	34/28396	3.01101e-15	7.70819e-13	7.06795e-13	ND6/ND5/ND4L/COX3/ND2/ND4/COX2/COX1/ND1/CYTB/ND3	11	GO: Molecular function
GO:0009055	electron transfer activity	11/240	50/28396	3.49128e-13	8.93769e-11	4.09767e-11	ND6/ND5/ND4L/COX3/ND2/ND4/COX2/COX1/ND1/CYTB/ND3	11	GO: Molecular function
GO:0008527	taste receptor activity	10/240	39/28396	7.90516e-13	2.02372e-10	6.18544e-11	Tas2r130/Tas2r135/Tas2r144/Tas2r139/Tas2r105/Tas2r107/Tas2r104/Tas2r106/Tas2r114/Tas1r1	10	GO: Molecular function
GO:0008137	NADH dehydrogenase (ubiquinone) activity	7/240	18/28396	8.2983e-11	2.12436e-08	4.86979e-09	ND6/ND5/ND4L/ND2/ND4/ND1/ND3	7	GO: Molecular function
GO:0050136	NADH dehydrogenase (quinone) activity	7/240	19/28396	1.30447e-10	3.33944e-08	6.12414e-09	ND6/ND5/ND4L/ND2/ND4/ND1/ND3	7	GO: Molecular function
GO:0033038	bitter taste receptor activity	8/240	32/28396	2.04579e-10	5.23723e-08	8.00372e-09	Tas2r130/Tas2r144/Tas2r139/Tas2r105/Tas2r107/Tas2r104/Tas2r106/Tas2r114	8	GO: Molecular function
GO:0015399	primary active transmembrane transporter activity	13/240	142/28396	2.69216e-10	6.89193e-08	8.70662e-09	Atp1b2/Abca13/ND6/ND5/ND4L/COX3/ND2/ND4/COX2/COX1/ND1/CYTB/ND3	13	GO: Molecular function
GO:0003954	NADH dehydrogenase activity	7/240	21/28396	2.96728e-10	7.59624e-08	8.70662e-09	ND6/ND5/ND4L/ND2/ND4/ND1/ND3	7	GO: Molecular function
GO:0003955	NAD(P)H dehydrogenase (quinone) activity	7/240	22/28396	4.32079e-10	1.10612e-07	1.12694e-08	ND6/ND5/ND4L/ND2/ND4/ND1/ND3	7	GO: Molecular function
GO:0042923	neuropeptide binding	8/240	41/28396	1.74057e-09	4.45585e-07	4.08575e-08	Mrgprx2/Mrgpra3/Mrgprb2/Mrgprb4/Mrgprb1/Mrgprb3/Mrgprb5/Mrgprb8	8	GO: Molecular function
GO:0016655	oxidoreductase activity, acting on NAD(P)H, quinone or similar compound as acceptor	7/240	38/28396	2.84977e-08	7.29541e-06	6.08133e-07	ND6/ND5/ND4L/ND2/ND4/ND1/ND3	7	GO: Molecular function
GO:0005212	structural constituent of eye lens	6/240	25/28396	5.30126e-08	1.35712e-05	1.037e-06	Crygc/Cryga/Crygd/Cryge/Crygf/Crygb	6	GO: Molecular function
GO:0016651	oxidoreductase activity, acting on NAD(P)H	7/240	70/28396	2.15141e-06	0.000550761	3.88473e-05	ND6/ND5/ND4L/ND2/ND4/ND1/ND3	7	GO: Molecular function
GO:0022804	active transmembrane transporter activity	13/240	437/28396	9.82712e-05	0.0251574	0.0016477	Atp1b2/Abca13/ND6/ND5/ND4L/COX3/ND2/ND4/COX2/COX1/ND1/CYTB/ND3	13	GO: Molecular function
GO:0001580	detection of chemical stimulus involved in sensory perception of bitter taste	10/238	47/28905	4.6993e-12	7.80554e-09	5.2333e-09	Tas2r130/Tas2r135/Tas2r126/Tas2r144/Tas2r139/Tas2r105/Tas2r107/Tas2r104/Tas2r106/Tas2r114	10	GO: Biological process
GO:0050912	detection of chemical stimulus involved in sensory perception of taste	10/238	51/28905	1.12675e-11	1.87153e-08	5.2333e-09	Tas2r130/Tas2r135/Tas2r126/Tas2r144/Tas2r139/Tas2r105/Tas2r107/Tas2r104/Tas2r106/Tas2r114	10	GO: Biological process
GO:0050913	sensory perception of bitter taste	10/238	51/28905	1.12675e-11	1.87153e-08	5.2333e-09	Tas2r130/Tas2r135/Tas2r126/Tas2r144/Tas2r139/Tas2r105/Tas2r107/Tas2r104/Tas2r106/Tas2r114	10	GO: Biological process
GO:0050909	sensory perception of taste	11/238	70/28905	1.32049e-11	2.19333e-08	5.2333e-09	Tas2r130/Tas2r135/Tas2r126/Tas2r144/Tas2r139/Tas2r105/Tas2r107/Tas2r104/Tas2r106/Tas2r114/Tas1r1	11	GO: Biological process
GO:0042773	ATP synthesis coupled electron transport	11/238	82/28905	7.83608e-11	1.30157e-07	2.48445e-08	ND6/ND5/ND4L/COX3/ND2/ND4/COX2/COX1/ND1/CYTB/ND3	11	GO: Biological process
GO:0006119	oxidative phosphorylation	13/238	148/28905	3.29093e-10	5.46624e-07	8.69499e-08	ND6/ND5/ND4L/COX3/ND2/ND4/COX2/COX1/ND1/CYTB/ATP6/ND3/ATP8	13	GO: Biological process
GO:0022904	respiratory electron transport chain	11/238	105/28905	1.18107e-09	1.96175e-06	2.67472e-07	ND6/ND5/ND4L/COX3/ND2/ND4/COX2/COX1/ND1/CYTB/ND3	11	GO: Biological process
GO:0019646	aerobic electron transport chain	9/238	64/28905	2.77768e-09	4.61372e-06	5.50419e-07	ND6/ND5/COX3/ND2/ND4/COX1/ND1/CYTB/ND3	9	GO: Biological process
GO:0042776	proton motive force-driven mitochondrial ATP synthesis	9/238	66/28905	3.68022e-09	6.11285e-06	5.97963e-07	ND6/ND5/ND4L/ND2/ND4/ND1/ATP6/ND3/ATP8	9	GO: Biological process
GO:0022900	electron transport chain	11/238	117/28905	3.77201e-09	6.26531e-06	5.97963e-07	ND6/ND5/ND4L/COX3/ND2/ND4/COX2/COX1/ND1/CYTB/ND3	11	GO: Biological process
GO:0015986	proton motive force-driven ATP synthesis	9/238	71/28905	7.14508e-09	1.1868e-05	9.88691e-07	ND6/ND5/ND4L/ND2/ND4/ND1/ATP6/ND3/ATP8	9	GO: Biological process
GO:0032467	positive regulation of cytokinesis	8/238	50/28905	7.48411e-09	1.24311e-05	9.88691e-07	Mrgprx2/Mrgpra3/Mrgprb2/Mrgprb4/Mrgprb1/Mrgprb3/Mrgprb5/Mrgprb8	8	GO: Biological process
GO:0009060	aerobic respiration	13/238	199/28905	1.23077e-08	2.04431e-05	1.50084e-06	ND6/ND5/ND4L/COX3/ND2/ND4/COX2/COX1/ND1/CYTB/ATP6/ND3/ATP8	13	GO: Biological process
GO:0042775	mitochondrial ATP synthesis coupled electron transport	9/238	80/28905	2.08645e-08	3.46559e-05	2.36255e-06	ND6/ND5/COX3/ND2/ND4/COX1/ND1/CYTB/ND3	9	GO: Biological process
GO:0046390	ribose phosphate biosynthetic process	13/238	219/28905	3.8382e-08	6.37525e-05	4.05637e-06	Prps1l3/Prps1/Prps1l1/Prps2/ND6/ND5/ND4L/ND2/ND4/ND1/ATP6/ND3/ATP8	13	GO: Biological process
GO:0009165	nucleotide biosynthetic process	14/238	267/28905	5.40744e-08	8.98176e-05	5.35763e-06	Prps1l3/Prps1/Prps1l1/Prps2/Tbpl1/ND6/ND5/ND4L/ND2/ND4/ND1/ATP6/ND3/ATP8	14	GO: Biological process
GO:1901293	nucleoside phosphate biosynthetic process	14/238	269/28905	5.93203e-08	9.8531e-05	5.53166e-06	Prps1l3/Prps1/Prps1l1/Prps2/Tbpl1/ND6/ND5/ND4L/ND2/ND4/ND1/ATP6/ND3/ATP8	14	GO: Biological process
GO:0006164	purine nucleotide biosynthetic process	13/238	233/28905	7.93583e-08	0.000131814	6.9891e-06	Prps1l3/Prps1/Prps1l1/Prps2/ND6/ND5/ND4L/ND2/ND4/ND1/ATP6/ND3/ATP8	13	GO: Biological process
GO:0043303	mast cell degranulation	8/238	68/28905	9.07182e-08	0.000150683	7.17061e-06	Mrgprx2/Mrgpra3/Mrgprb2/Mrgprb4/Mrgprb1/Mrgprb3/Mrgprb5/Mrgprb8	8	GO: Biological process
GO:0009142	nucleoside triphosphate biosynthetic process	10/238	125/28905	9.1928e-08	0.000152692	7.17061e-06	Tbpl1/ND6/ND5/ND4L/ND2/ND4/ND1/ATP6/ND3/ATP8	10	GO: Biological process
GO:0051781	positive regulation of cell division	9/238	95/28905	9.49892e-08	0.000157777	7.17061e-06	Mrgprx2/Mrgpra3/Mrgprb2/Mrgprb4/Mrgprb1/Mrgprb3/Mrgprb5/Mrgprb8/Fgf5	9	GO: Biological process
GO:0032465	regulation of cytokinesis	9/238	96/28905	1.04071e-07	0.000172862	7.23138e-06	Mrgprx2/Mrgpra3/Mrgprb2/Mrgprb4/Mrgprb1/Mrgprb3/Mrgprb5/Mrgprb8/Klhl21	9	GO: Biological process
GO:0072522	purine-containing compound biosynthetic process	13/238	240/28905	1.11967e-07	0.000185978	7.23138e-06	Prps1l3/Prps1/Prps1l1/Prps2/ND6/ND5/ND4L/ND2/ND4/ND1/ATP6/ND3/ATP8	13	GO: Biological process
GO:0045576	mast cell activation	9/238	97/28905	1.139e-07	0.000189187	7.23138e-06	Mrgprx2/Mrgpra3/Mrgprb2/Mrgprb4/Mrgprb1/Mrgprb3/Mrgprb5/Mrgprb8/Bcl10	9	GO: Biological process
GO:0002448	mast cell mediated immunity	8/238	70/28905	1.14229e-07	0.000189734	7.23138e-06	Mrgprx2/Mrgpra3/Mrgprb2/Mrgprb4/Mrgprb1/Mrgprb3/Mrgprb5/Mrgprb8	8	GO: Biological process
GO:0006120	mitochondrial electron transport, NADH to ubiquinone	6/238	29/28905	1.18602e-07	0.000196998	7.23138e-06	ND6/ND5/ND2/ND4/ND1/ND3	6	GO: Biological process
GO:0002279	mast cell activation involved in immune response	8/238	72/28905	1.42792e-07	0.000237177	8.3838e-06	Mrgprx2/Mrgpra3/Mrgprb2/Mrgprb4/Mrgprb1/Mrgprb3/Mrgprb5/Mrgprb8	8	GO: Biological process
GO:0032418	lysosome localization	9/238	101/28905	1.61755e-07	0.000268676	8.84223e-06	Mrgprx2/Mrgpra3/Mrgprb2/Mrgprb4/Mrgprb1/Mrgprb3/Mrgprb5/Mrgprb8/Bloc1s2	9	GO: Biological process
GO:1990849	vacuolar localization	9/238	101/28905	1.61755e-07	0.000268676	8.84223e-06	Mrgprx2/Mrgpra3/Mrgprb2/Mrgprb4/Mrgprb1/Mrgprb3/Mrgprb5/Mrgprb8/Bloc1s2	9	GO: Biological process
GO:0006754	ATP biosynthetic process	9/238	102/28905	1.76149e-07	0.000292583	9.30808e-06	ND6/ND5/ND4L/ND2/ND4/ND1/ATP6/ND3/ATP8	9	GO: Biological process
GO:0045333	cellular respiration	13/238	255/28905	2.25315e-07	0.000374248	1.1522e-05	ND6/ND5/ND4L/COX3/ND2/ND4/COX2/COX1/ND1/CYTB/ATP6/ND3/ATP8	13	GO: Biological process
GO:0009206	purine ribonucleoside triphosphate biosynthetic process	9/238	114/28905	4.5764e-07	0.000760139	2.26712e-05	ND6/ND5/ND4L/ND2/ND4/ND1/ATP6/ND3/ATP8	9	GO: Biological process
GO:0009145	purine nucleoside triphosphate biosynthetic process	9/238	115/28905	4.92972e-07	0.000818826	2.34321e-05	ND6/ND5/ND4L/ND2/ND4/ND1/ATP6/ND3/ATP8	9	GO: Biological process
GO:0051302	regulation of cell division	11/238	188/28905	5.02561e-07	0.000834754	2.34321e-05	Mrgprx2/Mrgpra3/Mrgprb2/Mrgprb4/Mrgprb1/Mrgprb3/Mrgprb5/Mrgprb8/Fgf5/Klhl21/Dr1	11	GO: Biological process
GO:0009201	ribonucleoside triphosphate biosynthetic process	9/238	119/28905	6.59015e-07	0.00109462	2.98489e-05	ND6/ND5/ND4L/ND2/ND4/ND1/ATP6/ND3/ATP8	9	GO: Biological process
GO:0002088	lens development in camera-type eye	8/238	91/28905	8.86496e-07	0.00147247	3.90369e-05	Crygc/Cryga/Crygd/Cryge/Crygf/Crygb/Six3/Cited2	8	GO: Biological process
GO:0043299	leukocyte degranulation	8/238	96/28905	1.33517e-06	0.00221772	5.72053e-05	Mrgprx2/Mrgpra3/Mrgprb2/Mrgprb4/Mrgprb1/Mrgprb3/Mrgprb5/Mrgprb8	8	GO: Biological process
GO:0009152	purine ribonucleotide biosynthetic process	10/238	199/28905	6.50686e-06	0.0108079	0.000271449	Prps2/ND6/ND5/ND4L/ND2/ND4/ND1/ATP6/ND3/ATP8	10	GO: Biological process
GO:0002275	myeloid cell activation involved in immune response	8/238	119/28905	6.71382e-06	0.0111517	0.000272902	Mrgprx2/Mrgpra3/Mrgprb2/Mrgprb4/Mrgprb1/Mrgprb3/Mrgprb5/Mrgprb8	8	GO: Biological process
GO:0015980	energy derivation by oxidation of organic compounds	13/238	351/28905	7.8079e-06	0.0129689	0.000309439	ND6/ND5/ND4L/COX3/ND2/ND4/COX2/COX1/ND1/CYTB/ATP6/ND3/ATP8	13	GO: Biological process
GO:0070830	bicellular tight junction assembly	7/238	90/28905	9.82082e-06	0.0163124	0.000379722	Samt2/Samt1b/Samt1d/Samt2b/Samt3/Samt4/Cldn13	7	GO: Biological process
GO:0009260	ribonucleotide biosynthetic process	10/238	211/28905	1.08686e-05	0.0180527	0.000410227	Prps2/ND6/ND5/ND4L/ND2/ND4/ND1/ATP6/ND3/ATP8	10	GO: Biological process
GO:0006091	generation of precursor metabolites and energy	15/238	488/28905	1.45777e-05	0.0242135	0.000537429	Prps1/Prps2/ND6/ND5/ND4L/COX3/ND2/ND4/COX2/COX1/ND1/CYTB/ATP6/ND3/ATP8	15	GO: Biological process
GO:0120192	tight junction assembly	7/238	96/28905	1.5026e-05	0.0249581	0.000541366	Samt2/Samt1b/Samt1d/Samt2b/Samt3/Samt4/Cldn13	7	GO: Biological process
GO:0043297	apical junction assembly	7/238	100/28905	1.96257e-05	0.0325982	0.000691375	Samt2/Samt1b/Samt1d/Samt2b/Samt3/Samt4/Cldn13	7	GO: Biological process
GO:0120193	tight junction organization	7/238	102/28905	2.23279e-05	0.0370867	0.000769471	Samt2/Samt1b/Samt1d/Samt2b/Samt3/Samt4/Cldn13	7	GO: Biological process
GO:0000910	cytokinesis	9/238	189/28905	2.89515e-05	0.0480885	0.000976506	Mrgprx2/Mrgpra3/Mrgprb2/Mrgprb4/Mrgprb1/Mrgprb3/Mrgprb5/Mrgprb8/Klhl21	9	GO: Biological process
GO:0005746	mitochondrial respirasome	11/238	95/28618	4.41306e-10	8.47308e-08	3.56169e-08	ND6/ND5/ND4L/COX3/ND2/ND4/COX2/COX1/ND1/CYTB/ND3	11	GO: Cellular component
GO:0098803	respiratory chain complex	11/238	96/28618	4.94797e-10	9.50011e-08	3.56169e-08	ND6/ND5/ND4L/COX3/ND2/ND4/COX2/COX1/ND1/CYTB/ND3	11	GO: Cellular component
GO:0098800	inner mitochondrial membrane protein complex	13/238	155/28618	6.59143e-10	1.26555e-07	3.56169e-08	ND6/ND5/ND4L/COX3/ND2/ND4/COX2/COX1/ND1/CYTB/ATP6/ND3/ATP8	13	GO: Cellular component
GO:0070469	respirasome	11/238	103/28618	1.06342e-09	2.04177e-07	4.30966e-08	ND6/ND5/ND4L/COX3/ND2/ND4/COX2/COX1/ND1/CYTB/ND3	11	GO: Cellular component
GO:0005747	mitochondrial respiratory chain complex I	7/238	55/28618	3.63958e-07	6.988e-05	8.42851e-06	ND6/ND5/ND4L/ND2/ND4/ND1/ND3	7	GO: Cellular component
GO:0030964	NADH dehydrogenase complex	7/238	55/28618	3.63958e-07	6.988e-05	8.42851e-06	ND6/ND5/ND4L/ND2/ND4/ND1/ND3	7	GO: Cellular component
GO:0045271	respiratory chain complex I	7/238	55/28618	3.63958e-07	6.988e-05	8.42851e-06	ND6/ND5/ND4L/ND2/ND4/ND1/ND3	7	GO: Cellular component
GO:1990204	oxidoreductase complex	9/238	125/28618	1.08298e-06	0.000207933	2.19446e-05	ND6/ND5/ND4L/ND2/ND4/COX1/ND1/CYTB/ND3	9	GO: Cellular component
GO:0098798	mitochondrial protein-containing complex	13/238	305/28618	1.88831e-06	0.000362556	3.40117e-05	ND6/ND5/ND4L/COX3/ND2/ND4/COX2/COX1/ND1/CYTB/ATP6/ND3/ATP8	13	GO: Cellular component
GO:0005923	bicellular tight junction	7/238	144/28618	0.000210742	0.0404624	0.00341623	Samt2/Samt1b/Samt1d/Samt2b/Samt3/Samt4/Cldn13	7	GO: Cellular component

## Sheet: Malignancy_prev(neg)
ID	Description	GeneRatio	BgRatio	pvalue	p.adjust	qvalue	geneID	Count	group
GO:0047086	ketosteroid monooxygenase activity	10/1031	10/28396	3.81671e-15	3.41596e-12	2.61947e-12	Akr1c19/Akr1c20/Akr1c12/Akr1c13/Akr1cl/Akr1c21/Akr1c6/Akr1c18/Akr1c14/Akr1d1	10	GO: Molecular function
GO:0004032	alditol:NADP+ 1-oxidoreductase activity	11/1031	21/28396	3.46505e-11	3.10122e-08	1.18906e-08	Akr1c19/Akr1c20/Akr1c12/Akr1c13/Akr1cl/Akr1c21/Akr1c6/Akr1c18/Akr1c14/Akr1d1/Akr1a1	11	GO: Molecular function
GO:0001758	retinal dehydrogenase activity	9/1031	18/28396	3.83345e-09	3.43093e-06	6.57739e-07	Akr1c19/Akr1c20/Akr1c12/Akr1c13/Akr1cl/Akr1c21/Akr1c6/Akr1c18/Akr1c14	9	GO: Molecular function
GO:0047023	androsterone dehydrogenase activity	9/1031	18/28396	3.83345e-09	3.43093e-06	6.57739e-07	Akr1c19/Akr1c20/Akr1c12/Akr1c13/Akr1cl/Akr1c21/Akr1c6/Akr1c18/Akr1c14	9	GO: Molecular function
GO:0030695	GTPase regulator activity	42/1031	430/28396	7.44573e-09	6.66393e-06	8.51687e-07	Elmo1/Evi5l/Evi5/Agap3/Agap1/Arhgap40/Arhgap18/Arhgap28/Elmod2/Elmod1/Rapgef1/Rgs8/Bcr/Abr/Eif2b4/Tbc1d9/Tbc1d9b/Iqsec3/Tbc1d22b/Tbc1d22a/Hps4/Prex1/Prex2/Bcar3/Sh3bp4/Obscn/Als2cl/Als2/Tiam2/Vps9d1/Plekhg1/Depdc1a/Rinl/Sgsm1/Llgl1/Gdpgp1/Rangrf/Arhgap30/Fgd6/Plcg1/Arhgef5/Tbc1d2b	42	GO: Molecular function
GO:0060589	nucleoside-triphosphatase regulator activity	42/1031	430/28396	7.44573e-09	6.66393e-06	8.51687e-07	Elmo1/Evi5l/Evi5/Agap3/Agap1/Arhgap40/Arhgap18/Arhgap28/Elmod2/Elmod1/Rapgef1/Rgs8/Bcr/Abr/Eif2b4/Tbc1d9/Tbc1d9b/Iqsec3/Tbc1d22b/Tbc1d22a/Hps4/Prex1/Prex2/Bcar3/Sh3bp4/Obscn/Als2cl/Als2/Tiam2/Vps9d1/Plekhg1/Depdc1a/Rinl/Sgsm1/Llgl1/Gdpgp1/Rangrf/Arhgap30/Fgd6/Plcg1/Arhgef5/Tbc1d2b	42	GO: Molecular function
GO:0008106	alcohol dehydrogenase (NADP+) activity	11/1031	33/28396	1.27373e-08	1.13999e-05	1.24883e-06	Akr1c19/Akr1c20/Akr1c12/Akr1c13/Akr1cl/Akr1c21/Akr1c6/Akr1c18/Akr1c14/Akr1d1/Akr1a1	11	GO: Molecular function
GO:0003713	transcription coactivator activity	31/1031	268/28396	1.47604e-08	1.32106e-05	1.26629e-06	Trim12c/Trim5/Trim12a/Trim30a/Ube2l3/Setd3/Taf12/Taf9/Ascc1/Nkx2-1/Pbxip1/Qki/Ss18/Tox3/Prdm16/Usp21/Fus/Prmt2/Rxrb/Sirt1/Cops5/Trim62/Smarcb1/Trim21/Phf2/Med6/Med21/Rbm14/Kat8/Utf1/Trim31	31	GO: Molecular function
GO:0004033	aldo-keto reductase (NADP) activity	11/1031	37/28396	4.92487e-08	4.40776e-05	3.75558e-06	Akr1c19/Akr1c20/Akr1c12/Akr1c13/Akr1cl/Akr1c21/Akr1c6/Akr1c18/Akr1c14/Akr1d1/Akr1a1	11	GO: Molecular function
GO:0016616	oxidoreductase activity, acting on the CH-OH group of donors, NAD or NADP as acceptor	21/1031	149/28396	1.10927e-07	9.92799e-05	7.61312e-06	Akr1c19/Akr1c20/Akr1c12/Akr1c13/Akr1cl/Akr1c21/Akr1c6/Akr1c18/Akr1c14/Akr1d1/Impdh2/Impdh1/Hsd11b1/Idh3g/Sdr16c6/Sdr16c5/Bdh1/Akr1a1/Kdsr/Grhpr/Cbr4	21	GO: Molecular function
GO:0005096	GTPase activator activity	27/1031	237/28396	1.69408e-07	0.00015162	1.05241e-05	Evi5l/Evi5/Agap3/Agap1/Arhgap40/Arhgap18/Arhgap28/Elmod2/Elmod1/Rgs8/Bcr/Abr/Tbc1d9/Tbc1d9b/Tbc1d22b/Tbc1d22a/Prex1/Prex2/Als2cl/Als2/Tiam2/Depdc1a/Rinl/Sgsm1/Llgl1/Arhgap30/Tbc1d2b	27	GO: Molecular function
GO:0016651	oxidoreductase activity, acting on NAD(P)H	14/1031	70/28396	1.84011e-07	0.00016469	1.05241e-05	Akr1c19/Akr1c20/Akr1c12/Akr1c13/Akr1cl/Akr1c21/Akr1c6/Akr1c18/Akr1c14/Cyb5r1/Cyb5r3/Duox1/Duox2/Cbr4	14	GO: Molecular function
GO:0016614	oxidoreductase activity, acting on CH-OH group of donors	21/1031	158/28396	3.04897e-07	0.000272883	1.50003e-05	Akr1c19/Akr1c20/Akr1c12/Akr1c13/Akr1cl/Akr1c21/Akr1c6/Akr1c18/Akr1c14/Akr1d1/Impdh2/Impdh1/Hsd11b1/Idh3g/Sdr16c6/Sdr16c5/Bdh1/Akr1a1/Kdsr/Grhpr/Cbr4	21	GO: Molecular function
GO:0015020	glucuronosyltransferase activity	10/1031	35/28396	3.05988e-07	0.00027386	1.50003e-05	Ugt2a2/Ugt2b36/Ugt2b5/Ugt2a3/Ugt2a1/Ugt2b37/Ugt2b38/Ugt2b1/Ugt2b34/Ugt2b35	10	GO: Molecular function
GO:0016655	oxidoreductase activity, acting on NAD(P)H, quinone or similar compound as acceptor	10/1031	38/28396	7.13657e-07	0.000638723	3.26529e-05	Akr1c19/Akr1c20/Akr1c12/Akr1c13/Akr1cl/Akr1c21/Akr1c6/Akr1c18/Akr1c14/Cbr4	10	GO: Molecular function
GO:0032052	bile acid binding	6/1031	11/28396	8.92027e-07	0.000798364	3.82633e-05	Akr1c20/Akr1cl/Akr1c21/Akr1c6/Akr1c18/Akr1c14	6	GO: Molecular function
GO:0016229	steroid dehydrogenase activity	11/1031	50/28396	1.3965e-06	0.00124986	5.63787e-05	Akr1c19/Akr1c20/Akr1c12/Akr1c13/Akr1cl/Akr1c21/Akr1c6/Akr1c18/Akr1c14/Akr1d1/Hsd11b1	11	GO: Molecular function
GO:0061630	ubiquitin protein ligase activity	32/1031	347/28396	1.57837e-06	0.00141264	6.0181e-05	Trim6/Trim12c/Trim34b/Trim5/Trim34a/Trim12a/Trim30a/Trim75/Trim61/Trim39/Trim60/Jade2/Mdm2/Ark2n/Neurl4/D7Ertd443e/Bfar/Rnf170/Cul3/Maea/Trim62/Bspry/Rnf25/Trim21/Med6/Tmem129/Mefv/Med21/Triml2/Lonrf1/Irf2bp1/Trim31	32	GO: Molecular function
GO:0061659	ubiquitin-like protein ligase activity	33/1031	365/28396	1.68584e-06	0.00150883	6.08959e-05	Trim6/Trim12c/Trim34b/Trim5/Trim34a/Trim12a/Trim30a/Trim75/Trim61/Trim39/Trim60/Jade2/Mdm2/Ark2n/Neurl4/D7Ertd443e/Zfp451/Bfar/Rnf170/Cul3/Maea/Trim62/Bspry/Rnf25/Trim21/Med6/Tmem129/Mefv/Med21/Triml2/Lonrf1/Irf2bp1/Trim31	33	GO: Molecular function
GO:0051020	GTPase binding	31/1031	337/28396	2.4091e-06	0.00215615	8.26703e-05	Abi2/Ndrg1/Bin1/Mff/Rab7/Evi5l/Evi5/Rac1/Rph3a/Coro1c/Trip11/Hps4/Sh3bp4/Rilpl1/Bicdl1/Asb14/Als2cl/Als2/Xpo6/Vps9d1/Plekhg1/Rab11fip5/Rinl/Sgsm1/Llgl1/Cdc42se1/Rangrf/Rabggtb/Nup153/Radil/Rasip1	31	GO: Molecular function
GO:0004842	ubiquitin-protein transferase activity	36/1031	433/28396	4.03816e-06	0.00361415	0.000131974	Trim6/Trim12c/Trim34b/Trim5/Trim34a/Trim12a/Trim30a/Trim75/Trim61/Trim39/Trim60/Jade2/Ube2l3/Ube2l6/Mdm2/Ube2u/Ark2n/Neurl4/D7Ertd443e/Bfar/Rnf170/Cul3/Uba7/Maea/Trim62/Bspry/Rnf25/Trim21/Med6/Tmem129/Mefv/Med21/Triml2/Lonrf1/Irf2bp1/Trim31	36	GO: Molecular function
GO:0140993	histone modifying activity	22/1031	201/28396	4.4487e-06	0.00398159	0.000136521	Kdm6b/Jade2/Setd3/Kdm2b/Hdac6/Taf9/Brd1/Prdm16/Fbll1/Fbl/Prmt5/Kdm3a/Setdb1/Prmt7/Prmt2/Sirt1/Meaf6/Mst1/Smyd1/Naa50/Phf2/Kat8	22	GO: Molecular function
GO:0031267	small GTPase binding	28/1031	297/28396	4.57512e-06	0.00409473	0.000136521	Abi2/Ndrg1/Rab7/Evi5l/Evi5/Rac1/Rph3a/Coro1c/Trip11/Hps4/Sh3bp4/Rilpl1/Bicdl1/Asb14/Als2cl/Als2/Xpo6/Vps9d1/Plekhg1/Rab11fip5/Rinl/Sgsm1/Llgl1/Cdc42se1/Rangrf/Rabggtb/Nup153/Rasip1	28	GO: Molecular function
GO:0015385	sodium:proton antiporter activity	6/1031	14/28396	5.27832e-06	0.00472409	0.000150941	Slc9a7/Slc9a9/Slc9a6/Slc38a3/Slc38a5/Slc9a3	6	GO: Molecular function
GO:0016755	aminoacyltransferase activity	38/1031	476/28396	5.69138e-06	0.00509379	0.00015339	Trim6/Trim12c/Trim34b/Trim5/Trim34a/Trim12a/Trim30a/Trim75/Trim61/Trim39/Trim60/Jade2/Ube2l3/Ube2l6/Mdm2/Ube2u/Ark2n/Neurl4/D7Ertd443e/Zfp451/Bfar/Rnf170/Cul3/Uba7/Maea/Trim62/Bspry/Rnf25/Trim21/Med6/Tmem129/Mefv/Med21/Triml2/Tgm5/Lonrf1/Irf2bp1/Trim31	38	GO: Molecular function
GO:0033764	steroid dehydrogenase activity, acting on the CH-OH group of donors, NAD or NADP as acceptor	10/1031	47/28396	5.81095e-06	0.0052008	0.00015339	Akr1c19/Akr1c20/Akr1c12/Akr1c13/Akr1cl/Akr1c21/Akr1c6/Akr1c18/Akr1c14/Hsd11b1	10	GO: Molecular function
GO:0019787	ubiquitin-like protein transferase activity	37/1031	460/28396	6.35173e-06	0.0056848	0.000161455	Trim6/Trim12c/Trim34b/Trim5/Trim34a/Trim12a/Trim30a/Trim75/Trim61/Trim39/Trim60/Jade2/Ube2l3/Ube2l6/Mdm2/Ube2u/Ark2n/Neurl4/D7Ertd443e/Zfp451/Bfar/Rnf170/Cul3/Uba7/Maea/Trim62/Bspry/Rnf25/Trim21/Med6/Tmem129/Mefv/Med21/Triml2/Lonrf1/Irf2bp1/Trim31	37	GO: Molecular function
GO:0016758	hexosyltransferase activity	21/1031	193/28396	7.98468e-06	0.00714629	0.000195541	Ugt2a2/Ugt2b36/Ugt2b5/Ugt2a3/Ugt2a1/Ugt2b37/Ugt2b38/Ugt2b1/Ugt2b34/Ugt2b35/A3galt2/Glt6d1/Ggta1/4930568D16Rik/Fut8/Mgat5/Pomgnt2/Gys1/Gys2/B3galnt2/Gbe1	21	GO: Molecular function
GO:0008194	UDP-glycosyltransferase activity	18/1031	149/28396	8.26249e-06	0.00739493	0.000195541	Ugt2a2/Ugt2b36/Ugt2b5/Ugt2a3/Ugt2a1/Ugt2b37/Ugt2b38/Ugt2b1/Ugt2b34/Ugt2b35/A3galt2/Ggta1/4930568D16Rik/Mgat5/Pomgnt2/Gys1/Gys2/B3galnt2	18	GO: Molecular function
GO:0005085	guanyl-nucleotide exchange factor activity	21/1031	202/28396	1.6106e-05	0.0144149	0.000368461	Elmo1/Rapgef1/Bcr/Abr/Eif2b4/Iqsec3/Hps4/Prex1/Prex2/Bcar3/Obscn/Als2/Tiam2/Vps9d1/Plekhg1/Rinl/Gdpgp1/Rangrf/Fgd6/Plcg1/Arhgef5	21	GO: Molecular function
GO:0016757	glycosyltransferase activity	25/1031	269/28396	1.85886e-05	0.0166368	0.000411538	Ugt2a2/Ugt2b36/Ugt2b5/Ugt2a3/Ugt2a1/Ugt2b37/Ugt2b38/Ugt2b1/Ugt2b34/Ugt2b35/A3galt2/Glt6d1/4930402F06Rik/Ggta1/4930568D16Rik/Fut8/Mgat5/Gtdc1/Pomgnt2/St6galnac6/Gys1/Gys2/B3galnt2/Art4/Gbe1	25	GO: Molecular function
GO:0030246	carbohydrate binding	26/1031	290/28396	2.38565e-05	0.0213515	0.000511658	Cd33/Siglece/Siglecf/Adgrl3/Fam3a/Fam3c/Fam3d/P4ha2/Lgals8/Lman2l/Frem1/Gys1/Gys2/Clec7a/Lgals12/Klrd1/Ganc/Cd34/Cemip/Galm/Olr1/Clec5a/Cln5/Nomo1/Cd248/Gbe1	26	GO: Molecular function
GO:0016709	oxidoreductase activity, acting on paired donors, with incorporation or reduction of molecular oxygen, NAD(P)H as one donor, and incorporation of one atom of oxygen	10/1031	55/28396	2.52351e-05	0.0225854	0.000524825	Akr1c19/Akr1c20/Akr1c12/Akr1c13/Akr1cl/Akr1c21/Akr1c6/Akr1c18/Akr1c14/Akr1d1	10	GO: Molecular function
GO:0051213	dioxygenase activity	13/1031	94/28396	3.49603e-05	0.0312895	0.000705701	P4ha2/Kdm6b/Kdm2b/Alox12/Alox15/Alox12e/Kdm3a/Asph/Alkbh1/Phf2/Ptgs1/Alox5/Alkbh7	13	GO: Molecular function
GO:0030638	polyketide metabolic process	11/1033	12/28905	1.33934e-15	7.00343e-12	1.3115e-12	Akr1c19/Akr1c20/Akr1c12/Akr1c13/Akr1cl/Akr1c21/Akr1c6/Akr1c18/Akr1c14/Akr1a1/Cbr4	11	GO: Biological process
GO:0030647	aminoglycoside antibiotic metabolic process	11/1033	12/28905	1.33934e-15	7.00343e-12	1.3115e-12	Akr1c19/Akr1c20/Akr1c12/Akr1c13/Akr1cl/Akr1c21/Akr1c6/Akr1c18/Akr1c14/Akr1a1/Cbr4	11	GO: Biological process
GO:0044597	daunorubicin metabolic process	11/1033	12/28905	1.33934e-15	7.00343e-12	1.3115e-12	Akr1c19/Akr1c20/Akr1c12/Akr1c13/Akr1cl/Akr1c21/Akr1c6/Akr1c18/Akr1c14/Akr1a1/Cbr4	11	GO: Biological process
GO:0044598	doxorubicin metabolic process	11/1033	12/28905	1.33934e-15	7.00343e-12	1.3115e-12	Akr1c19/Akr1c20/Akr1c12/Akr1c13/Akr1cl/Akr1c21/Akr1c6/Akr1c18/Akr1c14/Akr1a1/Cbr4	11	GO: Biological process
GO:0016137	glycoside metabolic process	11/1033	21/28905	2.92712e-11	1.53059e-07	2.29301e-08	Akr1c19/Akr1c20/Akr1c12/Akr1c13/Akr1cl/Akr1c21/Akr1c6/Akr1c18/Akr1c14/Akr1a1/Cbr4	11	GO: Biological process
GO:0006909	phagocytosis	32/1033	239/28905	1.47442e-10	7.70975e-07	8.16835e-08	Siglece/Rab7/Myh9/Elmo2/Elmo1/Fcgr2b/Fcgr3/Rapgef1/C4bp/Zp3r/Rac1/Rac3/Bcr/Abr/Letmd1/Alox15/Coro1c/Camk1d/Pear1/Rab31/Bin2/Clec7a/Ager/Cd47/Cdc42se1/Tlr4/Fer1l5/Pycard/P2rx7/Ldlr/Marco/Tyrobp	32	GO: Biological process
GO:0006063	uronic acid metabolic process	11/1033	24/28905	1.8769e-10	9.8143e-07	8.16835e-08	Ugt2a2/Ugt2b36/Ugt2b5/Ugt2a3/Ugt2a1/Ugt2b37/Ugt2b38/Ugt2b1/Ugt2b34/Ugt2b35/Akr1a1	11	GO: Biological process
GO:0019585	glucuronate metabolic process	11/1033	24/28905	1.8769e-10	9.8143e-07	8.16835e-08	Ugt2a2/Ugt2b36/Ugt2b5/Ugt2a3/Ugt2a1/Ugt2b37/Ugt2b38/Ugt2b1/Ugt2b34/Ugt2b35/Akr1a1	11	GO: Biological process
GO:1902644	tertiary alcohol metabolic process	11/1033	24/28905	1.8769e-10	9.8143e-07	8.16835e-08	Akr1c19/Akr1c20/Akr1c12/Akr1c13/Akr1cl/Akr1c21/Akr1c6/Akr1c18/Akr1c14/Akr1a1/Cbr4	11	GO: Biological process
GO:0052695	cellular glucuronidation	10/1033	19/28905	2.24285e-10	1.17278e-06	8.78487e-08	Ugt2a2/Ugt2b36/Ugt2b5/Ugt2a3/Ugt2a1/Ugt2b37/Ugt2b38/Ugt2b1/Ugt2b34/Ugt2b35	10	GO: Biological process
GO:0008202	steroid metabolic process	39/1033	360/28905	9.11657e-10	4.76705e-06	3.2462e-07	Ugt2a2/Ugt2b36/Ugt2b5/Ugt2a1/Ugt2b37/Ugt2b38/Ugt2b1/Ugt2b34/Ugt2b35/Akr1c19/Akr1c20/Akr1c12/Akr1c13/Akr1cl/Akr1c21/Akr1c6/Akr1c18/Akr1c14/Akr1d1/Ednrb/Cyb5r1/Cyb5r3/Tsku/Hsd11b1/Qki/Cyp2r1/Lipe/Abcd3/Bdh1/Idi1/Idi2/Il1a/Sirt1/Tspo/Ldlr/Adm/Bmp6/Acadl/Apoa4	39	GO: Biological process
GO:0090630	activation of GTPase activity	18/1033	86/28905	1.20229e-09	6.28678e-06	3.92432e-07	Evi5l/Evi5/Ndel1/Agap3/Agap1/Rapgef1/Bcr/Abr/Coro1c/Tbc1d9/Tbc1d9b/Tbc1d22b/Tbc1d22a/Tiam2/Sgsm1/Apc2/Arhgef5/Tbc1d2b	18	GO: Biological process
GO:1901661	quinone metabolic process	12/1033	40/28905	9.027e-09	4.72022e-05	2.71979e-06	Akr1c19/Akr1c20/Akr1c12/Akr1c13/Akr1cl/Akr1c21/Akr1c6/Akr1c18/Akr1c14/Akr1a1/Pdss1/Cbr4	12	GO: Biological process
GO:0043087	regulation of GTPase activity	33/1033	309/28905	2.51346e-08	0.000131429	7.03202e-06	Wnk1/Evi5l/Evi5/Ndel1/Agap3/Agap1/Rapgef1/Rgs8/Bcr/Abr/Coro1c/Tbc1d9/Tbc1d9b/Tbc1d22b/Tbc1d22a/Ripor2/Pbxip1/Ripor1/Prex1/Prex2/Bcar3/Sh3bp4/Als2cl/Als2/Tiam2/Rsu1/Sgsm1/Apc2/Pycard/Fgd6/Rasip1/Arhgef5/Tbc1d2b	33	GO: Biological process
GO:0051091	positive regulation of DNA-binding transcription factor activity	28/1033	238/28905	3.65506e-08	0.000191123	9.54419e-06	Lrrfip1/Trim6/Trim12c/Trim34b/Trim5/Trim34a/Trim12a/Trim30a/Fcgr2b/Cflar/Camk1d/Ddr2/Tirap/Clec7a/Ager/Rwdd1/Ngf/Tlr4/Cops5/Trim62/Pycard/Rnf25/Smarcb1/Trim21/Pink1/Arhgef5/Sav1/Trim31	28	GO: Biological process
GO:0006066	alcohol metabolic process	35/1033	354/28905	6.68737e-08	0.000349683	1.63709e-05	Akr1c19/Akr1c20/Akr1c12/Akr1c13/Akr1cl/Akr1c21/Akr1c6/Akr1c18/Akr1c14/Akr1d1/Myh9/Slc37a2/Synj2/Ednrb/Cyb5r3/Tsku/Qki/Tpk1/Slc5a3/Idh3g/Cyp2r1/Lipe/Sdr16c5/Akr1a1/Idi1/Idi2/Ipmk/Itpk1/Sgpp2/Ldlr/Plcg1/Cbr4/Bmp6/Acadl/Apoa4	35	GO: Biological process
GO:0042060	wound healing	36/1033	373/28905	8.00528e-08	0.000418596	1.84444e-05	Tpm1/Myh9/Myh10/Cd44/Phldb2/P2rx1/Casp7/Cflar/Entpd2/Cfh/Alox12/Alox15/Coro1b/Ddr2/Duox1/Duox2/Tsku/Lyn/Pear1/Hps4/Clec7a/Tor1a/Adamts13/Fzd6/Il1a/Pdgfb/Tlr4/Pou2f3/Fer1l5/Slc4a1/Dcbld2/F7/Alox5/Chmp4b/Msx2/Fkbp10	36	GO: Biological process
GO:0070542	response to fatty acid	12/1033	48/28905	8.64702e-08	0.000452153	1.88161e-05	Akr1c19/Akr1c20/Akr1c12/Akr1c13/Akr1cl/Akr1c21/Akr1c6/Akr1c18/Akr1c14/Tlr4/Ldlr/Ppp5c	12	GO: Biological process
GO:0034308	primary alcohol metabolic process	16/1033	89/28905	9.62648e-08	0.000503369	1.9845e-05	Akr1c19/Akr1c20/Akr1c12/Akr1c13/Akr1cl/Akr1c21/Akr1c6/Akr1c18/Akr1c14/Slc37a2/Ednrb/Tpk1/Sdr16c5/Akr1a1/Cbr4/Bmp6	16	GO: Biological process
GO:0030449	regulation of complement activation	9/1033	25/28905	1.11963e-07	0.000585453	2.1195e-05	Cd46/C4bp/Zp3r/Cfhr4/Cfh/Cd55/Cd55b/Cr2/Cr1l	9	GO: Biological process
GO:1901657	glycosyl compound metabolic process	15/1033	79/28905	1.13636e-07	0.000594204	2.1195e-05	Akr1c19/Akr1c20/Akr1c12/Akr1c13/Akr1cl/Akr1c21/Akr1c6/Akr1c18/Akr1c14/Pemt/Akr1a1/Tk2/Tyw1/Urah/Cbr4	15	GO: Biological process
GO:0006643	membrane lipid metabolic process	24/1033	194/28905	1.32014e-07	0.000690302	2.32421e-05	P2rx1/A3galt2/Spns2/Elovl1/Elovl7/Mppe1/Pigw/Pemt/Cers6/Cers5/Pigg/St6galnac6/Galc/Psap/Psapl1/Cyp4f39/Gpld1/Pigf/Pigh/Cwh43/Sgpp2/P2rx7/Kdsr/Vapa	24	GO: Biological process
GO:0002921	negative regulation of humoral immune response	8/1033	19/28905	1.37818e-07	0.000720648	2.32421e-05	Fcgr2b/Cd46/C4bp/Zp3r/Cd55/Cd55b/Cr2/Cr1l	8	GO: Biological process
GO:0071398	cellular response to fatty acid	10/1033	33/28905	1.42414e-07	0.00074468	2.32421e-05	Akr1c19/Akr1c20/Akr1c12/Akr1c13/Akr1cl/Akr1c21/Akr1c6/Akr1c18/Akr1c14/Ldlr	10	GO: Biological process
GO:0051345	positive regulation of hydrolase activity	42/1033	488/28905	1.71243e-07	0.00089543	2.68293e-05	P2rx1/Evi5l/Evi5/Ndel1/Agap3/Agap1/Rapgef1/Rgs8/Bcr/Abr/Coro1c/Stat3/Tbc1d9/Tbc1d9b/Tbc1d22b/Tbc1d22a/Lyn/Prex1/Prex2/Clec7a/Bcar3/Aph1c/Aph1b/Psap/Bad/Ager/Myc/Als2/Tiam2/Rsu1/Asph/Sgsm1/Ngf/Sirt1/Apc2/Pycard/Ptpa/Mefv/Arhgef5/Tbc1d2b/Apoa4/S100a8	42	GO: Biological process
GO:0019748	secondary metabolic process	13/1033	61/28905	1.92276e-07	0.00100541	2.89659e-05	Akr1c19/Akr1c20/Akr1c12/Akr1c13/Akr1cl/Akr1c21/Akr1c6/Akr1c18/Akr1c14/Akr1a1/Ctns/Cbr4/Slc45a2	13	GO: Biological process
GO:0051090	regulation of DNA-binding transcription factor activity	36/1033	391/28905	2.56656e-07	0.00134205	3.54868e-05	Lrrfip1/Trim6/Trim12c/Trim34b/Trim5/Trim34a/Trim12a/Trim30a/Fcgr2b/Cflar/Camk1d/Ddr2/Tirap/Clec7a/Ager/Rwdd1/Fzd6/Commd1/Prmt2/Cdk5rap3/Ngf/Sirt1/Tlr4/Cops5/Sufu/Trim62/Pycard/Rnf25/Smarcb1/Trim21/Faf1/Pink1/Arhgef5/Sav1/Msx2/Trim31	36	GO: Biological process
GO:0042445	hormone metabolic process	27/1033	246/28905	2.65083e-07	0.00138612	3.54868e-05	Ugt2b36/Ugt2b5/Ugt2b37/Ugt2b38/Ugt2b1/Ugt2b34/Ugt2b35/Akr1c20/Akr1cl/Akr1c6/Akr1c18/Akr1c14/Akr1d1/Pax8/Furin/Ednrb/Duox2/Hsd11b1/Cpq/Crabp2/Gata3/Sdr16c5/Atp6ap2/Ctns/Adm/Crym/Bmp6	27	GO: Biological process
GO:0072593	reactive oxygen species metabolic process	28/1033	262/28905	2.78546e-07	0.00145652	3.54868e-05	Akr1c20/Akr1cl/Akr1c6/Akr1c18/Akr1c14/Trim30a/Cflar/Bcr/Alox12/Stat3/Duox1/Duox2/Prex1/Clec7a/Sh3pxd2a/Slc5a3/Ager/Noxo1/Pdgfb/Sirt1/Tlr4/Tspo/Ctns/P2rx7/Alox5/Pink1/Tyrobp/Apoa4	28	GO: Biological process
GO:0002920	regulation of humoral immune response	12/1033	53/28905	2.80862e-07	0.00146863	3.54868e-05	Fcgr2b/Cd46/Spns2/C4bp/Zp3r/Cfhr4/Cfh/Cd55/Cd55b/Cr2/Cr1l/Ivl	12	GO: Biological process
GO:0046596	regulation of viral entry into host cell	12/1033	53/28905	2.80862e-07	0.00146863	3.54868e-05	Trim6/Trim12c/Trim34b/Trim5/Trim34a/Trim12a/Trim30a/Furin/Nectin2/Trim62/Trim21/Trim31	12	GO: Biological process
GO:0045916	negative regulation of complement activation	7/1033	15/28905	3.65132e-07	0.00190927	4.46926e-05	Cd46/C4bp/Zp3r/Cd55/Cd55b/Cr2/Cr1l	7	GO: Biological process
GO:0002924	negative regulation of humoral immune response mediated by circulating immunoglobulin	6/1033	10/28905	3.81245e-07	0.00199353	4.52508e-05	Fcgr2b/Cd46/C4bp/Zp3r/Cr2/Cr1l	6	GO: Biological process
GO:0006911	phagocytosis, engulfment	13/1033	65/28905	4.21284e-07	0.00220289	4.85324e-05	Siglece/Myh9/Elmo1/Fcgr2b/Fcgr3/Rac1/Rac3/Alox15/Rab31/Bin2/Clec7a/Ager/Marco	13	GO: Biological process
GO:0050900	leukocyte migration	36/1033	402/28905	5.01705e-07	0.00262342	5.61457e-05	Wnk1/P2rx4/Fcgr3/Spns2/Rac1/Rac2/Rac3/Il33/Bcr/Abr/Pdgfd/Camk1d/Ednrb/Ednra/Lyn/Ripor2/Tirap/Prex1/Myo1f/Ager/Gata3/Add2/Pla2g7/Cd47/Cd34/Il1a/Pdgfb/Mst1/Jam2/Pycard/F7/Alox5/Bdkrb1/Edn3/Arhgef5/S100a8	36	GO: Biological process
GO:2000377	regulation of reactive oxygen species metabolic process	21/1033	169/28905	7.34758e-07	0.00384205	7.83873e-05	Akr1c20/Akr1cl/Akr1c6/Akr1c18/Akr1c14/Trim30a/Cflar/Bcr/Alox12/Stat3/Clec7a/Slc5a3/Ager/Pdgfb/Sirt1/Tlr4/Tspo/Ctns/Alox5/Pink1/Tyrobp	21	GO: Biological process
GO:0072330	monocarboxylic acid biosynthetic process	25/1033	228/28905	7.40477e-07	0.00387195	7.83873e-05	Akr1c20/Akr1cl/Akr1c6/Akr1c18/Akr1c14/Akr1d1/Elovl1/Elovl7/Prkag1/Prkag2/Alox12/Alox15/Alox12e/Qki/Abcd3/Sirt1/Pla2g4f/Lipg/Hoga1/Ptgs1/Alox5/Cbr4/Acadl/Fads6/Apoa4	25	GO: Biological process
GO:0052372	modulation by symbiont of entry into host	12/1033	58/28905	7.96487e-07	0.00416483	8.20978e-05	Trim6/Trim12c/Trim34b/Trim5/Trim34a/Trim12a/Trim30a/Furin/Nectin2/Trim62/Trim21/Trim31	12	GO: Biological process
GO:0043254	regulation of protein-containing complex assembly	38/1033	453/28905	1.22638e-06	0.00641274	0.000123168	Tpm1/Bin1/Pde4dip/Trim30a/Stx1a/Stx1b/Arhgap40/Arhgap18/Arhgap28/Sgk1/Apc/Rac1/Hdac6/Alox15/Cttn/Tirap/Prex1/Clec7a/Crbn/Trabd2b/Dut/Add2/Terf1/Slc39a12/Arpc3/Prrt2/Psrc1/Zdhhc12/Tlr4/Hax1/Pycard/Lats1/Faf1/Mefv/Pink1/Rasip1/Arhgef5/Trim31	38	GO: Biological process
GO:0002685	regulation of leukocyte migration	26/1033	253/28905	1.54485e-06	0.00807803	0.000151274	Wnk1/P2rx4/Spns2/Rac1/Rac2/Rac3/Il33/Bcr/Abr/Pdgfd/Camk1d/Ednra/Lyn/Ripor2/Tirap/Myo1f/Ager/Pla2g7/Cd47/Il1a/Mst1/Jam2/Pycard/F7/Bdkrb1/Edn3	26	GO: Biological process
GO:2000353	positive regulation of endothelial cell apoptotic process	8/1033	25/28905	1.62895e-06	0.00851778	0.000155618	Akr1c20/Akr1cl/Akr1c6/Akr1c18/Akr1c14/Ager/Plcg1/Cd248	8	GO: Biological process
GO:0016055	Wnt signaling pathway	38/1033	462/28905	1.96682e-06	0.0102845	0.000177562	Ndrg2/Wnk1/Cd44/Folr1/Bmal1/Rapgef1/Apc/Rac1/Rac3/Ednrb/Ednra/Gli1/Tsku/Pbxip1/Hnf1b/Adgra2/Crbn/Trabd2b/Axin1/Myc/Leo1/Rspo1/Cul3/Usp34/Fzd6/Tcf7/Gli3/Lrrk1/Alpk2/Apc2/Atp6ap2/Ppm1n/Reck/Lats1/Tmem237/Disc1/Tnn/Dlx5	38	GO: Biological process
GO:0046467	membrane lipid biosynthetic process	18/1033	137/28905	1.99463e-06	0.0104299	0.000177562	P2rx1/A3galt2/Elovl1/Elovl7/Mppe1/Pigw/Pemt/Cers6/Cers5/Pigg/St6galnac6/Cyp4f39/Pigf/Pigh/Cwh43/P2rx7/Kdsr/Vapa	18	GO: Biological process
GO:0099024	plasma membrane invagination	13/1033	74/28905	1.99465e-06	0.01043	0.000177562	Siglece/Myh9/Elmo1/Fcgr2b/Fcgr3/Rac1/Rac3/Alox15/Rab31/Bin2/Clec7a/Ager/Marco	13	GO: Biological process
GO:0043547	positive regulation of GTPase activity	24/1033	226/28905	2.16805e-06	0.0113367	0.000185609	Evi5l/Evi5/Ndel1/Agap3/Agap1/Rapgef1/Rgs8/Bcr/Abr/Coro1c/Tbc1d9/Tbc1d9b/Tbc1d22b/Tbc1d22a/Prex1/Prex2/Bcar3/Als2/Tiam2/Rsu1/Sgsm1/Apc2/Arhgef5/Tbc1d2b	24	GO: Biological process
GO:0198738	cell-cell signaling by wnt	38/1033	464/28905	2.17982e-06	0.0113983	0.000185609	Ndrg2/Wnk1/Cd44/Folr1/Bmal1/Rapgef1/Apc/Rac1/Rac3/Ednrb/Ednra/Gli1/Tsku/Pbxip1/Hnf1b/Adgra2/Crbn/Trabd2b/Axin1/Myc/Leo1/Rspo1/Cul3/Usp34/Fzd6/Tcf7/Gli3/Lrrk1/Alpk2/Apc2/Atp6ap2/Ppm1n/Reck/Lats1/Tmem237/Disc1/Tnn/Dlx5	38	GO: Biological process
GO:0048066	developmental pigmentation	11/1033	54/28905	2.69388e-06	0.0140863	0.0002245	Spns2/Adamts20/Adamts9/Ednrb/Ednra/Adamtsl4/Hps4/Gli3/Atp6ap2/Edn3/Slc45a2	11	GO: Biological process
GO:0007009	plasma membrane organization	20/1033	169/28905	2.88379e-06	0.0150794	0.00023532	Ndrg1/Bin1/Myh9/Myh10/Folr1/Folr2/Spaca5/Lyzl6/Spaca3/Stx2/Casp7/Bin2/Flot1/Psap/Prx/Fer1l5/Slc4a1/P2rx7/Chmp4b/Tlcd2	20	GO: Biological process
GO:1901617	organic hydroxy compound biosynthetic process	25/1033	247/28905	3.2086e-06	0.0167778	0.000256481	Akr1c20/Akr1cl/Akr1c6/Akr1c18/Akr1c14/Akr1d1/Myh9/Nr4a2/Alox12/Alox15/Cyb5r1/Cyb5r3/Qki/Gata3/Cyp2r1/Abcd3/Idi1/Idi2/Ipmk/Sirt1/Ctns/Plcg1/Pnmt/Bmp6/Slc45a2	25	GO: Biological process
GO:0002923	regulation of humoral immune response mediated by circulating immunoglobulin	7/1033	20/28905	3.75948e-06	0.0196583	0.000288731	Fcgr2b/Cd46/C4bp/Zp3r/Cd55/Cr2/Cr1l	7	GO: Biological process
GO:0071379	cellular response to prostaglandin stimulus	7/1033	20/28905	3.75948e-06	0.0196583	0.000288731	Akr1c20/Akr1cl/Akr1c6/Akr1c18/Akr1c14/Adcy6/Ptgfr	7	GO: Biological process
GO:0007015	actin filament organization	38/1033	477/28905	4.17564e-06	0.0218344	0.000314525	Abi2/Tpm1/Tpm2/Tpm3/Bin1/Myh9/Myh10/Phldb2/Elmo2/Elmo1/Arhgap40/Arhgap18/Arhgap28/Pakap/Rac1/Rac2/Rac3/Hdac6/Alox15/Coro1b/Coro1c/Rnh1/Rhot1/Nrap/Cttn/Prex1/Myo1f/Myo1e/Espn/Add2/Cd47/Cul3/Arfip2/Arpc3/Hax1/Pycard/Lats1/Arhgef5	38	GO: Biological process
GO:0000768	syncytium formation by plasma membrane fusion	12/1033	68/28905	4.68339e-06	0.0244895	0.000325462	Myh9/Cd44/Il36g/Cflar/Ntn3/Camk1/Il4ra/Ripor2/Flot1/Sh3pxd2a/Dcstamp/Tyrobp	12	GO: Biological process
GO:0043903	regulation of biological process involved in symbiotic interaction	12/1033	68/28905	4.68339e-06	0.0244895	0.000325462	Trim6/Trim12c/Trim34b/Trim5/Trim34a/Trim12a/Trim30a/Furin/Nectin2/Trim62/Trim21/Trim31	12	GO: Biological process
GO:0140253	cell-cell fusion	12/1033	68/28905	4.68339e-06	0.0244895	0.000325462	Myh9/Cd44/Il36g/Cflar/Ntn3/Camk1/Il4ra/Ripor2/Flot1/Sh3pxd2a/Dcstamp/Tyrobp	12	GO: Biological process
GO:0062012	regulation of small molecule metabolic process	33/1033	389/28905	4.7716e-06	0.0249507	0.000325462	Akr1c20/Akr1cl/Akr1c6/Akr1c18/Akr1c14/Myh9/Zfp692/Apc/Prkag2/Stat3/Adipor1/Clybl/Hsd11b1/Qki/Bad/Clk2/Myc/C1qtnf12/Erfe/Gpld1/Rd3/Idi2/Sirt1/Prxl2c/Tspo/Sik2/Slc4a1/P2rx7/Gcg/Ldlr/Bmp6/Acadl/Apoa4	33	GO: Biological process
GO:0002713	negative regulation of B cell mediated immunity	6/1033	14/28905	4.81939e-06	0.0252006	0.000325462	Fcgr2b/Cd46/C4bp/Zp3r/Cr2/Cr1l	6	GO: Biological process
GO:0002890	negative regulation of immunoglobulin mediated immune response	6/1033	14/28905	4.81939e-06	0.0252006	0.000325462	Fcgr2b/Cd46/C4bp/Zp3r/Cr2/Cr1l	6	GO: Biological process
GO:0002819	regulation of adaptive immune response	25/1033	253/28905	4.9216e-06	0.0257351	0.000326731	Cd44/Fcgr2b/Fcgr3/Cd46/C4bp/Zp3r/Il33/Shld1/Alox15/Cd55/Cd55b/Cr2/Cr1l/Il4ra/Tnfsf13/Clec7a/Ager/Nectin2/Pvr/Gata3/Klrd1/Sirt1/Pycard/P2rx7/Tnfrsf13c	25	GO: Biological process
GO:0097529	myeloid leukocyte migration	25/1033	255/28905	5.65624e-06	0.0295765	0.000369243	P2rx4/Fcgr3/Rac1/Rac2/Rac3/Bcr/Abr/Pdgfd/Camk1d/Ednrb/Ednra/Lyn/Ripor2/Tirap/Prex1/Myo1f/Ager/Pla2g7/Cd47/Il1a/Pdgfb/Mst1/Edn3/Arhgef5/S100a8	25	GO: Biological process
GO:0031346	positive regulation of cell projection organization	37/1033	467/28905	6.3e-06	0.0329427	0.000400485	Abi2/Ndrg4/Ptbp1/Ndel1/Dlg4/Sgk1/Rapgef1/Apc/Cflar/Kctd17/Plppr5/Rac1/Rac2/Ntn1/Coro1b/Coro1c/Camk1d/Camk1/Ap2a1/Ddr2/Lyn/Ripor2/Qki/Crabp2/Entr1/Espn/Lrrc7/Tiam2/Crocc/Ngf/Sirt1/Enc1/P2rx7/Zmynd10/Disc1/Tnn/Retreg3	37	GO: Biological process
GO:0006949	syncytium formation	12/1033	70/28905	6.408e-06	0.0335074	0.000400485	Myh9/Cd44/Il36g/Cflar/Ntn3/Camk1/Il4ra/Ripor2/Flot1/Sh3pxd2a/Dcstamp/Tyrobp	12	GO: Biological process
GO:0010324	membrane invagination	13/1033	82/28905	6.53132e-06	0.0341523	0.000400485	Siglece/Myh9/Elmo1/Fcgr2b/Fcgr3/Rac1/Rac3/Alox15/Rab31/Bin2/Clec7a/Ager/Marco	13	GO: Biological process
GO:0030258	lipid modification	22/1033	209/28905	6.54545e-06	0.0342262	0.000400485	A3galt2/Glt6d1/4930402F06Rik/Ggta1/4930568D16Rik/Mtmr3/Plppr5/Plppr1/Alox12/Alox15/Alox12e/Synj2/Adipor1/Pla2g7/Abcd3/Eci2/Eci3/Sgpp2/Plppr2/Hacl1/Alox5/Acadl	22	GO: Biological process
GO:0062014	negative regulation of small molecule metabolic process	16/1033	121/28905	6.70763e-06	0.0350742	0.000400485	Akr1c20/Akr1cl/Akr1c6/Akr1c18/Akr1c14/Stat3/Clk2/C1qtnf12/Erfe/Rd3/Idi2/Sirt1/Tspo/Sik2/Slc4a1/Acadl	16	GO: Biological process
GO:0046394	carboxylic acid biosynthetic process	29/1033	325/28905	6.74829e-06	0.0352868	0.000400485	Akr1c20/Akr1cl/Akr1c6/Akr1c18/Akr1c14/Akr1d1/Elovl1/Elovl7/Prkag1/Prkag2/Gsto1/Alox12/Alox15/Alox12e/Uros/Qki/Abcd3/Akr1a1/Mgst3/Sirt1/Pla2g4f/Lipg/Hoga1/Ptgs1/Alox5/Cbr4/Acadl/Fads6/Apoa4	29	GO: Biological process
GO:0006081	cellular aldehyde metabolic process	13/1033	83/28905	7.49336e-06	0.0391828	0.00042804	Akr1c20/Akr1cl/Akr1c6/Akr1c18/Akr1c14/Ednrb/Pnkd/Kdm3a/Sdr16c5/Akr1a1/Hoga1/Grhpr/Bmp6	13	GO: Biological process
GO:1904037	positive regulation of epithelial cell apoptotic process	10/1033	49/28905	7.52372e-06	0.0393415	0.00042804	Akr1c20/Akr1cl/Akr1c6/Akr1c18/Akr1c14/Bad/Ager/Plcg1/Sav1/Cd248	10	GO: Biological process
GO:0051092	positive regulation of NF-kappaB transcription factor activity	17/1033	136/28905	7.54046e-06	0.039429	0.00042804	Lrrfip1/Trim6/Trim12c/Trim34b/Trim5/Trim34a/Trim12a/Trim30a/Cflar/Tirap/Clec7a/Ager/Tlr4/Trim62/Pycard/Rnf25/Trim21	17	GO: Biological process
GO:0016053	organic acid biosynthetic process	29/1033	328/28905	8.05305e-06	0.0421094	0.000450608	Akr1c20/Akr1cl/Akr1c6/Akr1c18/Akr1c14/Akr1d1/Elovl1/Elovl7/Prkag1/Prkag2/Gsto1/Alox12/Alox15/Alox12e/Uros/Qki/Abcd3/Akr1a1/Mgst3/Sirt1/Pla2g4f/Lipg/Hoga1/Ptgs1/Alox5/Cbr4/Acadl/Fads6/Apoa4	29	GO: Biological process
GO:0050764	regulation of phagocytosis	16/1033	123/28905	8.30292e-06	0.043416	0.000458045	Siglece/Myh9/Fcgr2b/Fcgr3/Rapgef1/Bcr/Abr/Letmd1/Alox15/Camk1d/Rab31/Clec7a/Ager/Cd47/Fer1l5/Pycard	16	GO: Biological process
GO:0031252	cell leading edge	46/1038	419/28618	2.9341e-11	1.67244e-08	1.24159e-08	Abi1/Abi2/Tpm1/Amph/Myh9/Myh10/Cd44/Unc5c/Phldb2/Ndel1/Parva/Parvb/Stx2/Adgre5/Arhgap18/Apc/Rac1/Rac2/Sh2b1/Hdac6/Coro1b/Coro1c/Rnh1/Synj2/Mpp2/Cdc42bpg/Duox1/Duox2/Cttn/Ripor2/Pear1/Ripor1/Tirap/Flot1/Als2/Rinl/Syne2/Arfip2/Arpc3/Pla2g4f/Apc2/Bspry/Hax1/Shisa9/Plcg1/Cntnap2	46	GO: Cellular component
GO:0030027	lamellipodium	24/1038	183/28618	5.65933e-08	3.22582e-05	1.1974e-05	Abi1/Abi2/Myh9/Myh10/Cd44/Unc5c/Parva/Parvb/Stx2/Apc/Rac1/Rac2/Coro1b/Coro1c/Rnh1/Cttn/Pear1/Flot1/Als2/Syne2/Arpc3/Apc2/Hax1/Plcg1	24	GO: Cellular component
GO:0030426	growth cone	23/1038	211/28618	2.86985e-06	0.00163582	0.000363779	Tpm3/Dlg3/Ptbp2/Myh14/Myh10/Unc5c/Tnk2/Ndel1/Apc/Rac3/Cttn/Prex1/Mapk8ip1/Tor1a/Dctn2/Als2/Cbarp/Arpc3/Sirt1/Olfm1/Disc1/Zpr1/Pink1	23	GO: Cellular component
GO:0150034	distal axon	34/1038	395/28618	3.4387e-06	0.00196006	0.000363779	Tpm3/Dlg3/Amph/Bin1/Ptbp2/Myh14/Myh10/Unc5c/P2rx4/Tnk2/Ndel1/Slc9a6/Apc/Rac3/Kcnq5/Synj2/Cttn/Prex1/Mapk8ip1/Tor1a/Casr/Dctn2/Als2/Cbarp/Arpc3/Prrt2/Sirt1/Olfm1/P2rx7/Disc1/Tnn/Zpr1/Pink1/Pnmt	34	GO: Cellular component
GO:0030427	site of polarized growth	23/1038	219/28618	5.38188e-06	0.00306767	0.000455477	Tpm3/Dlg3/Ptbp2/Myh14/Myh10/Unc5c/Tnk2/Ndel1/Apc/Rac3/Cttn/Prex1/Mapk8ip1/Tor1a/Dctn2/Als2/Cbarp/Arpc3/Sirt1/Olfm1/Disc1/Zpr1/Pink1	23	GO: Cellular component
GO:0009925	basal plasma membrane	28/1038	310/28618	1.00876e-05	0.00574993	0.000617264	Ndrg4/Dlg2/Dlg3/Cd44/Folr1/Cd46/Stx2/Dlg4/Slc38a3/Ap2a1/Pdzd11/Cr1l/Slc29a1/Flot1/Slc5a3/Casr/Ager/Lrrc7/Cd34/Abcc10/Llgl1/Pdgfb/Alpk2/Tshr/Slc4a1/Tgfa/Ldlr/Slc22a7	28	GO: Cellular component
GO:0008021	synaptic vesicle	25/1038	260/28618	1.0211e-05	0.00582024	0.000617264	Dlg2/Amph/Bin1/Mff/Rab7/Ndel1/Stx2/Stx1a/Dlg4/Apc/Rab4a/Rab4b/Rph3a/Rab40b/Rab40c/Ap2a2/Tor1a/Abcc8/Cltc/Prrt2/Ngf/Cops5/Atp6ap2/Trappc4/Disc1	25	GO: Cellular component
GO:0030133	transport vesicle	31/1038	367/28618	1.32982e-05	0.00757997	0.000632698	Dlg2/Amph/Bin1/Mff/Rab7/Ndel1/Stx2/Stx1a/Dlg4/Apc/Rab4a/Rab4b/Rph3a/Sec31b/Furin/Rab40b/Rab40c/Ap2a2/Aph1c/Aph1b/Gosr2/Tor1a/Abcc8/Cltc/Prrt2/Ngf/Cops5/Atp6ap2/Sspn/Trappc4/Disc1	31	GO: Cellular component
GO:0016323	basolateral plasma membrane	26/1038	282/28618	1.44306e-05	0.00822542	0.000632698	Ndrg4/Dlg2/Dlg3/Cd44/Folr1/Cd46/Stx2/Dlg4/Slc38a3/Ap2a1/Pdzd11/Cr1l/Slc29a1/Flot1/Slc5a3/Casr/Lrrc7/Abcc10/Llgl1/Pdgfb/Alpk2/Tshr/Slc4a1/Tgfa/Ldlr/Slc22a7	26	GO: Cellular component
GO:0045178	basal part of cell	29/1038	334/28618	1.49518e-05	0.00852253	0.000632698	Ndrg4/Dlg2/Dlg3/Cd44/Phldb2/Folr1/Cd46/Stx2/Dlg4/Slc38a3/Ap2a1/Pdzd11/Cr1l/Slc29a1/Flot1/Slc5a3/Casr/Ager/Lrrc7/Cd34/Abcc10/Llgl1/Pdgfb/Alpk2/Tshr/Slc4a1/Tgfa/Ldlr/Slc22a7	29	GO: Cellular component
GO:0005874	microtubule	37/1038	485/28618	2.00702e-05	0.01144	0.000728641	Ndrg1/Cfap53/Pde4dip/Cep170/Nde1/Ndel1/Tpx2/Arhgap18/Apc/Hdac6/Tcp11l1/Synj2/Pbxip1/Kif12/Cltc/Dctn2/Rmdn1/Cul3/Kif24/Haus1/Psrc1/Cdk5rap3/Hid1/Fign/Apc2/Haus3/Pycard/Radil/Tekt1/Dynlt3/Rassf3/Disc1/Mefv/Tmem214/Chmp4b/Selenos/Spag8	37	GO: Cellular component
GO:0005938	cell cortex	27/1038	305/28618	2.0663e-05	0.0117779	0.000728641	Tpm3/Myh9/Myh10/Pde4dip/Phldb2/Osbpl8/Dlg4/Apc/Rac1/Cib2/Cttn/Exoc3/Gys2/Flot1/Myo1f/Myo1e/Axin1/Exoc3l/Cytip/Asph/Arfip2/Llgl1/Cdc42se1/Maea/Slc4a1/BC034090/Gypc	27	GO: Cellular component
GO:0005635	nuclear envelope	35/1038	455/28618	2.80758e-05	0.0160032	0.000913885	Zfp383/Ugt2b5/Ugt2b37/Ugt2b38/Ugt2b1/Bin1/Osbpl8/Ndel1/Stx1a/Apc/Rac2/Rrm2/Gsto1/Rab40b/Ednrb/Ednra/Golt1a/Hsd11b1/Tor1b/Tor1a/Cenpv/Mfsd10/Syne2/Cemip/Mrgprf/Mgst3/Sirt1/Nup153/P2rx7/Vapa/Ptgs1/Faf1/Alox5/Chmp4b/Tor3a	35	GO: Cellular component
GO:0070382	exocytic vesicle	25/1038	282/28618	4.02575e-05	0.0229468	0.00121681	Dlg2/Amph/Bin1/Mff/Rab7/Ndel1/Stx2/Stx1a/Dlg4/Apc/Rab4a/Rab4b/Rph3a/Rab40b/Rab40c/Ap2a2/Tor1a/Abcc8/Cltc/Prrt2/Ngf/Cops5/Atp6ap2/Trappc4/Disc1	25	GO: Cellular component
